# Supplementary material for: The barley immune receptor Mla recognizes multiple pathogens and contributes to host range dynamics
Source: Nat Commun. 2021 Nov 25;12:6915. doi: 10.1038/s41467-021-27288-3 (PMC8617247; doi:10.1038/s41467-021-27288-3)
Supplement: Supplementary file 4 — Supplementary Data 1 [file 41467_2021_27288_MOESM4_ESM.xlsx]

## Sheet: ST1
Supplementary Data 1. Origin and descriptive information for barley germplasm used in this study.
Accession name	PI/CI Number	Source	Row	Status	Isolate	CHL	INF
22	PI 466309	USDA	2	wild	08/21	2	0
32	PI 466444	USDA	2	wild	08/21	2	0
55	PI 466279	USDA	2	wild	08/21	3	0
20007	PI 284752	USDA	2	wild	08/21	0	0
Abed Binder 12	PI 327961	USDA	6	cultivar	08/21	0	0
Abyssinian 14	CIho 7202	USDA	2	landrace	08/21	2	0
Algerian	PI 539104	USDA	6	cultivar	08/21	0	0
Apex		WUR	2	cultivar	08/21	0	0
Armelle	PI 410855	JIC	2	cultivar	08/21	0	0
Astrix	PI 339826	USDA	6	cultivar	08/21	0	0
ATEM		JHI	2	cultivar	08/21	0	0
Bancroft	PI 605474	USDA	2	cultivar	08/21	0	0
Barke		IPK	2	cultivar	08/21	0	0
Baronesse	PI 568246	OSU	2	cultivar	08/21	0	0
BCD47	PI 659444	OSU	2	cultivar	08/21	0	0
Benton	PI 539105	USDA	6	cultivar	08/21	0	0
Betzes		KSU	2	cultivar	08/21	0	0
Bigo	CIho 13611	USDA	6	cultivar	08/21	0	0
Black Hull-less	PI 24849	USDA	6	landrace	08/21	2	3
Bowman	PI 483237	USDA	2	cultivar	08/21	0	0
Cambrinus	PI 321779	USDA	2	cultivar	08/21	0	0
Carlsberg II	CIho 15218	USDA	2	cultivar	08/21	0	0
Cebada Capa		WUR	6	cultivar	08/21	0	0
Chevalier	CIho 156	JIC	2	cultivar	08/21	0	0
CIho 4196	CIho 4196	USDA	2	landrace	08/21	0	0
Clipper	PI 349366	CSIRO	2	cultivar	08/21	0	0
Commander		CSIRO	2	cultivar	08/21	0	0
DERKADO		JHI	2	cultivar	08/21	0	0
DH46		CSIC	-	genetic	08/21	2	1.5
Diamant	CIho 15226	USDA	2	cultivar	08/21	0	0
Dopla		CSIC	6	cultivar	08/21	1	0
Duplex	CIho 12420	USDA	6	landrace	08/21	0	0
Durani	PI 125311	USDA	6	landrace	08/21	3	0
Emir	CIho 13541	USDA	2	cultivar	08/21	0	0
FELTWELL		JHI	2	cultivar	08/21	0	0
Finniss		CSIRO	2	cultivar	08/21	1.375	0
Fong Tien		CSIRO	6	landrace	08/21	1.5	3
Foster		WSU	6	cultivar	08/21	0.5	0
FRACTAL		JHI	2	cultivar	08/21	0	0
Franger	PI 180669	USDA	6	cultivar	08/21	0.5	0
G-88	PI 466211	USDA	2	wild	08/21	0.5	0
Golden Promise	PI 343079	USDA	2	cultivar	08/21	0	0
Grannenlose Zweizeilige	PI 548740	USDA	2	landrace	08/21	0.5	0
Haisa	CIho 9855	USDA	2	cultivar	08/21	0	0
Hanna	CIho 906	USDA	2	cultivar	08/21	1.5	0
Haruna Nijo		OU	2	cultivar	08/21	0	0
HEATHER		JHI	2	cultivar	08/21	0	0
Heils Franken	PI 327917	USDA	2	cultivar	08/21	0	0
HENLEY		JHI	2	cultivar	08/21	0.5	0.5
HERON		JHI	2	cultivar	08/21	0	0
Hindmarsh		CSIRO	2	cultivar	08/21	0	0
Hiproly	PI 60693	USDA	2	landrace	08/21	1.5	0
HOR 1428	PI 548708	USDA	2	landrace	08/21	0	0
HOR 2926	PI 548734	USDA	2/6	landrace	08/21	0	0
HOR 3209	PI 548747	USDA	6	landrace	08/21	1	0
HOR 3401	PI 327764	USDA	6	landrace	08/21	0	0
I 5	CIho 11619	USDA	6	-	08/21	0	0
Igri	PI 428488	USDA	2	cultivar	08/21	0	0
Ingrid		Aachen	2	cultivar	08/21	0	0
JIVE		JHI	2	cultivar	08/21	0	0
Kwan	PI 39367	USDA	6	landrace	08/21	0	0
L94		WUR	2	landrace	08/21	1.5	0
Long Glumes	CIho 6168	USDA	2	genetic	08/21	0	0
M1460		JIC	-	genetic	08/21	0	0
Malteria Heda	CIho 15224	USDA	2	cultivar	08/21	0	0
Manas		JIC	-	cultivar	08/21	0	0
Manchuria	CIho 2330	USDA	6	cultivar	08/21	3	1.5
Maritime		CSIRO	2	cultivar	08/21	1	0
Maythorpe		JIC	2	cultivar	08/21	0	0
Mazurka	PI 399501	USDA	2	cultivar	08/21	0	0
Minerva		JIC	2	cultivar	08/21	0	0
Morex	CIho 15773	USDA	6	cultivar	08/21	2	0
Multan	PI 57956	USDA	6	landrace	08/21	0	0
Nigrate	CIho 2444	USDA	6	landrace	08/21	0.5	0
ONYX		JHI	2	cultivar	08/21	0	0
OPTIC		JHI	2	cultivar	08/21	0	0
OUH602		OU	2	wild	08/21	2	3
OWB Dominant	GSHO 3450	USDA	2	genetic	08/21	1.5	0
OWB Recessive	GSHO 3451	USDA	6	genetic	08/21	1	0
Pallas	CIho 11313	USDA	2	cultivar	08/21	0	0
Parasol		NIAB	-	cultivar	NA	NA	NA
POWER		JHI	2	cultivar	08/21	0	0
PRISMA		JHI	2	cultivar	08/21	0	0
Probstdorfer Vollkorn	CIho 15222	USDA	2	cultivar	08/21	0	0
Psaknon	CIho 6305	USDA	6	landrace	08/21	0	0
Q21861	PI 584766	USDA	2	cultivar	08/21	0	0
RAINBOW		JHI	2	cultivar	08/21	0	0
Regina		NIAB	6	cultivar	08/21	0	0
RIA		JHI	2	cultivar	08/21	0	0
Rupee	CIho 4355	USDA	6	landrace	08/21	0	0
Russell	PI 483127	USDA	6	cultivar	08/21	2	0
SALOON		JHI	2	cultivar	08/21	0	0
SEBASTIAN		JHI	2	cultivar	08/21	0	0
Siri		JIC	2	cultivar	08/21	0	0
SM89010		USDA	2	cultivar	08/21	0	0
Spiti	CIho 14349	USDA	6	landrace	08/21	2	1.5
Spontaneum I	PI 293413	USDA	2	wild	08/21	2	0
Stauffers Obersulzer	PI 467580	USDA	2	cultivar	08/21	0	0
Steptoe	CIho 15229	USDA	6	cultivar	08/21	1.5	0
Sultan 5		USDA	2	cultivar	08/21	0	0
SusPtrit		WUR	6	genetic	08/21	2	2.5
TARDUS		JHI	2	cultivar	08/21	0	0
Tipple		JIC	2	cultivar	08/21	0	0
Trebi	PI 537442	USDA	6	cultivar	08/21	0	0
TRIUMPH		JHI	2	cultivar	08/21	0	0
Trumpf	PI 548762	USDA	2	cultivar	08/21	0	0
Vada		WUR	2	cultivar	08/21	0	0
Varunda	PI 410865	USDA	2	cultivar	08/21	0	0
WBDC 008		UM	2	wild	08/21	0	0
WBDC 013		UM	2	wild	08/21	1	0
WBDC 038		UM	2	wild	08/21	3	3
WBDC 045		UM	2	wild	08/21	0	0
WBDC 068		UM	2	wild	08/21	1	0
WBDC 072		UM	2	wild	08/21	3	1
WBDC 085		UM	2	wild	08/21	0.5	0
WBDC 109		UM	2	wild	08/21	2	0
WBDC 110		UM	2	wild	08/21	1	0
WBDC 112		UM	2	wild	08/21	1	0
WBDC 148		UM	2	wild	08/21	2	3
WBDC 172		UM	2	wild	08/21	0	0
WBDC 199		UM	2	wild	08/21	0.5	0
WBDC 241		UM	2	wild	08/21	2.5	0
WBDC 247		UM	2	wild	08/21	2	2.5
WBDC 253		UM	2	wild	08/21	0	0
WBDC 259		UM	2	wild	08/21	3.5	0
WBDC 334		UM	2	wild	08/21	2.5	3
WBDC 343		UM	2	wild	08/21	0.5	0
WBDC 350		UM	2	wild	08/21	0	0
West China	CIho 7556	USDA	6	landrace	08/21	0	0
Zephyr	PI 339815	USDA	2	cultivar	08/21	0	0
Source key
Aachen	Ralph Panstruga, RWTH Aachen University
CSIC	Mapi Valles, CSIC
CSIRO	Wolfgang Spielmeyer, CSIRO
IPK	Nils Stein, IPK
JHI	Robbie Waugh, James Hutton Institute
JIC	Wendy Harwood, John Innes Centre
KSU	Wheat Genetics Resource Center, Kansas State University
NIAB	Amelia Hubbard, NIAB
OSU	Patrick Hayes, Oregon State University
OU	Kaz Sato, Okayama University
UM	Brian Steffenson, University of Minnesotra
USDA	National Small Grains Collection, USDA-ARS
WSU	Andy Kleinhofs, Washington State University
WUR	Rients Niks, Wageningen University & Research
