# Supplementary material for: The barley immune receptor Mla recognizes multiple pathogens and contributes to host range dynamics
Source: Nat Commun. 2021 Nov 25;12:6915. doi: 10.1038/s41467-021-27288-3 (PMC8617247; doi:10.1038/s41467-021-27288-3)
Supplement: Supplementary file 5 — Supplementary Data 2 [file 41467_2021_27288_MOESM5_ESM.xlsx]

## Sheet: ST3
Supplementary Data 2. Composite interval mapping of resistance to P. striiformis f. sp. tritici in doubled-haploid and recombinant inbred line mapping populations.
Cross	Resistant Accession	Type	Trait	Chr.	cM	Locus	Peak Marker	LOD	EWT	AEE	PVE
Foster x CIho 4196	CIho 4196	RIL	CHL	1H	8.93	Rps7	owbGBS32429_p1	20.24	3.19	0.32	53.01
			CHL	6H	20.62		1_0136	3.82	3.19	0.12	7.37
			pCOL	1H	9.5	Rps7	0711N16_R1_p1	14.99	3.17	0.1	38.19
			pCOL	1H	71.06		1_0357	4.69	3.17	0.05	9.08
			pCOL	7H	145.28	Rps6	1_0888	4.37	3.17	0.05	8.6
SusPtrit x Golden Promise	Golden Promise	DH	CHL	1H	12.55	Rps7	BOPA2_12_30817	19.64	3.26	0.76	29.74
			CHL	4H	89.12	Rps8	BOPA1_4361-1867	6.73	3.26	0.39	6.32
			CHL	7H	161.2	Rps6	SCRI_RS_155652	18.3	3.26	0.72	25.44
			pCOL	1H	12.55	Rps7	BOPA2_12_30817	18.13	3.25	0.18	24.93
			pCOL	4H	89.12	Rps8	BOPA1_4361-1867	12.54	3.25	0.14	11.41
			pCOL	7H	161.2	Rps6	SCRI_RS_155652	20.2	3.25	0.19	30.27
			INF	1H	14.21	Rps7	BOPA2_12_30950	4.91	3.03	0.39	9.84
			INF	4H	89.95	Rps8	SCRI_RS_121084	4.07	3.03	0.36	10.58
			INF	7H	164.52	Rps6	SCRI_RS_206322	5.52	3.03	0.43	11.99
			pPUST	1H	14.21	Rps7	BOPA2_12_30950	4.51	3.1	0.08	10.58
			pPUST	4H	89.12	Rps8	BOPA1_4361-1867	3.71	3.1	0.08	10.63
			pPUST	7H	164.52	Rps6	SCRI_RS_206322	4.69	3.1	0.09	8.64
Haruna Nijo x OUH602	Haruna Nijo	DH	CHL	1H	13.34	Rps7	1_0419	32.8	3.02	-1.23	68.99
			CHL	4H	91.75	Rps8	2_1243	4.42	3.02	-0.37	6.1
			CHL	5H	109.89		1_1200	3.62	3.02	-0.33	5.05
			pCOL	1H	13.34	Rps7	1_0419	32.88	3.12	-0.35	71.31
			pCOL	5H	97.21		2_1168	3.59	3.12	-0.09	4.81
			pCOL	7H	164.1	Rps6	1_0454	4.05	3.12	-0.09	5.26
			INF	1H	15.34	Rps7	1_0419	7.52	2.92	-0.57	28.33
			INF	4H	91.49	Rps8	1_0785	4.54	2.92	-0.39	12.78
			pPUST	1H	15.34	Rps7	1_0419	6.96	2.81	-0.14	26.82
			pPUST	2H	74.78		2_0528	2.81	2.81	0.07	8.49
			pPUST	4H	87.49	Rps8	1_0785	3.66	2.81	-0.09	10.94
Cross: Direction of cross is determined by Mother x Father, designation of alleles are A and B for Mother and Father, respectively.
AEE: Allelic effect estimate, negative and positive values indicate resistance is contributed by the A and B alleles, respectively.
PVE: Percent of the phenotypic variation explained
