# Supplementary material for: The barley immune receptor Mla recognizes multiple pathogens and contributes to host range dynamics
Source: Nat Commun. 2021 Nov 25;12:6915. doi: 10.1038/s41467-021-27288-3 (PMC8617247; doi:10.1038/s41467-021-27288-3)
Supplement: Supplementary file 6 — Supplementary Data 3 [file 41467_2021_27288_MOESM6_ESM.xlsx]

## Sheet: Sheet1
Supplementary Data 3. Composite interval mapping of resistance to P. striiformis f. sp. tritici in four F2 mapping populations
Resistant Accession	Cross	Type	Trait	Chr	cM	Locus	Marker	LOD	EWT	AEE	DEE	DEE / AEE	PVE
Betzes	Manchuria x Betzes	F2	CHL	1H	6.19	Rps7	K_963924	17.8686	3.97892	1.0012	-0.5659	-0.565222	45.37
			CHL	2H	2.01		S_2_1377	5.11875	3.97892	0.2215	-0.648	-2.92551	10.12
			CHL	4H	83.52	Rps8	K_1_0751	9.68304	3.97892	0.8047	-0.4914	-0.610662	26.14
			pCOL	1H	6.01	Rps7	S_1_1223	21.9164	4.85833	0.3045	-0.1366	-0.448604	49.59
			pCOL	2H	2.01		S_2_1377	5.30912	4.85833	0.0828	-0.1509	-1.82246	8.97
			pCOL	4H	81.52	Rps8	K_1_0751	12.0135	4.85833	0.2293	-0.1271	-0.554296	24.65
Duplex	Duplex x Manchuria	F2	pCOL	5H	205.48		S_2_1052	4.45891	4.33139	-0.1463	0.0335	-0.228982	14.32
HOR 2926	Manchuria x HOR 2926	F2	CHL	1H	13.35	Rps7	K_963924	16.3478	9.28229	0.9233	-0.7707	-0.834723	51.23
			pCOL	1H	17.35	Rps7	K_963924	8.79213	5.26741	0.2774	-0.1946	-0.701514	44.23
			pCOL	5H	135.4		S_2_1289	5.75694	5.26741	0.2042	-0.1116	-0.546523	34.98
WBDC 085	WBDC 085 x Manchuria	F2	CHL	5H	165.1		K_2_1141	9.8832	4.09991	-1.0704	-0.5432	0.507474	30.54
			CHL	7H	135.31	Rps7	K_43640	9.77804	4.09991	-1.1214	0.2836	-0.252898	27.52
			pCOL	4H	36.62		K_1_0942	5.17799	3.81415	-0.153	0.1138	-0.743791	15.69
			pCOL	5H	155.42		K_1_0902	8.69313	3.81415	-0.2159	-0.0407	0.188513	26.83
			pCOL	7H	140.88	Rps7	K_2_0117	8.79563	3.81415	-0.2271	0.0549	-0.241744	25.95
Cross: Direction of cross is determined by Mother x Father, designation of alleles are A and B for Mother and Father, respectively.
AEE: Allelic effect estimate, negative and positive values indicate resistance is contributed by the A and B alleles, respectively.
DEE: Dominance effect estimate
PVE: Percent of the phenotypic variation explained
