# Supplementary material for: The barley immune receptor Mla recognizes multiple pathogens and contributes to host range dynamics
Source: Nat Commun. 2021 Nov 25;12:6915. doi: 10.1038/s41467-021-27288-3 (PMC8617247; doi:10.1038/s41467-021-27288-3)
Supplement: Supplementary file 7 — Supplementary Data 4 [file 41467_2021_27288_MOESM7_ESM.xlsx]

## Sheet: Sheet1
Supplementary Data 4. Marker-trait association at the Rps6, Rps7, and Rps8 loci in diverse barley F2 and BC1 populations inoculated with P. striiformis f. sp. tritici
Resistant Accession	Cross	Type	Trait	Chromosome	Locus	Marker	LOD	MTT	AEE	DEE	DEE / AEE	PVE
Abed Binder 12	Manchuria x Abed Binder 12	F2	CHL	7H	Rps6	K_3345	8.35207	1.35766	0.60573	-0.77	-1.27119	33.0118
			pCOL	7H	Rps6	K_3345	20.094	1.34777	0.26385	-0.20452	-0.775137	60.936
			INF	7H	Rps6	K_3345	2.29025	1.13482	0.24074	-0.24074	-1	10.4045
			pPUST	4H	Rps8	K_3_0718	2.121	1.35044	-0.06451	-0.03575	0.554178	8.501
			pPUST	7H	Rps6	K_3345	3.207	1.16765	0.0659	-0.05383	-0.816844	13.206
	Manchuria x (Manchuria x Abed Binder 12)	BC1	CHL	4H	Rps8	K_3_0718	2.283	0.983917	NA	0.57753	NA	2.925
			CHL	7H	Rps6	K_3345	26.321	0.854524	NA	2.72472	NA	67.163
			pCOL	4H	Rps8	K_3_0718	1.603	0.814293	NA	0.12352	NA	2.02
			pCOL	7H	Rps6	K_3345	26.479	0.842002	NA	0.68688	NA	69.19
			INF	7H	Rps6	K_3345	6.4582	0.904087	NA	1.4686	NA	26.546
			pPUST	4H	Rps8	K_3_0718	0.9241	0.814293	NA	0.10482	NA	3.41
			pPUST	7H	Rps6	K_3345	5.7784	0.842002	NA	0.27406	NA	24.3
Baronesse	Baronesse x Manchuria	F2	CHL	4H	Rps8	K_2_0732	7.38704	1.29049	-0.8508	-0.3366	0.395628	30.6352
			pCOL	4H	Rps8	K_2_0732	7.51385	1.34233	-0.12483	-0.05482	0.439157	31.0694
			INF	4H	Rps8	K_2_0732	2.11268	1.21573	-0.05631	-0.05631	1	9.93291
			pPUST	4H	Rps8	K_2_0732	2.64838	1.08399	-0.018269	-0.021767	1.19147	12.2907
	Manchuria x Baronesse	F2	INF	4H	Rps8	K_2_0732	12.8379	1.42981	0.85729	-0.80671	-0.941	46.6845
			pPUST	4H	Rps8	K_2_0732	12.3454	1.28398	0.18507	-0.1744	-0.942346	45.3825
Bowman	Manchuria x Bowman	F2	CHL	7H	Rps6	K_185445	10.3367	1.26113	0.50237	-0.47404	-0.943607	39.7344
			pCOL	7H	Rps6	K_185445	10.6058	1.33269	0.19348	-0.12005	-0.620478	40.5236
CI 16139	Manchuria x CI 16139	F2	CHL	4H	Rps8	K_2_0732	4.7958	1.43807	0.51221	0.1084	0.211632	21.5491
			pCOL	4H	Rps8	K_2_0732	4.89886	1.3249	0.11339	0.007235	0.0638063	21.9572
			INF	4H	Rps8	K_2_0732	14.0332	1.39661	0.9497	-0.612	-0.644414	50.8438
			pPUST	4H	Rps8	K_2_0732	18.1305	1.45111	0.28942	-0.22088	-0.763182	60.049
CI 16147	Manchuria x CI 16147	F2	CHL	1H	Rps7	K_206D11	20.4627	1.35789	1.2135	-0.37268	-0.307112	63.3035
			pCOL	1H	Rps7	K_206D11	23.3835	1.27031	0.3874	-0.07792	-0.201136	68.1963
			INF	1H	Rps7	K_206D11	17.4915	1.31039	0.939	-0.939	-1	57.5537
			pPUST	1H	Rps7	K_206D11	20.4213	1.31527	0.2742	-0.27086	-0.987819	63.2291
CI 16153	Manchuria x CI 16153	F2	CHL	1H	Rps7	K_MLA_207	31.0475	1.26588	-1.13921	-0.72128	0.633141	78.5062
			pCOL	1H	Rps7	K_MLA_207	40.8593	1.35658	-0.42678	-0.20376	0.477436	86.7778
			INF	1H	Rps7	K_MLA_207	13.721	1.35193	-0.55761	-0.55761	1	49.3098
			pPUST	1H	Rps7	K_MLA_207	3.50436	1.19622	-1.1457	-0.9621	0.839749	15.9307
Emir	Manchuria x Emir	F2	CHL	1H	Rps7	K_963924	3.187	1.31776	0.27822	-0.04523	-0.162569	8.133
			CHL	4H	Rps8	GBS0288	1.808	1.41035	0.22043	-0.02842	-0.12893	4.457
			CHL	7H	Rps6	C_2966	10.254	1.33529	0.53033	-0.503	-0.948466	31.407
			pCOL	1H	Rps7	K_963924	2.875	1.54414	0.07164	0.02411	0.336544	6.803
			pCOL	4H	Rps8	GBS0288	1.655	1.43517	0.06272	-0.02107	-0.335938	3.799
			pCOL	7H	Rps6	C_2966	12.679	1.36966	0.18452	-0.16265	-0.881476	38.727
Grannenlose Zweizeilige	Grannenlose Zweizeilige x Manchuria	F2	CHL	4H	Rps8	K_2_0384	1.85023	1.30209	-0.4353	0.2606	-0.598668	8.84562
			pCOL	4H	Rps8	K_2_0384	2.87685	1.39919	-0.1275	0.12224	-0.958745	13.4116
			INF	1H	Rps7	K_206D11	2.30232	1.1571	0.1904	-0.1266	-0.664916	10.8852
			pPUST	1H	Rps7	K_206D11	1.22046	1.17805	0.02477	-0.01114	-0.449738	5.9263
Heils Franken	Manchuria x Heils Franken	F2	CHL	1H	Rps7	K_206D11	61.2686	1.45163	1.49109	-1.4698	-0.985722	95.1872
			pCOL	1H	Rps7	K_206D11	59.0792	1.3381	0.44288	-0.40582	-0.91632	94.6361
			INF	1H	Rps7	K_206D11	2.82434	1.34724	0.302	-0.2438	-0.807285	13.0516
			pPUST	1H	Rps7	K_206D11	2.81581	1.20983	0.05873	-0.05487	-0.934275	13.0149
	Manchuria x (Manchuria x Heils Franken)	BC1	CHL	1H	Rps7	K_206D11	6.73316	0.77821	NA	-1.4957	NA	28.8756
			pCOL	1H	Rps7	K_206D11	7.89487	0.86218	NA	-0.29264	NA	32.3578
			INF	1H	Rps7	K_206D11	3.67387	0.829323	NA	-0.84996	NA	16.9661
			pPUST	1H	Rps7	K_206D11	3.02741	0.749255	NA	-0.1553	NA	13.9216
Hindmarsh	Manchuria x Hindmarsh	F2	CHL	1H	Rps7	K_206D11	8.84063	1.40399	0.82676	-0.3113	-0.37653	35.1512
			pCOL	1H	Rps7	K_206D11	17.9693	1.38577	0.28277	-0.20685	-0.731513	58.5357
			INF	1H	Rps7	K_206D11	1.66	1.45842	0.16009	-0.09843	-0.614842	6.938
			INF	4H	Rps8	K_2_0384	2.626	1.29166	0.2221	-0.18723	-0.842999	11.242
			pPUST	1H	Rps7	K_206D11	1.821	1.10685	0.026695	-0.018615	-0.697322	7.473
			pPUST	4H	Rps8	K_2_0384	2.949	1.44638	0.037678	-0.035043	-0.930065	12.449
HOR 1428	Manchuria x HOR 1428	F2	CHL	1H	Rps7	K_963924	2.6429	1.26364	0.5012	-0.2959	-0.590383	12.1447
			pCOL	1H	Rps7	K_963924	2.24418	1.35017	0.1394	-0.04877	-0.349857	10.4116
I 5	I 5 x Manchuria	F2	CHL	1H	Rps7	K_206D11	11.7139	1.26617	-1.01871	-0.5387	0.528806	43.6662
			pCOL	1H	Rps7	K_206D11	14.45	1.35438	-0.295059	-0.147812	0.500957	49.195
			pCOL	4H	Rps8	K_1_0510	1.96	1.37209	-0.086736	-0.008668	0.0999354	4.816
Morex	Manchuria x Morex	F2	CHL	4H	Rps8	K_3_0718	8.38	1.36252	-0.762263	0.000861	-0.00112953	33.6749
			pCOL	4H	Rps8	K_3_0718	6.7403	1.30108	-0.142376	-0.009255	0.0650039	28.3779
			INF	4H	Rps8	K_3_0718	7.72	1.30169	-0.47473	-0.30357	0.639458	23.796
			pPUST	4H	Rps8	K_3_0718	3.0657	1.28101	-0.05893	-0.03755	0.637197	14.0846
Sultan5	Manchuria x Sultan5a	F2	CHL	4H	Rps8	K_134516	6.345	1.39255	0.27024	-0.08089	-0.299327	5.514
			CHL	7H	Rps6	K_1_0687	43.671	1.32882	0.85315	-0.72599	-0.850952	62.417
			INF	4H	Rps8	K_134516	1.744	1.02678	0.03694	-0.03164	-0.856524	3.944
			INF	7H	Rps6	K_1_0687	2.118	1.15956	0.04183	-0.04009	-0.958403	4.812
WBDC 008	WBDC 008 x Manchuria	F2	CHL	7H	Rps6	K_185445	13.4863	1.31644	-1.6146	0.2077	-0.128639	49.088
			pCOL	7H	Rps6	K_185445	12.4076	1.28666	-0.32263	0.04642	-0.14388	46.2635
			INF	4H	Rps8	K_1_1398	2.054	1.26539	-0.26574	-0.16162	0.608188	7.916
			INF	7H	Rps6	K_185445	3.924	1.28466	-0.37369	-0.35641	0.953758	15.867
			pPUST	4H	Rps8	K_1_1398	1.501	1.13095	-0.05538	-0.02522	0.455399	5.752
			pPUST	7H	Rps6	K_185445	4.34	1.45607	-0.09642	-0.08665	0.898672	17.89
WBDC 013	WBDC013 x Manchuria	F2	CHL	4H	Rps8	K_2_0732	2.494	1.3897	-0.48037	0.09496	-0.197681	7.72
			CHL	7H	Rps6	K_3345	8.81	1.39633	-1.01981	-0.18953	0.185848	32.36
			pCOL	4H	Rps8	K_2_0732	3.598	1.39725	-0.136	0.03379	-0.248456	7.713
			pCOL	7H	Rps6	K_3345	16.917	1.35484	-0.38621	-0.02144	0.0555138	52.766
			INF	4H	Rps8	K_2_0732	3.496	1.29161	-0.31829	-0.29615	0.930441	14.3
			INF	7H	Rps6	K_3345	3.163	1.23334	-0.34022	-0.3193	0.93851	12.82
			pPUST	4H	Rps8	K_2_0732	3.787	1.2968	-0.08441	-0.07165	0.848833	14.47
			pPUST	7H	Rps6	K_185445	4.577	1.37479	-0.09782	-0.09627	0.984155	17.86
WBDC109	WBDC109 x Manchuria	F2	CHL	7H	Rps6	K_3345	13.107	1.24999	-1.35014	0.29277	-0.216844	47.7448
			pCOL	7H	Rps6	K_3345	16.1581	1.30978	-0.44299	0.05862	-0.132328	55.0724
			INF	7H	Rps6	K_3345	22.5867	1.27316	-1.27501	-1.07332	0.841813	67.3214
			pPUST	7H	Rps6	K_3345	22.2318	1.43746	-0.3485	-0.2888	0.828694	66.7419
WBDC172	Manchuria x WBDC172	F2	CHL	1H	Rps7	K_206D11	21.7948	1.22118	1.27739	-0.86377	-0.676199	67.6236
			pCOL	1H	Rps7	K_206D11	39.8829	1.28366	0.41782	-0.37134	-0.888756	87.3014
			INF	1H	Rps7	K_206D11	4.412	1.32595	0.34847	-0.28489	-0.817545	16.86
			INF	4H	Rps8	K_3_0718	3.365	1.2786	0.24895	-0.2975	-1.19502	12.51
			pPUST	1H	Rps7	K_206D11	4.683	1.37955	0.08518	-0.06532	-0.766847	17.98
			pPUST	4H	Rps8	K_3_0718	3.188	1.35436	0.05189	-0.07329	-1.41241	11.76
aOnly CHL and INF data available for the Manchuria x Sultan5 F2 population
Cross: Direction of cross is determined by Mother x Father, designation of alleles are A and B for Mother and Father, respectively.
AEE: Allelic effect estimate, negative and positive values indicate resistance is contributed by the A and B alleles, respectively.
DEE: Dominance effect estimate
PVE: Percent of the phenotypic variation explained
