# Supplementary material for: The barley immune receptor Mla recognizes multiple pathogens and contributes to host range dynamics
Source: Nat Commun. 2021 Nov 25;12:6915. doi: 10.1038/s41467-021-27288-3 (PMC8617247; doi:10.1038/s41467-021-27288-3)
Supplement: Supplementary file 8 — Supplementary Data 5 [file 41467_2021_27288_MOESM8_ESM.xlsx]

## Sheet: Sheet1
Supplementary Data 5. Structured populations and near isogenic lines inoculated with P. striiformis f. sp. tritici.
Resistant Accession	Cross or near isogenic background	Identifier	Type	N	Loci with significant linkage
Abed Binder 12	Manchuria x Abed Binder 12	MxAB12	F2	96	Rps6, Rps8
Abed Binder 12	Manchuria x (Manchuria x Abed Binder 12 F1)	MxAB12	BC1	90	Rps6, Rps8
Baronesse	Baronesse x Manchuria	BaxM	F2	93	Rps8
Baronesse	Manchuria x Baronesse	MxBa	F2	94	Rps8
Betzes	Manchuria x Betzes	MxBe	F2	94	Rps7, Rps8, QRps-2H-1
Bowman	Manchuria x Bowman	MxBo	F2	94	Rps6
CI16139 (Goldfoil)	Manchuria background; paired susceptible NIL CI16140	MxC9	NIL	Paired	Rps8
CI16139 (Goldfoil)	Manchuria x CI 16139 (Goldfoil)	MxC9	F2	91	Rps8
CI16147 (Multan)	Manchuria background; paired susceptible NIL CI16148	MxC7	NIL	Paired	Rps7
CI16147 (Multan)	Manchuria x CI 16147 (Multan)	MxC7	F2	94	Rps7
CI16153 (Long Glumes)	Manchuria background; paired susceptible NIL CI16154	MxC3	NIL	Paired	Rps7
CI16153 (Long Glumes)	Manchuria x CI16153 (Long Glumes)	MxC3	F2	93	Rps7
CIho 4196	Foster x CIho 4196	FxC	RIL	89	Rps6, Rps7, QRps-6H
Duplex	Duplex x Manchuria	DxM	F2	94	QRps-5H-1
Emir	Manchuria x Emir	MxE	F2	94	Rps6, Rps7, Rps8
Golden Promise	SusPtrit x Golden Promise	SxGP	DH	122	Rps6, Rps7, Rps8
Grannenlose Zweizeilige	Grannenlose Zweizeilige x Manchuria	GZxM	F2	92	Rps7, Rps8
Haruna Nijo	Haruna Nijo x OUH602	HxO	DH	94	Rps6, Rps7, Rps8, QRps-2H-2, QRps-5H-2
Heils Franken	Manchuria x Heils Franken	MxHF	F2	93	Rps7
Heils Franken	Manchuria x (Manchuria x Heils Franken F1)	MxHF	BC1	93	Rps7
Hindmarsh	Manchuri x Hindmarsh	MxHi	F2	94	Rps7, Rps8
HOR 1428	Manchuria x HOR 1428	MxH8	F2	94	Rps7
HOR 2926	Manchuria x HOR 2926	MxH6	F2	92	Rps7, QRps-5H-3
I 5	I 5 x Manchuria	IxM	F2	94	Rps7, Rps8
Morex	Manchuria x Morex	MxM	F2	94	Rps8
Sultan 5	Manchuria x Sultan 5	MxS5	F2	190	Rps6, Rps8
WBDC 008	WBDC 008 x Manchuria	WBDC008xM	F2	92	Rps6, Rps8
WBDC 013	Manchuria x WBDC 013	MxWBDC013	F2	89	Rps6, Rps8
WBDC 085	WBDC 085 x Manchuria	WBDC085xM	F2	94	Rps6, QRps-4H-1, QRps-5H-4
WBDC 109	WBDC 109 x Manchuria	WBDC109xM	F2	93	Rps6
WBDC 172	Manchuria x WBDC 172	MxWBDC172	F2	89	Rps7, Rps8
Cross: Direction of cross is determined by Mother x Father, designation of alleles are A and B for Mother and Father, respectively.
