# Supplementary material for: The barley immune receptor Mla recognizes multiple pathogens and contributes to host range dynamics
Source: Nat Commun. 2021 Nov 25;12:6915. doi: 10.1038/s41467-021-27288-3 (PMC8617247; doi:10.1038/s41467-021-27288-3)
Supplement: Supplementary file 9 — Supplementary Data 6 [file 41467_2021_27288_MOESM9_ESM.xlsx]

## Sheet: Sheet1
Supplementary Data 6. Phenotypic evaluation of barley carrying Mla1, Mla6, Mla7, and Mla8 transgenes with diverse B. graminis f. sp. hordei isolates.
				Isolates
				3-33		Race I		X-4		I-167		K-200		M-236		Z-6		C-132		120		R86/1		K-3		KM18		MN-B
Accession	Transgenic family	Gene(s)	Postulated gene(s)	Rep 1	Rep 2	Rep 1	Rep 2	Rep 1	Rep 2	Rep 1	Rep 2	Rep 1	Rep 2	Rep 1	Rep 2	Rep 1	Rep 2	Rep 1	Rep 2	Rep 1	Rep 2	Rep 1	Rep 2	Rep 1	Rep 2	Rep 1	Rep 2	Rep 1	Rep 2
Bowman		None	None	4	4	4	4	4	4	4	4	4	4	4	3-4	4	4	4	4	4	4	4	4	4	4	4	4	4	4
SusPtrit		Mlg	Mlg	0-1	0	1-2+0	0	4	4	1-2	0-1	4	4	4	4	4	4	4	4	1-2	0	0-1	0	4	4	4	4	1-2	1
SxGP-DH47		None	None	4	4	4	4	4	4	3-4	4	4	4	4	4	4	4	4	4	4	4	4	4	4	4	4	4	4	4
Pallas		Mla8	Mla8	4	3-4	1	0-1	3-4	3-4	4+2	4	3-4	4	(4)	4	(3)	4	4	4	3-4	4	(4)	4	3-4	3-4	4	4	4	4
Golden Promise		Mla8	Mla8+Mla8,u	4	3-4	0	0	4	4	4+1-2	1-2	4	4	4	4	4	4	3-4	4	3-4	4	4	4	4	3-4	4	4	4	4+2
SxGP DH-47	T1-06 T3-1	Mla8	Mla8	4	4	0	1	4	4	3-4	4	4	4	4	4	4	4	4	4	3-4	4	4	4	4	4	4	4	3-4	4
SxGP DH-47	T1-06 T3-2	None	None	3-4	4	4	4	4	4	4	4	4	4	4	4	4	4	4	4	4	4	4	4	3-4	4	4	4	4	4
SxGP DH-47	T1-07 T3-1	Mla8	Mla8	3-4	4	0-1	0	4	4	4	4	4	4	4	4	4	4	4	4	4	4	4	4	4	4	4	4	4	4
SxGP DH-47	T1-07 T3-2	None	None	3-4	4	4	4	4	4	4	4	4	4	4	4	4	4	4	4	4	4	4	4	4	4	4	4	3-4	4
P01		Mla1, MlaAl2	Mla1,MlaAl2	0-1	0	2	1-2	0-1	0	4	4	4	3-4	4	4	4	4	4	4+2	4	3-4	0	0-1	0	0	0-1	0	0	0
Algerian selection 3		Mla1	Mla1	0-1	0	4	4	0	0	4	4	4	4	4	3-4	4	4	4	4	4	4	0	0	0-1	0	0	0-1	0	0
SxGP DH-47	T1-03 T2-1	Mla1	Mla1,MlaAl2+Mla1	0	0	2+4	4	0	0	4	4	4	4	4	4	4	4	4	4	4	4	0	0+4	0	0	0	0+4	0	0
SxGP DH-47	T1-03 T2-2	None	None	4	4	4	4	4	4	4	4	4	4	4	4	4	4	4	4	4	4	4	4	4	4	4	4	4	4
SxGP DH-47	T1-04 T2-1	Mla1	Mla1	0	0	3-4	4	0	0	4	4	4	4	4	4	4	4	4	4	4	4	0	0	0	0	0	0	0	0
SxGP DH-47	T1-04 T2-2	None	None	4	4	4	4	4	4	4	4	4	4	4	4	4	4	4	4	4	4	4	4	3-4	4	4	4	4	4
P03		Mla6, Mla14	Mla6	0-1	0	0	0	3-4	4	4	3-4	0-1	0	4	4	4	4	3-4	4	1	0	4	4+2	4	4	0	0-1	0	0
SxGP DH-47	T1-01 T2-1	Mla6	Mla6	1-2	1-2	1-2	1-2	4	4	4	4	1-2	2	4	4	4	4	4	4	1-2	1-2	3-4	4	3-4	4	2	1-2	2-3	2-3
SxGP DH-47	T1-01 T2-2	None	None	4	4	4	4	4	4	4	4	4	4	4	4	3-4	4	4	4	4	4	4	4	4	4	4	4	4	4
SxGP DH-47	T1-06 T2-1	Mla6	Mla6	1-2	0-1	1-2	0+2	4	4	4	4	1	1+4	4	4	4	4	4	4	1-2	4	4	3-4	4	4	2	2	2	2+4
