# Supplementary material for: The barley immune receptor Mla recognizes multiple pathogens and contributes to host range dynamics
Source: Nat Commun. 2021 Nov 25;12:6915. doi: 10.1038/s41467-021-27288-3 (PMC8617247; doi:10.1038/s41467-021-27288-3)
Supplement: Supplementary file 10 — Supplementary Data 7 [file 41467_2021_27288_MOESM10_ESM.xlsx]

## Sheet: Sheet1
Supplementary Data 7. Mla haplotypes associated with Rps7-mediated resistance.
Accession	RGH1 allele	Mla	Rps7	Evidence	Notes
CI 16137	Mla1	Mla1	rps7	NILs, susceptible; Transgenic lines expressing Mla1
Baronesse	Mla3	Mla3	rps7	Two F2 populations, no linkage
CI 16151	Mla6	Mla6	rps7	NILs, susceptible
CI 16147	Mla7	Mla7	Rps7.a	NILs, resistant; Transgenic lines expressing Mla7
CI 16153	Mla7	Mla7	Rps7.a	NILs, resistant; Fine-mapping; Transgenic lines expressing Mla7
I 5	Mla7	Mla7	Rps7.a	F2 population; Transgenic lines expressing Mla7
Betzes	Mla8	Mla8	Rps7.b	F2 population, linkage; Transgenic lines expressing Mla8
CIho 4196	Mla8	Mla8	Rps7.b	Fine-mapping; Transgenic lines expressing Mla8
Golden Promise	Mla8	Mla8	Rps7.b	DH population; Transgenic lines expressing Mla8
Haruna Nijo	Mla8	Mla8	Rps7.b	DH population; Transgenic lines expressing Mla8
CI 16149	Mla10	Mla10	rps7	NILs, susceptible
Emir	Mla12	Mla12	rps7	F2 population, no linkage
Sultan 5	Mla12	Mla12	rps7	F2 population, no linkage
CI 16155	Mla13	Mla13	rps7	NILs, susceptible
Heils Franken	Mla37	Mla37	Rps7	F2 and BC1 populations, linkage
Abed Binder 12	RGH1.AB12	Unknown	rps7	F2 and BC1 populations, no linkage
Bowman	RGH1.Bowman	Unknown	rps7	F2 population, no linkage
Duplex	RGH1.Duplex	Unknown	rps7	F2 population, no linkage
Fong Tien	RGH1bcd	mla	rps7	Susceptible accession
Grannenlose Zweizeilige	RGH1.GZ	Unknown	Rps7	F2 population, linkage
Hindmarsh	RGH1.Hindmarsh	Mla8?	Rps7	F2 population; Transgenic lines expressing Mla8	Highly similar to Mla8, carrying 4 amino acid differences
HOR 1428	RGH1.HOR1428	Unknown	Rps7	F2 population, linkage
HOR 2926	Unknown	Unknown	Rps7	F2 population, linkage
Manchuria	RGH1bcd	mla	rps7	Susceptible accession
Morex	RGH1bcd	mla	rps7	F2 population, no linkage
Russell	RGH1bcd	mla	rps7	F2 population, no linkage (Dawson et al. 2016)
SusPtrit	RGH1.SusPtrit	Mla13?	rps7	Susceptible accession	Highly similar to Mla13, carrying 2 amino acid differences
WBDC 008	RGH1.WBDC008	Mla16/Mla18?	rps7	F2 population, no linkage	RGH1.WBDC008 is 98.4% (945/960) to Mla16
WBDC 013	RGH1.WBDC013	Unknown	rps7	F2 population, no linkage
WBDC 038	RGH1.WBDC038	Mla18?	rps7	Susceptible accession	Highly similar to Mla18, carrying 1 amino acid difference
WBDC 068	RGH1.WBDC068	Unknown	rps7	F2 population, no linkage
WBDC 085	RGH1.WBDC085	Mla27-2?	rps7	F2 population, no linkage	Highly similar to Mla27-2, carrying 9 amino acid differences
WBDC 109	RGH1.WBDC109	Unknown	rps7	F2 population, no linkage
WBDC 110	RGH1.WBDC110	Unknown	rps7	Colonized accession
WBDC 172	RGH1.WBDC172	Mla37?	Rps7	F2 population, no linkage	Highly similar to Mla37, carrying 12 amino acid differences
WBDC 247	RGH1.WBDC247	Unknown	rps7	Susceptible accession
WBDC 259	RGH1.WBDC259	Unknown	rps7	F2 population, no linkage
