# Supplementary material for: The barley immune receptor Mla recognizes multiple pathogens and contributes to host range dynamics
Source: Nat Commun. 2021 Nov 25;12:6915. doi: 10.1038/s41467-021-27288-3 (PMC8617247; doi:10.1038/s41467-021-27288-3)
Supplement: Supplementary file 11 — Supplementary Data 8 [file 41467_2021_27288_MOESM11_ESM.xlsx]

## Sheet: Sheet1
Supplementary Data 8. CAPS and SSLP markers used for genetic map construction, linkage analysis of Rps6, Rps7, and Rps8, and recombination screens and fine-mapping Rps7.
Marker Name	Additional name	Forward PCR primer	Reverse PCR primer	Amplification temperature (ºC)	Restriction Enzyme	Study
C_963924	HV5_963924_P1	TCCAGATGGTCGGGAGGG	GCATCCTCGACGAGTGCA	56	HhaI	This study
C_2721		CAGCGCACACACACACAC	GCTTGCGCGGACTTTGTG	60	MvaI	This study
C_16668		GGAGAAGCTGCACCGGTT	AGGTTGCCCGTCACGATG	54	AciI	This study
C_32429	owbGBS32429_p1	CGGAGCTCCACTTGTGTGA	AGTAGGCAGGGGACGGAG	58	MseI	This study
C_222		CCGACCACCAGCCTTTGT	CGGGCGAGCATTCAAAGC	60	SSLP	This study
C_206D11	0206D11_T7_p1	CTGGTTTGTTGTTGCTATGCGTTG	TCATTTGGTGTGGGGCAAAG	60	HhaI	This study
C_2966		TGTCTCAGGGACAGCATCAG	TACAGTGCGATCCCTTGTTG	56	HinfI	This study
C_10066	HV5_10066_p1	AGCTTTGGCTTCCGGGTC	TGGGTGATGGGTCTGCCT	56	SSLP	This study
C_102682	HV5_102682_p1	GGGCGCAAACTGGTACCT	CCTGACACTGCGGCTACC	54	XbaI	This study
C_249921887	HV5_C249921887_p1	CAGGGGCAGAAGCGTCAA	ACGGACGGACGAACCCTA	56	AvaII	This study
C_2966	U32_2966_P1	TGTCTCAGGGACAGCATCAG	TACAGTGCGATCCCTTGTTG	56	HinfI	Dawson et al. (2016)
C_685599	HV5_685599_p1	CCCTGCAGCCAAGAGCAT	GAACGATTGGCTGGCAGC	60	BsaBI	This study
C_711N16	0711N16_R1_p1	GGAATGCAATGTAAGGCTTAAACAC	GCAATCACCAGGGTACTGATATGC	60	HhaI	This study
C_75864	HV5_75864_p1	GTTGCTGCGGTTTGGCTC	CAGGGATCTTGGGTGGCG	56	SSLP	This study
C_3416		GTGGGTCACCTTTGGGGG	GGAGGAGCAACCGTGTCC	60	BpuEI	This study
C_40		GCGTCGTCAGTTGCTCCT	CTCCACGCCTGCATGTGT	60	EarI	This study
GBS0288		GCACACAGGGCGAACAGAAG	CCTTCAGATCCCAGGACAGC	56	HhaI	Kota et al. (2007)
GBS0369		ACTTGGTCGTCGTCATGGAGT	CGGACTCGGAGCACTCGT	56	HaeIII	Kota et al. (2007)
