# Supplementary material for: The barley immune receptor Mla recognizes multiple pathogens and contributes to host range dynamics
Source: Nat Commun. 2021 Nov 25;12:6915. doi: 10.1038/s41467-021-27288-3 (PMC8617247; doi:10.1038/s41467-021-27288-3)
Supplement: Supplementary file 12 — Supplementary Data 9 [file 41467_2021_27288_MOESM12_ESM.xlsx]

## Sheet: Sheet1
Supplementary Data 9. KASP markers used for genetic map construction, linkage analysis of Rps6, Rps7, and Rps8, and fine-mapping Rps7.
Marker	Synonym	Allele-1 forward primer	Allele-2 forward primer	Universal reverse primer
K_1_0510	1_0510_120_F	GAAGGTCGGAGTCAACGGATTCGGATAGGCCAAAATCAATC	GAAGGTGACCAAGTTCATGCTCGGATAGGCCAAAATCAATT	CGCGATCTCAAGCCGGAA
K_1_0687	BOPA1_4671-856_192_F	GAAGGTCGGAGTCAACGGATTTCTGCCATTTATCAACGACA	GAAGGTGACCAAGTTCATGCTTCTGCCATTTATCAACGACG	AAGTGCCCCCTTCTGTGC
K_1_0751	1_0751_120_F	GAAGGTCGGAGTCAACGGATTCATATGATGGAAGCACAACC	GAAGGTGACCAAGTTCATGCTCATATGATGGAAGCACAACT	TCTTCTCTCGGCCAGGCT
K_1_1398	1_1398_77_F	GAAGGTCGGAGTCAACGGATTAAATGTCTCACCAAGTGCTG	GAAGGTGACCAAGTTCATGCTAAATGTCTCACCAAGTGCTT	GGGATTGGTAAGGGAGGCAC
K_1_0026	1_0026_120_F	GAAGGTCGGAGTCAACGGATTTCATCGACATAATCAACGCC	GAAGGTGACCAAGTTCATGCTTCATCGACATAATCAACGCT	TTCGCCAGCTTCCTCCAC
K_1_0044	1_0044_120_F	GAAGGTCGGAGTCAACGGATTTTCAGCGAGATACGCCGTCA	GAAGGTGACCAAGTTCATGCTTTCAGCGAGATACGCCGTCG	CGCGGTCACATGACGCTA
K_1_0050	1_0050_120_F	GAAGGTCGGAGTCAACGGATTTGGGTGTTCCAGCCCTTGGA	GAAGGTGACCAAGTTCATGCTTGGGTGTTCCAGCCCTTGGG	CGATGCCCCTCAGGAACA
K_1_0061	1_0061_120_F	GAAGGTCGGAGTCAACGGATTTCTGCTCATAACCATCGGCA	GAAGGTGACCAAGTTCATGCTTCTGCTCATAACCATCGGCG	TGCTGTTCGACTGGGACG
K_1_0078	1_0078_120_F	GAAGGTCGGAGTCAACGGATTAATCAAACAGCAGATCGAGC	GAAGGTGACCAAGTTCATGCTAATCAAACAGCAGATCGAGG	CGGCTTAGACTGCGTGCA
K_1_0085	1_0085_120_F	GAAGGTCGGAGTCAACGGATTTCTCGGCTATTCCCCACTTA	GAAGGTGACCAAGTTCATGCTTCTCGGCTATTCCCCACTTG	TGGTGGTTGTATCGCGGA
K_1_0094	1_0094_120_F	GAAGGTCGGAGTCAACGGATTTGCGGATGACATAGCCATCA	GAAGGTGACCAAGTTCATGCTTGCGGATGACATAGCCATCG	AGGTTTCTGCCCGTGAAGG
K_1_0107	1_0107_120_F	GAAGGTCGGAGTCAACGGATTGTCGTGCAAGCTTTAATATC	GAAGGTGACCAAGTTCATGCTGTCGTGCAAGCTTTAATATG	ACCCTGCATGCGGGAATC
K_1_0123	1_0123_120_F	GAAGGTCGGAGTCAACGGATTGGACAGGCTGATTGAAGACC	GAAGGTGACCAAGTTCATGCTGGACAGGCTGATTGAAGACT	TTGGCGTAGGGCATGTCG
K_1_0180	1_0180_120_F	GAAGGTCGGAGTCAACGGATTTCAGCTCCTCCTCCAACACC	GAAGGTGACCAAGTTCATGCTTCAGCTCCTCCTCCAACACG	TAGTGGAGCAGGCCCTGT
K_1_0247	1_0247_120_R	GAAGGTCGGAGTCAACGGATTATTTGCTGTAGTCGGTGTCC	GAAGGTGACCAAGTTCATGCTATTTGCTGTAGTCGGTGTCG	CGTCAGCGGCAACCTACA
K_1_0279	1_0279_120_F	GAAGGTCGGAGTCAACGGATTTTTTGCGACGCTGAGTTGGA	GAAGGTGACCAAGTTCATGCTTTTTGCGACGCTGAGTTGGT	ACCACATGAATGTCCAGCAGA
K_1_0280	1_0280_120_F	GAAGGTCGGAGTCAACGGATTGTAATTACACGGCGCGCAGA	GAAGGTGACCAAGTTCATGCTGTAATTACACGGCGCGCAGG	GGCAGCTGCTATTCATCAACA
K_1_0326	1_0326_120_R	GAAGGTCGGAGTCAACGGATTGTGAGGTGCTCCTGTTTCAC	GAAGGTGACCAAGTTCATGCTGTGAGGTGCTCCTGTTTCAT	TTTGACGCAGCCCCACAT
K_1_0390	1_0390_120_F	GAAGGTCGGAGTCAACGGATTTTGCACCAAGGTTGCTCAGC	GAAGGTGACCAAGTTCATGCTTTGCACCAAGGTTGCTCAGT	CGCAGAGGACCAGGATGC
K_1_0433	1_0433_120_F	GAAGGTCGGAGTCAACGGATTTCAGGAACCGGGTCCTGTCA	GAAGGTGACCAAGTTCATGCTTCAGGAACCGGGTCCTGTCG	ACGACGCATCTCATGGCT
K_1_0461	1_0461_120_F	GAAGGTCGGAGTCAACGGATTTCAAGAGCGCCTAGGTTCCC	GAAGGTGACCAAGTTCATGCTTCAAGAGCGCCTAGGTTCCT	TCCAGTCGGGTGAACACA
K_1_0522	1_0522_120_R	GAAGGTCGGAGTCAACGGATTTTCAAGCACCAGCACTGCAA	GAAGGTGACCAAGTTCATGCTTTCAAGCACCAGCACTGCAG	CGCCACAGAGCACCTCAA
K_1_0559	1_0559_120_F	GAAGGTCGGAGTCAACGGATTGGAGGAAGAGAAGCCGCGGC	GAAGGTGACCAAGTTCATGCTGGAGGAAGAGAAGCCGCGGT	TTGTTCCTGGGGCTGCTG
K_1_0588	1_0588_120_F	GAAGGTCGGAGTCAACGGATTCTTTACTCTGGTCAGCAGCA	GAAGGTGACCAAGTTCATGCTCTTTACTCTGGTCAGCAGCG	GGAATGGATTGGACGGAGTGA
K_1_0597	1_0597_120_F	GAAGGTCGGAGTCAACGGATTGGGCTTCACTCACAGTGGGA	GAAGGTGACCAAGTTCATGCTGGGCTTCACTCACAGTGGGG	TCGAGCGAGGATGTTGCC
K_1_0683	1_0683_120_R	GAAGGTCGGAGTCAACGGATTGGAAGAACTCATCCTCCCGC	GAAGGTGACCAAGTTCATGCTGGAAGAACTCATCCTCCCGG	CAAGCTGTCCGTCGCTCT
K_1_0688	1_0688_120_R	GAAGGTCGGAGTCAACGGATTAGCCACTAATGGTTCGACCC	GAAGGTGACCAAGTTCATGCTAGCCACTAATGGTTCGACCT	GTTCCTTTGCATGCCGGC
K_1_0705	1_0705_120_F	GAAGGTCGGAGTCAACGGATTCCGAGAACAGATCAGTCTCC	GAAGGTGACCAAGTTCATGCTCCGAGAACAGATCAGTCTCT	CCGGAGGTCATGTCGAGC
K_1_0744	1_0744_120_F	GAAGGTCGGAGTCAACGGATTACCCTGAGTTGTTCTTGCGC	GAAGGTGACCAAGTTCATGCTACCCTGAGTTGTTCTTGCGG	ACAGAGCAGCATACTGGACA
K_1_0772	1_0772_120_F	GAAGGTCGGAGTCAACGGATTGACTTGCCTCTTTGCATCTA	GAAGGTGACCAAGTTCATGCTGACTTGCCTCTTTGCATCTC	TGGGCTCAAGCTCTTCTGC
K_1_0778	1_0778_120_F	GAAGGTCGGAGTCAACGGATTTTTGAGGACAAGCTCTAAAC	GAAGGTGACCAAGTTCATGCTTTTGAGGACAAGCTCTAAAT	AGCAATACAGCGACAGACTCA
K_1_0818	1_0818_120_F	GAAGGTCGGAGTCAACGGATTTAGGAGGAGACGATGGACAA	GAAGGTGACCAAGTTCATGCTTAGGAGGAGACGATGGACAC	GTTGGCTCCGGACTGCAA
K_1_0821	1_0821_120_F	GAAGGTCGGAGTCAACGGATTGGTACAGAGCTCCAAACGGC	GAAGGTGACCAAGTTCATGCTGGTACAGAGCTCCAAACGGT	GGCCTGCCCGCTTACAAT
K_1_0901	1_0901_120_R	GAAGGTCGGAGTCAACGGATTGACTGAAGTCGACATTTTTC	GAAGGTGACCAAGTTCATGCTGACTGAAGTCGACATTTTTT	TGTGACAGATGCGCGTGT
K_1_0902	1_0902_120_F	GAAGGTCGGAGTCAACGGATTTCAACGCGACAGGATTGATC	GAAGGTGACCAAGTTCATGCTTCAACGCGACAGGATTGATT	GGTCAAGATCGTGCCGCT
K_1_0911	1_0911_DxM_284_F	GAAGGTCGGAGTCAACGGATTGGGGGAAGAAATCAAGTGGC	GAAGGTGACCAAGTTCATGCTGGGGGAAGAAATCAAGTGGT	ACCCTTGCCCTGGATCTCT
K_1_0920	1_0920_120_F	GAAGGTCGGAGTCAACGGATTCCAGAAGAGGAATTCTTGGA	GAAGGTGACCAAGTTCATGCTCCAGAAGAGGAATTCTTGGT	AGGAATAGGCCAGAACCCA
K_1_0942	1_0942_120_R	GAAGGTCGGAGTCAACGGATTAGCCTGAGATCATGCTCGAC	GAAGGTGACCAAGTTCATGCTAGCCTGAGATCATGCTCGAT	AGGTCCTCTCGATGCCGT
K_1_0943	1_0943_120_F	GAAGGTCGGAGTCAACGGATTGTTATTACTCCTTGTCGCCC	GAAGGTGACCAAGTTCATGCTGTTATTACTCCTTGTCGCCG	GCACTTGTCACTCACAGCG
K_1_0978	1_0978_120_R	GAAGGTCGGAGTCAACGGATTAGTACAGGACGGAACTGCCA	GAAGGTGACCAAGTTCATGCTAGTACAGGACGGAACTGCCT	TTGGAACGGTGGTCGCTG
K_1_0994	1_0994_92_R	GAAGGTCGGAGTCAACGGATTCCTTCGGGTTGGCCATCTCA	GAAGGTGACCAAGTTCATGCTCCTTCGGGTTGGCCATCTCG	CCCAAAACCCTAGCCCCG
K_1_1012	1_1012_120_R	GAAGGTCGGAGTCAACGGATTGGTGGAGGAGAAGGAGTCGA	GAAGGTGACCAAGTTCATGCTGGTGGAGGAGAAGGAGTCGG	CTCGTGCTCAGGCTCCTC
K_1_1023	1_1023_120_F	GAAGGTCGGAGTCAACGGATTTTTTGAGGTTGTCGTGCCCC	GAAGGTGACCAAGTTCATGCTTTTTGAGGTTGTCGTGCCCG	AGAACAGACTACCCAGACCCA
K_1_1028	1_1028_120_R	GAAGGTCGGAGTCAACGGATTCTGCCTTCAGTCCTGGAGTC	GAAGGTGACCAAGTTCATGCTCTGCCTTCAGTCCTGGAGTT	CTCCGCCGCAAAGTTTCG
K_1_1094	1_1094_30_F	GAAGGTCGGAGTCAACGGATTCGCGGTGCTGAAACTCTGCA	GAAGGTGACCAAGTTCATGCTCGCGGTGCTGAAACTCTGCG	AAGCCTGTACACGCCCAC
K_1_1141	1_1141_72_F	GAAGGTCGGAGTCAACGGATTATTAACGACCACTCATGCAC	GAAGGTGACCAAGTTCATGCTATTAACGACCACTCATGCAT	GAGTAGGGTGGCGCCTTC
K_1_1189	1_1189_43_F	GAAGGTCGGAGTCAACGGATTACCGAAACCCAATTATTCCC	GAAGGTGACCAAGTTCATGCTACCGAAACCCAATTATTCCG	GCCCTCTCTCTTCGATATGAC
K_1_1200	1_1200_120_F	GAAGGTCGGAGTCAACGGATTGTGTTCAGCCCAGAGGGAGC	GAAGGTGACCAAGTTCATGCTGTGTTCAGCCCAGAGGGAGT	ACCTTTGTTTTGCTTGCAGGT
K_1_1223	1_1223_120_R	GAAGGTCGGAGTCAACGGATTAGAAGGGGCCAACACGGTAC	GAAGGTGACCAAGTTCATGCTAGAAGGGGCCAACACGGTAT	GTACAGAGGCGGTAGCGG
K_1_1243	1_1243_99_F	GAAGGTCGGAGTCAACGGATTCTCGTTATAACTTCAGAGTA	GAAGGTGACCAAGTTCATGCTCTCGTTATAACTTCAGAGTG	ACGTTTGGTGGGCATGTG
K_1_1299	1_1299_120_R	GAAGGTCGGAGTCAACGGATTTGGTGGTGAAGCTGCTGTCC	GAAGGTGACCAAGTTCATGCTTGGTGGTGAAGCTGCTGTCG	GGCCGTGTACACCGAGTC
K_1_1313	1_1313_120_R	GAAGGTCGGAGTCAACGGATTGCACGTTCTAATGTGTCGAC	GAAGGTGACCAAGTTCATGCTGCACGTTCTAATGTGTCGAG	CCCAGGGGAGCTGAAAGC
K_1_1470	1_1470_120_F	GAAGGTCGGAGTCAACGGATTCGAGAAATTTTGGCCGGTTC	GAAGGTGACCAAGTTCATGCTCGAGAAATTTTGGCCGGTTT	GGCCCAGTGGAACCGAAA
K_1_1532	1_1532_120_F	GAAGGTCGGAGTCAACGGATTCAACAAATGCCCATAACCTA	GAAGGTGACCAAGTTCATGCTCAACAAATGCCCATAACCTG	GGTCACTGCTTCTCTTGGCT
K_2_0023	2_0023_120_F	GAAGGTCGGAGTCAACGGATTTGGCATGGCTAACTTCCCCA	GAAGGTGACCAAGTTCATGCTTGGCATGGCTAACTTCCCCG	GAAGGTTAGGCGTGCCGT
K_2_0058	2_0058_120_F	GAAGGTCGGAGTCAACGGATTTAGATGCATGGAACAAGCTA	GAAGGTGACCAAGTTCATGCTTAGATGCATGGAACAAGCTG	TGCTGCCAAATGCCAACC
K_2_0078	2_0078_120_R	GAAGGTCGGAGTCAACGGATTTGATGATGCCGAAGCTTTCA	GAAGGTGACCAAGTTCATGCTTGATGATGCCGAAGCTTTCG	GGCGCCGAAAAGCAAGAG
K_2_0085	2_0085_120_F	GAAGGTCGGAGTCAACGGATTCGTCATGAATTCATGATCGA	GAAGGTGACCAAGTTCATGCTCGTCATGAATTCATGATCGG	GGGCCTGAAGACCTGCTG
K_2_0096	2_0096_120_F	GAAGGTCGGAGTCAACGGATTTCCAAGGGGTGAACTGTTGA	GAAGGTGACCAAGTTCATGCTTCCAAGGGGTGAACTGTTGC	CTCTGCAGCTCTCGGTGG
K_2_0100	2_0100_120_F	GAAGGTCGGAGTCAACGGATTAGGCCGGGTTCAAGGCCATA	GAAGGTGACCAAGTTCATGCTAGGCCGGGTTCAAGGCCATC	TTCTTGAGCGTGAGGCCC
K_2_0103	2_0103_120_F	GAAGGTCGGAGTCAACGGATTTGGCGAGCGCCCTGGAGCAA	GAAGGTGACCAAGTTCATGCTTGGCGAGCGCCCTGGAGCAG	GTAGCCGCCGACATCCTC
K_2_0109	2_0109_120_R	GAAGGTCGGAGTCAACGGATTTCAGGGATCTTTGCACGACA	GAAGGTGACCAAGTTCATGCTTCAGGGATCTTTGCACGACT	GGTTCTTGAATCGGCGCC
K_2_0114	2_0114_120_F	GAAGGTCGGAGTCAACGGATTCTGAAACATCACCAGGAACA	GAAGGTGACCAAGTTCATGCTCTGAAACATCACCAGGAACT	TGGTTCAAGAGTGGAGAAGGT
K_2_0117	2_0117_120_F	GAAGGTCGGAGTCAACGGATTGGGGCCGAACGCTACGGTGC	GAAGGTGACCAAGTTCATGCTGGGGCCGAACGCTACGGTGG	CCCATCTGCCCGAACGTT
K_2_0132	2_0132_120_F	GAAGGTCGGAGTCAACGGATTTCCCTGGCTTGTTGTTCGTC	GAAGGTGACCAAGTTCATGCTTCCCTGGCTTGTTGTTCGTG	TTCACCTTGACGCCAGCA
K_2_0136	2_0136_120_F	GAAGGTCGGAGTCAACGGATTGGGGCAGGTGAGGAACCGGA	GAAGGTGACCAAGTTCATGCTGGGGCAGGTGAGGAACCGGG	CCTCCTCCCGGCCATTTC
K_2_0172	2_0172_120_F	GAAGGTCGGAGTCAACGGATTAGCGCCTCCAGCCAGTGGAA	GAAGGTGACCAAGTTCATGCTAGCGCCTCCAGCCAGTGGAC	GGACGGTGCTGCTCCAG
K_2_0232	2_0232_120_F	GAAGGTCGGAGTCAACGGATTGCCGTGTGGACTGGTACAGA	GAAGGTGACCAAGTTCATGCTGCCGTGTGGACTGGTACAGG	CCGCATCGGCTCAGCTTA
K_2_0239	2_0239_120_R	GAAGGTCGGAGTCAACGGATTATTCCCCAGCCAACATACAG	GAAGGTGACCAAGTTCATGCTATTCCCCAGCCAACATACAT	AGCTTCATTGCTGCCCGT
K_2_0247	2_0247_120_F	GAAGGTCGGAGTCAACGGATTCATTTCAAGGTTTTCCATAC	GAAGGTGACCAAGTTCATGCTCATTTCAAGGTTTTCCATAG	TGAATGTTGCGTGGATCCT
K_2_0262	2_0262_120_F	GAAGGTCGGAGTCAACGGATTCGAAAGGGGTTTTCCCTTTA	GAAGGTGACCAAGTTCATGCTCGAAAGGGGTTTTCCCTTTG	TGTTGGACAGCCGCAACA
K_2_0272	2_0272_120_F	GAAGGTCGGAGTCAACGGATTTAGCTCTCCCGCCCACTTTA	GAAGGTGACCAAGTTCATGCTTAGCTCTCCCGCCCACTTTG	AGCACCAAGACGAAGACGA
K_2_0355	2_0355_120_F	GAAGGTCGGAGTCAACGGATTGCTCCCCGTCCAGCATCTAC	GAAGGTGACCAAGTTCATGCTGCTCCCCGTCCAGCATCTAT	TGATACAGCCTAGTGACTGGT
K_2_0356	2_0356_120_F	GAAGGTCGGAGTCAACGGATTGTTGGCTGACACTTTCGCAC	GAAGGTGACCAAGTTCATGCTGTTGGCTGACACTTTCGCAT	CAGGAGCCAGTTGCGTGT
K_2_0365	2_0365_120_F	GAAGGTCGGAGTCAACGGATTAGGTCCAAGACAGAATCTCC	GAAGGTGACCAAGTTCATGCTAGGTCCAAGACAGAATCTCG	GACCGTCTACTGCCGCTC
K_2_0379	2_0379_120_F	GAAGGTCGGAGTCAACGGATTGGAGGAAACCAAGGATGTGC	GAAGGTGACCAAGTTCATGCTGGAGGAAACCAAGGATGTGG	ACATGCTTGCCAGGGAGA
K_2_0383	2_0383_120_F	GAAGGTCGGAGTCAACGGATTATGCAAGAGAGGAGATCAAC	GAAGGTGACCAAGTTCATGCTATGCAAGAGAGGAGATCAAT	CGCAGGTACACCAGCTCC
K_2_0388	2_0388_120_F	GAAGGTCGGAGTCAACGGATTCCGCCACCACATTGTCTTCC	GAAGGTGACCAAGTTCATGCTCCGCCACCACATTGTCTTCT	TGACTCTGGCAATGCGCA
K_2_0390	2_0390_120_F	GAAGGTCGGAGTCAACGGATTCCGGCAAAGTTCTCCCTGGA	GAAGGTGACCAAGTTCATGCTCCGGCAAAGTTCTCCCTGGC	AGATCAAATCTACGGCGGCA
K_2_0415	2_0415_120_F	GAAGGTCGGAGTCAACGGATTAATCAATTCGCTTCTCAGAC	GAAGGTGACCAAGTTCATGCTAATCAATTCGCTTCTCAGAT	GGCAAGGGAGGTCTCAGG
K_2_0432	2_0432_120_F	GAAGGTCGGAGTCAACGGATTCAAATGAGCCAAAAGAAGAC	GAAGGTGACCAAGTTCATGCTCAAATGAGCCAAAAGAAGAT	GGCGCACTTTCTGGAGAGA
K_2_0449	2_0449_120_R	GAAGGTCGGAGTCAACGGATTGAGAATTACATAGGATAACA	GAAGGTGACCAAGTTCATGCTGAGAATTACATAGGATAACT	AGGGCAGACGCAATGAGAC
K_2_0465	2_0465_120_R	GAAGGTCGGAGTCAACGGATTTTGCCACGAGAATGGTTGCG	GAAGGTGACCAAGTTCATGCTTTGCCACGAGAATGGTTGCT	CCTTCACCGTCCAGTGGC
K_2_0495	2_0495_120_F	GAAGGTCGGAGTCAACGGATTTCCTTTTGTCAGTCCATGTC	GAAGGTGACCAAGTTCATGCTTCCTTTTGTCAGTCCATGTG	CGCCGCCTACCACATCTT
K_2_0531	2_0531_120_R	GAAGGTCGGAGTCAACGGATTAGATCTGAAGCCTGTGTCCA	GAAGGTGACCAAGTTCATGCTAGATCTGAAGCCTGTGTCCG	ACTCCTAGCAGGCAGAGCT
K_2_0537	2_0537_120_F	GAAGGTCGGAGTCAACGGATTTAGATGGATAGATTGCCGTA	GAAGGTGACCAAGTTCATGCTTAGATGGATAGATTGCCGTC	CCACAACCGCTACAGCCA
K_2_0582	2_0582_120_F	GAAGGTCGGAGTCAACGGATTAAGAGCCAATCGGTTCGATG	GAAGGTGACCAAGTTCATGCTAAGAGCCAATCGGTTCGATT	TAGGAACTGCCGCAACGG
K_2_0590	2_0590_120_F	GAAGGTCGGAGTCAACGGATTCAGTGCCAATCTTCACCTTC	GAAGGTGACCAAGTTCATGCTCAGTGCCAATCTTCACCTTG	GCGGAAGGAGCCCATGAG
K_2_0612	2_0612_120_F	GAAGGTCGGAGTCAACGGATTAAATCAGGGAATGCAATCAA	GAAGGTGACCAAGTTCATGCTAAATCAGGGAATGCAATCAC	TGCATTCCGGTTGATCAGGT
K_2_0625	2_0625_120_F	GAAGGTCGGAGTCAACGGATTGGCTTGCATGTTGATCCACC	GAAGGTGACCAAGTTCATGCTGGCTTGCATGTTGATCCACT	AGCAAAGACCTGCCTGTGT
K_2_0626	2_0626_120_F	GAAGGTCGGAGTCAACGGATTCGCTGCGCCACGCATCAGCA	GAAGGTGACCAAGTTCATGCTCGCTGCGCCACGCATCAGCG	AACGACGAGCTTGCACGA
K_2_0645	2_0645_120_F	GAAGGTCGGAGTCAACGGATTTAATCTGTGCCGACGTGTGC	GAAGGTGACCAAGTTCATGCTTAATCTGTGCCGACGTGTGT	CGGCAACCTGGTAGGCAA
K_2_0666	2_0666_120_F	GAAGGTCGGAGTCAACGGATTTGCCCCCCGGCTCCCCTCTG	GAAGGTGACCAAGTTCATGCTTGCCCCCCGGCTCCCCTCTT	GAGTCGGGACTCGGGAGT
K_2_0710	2_0710_120_F	GAAGGTCGGAGTCAACGGATTGCTGCAAGGATAGCTGCAAC	GAAGGTGACCAAGTTCATGCTGCTGCAAGGATAGCTGCAAG	TCCCCACCTCTCTCTCAGC
K_2_0713	2_0713_120_F	GAAGGTCGGAGTCAACGGATTCAGACATCCTTGATTCACGG	GAAGGTGACCAAGTTCATGCTCAGACATCCTTGATTCACGT	TGTCGGTGGATGCCCCTA
K_2_0714	2_0714_120_F	GAAGGTCGGAGTCAACGGATTGCTAGCTAGGCTGCTCTCAC	GAAGGTGACCAAGTTCATGCTGCTAGCTAGGCTGCTCTCAT	TTGGCCCACTTGGTGTCC
K_2_0722	2_0722_120_F	GAAGGTCGGAGTCAACGGATTCGGCAAACAGGGCAACAACC	GAAGGTGACCAAGTTCATGCTCGGCAAACAGGGCAACAACG	TGCCTGATGTCGCGATGA
K_2_0758	2_0758_120_F	GAAGGTCGGAGTCAACGGATTTCGCCGCTGTAGCAGTTCGC	GAAGGTGACCAAGTTCATGCTTCGCCGCTGTAGCAGTTCGT	CACCAGACAGCAGGCATCA
K_2_0772	2_0772_120_F	GAAGGTCGGAGTCAACGGATTGACTCGGCCATCCTATTCAA	GAAGGTGACCAAGTTCATGCTGACTCGGCCATCCTATTCAG	CAGCCGCCCAAAACCCTA
K_2_0790	2_0790_120_F	GAAGGTCGGAGTCAACGGATTTCAGCATCAACGAGGGAAAA	GAAGGTGACCAAGTTCATGCTTCAGCATCAACGAGGGAAAC	GCTGGTGGCGGCTGATTA
K_2_0791	2_0791_120_F	GAAGGTCGGAGTCAACGGATTCCAAAGCGATTGCGACGACA	GAAGGTGACCAAGTTCATGCTCCAAAGCGATTGCGACGACG	CGGATGTTTGCTGCTGCA
K_2_0799	2_0799_120_F	GAAGGTCGGAGTCAACGGATTAACCAGATAGAACACGCCGC	GAAGGTGACCAAGTTCATGCTAACCAGATAGAACACGCCGG	TGTGCCCCTCGGACTAGT
K_2_0873	2_0873_120_R	GAAGGTCGGAGTCAACGGATTGAAATCTTGCTATTTGGATC	GAAGGTGACCAAGTTCATGCTGAAATCTTGCTATTTGGATT	GCGTTGCGCCCTGTTAAA
K_2_0894	2_0894_120_R	GAAGGTCGGAGTCAACGGATTAGCAGCTACATGGTTTGCAC	GAAGGTGACCAAGTTCATGCTAGCAGCTACATGGTTTGCAG	GCGTCGTTCCCTTCCCTG
K_2_0903	2_0903_120_R	GAAGGTCGGAGTCAACGGATTCGCTCATGTACCCGATGCTC	GAAGGTGACCAAGTTCATGCTCGCTCATGTACCCGATGCTT	CCTGCTGGGGGAACATCC
K_2_0920	2_0920_120_F	GAAGGTCGGAGTCAACGGATTTGTACTATCGAGCTCATTCA	GAAGGTGACCAAGTTCATGCTTGTACTATCGAGCTCATTCT	GAGGCACGACCACGACAA
K_2_0931	2_0931_120_F	GAAGGTCGGAGTCAACGGATTACGCTAACCTGTAATCCTAC	GAAGGTGACCAAGTTCATGCTACGCTAACCTGTAATCCTAT	CCCTTCAAGGCAGAGGTGG
K_2_0974	2_0974_120_F	GAAGGTCGGAGTCAACGGATTTGTCCTTGTAGGCGGTCAGA	GAAGGTGACCAAGTTCATGCTTGTCCTTGTAGGCGGTCAGC	TTTCAACGCCAGGACGCA
K_2_1005	2_1005_120_F	GAAGGTCGGAGTCAACGGATTGAAGTGCTACTAACAATCCA	GAAGGTGACCAAGTTCATGCTGAAGTGCTACTAACAATCCG	CGGAAGCCAAAACACACGA
K_2_1025	2_1025_120_F	GAAGGTCGGAGTCAACGGATTCAAATATCTCAACATTTGCA	GAAGGTGACCAAGTTCATGCTCAAATATCTCAACATTTGCG	AGTTTCGAACAAGGAGGCAGA
K_2_1053	2_1053_120_F	GAAGGTCGGAGTCAACGGATTGAGCTAGCAAAAGCTTGCGC	GAAGGTGACCAAGTTCATGCTGAGCTAGCAAAAGCTTGCGT	CTCTTGGCTGTCGTCGCA
K_2_1121	2_1121_120_R	GAAGGTCGGAGTCAACGGATTCAGCCTTGTAATGGCAGACA	GAAGGTGACCAAGTTCATGCTCAGCCTTGTAATGGCAGACG	CCATCCCAGGCGTTTGAGT
K_2_1125	2_1125_120_F	GAAGGTCGGAGTCAACGGATTATGGTTATGCGAGCTCCCTC	GAAGGTGACCAAGTTCATGCTATGGTTATGCGAGCTCCCTG	AGCTGCCCATCGACACTT
K_2_1141	2_1141_120_F	GAAGGTCGGAGTCAACGGATTATGGCTCCGCGCTCTAACAA	GAAGGTGACCAAGTTCATGCTATGGCTCCGCGCTCTAACAG	CGTCGGGATCCTCCTCCA
K_2_1168	2_1168_120_F	GAAGGTCGGAGTCAACGGATTTGGCGAAGGTGAGGTTGTGA	GAAGGTGACCAAGTTCATGCTTGGCGAAGGTGAGGTTGTGG	CGGGTTCACGACGGAGTAC
K_2_1175	2_1175_120_F	GAAGGTCGGAGTCAACGGATTATAAAGCCAGAACAGCAGAC	GAAGGTGACCAAGTTCATGCTATAAAGCCAGAACAGCAGAT	CATGCATGCAACGCACGT
K_2_1177	2_1177_120_F	GAAGGTCGGAGTCAACGGATTCTCCAAGGGGCGGAATGTAC	GAAGGTGACCAAGTTCATGCTCTCCAAGGGGCGGAATGTAT	CGGTTTCAGGTGCCCCAT
K_2_1192	2_1192_120_F	GAAGGTCGGAGTCAACGGATTTCCTTCCTTTTCCTTTGCTA	GAAGGTGACCAAGTTCATGCTTCCTTCCTTTTCCTTTGCTT	AGCAAGAGAGCACTTTGCCA
K_2_1201	2_1201_120_R	GAAGGTCGGAGTCAACGGATTTCTTCTGCTTCTCCAGCTCC	GAAGGTGACCAAGTTCATGCTTCTTCTGCTTCTCCAGCTCT	TGCCGGCAACCCTTTTCA
K_2_1209	2_1209_120_F	GAAGGTCGGAGTCAACGGATTGGCTAAATCTTTGTGACCAC	GAAGGTGACCAAGTTCATGCTGGCTAAATCTTTGTGACCAT	GGTTCTCTGCGTGCAGCT
K_2_1256	2_1256_120_F	GAAGGTCGGAGTCAACGGATTAGCTGTCTCCTCTGGGCTCA	GAAGGTGACCAAGTTCATGCTAGCTGTCTCCTCTGGGCTCG	GACTTGCCTGACCCGGAG
K_2_1266	2_1266_120_F	GAAGGTCGGAGTCAACGGATTCCGTGCTCACCTTCTGGGTA	GAAGGTGACCAAGTTCATGCTCCGTGCTCACCTTCTGGGTG	GGGGACCTTGTCCTTGGG
K_2_1267	2_1267_120_F	GAAGGTCGGAGTCAACGGATTAGCACAGCACCGTGCACACA	GAAGGTGACCAAGTTCATGCTAGCACAGCACCGTGCACACG	CCATGGGAAGCCTCGCAA
K_2_1338	2_1338_120_F	GAAGGTCGGAGTCAACGGATTGCGCCTTCGGATCAATCAAA	GAAGGTGACCAAGTTCATGCTGCGCCTTCGGATCAATCAAG	AGCAGGAAGAAAGCCGCA
K_2_1357	2_1357_120_F	GAAGGTCGGAGTCAACGGATTACAGCTGAGATGACAATGCA	GAAGGTGACCAAGTTCATGCTACAGCTGAGATGACAATGCG	CAGCATGGGCCTCTCACA
K_2_1365	2_1365_120_F	GAAGGTCGGAGTCAACGGATTCTAGACCGTCAGTCTGCTCA	GAAGGTGACCAAGTTCATGCTCTAGACCGTCAGTCTGCTCG	GATGTCGGGGGCCAGAAG
K_2_1377	2_1377_120_F	GAAGGTCGGAGTCAACGGATTCGCAAACTGGCCTTATGGGA	GAAGGTGACCAAGTTCATGCTCGCAAACTGGCCTTATGGGG	TTAGTGCTGTTGCCGGCG
K_2_1404	2_1404_120_F	GAAGGTCGGAGTCAACGGATTCACACCTGAAGCACAGCACA	GAAGGTGACCAAGTTCATGCTCACACCTGAAGCACAGCACG	GGCAACCAAAAGGCGGAG
K_2_1453	2_1453_120_F	GAAGGTCGGAGTCAACGGATTAAGTTGCTCACGGAAACTGA	GAAGGTGACCAAGTTCATGCTAAGTTGCTCACGGAAACTGG	CCACCATGGGAGCCCAAG
K_2_1505	2_1505_90_F	GAAGGTCGGAGTCAACGGATTCCATCCTTATCGGCCCATTC	GAAGGTGACCAAGTTCATGCTCCATCCTTATCGGCCCATTT	GGAAGGTTGGACTGGCCC
K_2_1523	2_1523_120_F	GAAGGTCGGAGTCAACGGATTGCGCTGGTGAACAAGGCCAC	GAAGGTGACCAAGTTCATGCTGCGCTGGTGAACAAGGCCAT	CCTCCGTCCTCACCATGC
K_2_1528	2_1528_58_R	GAAGGTCGGAGTCAACGGATTGGATAGTCCAGGTGTGCCTA	GAAGGTGACCAAGTTCATGCTGGATAGTCCAGGTGTGCCTT	TGTACAGAGTCCAGGCGC
K_3446	U35_3446_p1_481_R	GAAGGTCGGAGTCAACGGATTCTGCTTGCGGATCAATTCAC	GAAGGTGACCAAGTTCATGCTCTGCTTGCGGATCAATTCAT	GGACCTCCTCACATGGCC
K_134516	morex_contig_134516_375_F	GAAGGTCGGAGTCAACGGATTCATGTCCAACTCCTTTTCCA	GAAGGTGACCAAGTTCATGCTCATGTCCAACTCCTTTTCCG	ACAAGATTGGATTGCGACCA
K_185445	SCRI_RS_185445_60_F	GAAGGTCGGAGTCAACGGATTGTTGCAAAATGGAATGCCGA	GAAGGTGACCAAGTTCATGCTGTTGCAAAATGGAATGCCGG	AGCAGCCCAGTGCAATGG
K_2_0384	2_0384_120_F	GAAGGTCGGAGTCAACGGATTCGGGCAAACCTCCGACGTCA	GAAGGTGACCAAGTTCATGCTCGGGCAAACCTCCGACGTCG	CCGGAGGTTTGCCCATGT
K_2_0732	2_0732_120_F	GAAGGTCGGAGTCAACGGATTACCCCTACAAAAATACCACA	GAAGGTGACCAAGTTCATGCTACCCCTACAAAAATACCACG	GCCCATCTTATTGCGCTGG
K_206D11	206D11_T7_p1_281_F	GAAGGTCGGAGTCAACGGATTCAGGGGGTAGCCCTAAGCAC	GAAGGTGACCAAGTTCATGCTCAGGGGGTAGCCCTAAGCAG	CTCTCGTCGGCGTCTTCC
K_2721	mbGBS2721_483_F	GAAGGTCGGAGTCAACGGATTGCGCATTGGCTGGCATACAC	GAAGGTGACCAAGTTCATGCTGCGCATTGGCTGGCATACAG	TGCATCAGAAGGCATATGGGA
K_3_0718	3_0718_60_R	GAAGGTCGGAGTCAACGGATTCAACCTGCAGCCAGCTCTCA	GAAGGTGACCAAGTTCATGCTCAACCTGCAGCCAGCTCTCC	AGGCCGCATTGATCACCG
K_3345	U32_3345_P1	GAAGGTCGGAGTCAACGGATTTGTTGATCTGCTTCAGCTGC	GAAGGTGACCAAGTTCATGCTTGTTGATCTGCTTCAGCTGT	CTGGTGTGGTGTGTGGGT
K_3345	U32_3345_p1_375_R	GAAGGTCGGAGTCAACGGATTTGTTGATCTGCTTCAGCTGC	GAAGGTGACCAAGTTCATGCTTGTTGATCTGCTTCAGCTGT	CTGGTGTGGTGTGTGGGT
K_3416	mbGBS3416_125_R	GAAGGTCGGAGTCAACGGATTCGTATCTTGCCTCTTGCTCA	GAAGGTGACCAAGTTCATGCTCGTATCTTGCCTCTTGCTCC	AGCCACCGACGCAATCTT
K_40	U32_40_456_F	GAAGGTCGGAGTCAACGGATTCACGGTTGGTCCTGAAGTCA	GAAGGTGACCAAGTTCATGCTCACGGTTGGTCCTGAAGTCG	CATCGTCGTCCTCCCAGC
K_43640	OZ_43640_p1_174_F	GAAGGTCGGAGTCAACGGATTAAGGGAAACATGAGGCTGTG	GAAGGTGACCAAGTTCATGCTAAGGGAAACATGAGGCTGTT	ATTTTGATTGTGTGGCTCCAC
K_963924	HV5_963924_p1_115_F	GAAGGTCGGAGTCAACGGATTAAATTGCACTTCATTGCAGC	GAAGGTGACCAAGTTCATGCTAAATTGCACTTCATTGCAGT	CAGGGATTACGCGAGCACT
K_MLA_027	MLA_027_479_R	GAAGGTCGGAGTCAACGGATTTGGTATGATCTTTTGGTAGC	GAAGGTGACCAAGTTCATGCTTGGTATGATCTTTTGGTAGT	TGGCCGCCAAAAACTGAA
K_MLA_039	MLA_039_153_F	GAAGGTCGGAGTCAACGGATTTCATGAAGCTGGTGAGACTC	GAAGGTGACCAAGTTCATGCTTCATGAAGCTGGTGAGACTG	TCGTGAGATGGTAGAGGGAGT
K_MLA_039	MLA_014_365_F	GAAGGTCGGAGTCAACGGATTCTGTTACATATTAATTGTCA	GAAGGTGACCAAGTTCATGCTCTGTTACATATTAATTGTCG	GTTCCTCCCATCGATCCACA
K_MLA_206	MLA_206_p1_267_F	GAAGGTCGGAGTCAACGGATTTGCATGGCTTCTTCGTGGAC	GAAGGTGACCAAGTTCATGCTTGCATGGCTTCTTCGTGGAT	AGGTTGCTTGCTTGACCCA
K_MLA_207	MLA_207_p1	GAAGGTCGGAGTCAACGGATTTAGAGAAGATCATGATTTAC	GAAGGTGACCAAGTTCATGCTTAGAGAAGATCATGATTTAT	TGCGGAAGTGGTTGCTACT
