# Supplementary material for: The barley immune receptor Mla recognizes multiple pathogens and contributes to host range dynamics
Source: Nat Commun. 2021 Nov 25;12:6915. doi: 10.1038/s41467-021-27288-3 (PMC8617247; doi:10.1038/s41467-021-27288-3)
Supplement: Supplementary file 13 — Supplementary Data 10 [file 41467_2021_27288_MOESM13_ESM.xlsx]

## Sheet: Sheet1
Supplementary Data 10. Sequenom markers used for genetic map construction.
Marker	Synonym	Template used for design
S_1_0002	BOPA10002	TTTTTTTTTTTTTTTTTGATGTCACGATGTGCTCATAATTACTGGCGTACTCCATCTACTTGTATCATTAGAACGACGACAATACACAACACCATTGAACGATCCTTACACACACTCRTATGACTGATCGATCAAAAACAGACGCACCGAACTGAACTGAGCACGCAGTACTCCAGATAGACCTAATCTGGGAATTAACTCACGGAAGAACACTGCATGTCACGTACGTAGCTAGTGG
S_1_0023	BOPA10023	AGTCTCAAGTATCTGCGAATAAACCCGACCACCCCAAACCCCAAAGTAAGCAGCAGTAGCAATTATCCATGTCTCCCCTCCCCTACTAACCCGTTACAAAAATTGGCTCCCCCTTCCAAASCAAATCTACAGCTCGTCATGGTCCTCGTCGTCGACGCCGCCGTCGGCGCCCTCGCCTCCAGGCGCGCCNCCGGACCTCTGGTACACGGCCGACACGATGGGGTTGCACACGGCCTCCACC
S_1_0050	BOPA10050	ATGGTGGTCTGTGTTTGAACAGGCTATCATCTCTTCGGGTGGAAAACTAGCAAAGCCAGAGATCTTATCTTCAACCACGGACGCCCGATTCGTGAGGCAGATGGGTGTTCCAGCCCTTGGRTTTTCTCCAATGATAAATACTCCAATATTGCTTCACGATCATAACGAGTTTCTGGAGGATAAAGTGTTCCTGAGGGGCATCGAAGTGTATCAACATCTTATCAGAGCGCTGAGCTCCTTC
S_1_0056	BOPA10056	GCGAGGCATGACGAAAGACCATACGTGGGACCATGCCGCCGAGCAGTACGAGCAGATCTTCGAGTGGGCCTTCGTGGACCAACCCTACGTCATGTAGACTGGGACTGGGGAGGTCGAAGCRCCAGTCTCCTTGAGCTCTGAAGACATGTTCCTCATCCTTCCGCGGCCCGGAAGGAGGATACCCCTGTACATTGCGTTGTCCTGCTACAGTAGAGTCGCAATGCGCTTGCTTGCTTGGTTC
S_1_0107	BOPA10107	GCGCTGCTGAGGCGGCGGCGCCGGGGCAGCAAGTGATGGCGGTGGACTTTGCGCGTTCTNTTGAGGTGGTCTAGATGCAGCCATGCATGGCTCATGCATGAGTCGTGCAAGCTTTAATATSTATACAACCTTTTTGGAGGGTATGCGGTGCTGTAGATTCCCGCATGCAGGGTATGCAATGCCTTTGTTCTGTTATATCAACGTGTTGATAATATGAGGCATAAACAATAACGTGTTGATA
S_1_0208	BOPA10208	CAACATNCTGTACCTAAGGGAAGTTGACGACGCGGACAAGCTGTATGCAGCNATCCAAGCAAAGAAGGGCGGGAAGGCAGTGGTTGTTGGAGGAGGTTACATTGGCCTTGAACTAAGCGCWGTATTGAAGATGAACAATCTTGATGTGACTATGGTGTTCCCTGAACCTTGGTGCATGCCCCGTCTCTTCACTGCCGANATTGCAGCTTTCTACGAGAGTTACTANACTAACAAAGGAGTC
S_1_0214	BOPA10214	GACTCCTCCAGCATGCCGCAGACCAGGAGTACGCATCTAAACATTCTCCTCACATAACATTACATCATAAGGACATTGACATGGCAGCTAAGCCCTAAGCAGCACGCGCTGATTTGCACCRCTGCTGTTCCCTCATCCACTATTTACTCCTCGTCGTCCTCAGCATCATCCTCAACGTCAGACTTGGACTTGTCAGAACCTTCTTCCTCCTCATCAGCATCGGTCTTGGCCTTCTTGGAGG
S_1_0244	BOPA10244	CTTAAGAAGGAAGTTGTTGAAGCAATGGAGGGTCAACTAAAGAGGGAGGAGTTTAAAGATGAGGAGATGCCTGACGTCAGGAAGTTGGACATTAGAAACTTCCTCTAGGTCCCTGATTGAWGATGATAATCCTCATGGTGTTTNGAAATGCCGATCGATCTGTGATTTTTCTTTTCAAGTGACAGCCGGTGCTTTAAGCCACACCCAACGGATGTTCTTGCTCTTTGTAATAAAACTGCAC
S_1_0262	BOPA10262	ATGCTACTAAGGTCCTGCCTTTTGAGAATAAATTAAGTGGTTGATTGTGATTATAGTATTTTAAGCACGTTTTGTGATTGCGGTTTGACAGTGTGCCAGTGCTTATGAAGGAACATCATCKTGTGTTGTGTACTTGTTGAATGCTTATTTTTTGAACGGGTTAGTCTCTGGGTCTCTACATCTTCTGATGCACACAAGCATAGTTTTGTTTAGAAAGGTGCCAAGCAATAAGACCAGACGC
S_1_0312	BOPA10312	AAGAACTTAGCCAACTGATCCCTCCAGCTTCAGGTTCATAAGTGCATCCACCTCCTGGGCAAACTCGTAAGGAAGGTGTTCAAAGACGGCCCTACAGAATCCACCGATCATGGCTGCAACRGCCTTTTCATGATCTATCCCCCTTTGCTGAAAGTAAAACAGCTGGTCCTCTCCAATTTTGGATGTGCTTGCNTCATGCTCAACACGGCCACTAGTACAACCCACCTGAATGGTGGGATAG
S_1_0343	BOPA10343	ATCATCGTATCGTATCGATCTACTACTATCATACCATGTAACCGCAACCTGATCGAGGGCCTTTATGTACGCACCTGACCTGCATCAGAGCAGGTGCCATGCCATCCTTGTAAAACGCCCYCCTAAATAAAATCTCCCTGGTTTAACTATAAAAAAAAAAAAAAAAAAAAAAAAAAAAAAAAAAGGCTGGTAACGCCTACCACAAGTACCGTGTGAAGAGGAACTCCTGGCCTAAGGTGCG
S_1_0390	BOPA10390	TGGAGCAACAACCGTTGGCTCTGGATCAGCAACCGCCTTCTCGTCGGTTGCCGCGGCACCCTTGTCATCGTCCAACGAGAATCCCTCAGGAGGATCAAACTTTGCACCAAGGTTGCTCAGYTTAGCATGGGCTTCNGCGTAGTCTTTGAAGAATGCATCCTGGTCCTCTGCGTACTTCTCNGCATATACCTTGAATGATGGGTCATCAAATAGTGCAGCATCTGTAGGCAATACTAGAAGC
S_1_0398	BOPA10398	GGAATTATTTCAAAATGTTTCATTCTAAACTCAACGCGTTCAGTACAAGAGATTATCAAAGCGGCAATCATATAGACGGCTTTATTTGGCAGATTATCTATACATGCAAGAATGGACCCAMATCTATCTTGTGTGGAATCATGTCATCAATCACCGTGGCTTTGGTGAAAGAAATACTTCGCCATTTCGCGCATCAANAACAGTGTTCGTTCCGTTCCGGTGCGCCGTTATTACCACCTGA
S_1_0578	BOPA10578	ACACTGCGACACACACACACACCACAACAACAAGCTCCAGCTGAGCAGACGCAGGCACGGTGGCCGGCGAGAGTGGCACCGCGTCGCTCGCTGGCTGCTGACTGGGCACTGGGCCTCGACMCGACAACACTTTTATTTAGCCCACGTCACGCGCGACCCCGCGCAAAGCACCCCACACCTAGTACGTACTCGTAGTAAAAAGGTAGCACCCCACTCCACTCCACTGGCTGACTGAGCATCG
S_1_0621	BOPA10621	CNTCACCAAGCGCGAGCTGCCGCCCCGCCCGTCCGACCGCAAGGGGAAAGGCACAAAGAGGGTGCATTTTGTCAGGAACTTGATCAGGGAGGTTGCTGGATTCGCTCCATATGAGAAACGYATCACTGAGCTTCTTAAGGTTGGAAAGGACAAGCGTGCACTCAAGGTCGCCAAGAGAAAGCTTGGTACTCACAAGAGAGCAAAGAAGAAGAGAGAGGAGATGTCAAGTGTCCTGAGGAAG
S_1_0707	BOPA10707	CAGCGGGGCGGCCGACAAGTACAGGTCGATGCTCATGTCCATCTCCAACCAGTCGCCGGAGGCGCGCCAAGCCACGCCGTGCCCGCACAGCAACGCCGCTTGAGCTTAGGCTTAGCTTGAYCTTAGCCCTGTAATATTACTGATCGGTGATAGTATTGATGATCAGTCCTGCAGCTGCAGCTGTCGATAATATGTTGCGGACCCTTGCGTGGCGCCCTTAATAATCGCCATGTTCCTGGGT
S_1_0744	BOPA10744	GATGGCGGGCAGGGCGAAGCCGTCGTCGTGGTCACGGCAGAGCTCCGGTTCTGAAAATGCAAGGACTGCCGTGCCGATATTGGCAAGGCGCAAGTAGAGCCACCCTGAGTTGTTCTTGCGSAATCAAGCAAGAATCTTTGTGATCNTGTCCAGTATGCTGCTCTGTAAAACCCATGTATACGTATATCTTGTGTAGTACTCCCTCTTTAAATTAATATAAGAGTGTTTAGATCACTAACAT
S_1_0768	BOPA10768	CAGCAGTACCTTGCGAAGGGCGGTCGCTTTGGCTTCAAGCAGTCCACGGAGAAGGGCTGCAACGACCCCATCCGCTGCTACGGATGAACAAGCCTGGTGACCTGACCTGCAAGGAAGCACRCAAGCAGCAATGTTATAGTCGAGAGCGCTGCCTGAATAATGGTGTATGTCAGCTGAATTTCACTACAGTTTTCCTAGCTTGTGCTGGTACCTAAATGCAAGGATTGTAAGAGAGAAGAAA
S_1_0826	BOPA10826	ACATGTATGCAGGTGCTAGCTCTTCACACCGCATCCAATTATTCAGTGATCATCTGTCTACATCTTTGGACAAGTAATCATTTCCATACAAGTTAGCAGTAGTTTCCATGCAAAGTGATGMAACGGCTGTCACATAACGCTGTGCTAGAGCTCATCATCATGAGCGACGGCCAAGTTCACCGGCGCGGCGACGTCGCNGCTGCTGTGNGCNTTGTGGTCTCCGAAGGCCCGGTTGAGGAAC
S_1_0837	BOPA10837	ATCAACTTTTTTGTACAAAAGCACGGAGAATATTAGAGACGCGCACCACACAAAAGCATAGTAGCTAGTACAACATCATTATCATCACCCGCNAACACGTACCTACGACACTAAACCCAGKAGACCAGTATCTTCTTAGCCCTGGATCCTCACTATCTTATTCAGTTCCGGCCAAAGGTAGGGGCACGCACACGACCCCGTTCATCAGGGACATCGGTAGGGGCACGGCGCGCGTCACACC
S_1_0851	BOPA10851	TTGGAGAGCTCTGATGGTCTCGTCGTCCACNTGCCCCCTGTAAAGGAACAGGCCAATCTCTTCGTCACAGCCACCCGGTGATGGAAGCATTTTGCACCCAGTAGCAGGGTCCAGCAAAGCRGTAAGATCAACCATGTCCTCCAAATTTAACTTTATGCCAGTTTCTTCTTCGACCTCTCGGACTGCNGTGCCAACAAANTCGCCGTTTTCATCATCTAGCATTCCAGCTGGTAGCTCCAAT
S_1_0890	BOPA10890	GTGTTTTGGAAGGATAAAGCTCTTTGTGAAAGAGCTAGCTATCAGATTGTTTTCGTGGGTGTTTAATTGTCTGGTGCTGTTTGTTTTCCCCATCGTGGTCTTTACTATGTCAGCTCTGTAYTCGCCACTCNGACAGACNTNAGACATTGTAGTATTGACCTGTCTTGGCATAGTTTGTCNNNNTGAAAAAAAAAAAAAAAAAGGGCTGCCATGTCTCTTCTGAATTGCTATCGCTGGTGTT
S_1_0900	BOPA10900	GTTCCCTCCCCAGTGAACTTCATCTGGGGAATAAGCAAACAACTGCCCAAATGCAAATAAGAAGGAATCCTTAGTTCAGGTCATACATAAGCTTCTTAGCGCTCATCGTTAGGGTACCTTRACAAGGATGCATGTTTCAATAAAGACTGTGTCTTGTTGTAATCGCAGTAGATGATCCACTACTAATATTACCCCATCGTATGCTAGTAGACTTTGACAGAACTTTTGAGTTTGTGTAGTA
S_1_1043	BOPA11043	GTACGCGAGCACCACCAGTAGCAGGAGCGCGGCGGCGAGACACTTTGCCATATTGCTAACTGGGAGGCTCTGATGTACCGAGGAGATAGTGTTGTGTGGCTGCGTTTGAGTGAGCTTGGGYTTAGCATCGTGTGTACGCTGCCTTTTATAGGCGAGCTTTGTTTCGGTGGCACTT
S_1_1178	BOPA11178	TTTTTTTTTGGCGGTCTGATTGATTTGTGGTAAACTCCAGCGATGYGGATGAGCTGAAAGTGAAAGAAGAGACCAGTGCCACCATCAGGTGCTTTCCCTTTGATCAACCGGGGGGTGCGAAGAAATG
S_1_1223	BOPA11223	AGAAGGAGAACTCGAGATCCGTCGTCGCCCTGGGGATCACCCATAGGTTTAAGGCCAAGTATGTGACCGTCGTGCTCTACAAGCCNGTACAGAGGCGGTAGCGGGGCGGTGAACATCTGCRTACCGTGTTGGCCCCTTCTTCCTATTGGGGTTGGGTTGTGGNGACTTACTGAACCGGATGGAATGTGTCTGTTGTAGTCCTGGAGAAACAGAGATGATGCCCTTCATTCTCAAATGATTT
S_1_1391	BOPA11391	GGTTTTCAGTCCCAAAAAGTTGCAGAGAGCTCTCACCTTCACCGACGCAGAGNTCGAGNACCGGTTGTCCTCCGAGGACGAATGCATCGCCGGAATCTACAGCCTTGGGTTGTCGTAATTMCAAGGTTGATATCTGGGCCATCTGTGTAGTGAAGTTGGCGCTGTTGTAAAGTCCCCACGATGCAGCCAAGTTACATCGACAGTGCCGCTTAGCCCCGTCCAGCCATGGCCTCTTCGCTGT
S_1_1459	BOPA11459	TCATGGAATTTACGGGCGTACGGATATATGTCTATGGGGCAGAATGAATGCATTCCATATGTAGAAGAACGGATGTACGCAGGTCGGTCCTCCCCCTCGTAGGCATCTTATTRGTCAAATTGGCTATGTATTTTGCCTCCTCTTGACGTGTATGCGTGATGTTAGTTGTGTGCATCCTAAGTATACNTAGGTCAGGTATGAACTCGTTNTGCTTGTATGCCCTTG
S_1_1473	BOPA11473	TGGAGCTGCTTATGATGCACAACAGGTATGCATTTTGAAACTACTCACCAAGCTTGATTGCCTATGAGGAGAGCTGCAGTTATCATCTTCCATGTTCAGTGCTCAATCTTGCAGCCTTTGMTAATAGCTACCATCTTTCTGCAAACAGGACCTACTGTGCTGAGATCGCACACAACGTGTCTACACAGAAGCGCAAGGCCATCGTTGAGCGTGCTGCGCAGCTCGACGTCGTGGTCACCAA
S_1_1507	BOPA11507	TTTGGTTTTGCTGTTTTCCCCTTTTGCCATTGTAATGTATCTACACATGTATCTACAGGAGTAGAAAACACAGTGGCTAGCCTTCCTTCATTGTGCCTTGGGTTGAATTCTTGAAACAAAYCTCTTGTATCATACTTACTATGTAACAAATTGTGCCCTTTCTTTATCAAACCAGA
S_2_0083	BOPA20083	GGGTCATATGAAAAGAATGTGATGAATGAGTCACAAAACGCGATGTTGTGGGATTCATACTGTATGACTACTAGACTCCAGTAGCCTGTCTGATTCTGAGGGCATGTCGGATGACATTTCRAAATTTTGCTTGGTTGTCATCTTGTTCCACTCATTCTCAACGCGGAAGAAAACCCACTGAAACCGCCTCAGCATTTCCAAAGCTGTTATCGCAAACACTGTGAGGTAGTTGTGCCGAAGA
S_2_0092	BOPA20092	CGAGAAGGACTACGACGAGAATGACCTGGCATACCTCCAGAAGAAGAAGGATGAGCAAAAGGCCCTGAAGGAGCTGAAGGCCAAGGCTGGCCAGAAGGGTGCGCTGGGAGGATCTGGTCTSAAGAAGAGTGGGAAGAAATGAGTCTGCCTGCCCATTCGTAATGCCCAGAAAATGATAATCTATCTATCTACCTATCTGTGTCGCGCTTCACTATCTGTGGTTGTAACAGACTACCTTCAG
S_2_0114	BOPA20114	TGCCGAATCGAAGAATTCGGCAACCTTGGCGAAGTCCTCCTCAACAAATCCTCTTGATGTAAGCGCNGGGGTTCCCATCCTGATGCCTCCGGGTACCATAGCTGAAACATCACCAGGAACWGTGTTCTTGTTTGCTGCAATATGCACATTTTCTAAAACCTTCTCCACTCTTGAACCATCTATTCCCTTTTTCTTGAGGTTCACCAAAACTAAATGGTTATCAGTCCCACCAGAGACAATG
S_2_0121	BOPA20121	CCGATCTGGGCGACCGAACCTCACGGACCAACTCAGCTCAACCCACCATTGTTGCTCCTCNTCTATGAACCTGACCGCCGACAACAATCAGACAGCCACCATCAACGTTACACGGAACGGRTTTTCACCATCCTCACACTAACACACGTTGCAGCTCCTTCTACAGTGACCGGGCAGCACCGCGGTGCCCACCATGTACGCCGGGTTCTTAGTGCACTCCCCCAGTGCCGCCCATTGCGAG
S_2_0170	BOPA20170	AATCTTGGCAACAGGGTCATATTCAGGCATCAGGGCACCGACGAGGGCATGTCCAGCCTCATGGTAAGCCACAAGCTTCCTCTTCTGTTCTGAAACAACTGCATTCTTCTTCTCAGGCCCRGCAATGATCCTCTCCAGAGCNTCAGAGATCTCGTCCTTGCTTATCTCCTTCAGATCACGACGNGCGGCAAGGATGGCAGCCTCATTCATCAAGTTCTGAAGATCAGCACCGGTGAAACCA
S_2_0184	BOPA20184	GGGCAATAGGATCACAGGGAATGTTTTCACCTTCCCATCCTCAGCCACAACTACTGGATCAGCCCCCTGAGTAATCACAGCAATCCTCTTTTGTTTTCCAGAAGCCAGAGGCAATTGTGARATCTTCAAAGCGATCTCCTCNACATTATCAGTCTCCCACCCTCGGACTTTAGAGAAGATCCTTGCCTCAGTTTCATTTCCAAAGATGTAGTCNGCATACGGAAGAACCTTCTCCTGGGCA
S_2_0226	BOPA20226	CCTTCTTCCTCGTGGGTCTGCTTGCTTTGGTAGCGAGCGCCGCCTTCGCGCAGTACGGAGAAGTTGTTGGCAGTTACGAGGGTGGTGCTGGTGGGGGTGGTGCTCAACAATGCCCCCTAGRNACAAAGCTAGATTCCTGCAGGAATTACCTGCTAGATCGATGCACAACGATGAAGGATTTTCCGGTCACCTGGCGTTGGTGGANATGGTGGAAGGGAGGTTGNGAAGAGCTCCTTCACGA
S_2_0236	BOPA20236	GGCCACCGGGAAGGTCATGGGTCTGTCATGAGCTCCGCCGGCGCCGTTTCCAGGCTGGGGGTCCTGTGCTGTTGCGCAATTGAATCGACCCTGTGCAGTTTCAGTTTTGGGGACATTCCTKAAAGCAGAATAAACGAATAATCGCCTCATCGGCAGCGGCTTTGGTGCGGTTGTGGGGGTAGTACATTTCAGTAACTGGATGATGGCTGTAGATTTGGTCCGACCATACTGTCTGTCCTGT
S_2_0247	BOPA20247	GACAGTGATTTCAAAGCGTTGGGCACAAGGGGTGTACTTTTCCAACCAGCATCGCAGCACCAAAAGGTTTTTTTTTTTTTTTTTGACCAAAGATATCACTCCATTTCAAGGTTTTCCATASACTGAAAAGCTAGTTTTACGCATAAATACCNAGTTTCTGAACCAAAAATAGGATCCACGCAACATTCATAGTTGGACTAACAGTAAATGATCCTCAACAGAGCAAAATTAAAGCTCATCT
S_2_0272	BOPA20272	GGAGTTTTAATCAATCAATCAATTAATTTCTGTGGGAAATAGAGGAGGCGACCTAGCGTGTTCGTCCATGCCCGGAGAAATAAGCCGGAGCGTGTGCACGCTAGCTCTCCCGCCCACTTTRTTATTGCTATTAGTCGTCGTCTTCTTCGTCTTCGTCTTGGTGCTATTGATTGTTTCAGACTTTGCGGATGCATCTGCCGCATGCAATGCCAACCCTCTACGAATATGTAACTGCATGCTC
S_2_0328	BOPA20328	CTCCAAAACAGCCCAACCGGAGGAGATCGATCGAGCTCGAGATCAGCCAGCGAGAAATGGCGGGCATGGTGTTCGGCTTGGAGGCCCCGATGATGACAGCCCTGCAGCACCTGCTGGACAYCCCGGACGGTGAGTCCGGTGCCGCCGCCGGCGAGAAGCAGGGCCCGACGCGCGCCTACGTCCGCGACGCGCGCGCCATGGCGGCCACCCCTGCCGACGTGAAGGAGCTGCCAGGCGCGTA
S_2_0354	BOPA20354	GTATGCTGTGGAGTTCTCGCACCGCAGTGGCAGGGATCTTGTCAACATGGCCAAGAAGAGGACCAATGTGATCCCCATCATTGAGGATGCTAGGCACCCTGCAAAGTACCGCATGTTGGTYGGCATGGTTGATGTTATCTTCTCAGATGTTGCACAGCCTGATCAGGCTAGGATCTTGGCCCTTAATGCTTCATACTTCCTGAAGAATGGTGGTCACTTTGTCATTTCAATCAAGGCCAAC
S_2_0374	BOPA20374	GGTCGTCTTCCAGCAAAAGAAGACCGGCTCGGGATGATGAGCGCACATGCCCCTTTTCAGGGCCTACTTATTGGACTTATTTTGAACTTAGCATTTTGTGAAGCCAAAGCTGTCACTTCASTCTTGTTGTTTGGTGTTACTCCATTTGCTCTTAGCAGATGATCTGAATCTGTAAGCTCGTTTCTTTGCGGCTGTCGTACGGCACTGCTTTCTGTTAATAATACAAGTGGCTTGAACTTTC
S_2_0383	BOPA20383	GCTGAGGAGGAAGAACAAGGAGCTGCTGTATGAGAAGAGGGACCTCATGGTGAAGCTGGATGCAGCACAAGGAAAAATAACAGAGAGTGATGTAGTTGCCCATGCAAGAGAGGAGATCAAYAACCTGAGACATACAAATGAGGACCTCACAAAGCAAGTGGAAGGCCTACAGATGAACAGATTCAGTGAAGTAGAGGAGCTGGTGTACCTGCGTTGGGTCAACGCCTGTCTGCGATTCGAG
S_2_0432	BOPA20432	GAAACACAATGTGCCAATTCCGGTTTCAAAGAAATCAATATACAGCCGAGATAGAAATTTGTGGCACCTTAGCCATGAGGGNGACATTTTGGAAGATCCAGCAAATGAGCCAAAAGAAGAYATGTATATGATGTCTGTCTCTCCAGAAAGTGCGCCTTCAAAACCTGAGTATCTGGAGATTGGTATAGTCGCTGGTGTTCCTACCTCTATCAACGGAAAAGATCTCTCGCCAGCAACTCTC
S_2_0452	BOPA20452	TCCGGAAGCCGCTGAAGAACTCTAGGCCTTCATCTAGTCCATCCTGCCCTTTAGCACTCGCTCTTGAACTTCGGTCGNTGTCACAATCAGAACATAGCCTCCCCACCCACTGAGACAGTCRCGATCAACTGATGACAACAGAGCTTGTGATATGGTCTCNAAGAGTTCCTCAGGTTCCATGTTCGGTTTGTACATGGATTCACAGGCACCATATAGAGACTCTGATGCTGTCCCTGAGACA
S_2_0482	BOPA20482	GGTGAGGTTGGAGATGGGCGCACGCTGCACCAGCGAGGCGATCTGCTTGCACGCCGTGGATATGCTGGACATCACGATGGTCATCTCGTTGTCAATGACCCCGTCCTGCTCCTGCTTTAGYAGCCACGTCGTCAGCGTGATCATGTCGTAGCTGTTCCTCTTTTTAGCCGCCGCCGGCGCCGCCGCTGAGGCCGTGTCCACGACCGCCATGCACCGCACATTCGGAGTCGACGCCTGGGCC
S_2_0485	BOPA20485	GACCTGGTAGGCGGTGTAGGCGAACTTCTCCTTCTTGGCGGCGATGGCGTTGATGTAGGCGGCGGCGCCCTCGCGCAGCAGGTCCCCGTAGCAGTCGGTCCGGGTGTTGCACAGCGCGTCYTGCAGGGTGTGGACCTTGCTGCCGAAGAAGGCGTGGCACACCTCGCCGAATGAGCCCAGGATGCTCCCCAGGCTGCCGATGCAGTCGATGATCTTCCCCGGGTGNCCCTTCCAGTAGTCG
S_2_0533	BOPA20533	CCACCTCCGCCCGCCCACCTCGCAGATNGAGGAGGTTGCCATCTTGAAGGGCTCTAATTGCCGTGCNAAAGGTGCNGCGCCAGGGTTCAAGGTCGCTGTCCTGGGTGCATCTGGTGGGATYGGCCAGCCACTCTCGCTGCTTATGAAGATGAACCCTCTTGTTTCGGTGCTCCATTTATACGATGTTGTCAACACACCTGGTGTCACAGCTGACATTAGCCACATGAACACTGGTGCTGTG
S_2_0536	BOPA20536	GAATCCAATGGCAATAGCAGCTTCTGCCTTGGCTCCATANACCAGCCTCTTGATCCGGGATAGATGAACAGCCCCAAAACACATTGGGCAAGGTTCACATGATGCGTACATTTCGCAATCSGACAGCTCAATCTTTCCAAGCTTTTTGCAAGCCTCTCTTATTGCAGTGACTTCAGCATGTGCAGTTGGATCGGTGTTGTTCAGAACCATGTTATGGCAACCNACTATTACTTCGTCATTA
S_2_0537	BOPA20537	CTCGGATGCTCTTCAACCAGGCCTTCAGCCGTGGTCTGCAGATCTCGAGGATCCTGGGTGGGCACAAGAAGGACCGGGCGGCGCGGAGCAAGGACGATAGGTAGATGGATAGATTGCCGTMGTAGCTAGTAGTAAGGTAGATAGACGATTGTAGGCATGCTGGATGGCTGTAGCGGTTGTGGCTTGTCAGTAGTATGTATGTATGTATTCCAGGCTGCAAATTGCATTGGCAATGTAGTAG
S_2_0557	BOPA20557	GATTGGCATAATAACGTGACAGACTTGCCGGTGTTGCAAACTTCAAGCATCAGCNACCGCGGGGGGAGCGAACAGGGTTATCTCCACATTGTCATGGACACCCTGCAGAAGCATTTCACCRTCGTAGGTGACAACTTTCCTCTTCTTGGCGGCCCGCAAGGTGCCAACTAATGCTTCAAATATGTTTGCACATCGGTCNTCATTGAAGATGACACCAAATTTGACCTTGTAGGAGCCGTCG
S_2_0607	BOPA20607	TGGTGGAAGAGTGCTTGATACTGCTTCAGCAGCACGCTGCTGAGCGCACGCCATCATGTCCATTGCAAGGCTGTCGGGGTGTCTAGCTTACAAGTACTTGACCATCCCACGGCCTTCGACRCTAAGCTTTGAAGCCTGAAGGTTTTTCTTCTTTGGCGCTTTCAGCTGCTGCAGTTTCTTGTTCATCTTCAGCCGACGCTGGTCTTGAACTTGTTGCTTAGCACGAGCCCGTATCTGGTCG
S_2_0670	BOPA20670	GCAATCTTTCGGATTGACCAATGGGGGTCAATTTTACATGGGGCNCTCGTACACCCCTTTGTTATTGTTTGTTGGCTCATGTGCAGATTTGGATCCAGCAGGAATCTCACTGATTGGTGCSGATATTCGCAATACAAGCTGAGAAATGGTGCAGCCAGTTTACTCAAAGGAAATAATCAGGCGTTCTCCGTGTCACGTCCGGCTCGCCTCTCCGAGGGGCTGGCTCAAACTGGATAAAGGT
S_2_0701	BOPA20701	GGATGCCTTCCTCGGCAACCTGCAGGAAGCCATCTTCAAGATGAACCCAGACACCACACAGATGGAGATGCTGTTCTGCTCAACTGTTGTTGGCCTGCCTTTTCTCGCTGTGCCGATGGTRTTAACNGGGGAGCTTACGACCGCATGGAGTGCGTGTTCTCAGCACCTGTACGTGTACGCTGTGCTGGTGTTCGAGGCGATGGCGACATTCGTCGGGCAGGTGTCGGTGCTGTCGCTCATT
S_2_0712	BOPA20712	GCCAGCCTGCGATGCTTGGTCAACTTAGTGCAAGCATTCACTTGAATCTAGNGTAGTATGTCGGTTGCATGTTTGCGCCGTGAGCTCATTTGTTGCCCTCTGGTGTCGCAATTTCTGGACRAAGGGAATCCATGTCTGTAATACACCGTGTACATTCTAGGGTTTGTGTGACAACAGAATCAATTTAATTTTTAACGAGCAACCAAATACCGACTGACAGCATTATGAGGTATGAACACCT
S_2_0719	BOPA20719	CATCTTCACGGGGAAGATGGAGTTGCCGTAGTACCCGGCGTCCAGCTTCAGCAGGTGGCGCACGCTGGCGAAGAAGCACAGCTTCACCGTGGCGTCCGGCTCCAGGTTCAGCGCCCGGGTRCGGCACTGCCACAGCTTGGCCGTCAGCACGTCGAAGCCGGAGCAGAACTTGCCGCTGTGCGCCTTGTACTGCGTCTTGAGCCCGTCGATGTAGCCCGTGGGGAAGTCGAGCACGATGTAG
S_2_0734	BOPA20734	CATGTTCGAGTCACCCAATCAGGATAAGATTGCCGACTTCGAGATGAAGCTCATGGACATCGACAGCGAGCACCTCGGGATCCCCGACTCCGAGTACCAGGCCATCGTTCGCATGCCCTCYTCGGAGTTCTCCAGGATCTGCAAGGATCTTAGCAGCATCGGCGACACTGTTATTATCTCTGTCACCAAGGAGGGTGTCAAGTTCTCCACTGCTGGAGATATTGGAACTGCAAACATTGTT
S_2_0742	BOPA20742	ATTATCACTGGGCATGCACTGGGTATCCAACTTCTTCATCGGACTGTACTTCCTGAGCGTCGTCAACAAGTTTGGGATCAGCACCGTGTACTTGGGTTTCGCGTCCGTGTGCGCTCTCGCRGTCCTGTACATAGCCGGCAATGTGGTCGAGACCAAGGGGCGATCCCTAGAAGAGATCGAGCGGGAACTAAGCCCNGCCAGCAAANTCGATGCAAGTAACGCCTTTTTGGTGAGCGACGAA
S_2_0750	BOPA20750	ATTGCCACATGGTAGAACCCCGAATGGCCATTGTGGATGGCCGCAGGCAGATACCCCACAGGCTCTTGCCCTTCAGGAAAGCATTCAACGGCACGTTCATTGCCGCTGGAGGGTATGATCRAAAGGAAGGCAACAAAGTGGTGGCCGACGGCTATGCTGATCTTGTTGCTTACGGAAGGATCTTTCTTGCTAATCCAGATTTGCCTAAGAGATTTGAGCTCGACGCTCCTTTGAACAAGTA
S_2_0757	BOPA20757	ACTTGTTTGTTGCTCCCAGCGCTCTCTTTTGACAGTGGATGGATGGGTTGCGTATGAAGAAAAGCAGGGTCCTCAGGGAGCAATGGCGTAGGCTTCCGCCGATGTAAACAGACCGTGGCAWTATTGTATTGTAGGTTTCACTAATTTTCTAATGAGGATATAATTTGTTTTGAAGAGGAATACAATCTCAAAGGGCCACGGGCATGCAGGTTTATTTTACCAGTTTGTCACAAGGCCGTTA
S_2_0777	BOPA20777	CTGTGATACAGATTATCCAGACAAACCACCGACTGTCCGGTTCCAGGCCAGGGTCAATATGACATGCGTGAATCAAGAAACTGGAATGGTTGATCCAAGAAGATTCCCGATGCTTGGAAAYTGGCAAAGGGAACATACAATGGAGGACATCCTCATCAGCCTTAAAAAGGAGATGTCAACCCCTCAGAACCGCAGGCTCCACCAGCCCCATGAAGGCAACGATGATCAGAGAGTGGAGCAG
S_2_0792	BOPA20792	ATGCAAGGGGTGCGCCAGCGGCGATTGAGGCCGCCAACTCGTGGTAGAGAATAATCCAAAACTAATCACCCCATTAGACCCCTGATGAGAACAAGTGCTACTGCATAATCAGGTGATCCGYGCAAATGTATTGTTAACTTGGTACTATGTGTGAGAATACTGTTTTTTCGCTGTGGAAGCTGGCAACTGTTTGGCTGAATGTTGTAGCCTGATCTTCCATTATGGATTACTGTTGTTGTGC
S_2_0815	BOPA20815	CTCAGCGCTCTCCTTCTCCTTGTGAGAATTCGGGGGAAACCTCATGGCCTTGACCGCTTCATTATGCATGTTGAGGCAGAACGCAATCCTGGAGTTGAATGCAGCCTGGGGTTCATTTGTYGAGTAGACATCACCAGTTTCTTTCGACACCATCCAGCCATTTGCATGGTCTATGGTGGCATCAATAGCACCATCTCTTATGGCCTTGGCTACAATGCACTCCGCATCGGCAACAGGATTC
S_2_0858	BOPA20858	GGCGAGCACAGGGCTCCGTCCAGATGACNATGGCTGTAGGTTGGCGGCGAACTTCCTCGCCCACTGGTCGTAATGTATGATCTCCTCGAGCGACGGGCTTGTCACCAGCTCGTTGCGGTGYGCGTCGCATGTCATCTCCACCACCTTGAAGATATCCAGGTAGCTGATCTTTTCGTCGATGAACAGCTCCACCGCCTTCTCATTAGCAGCACTCAAAACTCCTGTCATGGTGCCCCCGGCT
S_2_0903	BOPA20903	TATGAATGTCTTTGGAGCGTAGCCTCCCATCGCCCCCATGAACTGATTCTCCTGTATGGCATATATCCCTGGACGCTGAGTCTGGTCATCCATACCCTGCTGGGGGAACATCCCTGGCATRAGCATCGGGTACATGAGCGGAAACATCGGAGAAGCGGCACTTGGAGCGCCGACCTGGGNCGACCGGATCGGCTCGCCCGACGCCTCCACCGGCGGCGAGGGGGAGTGCGCGTTGCTCTGG
S_2_0921	BOPA20921	TAAAAGATGTGGTCGCAGGTGTCACAGGCAAGAAAACGGGTTGATCTACGTCTCTTCACCATGCTGATGTTATATCGACATTTTGTTCCGCACTTGTTTTTGTTGCCCAGACAAGAGGGCYCTCTTCTGGGATGTAGTCGGATCTCGGCCAAAATAATCATTGTGTCTGAACCTATTTTGATCATAGTGCAATGAGATGGACCTGTTGTTGAAGGAGTAAAAAAAAGTTGTAAGAAAGTGA
S_2_0974	BOPA20974	CACCATGTTGTGGCCCGGACGGCTGCTCGCGCTCTCGATGCCCGCCGCTTTCTTGAGGAACCATGAGACCGATGGCGACTTGACCACAAACTCGAAGGTGCTGTCCTTGTAGGCGGTCAGMGTGACTTGCATCGGAGTCTCTGCCTTGTACTTCTGCGTCCTGGCGTTGAAATCCTTGCAGAATGCCATCAGATTGAGCCTGTAGAAACCCAGAGCTGGTCCNACAGGTGGTGCCGGGCGG
S_2_1032	BOPA21032	CCGCCGCCACCGAGACAGGGAGGAAGGACTACATGATCTACCTGATGTCAGACTCCTACCTCGGCTGTGACCAGGAGTACGAGTTCANCGTCGACATCAAGGAAGCTGGAGGTGACTGATWTAGATCACCAAAAACTCTTTTTTATACCTTTTTTTTCCTGCTCTTATGCAGAGATTATTATGTGNCCTGAAACTTGTTATCATCTTCTTGTCTGTAATGTAACACCTGAAGTTTAGCTTT
S_2_1052	BOPA21052	CCCTCCATGTCACAGGAAACCATCATGCAAGCGATTGATACTAGGTATACAATAGACCACACATTGCACAAAATTTACCATAGCCAAAGTGCATTGTACATTTGTAACTCGCTRCTTCATATTTTTGAATCATCTACAACTTAGCGACTGCATCTCCAGTTCTCTGCCGTGGGCTCAAAGAGTGCGTGCGTACGGAAACAAGGGCTAGAGCATATATAATGGTTTACTGTATGA
S_2_1104	BOPA21104	AAGAAGATTGGATGATCAACTACTCATCAGAAGCCTAGGTCAAAGATTTCCCATTTGAGATGTCTGTTAGATGATGAAGTTTTGGCCTCTAATTAGTTCTGTGCTCGAGTTGAAGTCCATWAAACAGTATTCTGACTGGCGGAAGCAGTTTTGTCATGCTACTTTTGCTTCTGTGCTAGCCCTGTTTCTCCCTTTATGTCACCAGATCTTGGTTAATCTTTGCAGACAACGGCTCGCCGAT
S_2_1109	BOPA21109	TGCAAGGACATTTGCAGTGGGGTGTGGAGCAGCACTAGCACCTTGCCAAAGAGGGTCGATGGACTTGCCTTTCTTGTTGGAATTCTTCTTCTTTTTCTTGCCAACTCCAAAGAGTTGAAGSAGCTTCTTGAGAACCATCCTCTAATCCAATCCACCCCAGAGAGAAATCACCAGCACGATCAAGGCGGAGAACAGAGCAGGACGGAGTCGGGGGCGGCGGCGGAGGAGCAGACCGGAACCC
S_2_1163	BOPA21163	GGCGCTCGTTGTCTTGGCCGCGTTCCTCGCCGGNCCGGCGGCGTCCGAGGCCGCCAGCATTTGCTTCAACGGCTGGCTGAGGCTACCCACCTACAACCCGCAGCTCTGTCGCTCCAGCCCRACCGTTCGGACGCGGCAGAGGGTACCTGCTCCCTCGGGGTCCGGGCTCACCTCCGGCTATTACAACACCAGGTGCCCTAGCGCGGAGCAGATCGTCACGGACGCCGTGAAGAAGGCCGTG
S_2_1225	BOPA21225	GAACCGATCGGCTGCAGAGAGGCATGTAGGCTACGGAGCTAAAACCAGGTTTGCCTCAGAGCCGACCGAGTGTTTTGCCTGTTCATGGTCCTTCTGGTTGTTTCCTCCCCCTGCTTGCTTYGTTCATGTGCCACGGTAGAGAATGTGTTGCGAATGGGCTCGAGCCTGCTGATCTTTCGCTGTACTGGGGTGTGAATTTGCCCATGCCCTGAGTTTGTCCTGTCTATGAACAAAACATGTG
S_2_1253	BOPA21253	GCACTATCAAGTCTTCCCAACTTGCTGGATCAAACACACCTTTCCATGGAGACAGAACAGCGTACGATGATGCATCATGAGCTTGCCAAACATGGAGGACACTACTCAGCTTGTACCGAASAGAGTGACACAAGGTCTCTATCCTTTGTCCTAGAGTCGGCAACCATGGGTGTACCCATACATGAACCGGTACCTTCTCCCTACGTGGATCCCAAGATTCGACAGCAGCTGTGAGCTTTGG
S_2_1256	BOPA21256	TCAGGACAGTATCCGCAAACCCTCACTGAATACCTCTTCATAAGCCTTAATGCACCGTTCCGGAGCGTCTCCCACNCCACGAGTGTTTCCTCAGCAAGAGCAGCTGTCTCCTCTGGGCTCRACGGAGGGATAATCTCATCGTCAGGTACTTCTTCAAGAATTGGCTCCTTAAATTTGTCAGGCTCCGGGTCAGGCAAGTCATCTTCATTTGCGTCGACAAACTCTTTCCTTCCGATCTTAA
S_2_1266	BOPA21266	TAGGATGGTGAACTTGGTGGAGGCGCAGAAGCCGCTGCTGCACTTCCTGATCAAGTGGGCCGGGCTCCGGCAGCACACGGTCGATGTCGANGGCGCCGGCACCGTGCTCACCTTCTGGGTRCCCAAGGACAAGGTCCCCAGCAACAACTCNACCGTCGCGCCNGAAGAGAAGCAGAGCGAGNCGTCNAAAGTNAAGGAAGGANCGGCGGCCATCTGTGGTGCTCGTGCACGGCTTCGCGGC
S_2_1286	BOPA21286	GTCCATGCCACACAACTCGGGGGATTTTATAAGCACAAACGGTGATTTGTGTAGAGCAGCAAAGGCCTTGTTTCCTTCACCATTGCTCCCTAAACAAATGGTATCACCCCGCCCGTGCCARACACCACACTGGACATTATTCATCTCCAAAGTTCTCGCCTCCTGGCACAGGGTACAACAAGGACATATCAGATGGAGAACACAGTCATCTAGACTGCCATCAGTCCCCCGGATATTGAAC
S_2_1289	BOPA21289	GAATTTTACCAGGGTCATTGACGTCACTCTGGCTTCGAAGAAGTTCATTGTCCTGTTGAANTCATTCCTNTTGTTGAACCAAGTCTTNAGGAGTTCTTCAAGCCTCGGCAGTTTTGGACTRATTGAGCAGAACNCACATGCTGAGATCAACCGATCTGACATCTCATTCACTTCAGCCTGGTCTGATAGTAACTCGATGGCGTCATCAGAAGTCAACAAGGGCTTCATGTGGCCCCCAGAG
S_2_1366	BOPA21366	CTGGGATGACTCCATCCACAGTTCTGATCCACCAAGCACTCACGGAGGAACCGCCCATCTACCCCCACAAATTCTTCAGAACACTCCTCGATCTAGCGTTTGCAAGGGCAGGCTAGATACRCAAGGGCCCTTAAAAACAAGAAAGATATATACATATAAGGGTCTCTAGCCGTGGCGCGCGTCGATTTCAGTGCAAATAAAGGTCGCTTACCGCTATGTACTACGGTATCGATTTGTCTTG
S_2_1370	BOPA21370	GCGTTTGCCATTTTGTGCCCAGTGCGAGCACCACCTGCTGCCGTTCTATGGAGTAGTGCACATTGGTTACTTTGGCAGTGGAGATGGCGAAGGGATTGACCGCTCCCATTTTCAGGCTCTSGTTCATTTCTACGGGTGCAAGCTTCAGGTCCAGGAAAGGATGACAAGACAGATAGCTGAAGCAGTCTATTCCGTCTCACATCGTGGAGCTATAGTTGTCGTGGAAGCCAACCACATCTGC
S_2_1377	BOPA21377	CCAGCGTATGCAGATTATATGGCCAGGGTACAGGAGATTGCCAATGCTGGCTATAAGATGAACTTTGGCAATCCAGCTATGCAGCAGCAGCTACTTGCAAACGCAAACTGGCCTTATGGGRTGGCTGCTAGATATGGTATGCAATCGTCTCTTTGGCAGTTCGCCGGCAACAGCACTAATCAGTTTCAAGGTGTTCCAAAGGACTGGCGTAGTGGTGACTGGCTCTGCAGCTGTGGATTCC
S_2_1397	BOPA21397	GCCGGTGACGATGTTGGGCTTGTCGCAGGGCTTGCCGGCGGCCCTCATCTTGTTCTGCCAACGCCTCTTGAAGGCCAGCCCGGCGAGCATGATGGCCTCCGAAGAGCCGACGGTGCCCACYCCCACGGCCGTCTCGGTCTCCCCAAGAGGAGCGTTGAAGAGATGCGCGATCATGTTCACGCATCGGTTCTGGAGCTCGGTGGTGACGGGGTACTCGTCCATGTCGACGTAGTTCTTGTTG
S_2_1453	BOPA21453	GAAACAACAATGCAGTTATTTTACTGGCTCTTGGATAGACTTCATCGAGGAACGGAGTNCATCGAANGACGATCCGAGCGAGCGAGCTGTAAAGCACCTCAAAGTTGCTCACGGAAACTGRAATTTGTAAAACAAAAGAGTAGACCCTGACTTTCAAGTCCCTTTTATTAGGAACTTCAAAACCCAAAAAAGAAACTAAACTTGGGCTCCCATGGTGGGAGCAAGATGCCGCTTGTGCCAC
S_2_1467	BOPA21467	TATCTTATGTATCGTGAGATTATCTGTTNTGCAGTAGTTNCACCTTTCACCCTTGTGTGCTCATTAAGAGATATATCGGTGTCTTCATTGGTTTGTGCACCACTGCACTCTATCAACATTMTGTTCCATATTGAGTTCCTTGTTCTCGTGGGGAAGGTTTCTGATTTTGTTTTTGTTTTTGTCTTAAAGACGTCAAGAGAAGTCTATCATGAAACTGGTGGTTGATGCTGAGACCGATAAG
S_2_1495	BOPA21495	ATGTTATTACTTAAGGGTNTGTGAAGTGATTAGAGTTGCATACTTNCTAATTGTACTAAGTTATAGTTTAAAGTATATATACTGCTGAGAAACAACCTAGTGATGATCTGTTGACATTTGWTTGATTTGTGTAACCAGAGAAGGTTATGTTCAGCCCTTGTGCATTGGTATTTGGTGTTAACTG
S_2_1521	BOPA21521	GTCAAGGCTCGCCACTGCAGACCTCGTNNCCGCCGTAAGTACTAAGTAGTTACGCGATACTTCGCCCGTTGCTTGCTGATTCATGGATTTGTCGTCGTAGCTGGCTTACTGGTTTGATGCSATGGTGTAGGGGTTCACTAATGTGAAGAACCTGGAGGGNGGCTACCTCTCCTTGCTCAAGAGCGCAAGCTACCCGCAGCCGACAACCAGCCACCCCTGATCCATCAATTCTATATCTAGA
S_2_1528	BOPA21528	TAAACTTAGCACCAAGCTTTCTTTCTCTCTCTCTACATGTACAGAGTCCAGGCGCCCGWAGGCACACCTGGACTATCCTGTAATGGAGCCCGCTGGCATATCTCGCCCCTCGAACAACAGGGGCTCGTCGCCCGGGCCGAGCGAGATCTTCAGATTTTCGGCAGTTCCGGAGCTCTTTC
