# Supplementary material for: The barley immune receptor Mla recognizes multiple pathogens and contributes to host range dynamics
Source: Nat Commun. 2021 Nov 25;12:6915. doi: 10.1038/s41467-021-27288-3 (PMC8617247; doi:10.1038/s41467-021-27288-3)
Supplement: Supplementary file 14 — Supplementary Data 11 [file 41467_2021_27288_MOESM14_ESM.xlsx]

## Sheet: Sheet1
Supplementary Data 11. Primer and synthesized sequences used for Gibson cloning of T-DNA constructs carrying Mla alleles driven by the Mla6 promoter
Construct	Primer	Sequence
p6:Mla8:t6	pBract202_Mla6p	TAAGCTTGATATCGAATTCCTTCAGGTGCACTGGAACATG
p6:Mla8:t6	Mla6p_Mla8cds	GATCTCGTCCTCCTGCTCTCATGGATATTGTCACCGGTGC
p6:Mla8:t6	Mla8cds_Mla6t	CTGATGATGAGGAGAACTGATTTCTGATCCAGAGCGACTC
p6:Mla8:t6	Mla6t_pBract202	CAACTAACAAGCATGTGTACGATCCACTAGTTCTAGAGCG
p6:Mla1:t6	Mla8cds_Mla1cds	TCCGTGAATTTGTGTCATCCATGCCTAGCCAACTCTCTGC
p6:Mla1:t6	Mla1cds_syn	TCCGTGAATTTGTGTCATCCATGCCTAGCCAACTCTCTGCACTGCGAGGGTGGATAAAGAGAGACCCCTCCCATCTCTCGAACCTCTCCGAGTTAATCCTCTCGTCAGTGAAGGACGTGCAGCAGGATGACGTGGAAATCATTGGGGGGTTGTTGTGCCTTCGTCGTCTCTTTATAATAACGAGCACCGACCAAACGCAACGGCTGCTAGTCATCCGTGCAGATGGGTTCCGCTGTACGGTTGACTTTCGATTGGATTGTGGATCTGCCACGCAGATATTGTTTGAACCAGGAGCTTTGCCAAGGGCGGTAAGAGTTTGGTTCAGCCTTGGCGTGCGGGTGACGAAAGAGGATGGTAACCGTGGCTTCGACTTGGGCCTGCAGGGGAACCTGTTCTCCC…
p6:Mla1:t6	Mla1cds_Mla6t	ACTCATATTGCATCAGATGTGCTCTCGAGGTATGTAGCAG
p6:Mla6:t6	Mla6p_Mla6cds	GATCTCGTCCTCCTGCTCTCATGGATATTGTCACCGGTGC
p6:Mla6:t6	Mla6cds_Mla6t	GGAGAACTAATTTCTGATCCAGAGCGACTCACATTGCATC
