# Supplementary material for: The barley immune receptor Mla recognizes multiple pathogens and contributes to host range dynamics
Source: Nat Commun. 2021 Nov 25;12:6915. doi: 10.1038/s41467-021-27288-3 (PMC8617247; doi:10.1038/s41467-021-27288-3)
Supplement: Supplementary file 16 — Source Data [file 41467_2021_27288_MOESM16_ESM.zip]

Archive with 250 entries (225 files):
- Source Data/
- __MACOSX/._Source Data
- Source Data/Supplementary Figure 5/
- __MACOSX/Source Data/._Supplementary Figure 5
- Source Data/Supplementary Figure 2/
- __MACOSX/Source Data/._Supplementary Figure 2
- Source Data/Supplementary Figure 3/
- __MACOSX/Source Data/._Supplementary Figure 3
- Source Data/Supplementary Figure 4/
- __MACOSX/Source Data/._Supplementary Figure 4
- Source Data/Figure 6/
- __MACOSX/Source Data/._Figure 6
- Source Data/Figure 1/
- __MACOSX/Source Data/._Figure 1
- Source Data/Supplementary Figure 1/
- __MACOSX/Source Data/._Supplementary Figure 1
- Source Data/Supplementary Figure 6/
- __MACOSX/Source Data/._Supplementary Figure 6
- Source Data/Figure 2/
- __MACOSX/Source Data/._Figure 2
- Source Data/Figure 5/
- __MACOSX/Source Data/._Figure 5
- Source Data/Supplementary Figure 5/.DS_Store
- __MACOSX/Source Data/Supplementary Figure 5/._.DS_Store
- Source Data/Supplementary Figure 5/MM_0911_NIAB39_df_Manchuria_NILs_reduced.csv
- __MACOSX/Source Data/Supplementary Figure 5/._MM_0911_NIAB39_df_Manchuria_NILs_reduced.csv
- Source Data/Supplementary Figure 5/supplementary_figure_5.R
- __MACOSX/Source Data/Supplementary Figure 5/._supplementary_figure_5.R
- Source Data/Supplementary Figure 5/MM_0911_NIAB39_df_Manchuria_NILs.csv
- __MACOSX/Source Data/Supplementary Figure 5/._MM_0911_NIAB39_df_Manchuria_NILs.csv
- Source Data/Supplementary Figure 2/MM_0881_NIAB36_processed_Mla.txt
- __MACOSX/Source Data/Supplementary Figure 2/._MM_0881_NIAB36_processed_Mla.txt
- Source Data/Supplementary Figure 2/.DS_Store
- __MACOSX/Source Data/Supplementary Figure 2/._.DS_Store
- Source Data/Supplementary Figure 2/MM_0881_NIAB36.txt
- __MACOSX/Source Data/Supplementary Figure 2/._MM_0881_NIAB36.txt
- Source Data/Supplementary Figure 2/MM_0881_NIAB36_chlorosis.ps
- __MACOSX/Source Data/Supplementary Figure 2/._MM_0881_NIAB36_chlorosis.ps
- Source Data/Supplementary Figure 2/supplementary_figure_2.R
- __MACOSX/Source Data/Supplementary Figure 2/._supplementary_figure_2.R
- Source Data/Supplementary Figure 2/MM_0881_NIAB36_processed.txt
- __MACOSX/Source Data/Supplementary Figure 2/._MM_0881_NIAB36_processed.txt
- Source Data/Supplementary Figure 2/analyze_phenotypic_data.py
- __MACOSX/Source Data/Supplementary Figure 2/._analyze_phenotypic_data.py
- Source Data/Supplementary Figure 3/.DS_Store
- __MACOSX/Source Data/Supplementary Figure 3/._.DS_Store
- Source Data/Supplementary Figure 3/supplementary_figure_3.R
- __MACOSX/Source Data/Supplementary Figure 3/._supplementary_figure_3.R
- Source Data/Supplementary Figure 3/IHP_0318_IHP_0602_Mla8_CNV_integrated_MM1.txt
- __MACOSX/Source Data/Supplementary Figure 3/._IHP_0318_IHP_0602_Mla8_CNV_integrated_MM1.txt
- Source Data/Supplementary Figure 3/IHP_0317_IHP_0599_Mla7_CNV_integrated_MM1.txt
- __MACOSX/Source Data/Supplementary Figure 3/._IHP_0317_IHP_0599_Mla7_CNV_integrated_MM1.txt
- Source Data/Supplementary Figure 4/constructs.gb
- __MACOSX/Source Data/Supplementary Figure 4/._constructs.gb
- Source Data/Figure 6/.DS_Store
- __MACOSX/Source Data/Figure 6/._.DS_Store
- Source Data/Figure 6/cropped_images/
- __MACOSX/Source Data/Figure 6/._cropped_images
- Source Data/Figure 6/raw_images/
- __MACOSX/Source Data/Figure 6/._raw_images
- Source Data/Figure 6/phenotypic_data/
- __MACOSX/Source Data/Figure 6/._phenotypic_data
- Source Data/Figure 1/.DS_Store
- __MACOSX/Source Data/Figure 1/._.DS_Store
- Source Data/Figure 1/phenotypes/
- __MACOSX/Source Data/Figure 1/._phenotypes
- Source Data/Figure 1/genetic_map/
- __MACOSX/Source Data/Figure 1/._genetic_map
- Source Data/Figure 1/micrographs/
- __MACOSX/Source Data/Figure 1/._micrographs
- Source Data/Supplementary Figure 1/.DS_Store
- __MACOSX/Source Data/Supplementary Figure 1/._.DS_Store
- Source Data/Supplementary Figure 1/panel_B/
- __MACOSX/Source Data/Supplementary Figure 1/._panel_B
- Source Data/Supplementary Figure 1/panel_A/
- __MACOSX/Source Data/Supplementary Figure 1/._panel_A
- Source Data/Supplementary Figure 6/.DS_Store
- __MACOSX/Source Data/Supplementary Figure 6/._.DS_Store
- Source Data/Supplementary Figure 6/SxGP_panel.txt
- __MACOSX/Source Data/Supplementary Figure 6/._SxGP_panel.txt
- Source Data/Supplementary Figure 6/supplementary_figure_6.R
- __MACOSX/Source Data/Supplementary Figure 6/._supplementary_figure_6.R
- Source Data/Supplementary Figure 6/MM_0911_NIAB39_df_SxGP.csv
- __MACOSX/Source Data/Supplementary Figure 6/._MM_0911_NIAB39_df_SxGP.csv
- Source Data/Figure 2/.DS_Store
- __MACOSX/Source Data/Figure 2/._.DS_Store
- Source Data/Figure 2/phylogenetic_tree/
- __MACOSX/Source Data/Figure 2/._phylogenetic_tree
- Source Data/Figure 2/alignment/
- __MACOSX/Source Data/Figure 2/._alignment
- Source Data/Figure 2/pie_charts/
- __MACOSX/Source Data/Figure 2/._pie_charts
- Source Data/Figure 5/.DS_Store
- __MACOSX/Source Data/Figure 5/._.DS_Store
- Source Data/Figure 5/cropped_images/
- __MACOSX/Source Data/Figure 5/._cropped_images
- Source Data/Figure 5/raw_images/
- __MACOSX/Source Data/Figure 5/._raw_images
- Source Data/Figure 5/phenotypic_data/
- __MACOSX/Source Data/Figure 5/._phenotypic_data
- Source Data/Figure 6/cropped_images/DSC_7601_Chinese_Spring_cropped_2.TIF
- __MACOSX/Source Data/Figure 6/cropped_images/._DSC_7601_Chinese_Spring_cropped_2.TIF
- Source Data/Figure 6/cropped_images/DSC_7612_HVT_00074_hemizygous_cropped_2.tif
- __MACOSX/Source Data/Figure 6/cropped_images/._DSC_7612_HVT_00074_hemizygous_cropped_2.tif
- Source Data/Figure 6/cropped_images/DSC_7612_HVT_00074_hemizygous_cropped_3.tif
- __MACOSX/Source Data/Figure 6/cropped_images/._DSC_7612_HVT_00074_hemizygous_cropped_3.tif
- Source Data/Figure 6/cropped_images/DSC_7605_GoldenPromise_cropped_3.tif
- __MACOSX/Source Data/Figure 6/cropped_images/._DSC_7605_GoldenPromise_cropped_3.tif
- Source Data/Figure 6/cropped_images/_DSC4288_ChineseSpring_cropped_4.tif
- __MACOSX/Source Data/Figure 6/cropped_images/.__DSC4288_ChineseSpring_cropped_4.tif
- Source Data/Figure 6/cropped_images/_DSC4303_HVT_00072_null_cropped_2.tif
- __MACOSX/Source Data/Figure 6/cropped_images/.__DSC4303_HVT_00072_null_cropped_2.tif
- Source Data/Figure 6/cropped_images/DSC_7603_SxGP_DH-47_cropped_1.tif
- __MACOSX/Source Data/Figure 6/cropped_images/._DSC_7603_SxGP_DH-47_cropped_1.tif
- Source Data/Figure 6/cropped_images/_DSC4292_SxGP_DH-47_cropped_4.tif
- __MACOSX/Source Data/Figure 6/cropped_images/.__DSC4292_SxGP_DH-47_cropped_4.tif
- Source Data/Figure 6/cropped_images/DSC_7613_HVT_00111_hemizygous_cropped_4.tif
- __MACOSX/Source Data/Figure 6/cropped_images/._DSC_7613_HVT_00111_hemizygous_cropped_4.tif
- Source Data/Figure 6/cropped_images/DSC_7613_HVT_00111_hemizygous_cropped_5.tif
- __MACOSX/Source Data/Figure 6/cropped_images/._DSC_7613_HVT_00111_hemizygous_cropped_5.tif
- Source Data/Figure 6/cropped_images/_DSC4295_GoldenPromise_cropped_3.tif
- __MACOSX/Source Data/Figure 6/cropped_images/.__DSC4295_GoldenPromise_cropped_3.tif
- Source Data/Figure 6/cropped_images/_DSC4306_HVT_00111_hemizygous_cropped_2.tif
- __MACOSX/Source Data/Figure 6/cropped_images/.__DSC4306_HVT_00111_hemizygous_cropped_2.tif
- Source Data/Figure 6/cropped_images/_DSC4305_HVT_00074_hemizygous_cropped_2.tif
- __MACOSX/Source Data/Figure 6/cropped_images/.__DSC4305_HVT_00074_hemizygous_cropped_2.tif
- Source Data/Figure 6/cropped_images/_DSC4306_HVT_00111_hemizygous_cropped_3.tif
- __MACOSX/Source Data/Figure 6/cropped_images/.__DSC4306_HVT_00111_hemizygous_cropped_3.tif
- Source Data/Figure 6/raw_images/_DSC4295_GoldenPromise.TIF
- __MACOSX/Source Data/Figure 6/raw_images/.__DSC4295_GoldenPromise.TIF
- Source Data/Figure 6/raw_images/DSC_7601_Chinese_Spring.TIF
- __MACOSX/Source Data/Figure 6/raw_images/._DSC_7601_Chinese_Spring.TIF
- Source Data/Figure 6/raw_images/DSC_7612_HVT_00074_hemizygous.TIF
- __MACOSX/Source Data/Figure 6/raw_images/._DSC_7612_HVT_00074_hemizygous.TIF
- Source Data/Figure 6/raw_images/DSC_7605_GoldenPromise.TIF
- __MACOSX/Source Data/Figure 6/raw_images/._DSC_7605_GoldenPromise.TIF
- Source Data/Figure 6/raw_images/DSC_7613_HVT_00111_hemizygous.TIF
- __MACOSX/Source Data/Figure 6/raw_images/._DSC_7613_HVT_00111_hemizygous.TIF
- Source Data/Figure 6/raw_images/_DSC4303_HVT_00072_null.TIF
- __MACOSX/Source Data/Figure 6/raw_images/.__DSC4303_HVT_00072_null.TIF
- Source Data/Figure 6/raw_images/_DSC4305_HVT_00074_hemizygous.TIF
- __MACOSX/Source Data/Figure 6/raw_images/.__DSC4305_HVT_00074_hemizygous.TIF
- Source Data/Figure 6/raw_images/_DSC4292_SxGP_DH-47.TIF
- __MACOSX/Source Data/Figure 6/raw_images/.__DSC4292_SxGP_DH-47.TIF
- Source Data/Figure 6/raw_images/DSC_7603_SxGP_DH-47.TIF
- __MACOSX/Source Data/Figure 6/raw_images/._DSC_7603_SxGP_DH-47.TIF
- Source Data/Figure 6/raw_images/_DSC4306_HVT_00111_hemizygous.TIF
- __MACOSX/Source Data/Figure 6/raw_images/.__DSC4306_HVT_00111_hemizygous.TIF
- Source Data/Figure 6/raw_images/_DSC4288_ChineseSpring.TIF
- __MACOSX/Source Data/Figure 6/raw_images/.__DSC4288_ChineseSpring.TIF
- Source Data/Figure 6/phenotypic_data/figure_6.R
- __MACOSX/Source Data/Figure 6/phenotypic_data/._figure_6.R
- Source Data/Figure 6/phenotypic_data/IHP_0358_tabular.txt
- __MACOSX/Source Data/Figure 6/phenotypic_data/._IHP_0358_tabular.txt
- Source Data/Figure 6/phenotypic_data/IHP_0334_tabular.txt
- __MACOSX/Source Data/Figure 6/phenotypic_data/._IHP_0334_tabular.txt
- Source Data/Figure 6/phenotypic_data/.DS_Store
- __MACOSX/Source Data/Figure 6/phenotypic_data/._.DS_Store
- Source Data/Figure 6/phenotypic_data/IHP_0305_tabular.txt
- __MACOSX/Source Data/Figure 6/phenotypic_data/._IHP_0305_tabular.txt
- Source Data/Figure 6/phenotypic_data/NIAB35_tabular.txt
- __MACOSX/Source Data/Figure 6/phenotypic_data/._NIAB35_tabular.txt
- Source Data/Figure 1/phenotypes/SxGP_phenotypic_data.txt
- __MACOSX/Source Data/Figure 1/phenotypes/._SxGP_phenotypic_data.txt
- Source Data/Figure 1/genetic_map/SxGP_OPA_genetic_map.txt
- __MACOSX/Source Data/Figure 1/genetic_map/._SxGP_OPA_genetic_map.txt
- Source Data/Figure 1/micrographs/MM_687-300_L_SxGP_DH-65.tif
- __MACOSX/Source Data/Figure 1/micrographs/._MM_687-300_L_SxGP_DH-65.tif
- Source Data/Figure 1/micrographs/MM_687-234A_SusPtrit.tif
- __MACOSX/Source Data/Figure 1/micrographs/._MM_687-234A_SusPtrit.tif
- Source Data/Figure 1/micrographs/MM_687-235B_L_GoldenPromise.tif
- __MACOSX/Source Data/Figure 1/micrographs/._MM_687-235B_L_GoldenPromise.tif
- Source Data/Figure 1/micrographs/MM_687-302B_L_SxGP_DH-67.tif
- __MACOSX/Source Data/Figure 1/micrographs/._MM_687-302B_L_SxGP_DH-67.tif
- Source Data/Figure 1/micrographs/MM_0687-269A_L_SxGP_DH-34.tif
- __MACOSX/Source Data/Figure 1/micrographs/._MM_0687-269A_L_SxGP_DH-34.tif
- Source Data/Figure 1/micrographs/MM_687-252A_L_SxGP_DH-17.tif
- __MACOSX/Source Data/Figure 1/micrographs/._MM_687-252A_L_SxGP_DH-17.tif
- Source Data/Figure 1/micrographs/MM_687-303B_L_SxGP_DH-68.tif
- __MACOSX/Source Data/Figure 1/micrographs/._MM_687-303B_L_SxGP_DH-68.tif
- Source Data/Figure 1/micrographs/MM_687-348B_L_SxGP_DH-113.tif
- __MACOSX/Source Data/Figure 1/micrographs/._MM_687-348B_L_SxGP_DH-113.tif
- Source Data/Figure 1/micrographs/MM_687-236C_L_SxGP_DH-1.tif
- __MACOSX/Source Data/Figure 1/micrographs/._MM_687-236C_L_SxGP_DH-1.tif
- Source Data/Figure 1/micrographs/MM_687-314A_L_SxGP_DH-79.tif
- __MACOSX/Source Data/Figure 1/micrographs/._MM_687-314A_L_SxGP_DH-79.tif
- Source Data/Supplementary Figure 1/panel_B/.Rhistory
- __MACOSX/Source Data/Supplementary Figure 1/panel_B/._.Rhistory
- Source Data/Supplementary Figure 1/panel_B/elite_barley_AGOUEB_Pst_0821pairwise.csv
- __MACOSX/Source Data/Supplementary Figure 1/panel_B/._elite_barley_AGOUEB_Pst_0821pairwise.csv
- Source Data/Supplementary Figure 1/panel_B/.DS_Store
- __MACOSX/Source Data/Supplementary Figure 1/panel_B/._.DS_Store
- Source Data/Supplementary Figure 1/panel_B/wild_barley_WBDC_Pst_0821.csv
- __MACOSX/Source Data/Supplementary Figure 1/panel_B/._wild_barley_WBDC_Pst_0821.csv
- Source Data/Supplementary Figure 1/panel_B/wild_barley_WBDC_Pst_0821pairwise.csv
- __MACOSX/Source Data/Supplementary Figure 1/panel_B/._wild_barley_WBDC_Pst_0821pairwise.csv
- Source Data/Supplementary Figure 1/panel_B/figure_elite_WBDC_analysis.R
- __MACOSX/Source Data/Supplementary Figure 1/panel_B/._figure_elite_WBDC_analysis.R
- Source Data/Supplementary Figure 1/panel_B/elite_barley_AGOUEB_Pst_0821r.csv
- __MACOSX/Source Data/Supplementary Figure 1/panel_B/._elite_barley_AGOUEB_Pst_0821r.csv
- Source Data/Supplementary Figure 1/panel_A/OPA_diversity_1_2_WS_R.txt
- __MACOSX/Source Data/Supplementary Figure 1/panel_A/._OPA_diversity_1_2_WS_R.txt
- Source Data/Supplementary Figure 1/panel_A/OPA_diversity_1_2_WS.xlsx
- __MACOSX/Source Data/Supplementary Figure 1/panel_A/._OPA_diversity_1_2_WS.xlsx
- Source Data/Supplementary Figure 1/panel_A/colors_style_rowtype_status_v2.txt
- __MACOSX/Source Data/Supplementary Figure 1/panel_A/._colors_style_rowtype_status_v2.txt
- Source Data/Supplementary Figure 1/panel_A/dendogram.txt
- __MACOSX/Source Data/Supplementary Figure 1/panel_A/._dendogram.txt
- Source Data/Figure 2/phylogenetic_tree/RAxML_bipartitionsBranchLabels.ORF.GTRGAMMAandBOOTSTRAP.txt
- __MACOSX/Source Data/Figure 2/phylogenetic_tree/._RAxML_bipartitionsBranchLabels.ORF.GTRGAMMAandBOOTSTRAP.txt
- Source Data/Figure 2/alignment/barley_ORF_alignment_v4.phy
- __MACOSX/Source Data/Figure 2/alignment/._barley_ORF_alignment_v4.phy
- Source Data/Figure 2/pie_charts/pie_charts.R
- __MACOSX/Source Data/Figure 2/pie_charts/._pie_charts.R
- Source Data/Figure 2/pie_charts/genotype_PVE.xlsx
- __MACOSX/Source Data/Figure 2/pie_charts/._genotype_PVE.xlsx
- Source Data/Figure 5/cropped_images/.DS_Store
- __MACOSX/Source Data/Figure 5/cropped_images/._.DS_Store
- Source Data/Figure 5/cropped_images/_DSC0844_HVT_00227_2_3_4_Mla8_4.tif
- __MACOSX/Source Data/Figure 5/cropped_images/.__DSC0844_HVT_00227_2_3_4_Mla8_4.tif
- Source Data/Figure 5/cropped_images/_DSC0845_HVT_00250_1_2_3_Mla8_1.tif
- __MACOSX/Source Data/Figure 5/cropped_images/.__DSC0845_HVT_00250_1_2_3_Mla8_1.tif
- Source Data/Figure 5/cropped_images/_DSC0843_HVT_00215_1_2_3_Mla8_1.tif
- __MACOSX/Source Data/Figure 5/cropped_images/.__DSC0843_HVT_00215_1_2_3_Mla8_1.tif
- Source Data/Figure 5/cropped_images/_DSC0850_HVT_00261_2_3_4_Mla6_3.tif
- __MACOSX/Source Data/Figure 5/cropped_images/.__DSC0850_HVT_00261_2_3_4_Mla6_3.tif
- Source Data/Figure 5/cropped_images/_DSC0849_HVT_00388_1_2_3_Mla1_2.tif
- __MACOSX/Source Data/Figure 5/cropped_images/.__DSC0849_HVT_00388_1_2_3_Mla1_2.tif
- Source Data/Figure 5/cropped_images/_DSC0849_HVT_00388_1_2_3_Mla1_3.tif
- __MACOSX/Source Data/Figure 5/cropped_images/.__DSC0849_HVT_00388_1_2_3_Mla1_3.tif
- Source Data/Figure 5/cropped_images/_DSC0850_HVT_00261_2_3_4_Mla6_2.tif
- __MACOSX/Source Data/Figure 5/cropped_images/.__DSC0850_HVT_00261_2_3_4_Mla6_2.tif
- Source Data/Figure 5/raw_images/_DSC0849_HVT_00388_1_2_3_Mla1.tif
- __MACOSX/Source Data/Figure 5/raw_images/.__DSC0849_HVT_00388_1_2_3_Mla1.tif
- Source Data/Figure 5/raw_images/_DSC0844_HVT_00227_2_3_4_Mla8.tif
- __MACOSX/Source Data/Figure 5/raw_images/.__DSC0844_HVT_00227_2_3_4_Mla8.tif
- Source Data/Figure 5/raw_images/.DS_Store
- __MACOSX/Source Data/Figure 5/raw_images/._.DS_Store
- Source Data/Figure 5/raw_images/_DSC0845_HVT_00250_1_2_3_Mla8.tif
- __MACOSX/Source Data/Figure 5/raw_images/.__DSC0845_HVT_00250_1_2_3_Mla8.tif
- Source Data/Figure 5/raw_images/_DSC0843_HVT_00215_1_2_3_Mla8.tif
- __MACOSX/Source Data/Figure 5/raw_images/.__DSC0843_HVT_00215_1_2_3_Mla8.tif
- Source Data/Figure 5/raw_images/_DSC0850_HVT_00261_2_3_4_Mla6.tif
- __MACOSX/Source Data/Figure 5/raw_images/.__DSC0850_HVT_00261_2_3_4_Mla6.tif
- Source Data/Figure 5/phenotypic_data/.DS_Store
- __MACOSX/Source Data/Figure 5/phenotypic_data/._.DS_Store
- Source Data/Figure 5/phenotypic_data/IHP_0486_processed_20200104.txt
- __MACOSX/Source Data/Figure 5/phenotypic_data/._IHP_0486_processed_20200104.txt
- Source Data/Figure 5/phenotypic_data/figure_6_panel_B.R
- __MACOSX/Source Data/Figure 5/phenotypic_data/._figure_6_panel_B.R
