# Supplementary material for: The barley immune receptor Mla recognizes multiple pathogens and contributes to host range dynamics
Source: Nat Commun. 2021 Nov 25;12:6915. doi: 10.1038/s41467-021-27288-3 (PMC8617247; doi:10.1038/s41467-021-27288-3)
Supplement: Supplementary file 16 — Source Data [file 41467_2021_27288_MOESM16_ESM.zip › Source Data/Supplementary Figure 5/MM_0911_NIAB39_df_Manchuria_NILs.csv]

identifier	accession	trait	replicate	phenotype
HV_04564	Morex	CHL	1	1.50
HV_04564	Morex	CHL	2	2.00
HV_04564	Morex	CHL	3	3.00
HV_04564	Morex	INF	1	0.00
HV_04564	Morex	INF	2	0.00
HV_04564	Morex	INF	3	0.00
HV_04582	Manchuria	CHL	1	2.00
HV_04582	Manchuria	CHL	2	1.50
HV_04582	Manchuria	CHL	3	3.00
HV_04582	Manchuria	INF	1	2.50
HV_04582	Manchuria	INF	2	2.00
HV_04582	Manchuria	INF	3	3.00
HV_05471	CI 16137	CHL	1	2.00
HV_05471	CI 16137	CHL	2	2.50
HV_05471	CI 16137	CHL	3	3.00
HV_05471	CI 16137	INF	1	2.50
HV_05471	CI 16137	INF	2	3.50
HV_05471	CI 16137	INF	3	3.00
HV_05474	CI 16138	CHL	1	1.00
HV_05474	CI 16138	CHL	2	2.00
HV_05474	CI 16138	CHL	3	2.50
HV_05474	CI 16138	INF	1	1.00
HV_05474	CI 16138	INF	2	2.50
HV_05474	CI 16138	INF	3	3.00
HV_05477	CI 16139	CHL	1	3.00
HV_05477	CI 16139	CHL	2	2.50
HV_05477	CI 16139	CHL	3	3.00
HV_05477	CI 16139	INF	1	0.50
HV_05477	CI 16139	INF	2	0.50
HV_05477	CI 16139	INF	3	0.00
HV_05480	CI 16140	CHL	1	1.00
HV_05480	CI 16140	CHL	2	1.00
HV_05480	CI 16140	CHL	3	2.00
HV_05480	CI 16140	INF	1	0.00
HV_05480	CI 16140	INF	2	0.00
HV_05480	CI 16140	INF	3	0.00
HV_05483	CI 16141	CHL	1	3.00
HV_05483	CI 16141	CHL	2	2.50
HV_05483	CI 16141	CHL	3	2.50
HV_05483	CI 16141	INF	1	4.00
HV_05483	CI 16141	INF	2	3.50
HV_05483	CI 16141	INF	3	3.00
HV_05486	CI 16142	CHL	1	2.50
HV_05486	CI 16142	CHL	2	2.50
HV_05486	CI 16142	CHL	3	1.00
HV_05486	CI 16142	INF	1	3.00
HV_05486	CI 16142	INF	2	4.00
HV_05486	CI 16142	INF	3	3.00
HV_05489	CI 16143	CHL	1	2.00
HV_05489	CI 16143	CHL	2	3.00
HV_05489	CI 16143	CHL	3	3.00
HV_05489	CI 16143	INF	1	1.00
HV_05489	CI 16143	INF	2	1.00
HV_05489	CI 16143	INF	3	1.00
HV_05492	CI 16144	CHL	1	2.00
HV_05492	CI 16144	CHL	2	2.50
HV_05492	CI 16144	CHL	3	3.00
HV_05492	CI 16144	INF	1	1.50
HV_05492	CI 16144	INF	2	1.50
HV_05492	CI 16144	INF	3	1.00
HV_05495	CI 16145	CHL	1	3.00
HV_05495	CI 16145	CHL	2	2.00
HV_05495	CI 16145	CHL	3	3.00
HV_05495	CI 16145	INF	1	3.00
HV_05495	CI 16145	INF	2	3.00
HV_05495	CI 16145	INF	3	3.00
HV_05498	CI 16146	CHL	1	3.00
HV_05498	CI 16146	CHL	2	2.50
HV_05498	CI 16146	CHL	3	3.00
HV_05498	CI 16146	INF	1	3.00
HV_05498	CI 16146	INF	2	2.50
HV_05498	CI 16146	INF	3	2.00
HV_05501	CI 16147	CHL	1	2.00
HV_05501	CI 16147	CHL	2	4.00
HV_05501	CI 16147	CHL	3	3.00
HV_05501	CI 16147	INF	1	0.00
HV_05501	CI 16147	INF	2	0.00
HV_05501	CI 16147	INF	3	1.00
HV_05504	CI 16148	CHL	1	1.50
HV_05504	CI 16148	CHL	2	2.00
HV_05504	CI 16148	CHL	3	3.00
HV_05504	CI 16148	INF	1	3.00
HV_05504	CI 16148	INF	2	3.50
HV_05504	CI 16148	INF	3	3.00
HV_05507	CI 16149	CHL	1	2.00
HV_05507	CI 16149	CHL	2	2.00
HV_05507	CI 16149	CHL	3	2.50
HV_05507	CI 16149	INF	1	3.00
HV_05507	CI 16149	INF	2	3.50
HV_05507	CI 16149	INF	3	3.00
HV_05510	CI 16150	CHL	1	2.00
HV_05510	CI 16150	CHL	2	3.50
HV_05510	CI 16150	CHL	3	2.00
HV_05510	CI 16150	INF	1	2.00
HV_05510	CI 16150	INF	2	2.00
HV_05510	CI 16150	INF	3	3.00
HV_05514	CI 16151	CHL	1	3.50
HV_05514	CI 16151	CHL	2	3.00
HV_05514	CI 16151	CHL	3	3.00
HV_05514	CI 16151	INF	1	3.50
HV_05514	CI 16151	INF	2	2.50
HV_05514	CI 16151	INF	3	3.00
HV_05516	CI 16152	CHL	1	2.50
HV_05516	CI 16152	CHL	2	3.00
HV_05516	CI 16152	CHL	3	1.50
HV_05516	CI 16152	INF	1	3.00
HV_05516	CI 16152	INF	2	2.50
HV_05516	CI 16152	INF	3	3.00
HV_05519	CI 16153	CHL	1	1.50
HV_05519	CI 16153	CHL	2	1.50
HV_05519	CI 16153	CHL	3	2.00
HV_05519	CI 16153	INF	1	0.00
HV_05519	CI 16153	INF	2	0.00
HV_05519	CI 16153	INF	3	0.00
HV_05522	CI 16154	CHL	1	2.00
HV_05522	CI 16154	CHL	2	2.50
HV_05522	CI 16154	CHL	3	3.00
HV_05522	CI 16154	INF	1	2.00
HV_05522	CI 16154	INF	2	3.00
HV_05522	CI 16154	INF	3	3.00
HV_05525	CI 16155	CHL	1	2.50
HV_05525	CI 16155	CHL	2	2.00
HV_05525	CI 16155	CHL	3	3.00
HV_05525	CI 16155	INF	1	3.00
HV_05525	CI 16155	INF	2	3.50
HV_05525	CI 16155	INF	3	3.00
HV_05528	CI 16156	CHL	1	3.00
HV_05528	CI 16156	CHL	2	2.00
HV_05528	CI 16156	CHL	3	3.00
HV_05528	CI 16156	INF	1	2.50
HV_05528	CI 16156	INF	2	3.00
HV_05528	CI 16156	INF	3	3.00
