# Supplementary material for: The barley immune receptor Mla recognizes multiple pathogens and contributes to host range dynamics
Source: Nat Commun. 2021 Nov 25;12:6915. doi: 10.1038/s41467-021-27288-3 (PMC8617247; doi:10.1038/s41467-021-27288-3)
Supplement: Supplementary file 16 — Source Data [file 41467_2021_27288_MOESM16_ESM.zip › Source Data/Supplementary Figure 2/MM_0881_NIAB36_processed_Mla.txt]

accession	trait	replicate	phenotype
CI 16147	INF	1	0
CI 16147	INF	2	0
CI 16147	INF	3	1
CI 16147	INF	4	0
CI 16147	INF	5	0
CI 16147	INF	6	0
CI 16147	INF	7	0
CI 16147	INF	8	0
CI 16147	CHL	1	0.5
CI 16147	CHL	2	0.5
CI 16147	CHL	3	0.5
CI 16147	CHL	4	0.5
CI 16147	CHL	5	0.5
CI 16147	CHL	6	0
CI 16147	CHL	7	0
CI 16147	CHL	8	0.5
CI 16148	INF	1	3.5
CI 16148	INF	2	2.5
CI 16148	INF	3	4
CI 16148	INF	4	4
CI 16148	INF	5	3.5
CI 16148	INF	6	4
CI 16148	INF	7	3.5
CI 16148	INF	8	2.5
CI 16148	CHL	1	4
CI 16148	CHL	2	3.5
CI 16148	CHL	3	4
CI 16148	CHL	4	4
CI 16148	CHL	5	3.5
CI 16148	CHL	6	3.5
CI 16148	CHL	7	3.5
CI 16148	CHL	8	3.5
CI 16149	INF	1	2
CI 16149	INF	2	2.5
CI 16149	INF	3	4
CI 16149	INF	4	1.5
CI 16149	INF	5	2.5
CI 16149	INF	6	2.5
CI 16149	INF	7	2.5
CI 16149	INF	8	1.5
CI 16149	CHL	1	3.5
CI 16149	CHL	2	3.5
CI 16149	CHL	3	4
CI 16149	CHL	4	3.5
CI 16149	CHL	5	4
CI 16149	CHL	6	4
CI 16149	CHL	7	3.5
CI 16149	CHL	8	2.5
CI 16155	INF	1	2.5
CI 16155	INF	2	3.5
CI 16155	INF	3	3
CI 16155	INF	4	1.5
CI 16155	INF	5	2.5
CI 16155	INF	6	3.5
CI 16155	INF	7	3.5
CI 16155	CHL	1	3.5
CI 16155	CHL	2	3.5
CI 16155	CHL	3	3
CI 16155	CHL	4	2.5
CI 16155	CHL	5	2.5
CI 16155	CHL	6	3.5
CI 16155	CHL	7	4
CI 16154	INF	1	2.5
CI 16154	INF	2	0
CI 16154	INF	3	1.5
CI 16154	INF	4	1
CI 16154	INF	5	2.5
CI 16154	INF	6	0
CI 16154	INF	7	1.5
CI 16154	CHL	1	3.5
CI 16154	CHL	2	0
CI 16154	CHL	3	2.5
CI 16154	CHL	4	2.5
CI 16154	CHL	5	2.5
CI 16154	CHL	6	1.5
CI 16154	CHL	7	2
CI 16156	INF	1	3.5
CI 16156	INF	2	3.5
CI 16156	INF	3	2.5
CI 16156	INF	4	2.5
CI 16156	INF	5	1.5
CI 16156	INF	6	3.5
CI 16156	INF	7	3.5
CI 16156	INF	8	2
CI 16156	CHL	1	3.5
CI 16156	CHL	2	3.5
CI 16156	CHL	3	2.5
CI 16156	CHL	4	2.5
CI 16156	CHL	5	2.5
CI 16156	CHL	6	3.5
CI 16156	CHL	7	2.5
CI 16156	CHL	8	2
CI 16151	INF	1	4
CI 16151	INF	2	3.5
CI 16151	INF	3	1.5
CI 16151	INF	4	3.5
CI 16151	INF	5	4
CI 16151	INF	6	3.5
CI 16151	INF	7	4
CI 16151	INF	8	3.5
CI 16151	CHL	1	4
CI 16151	CHL	2	4
CI 16151	CHL	3	3.5
CI 16151	CHL	4	3.5
CI 16151	CHL	5	4
CI 16151	CHL	6	4
CI 16151	CHL	7	4
CI 16151	CHL	8	4
CI 16150	INF	1	2.5
CI 16150	INF	2	3.5
CI 16150	INF	3	4
CI 16150	INF	4	2
CI 16150	INF	5	3.5
CI 16150	INF	6	3.5
CI 16150	INF	7	2.5
CI 16150	INF	8	1.5
CI 16150	CHL	1	2.5
CI 16150	CHL	2	3.5
CI 16150	CHL	3	4
CI 16150	CHL	4	2
CI 16150	CHL	5	3.5
CI 16150	CHL	6	4
CI 16150	CHL	7	3.5
CI 16150	CHL	8	3.5
CI 16153	INF	1	0
CI 16153	INF	2	0
CI 16153	INF	3	0
CI 16153	INF	4	0
CI 16153	INF	5	0
CI 16153	INF	6	0
CI 16153	INF	7	0
CI 16153	INF	8	0
CI 16153	CHL	1	0.5
CI 16153	CHL	2	0.5
CI 16153	CHL	3	0
CI 16153	CHL	4	0.5
CI 16153	CHL	5	0.5
CI 16153	CHL	6	0.5
CI 16153	CHL	7	0.5
CI 16153	CHL	8	0.5
CI 16152	INF	1	4
CI 16152	INF	2	4
CI 16152	INF	3	4
CI 16152	INF	4	2.5
CI 16152	INF	5	2.5
CI 16152	INF	6	3.5
CI 16152	INF	7	2.5
CI 16152	INF	8	3
CI 16152	CHL	1	4
CI 16152	CHL	2	4
CI 16152	CHL	3	4
CI 16152	CHL	4	3.5
CI 16152	CHL	5	3.5
CI 16152	CHL	6	3.5
CI 16152	CHL	7	3.5
CI 16152	CHL	8	3
CI 16137	INF	1	0
CI 16137	INF	2	3.5
CI 16137	INF	3	4
CI 16137	INF	4	4
CI 16137	INF	5	1.5
CI 16137	INF	6	3
CI 16137	INF	7	2.5
CI 16137	INF	8	0.5
CI 16137	CHL	1	0
CI 16137	CHL	2	3.5
CI 16137	CHL	3	4
CI 16137	CHL	4	4
CI 16137	CHL	5	2.5
CI 16137	CHL	6	3
CI 16137	CHL	7	3.5
CI 16137	CHL	8	1
Manchuria	INF	1	1.0
Manchuria	INF	2	2.5
Manchuria	INF	3	1.0
Manchuria	INF	4	2.5
Manchuria	INF	5	2.5
Manchuria	INF	6	1.5
Manchuria	INF	7	1.5
Manchuria	CHL	1	2.5
Manchuria	CHL	2	3.0
Manchuria	CHL	3	3.0
Manchuria	CHL	4	3.0
Manchuria	CHL	5	3.5
Manchuria	CHL	6	3.0
Manchuria	CHL	7	2.5
CI 16138	INF	1	3.5
CI 16138	INF	2	2.5
CI 16138	INF	3	4
CI 16138	INF	4	2.5
CI 16138	INF	5	2.5
CI 16138	INF	6	2.5
CI 16138	INF	7	1.5
CI 16138	INF	8	2.5
CI 16138	CHL	1	3.5
CI 16138	CHL	2	4
CI 16138	CHL	3	3.5
CI 16138	CHL	4	3.5
CI 16138	CHL	5	3.5
CI 16138	CHL	6	3.5
CI 16138	CHL	7	3
CI 16138	CHL	8	2.5
