# Supplementary material for: The barley immune receptor Mla recognizes multiple pathogens and contributes to host range dynamics
Source: Nat Commun. 2021 Nov 25;12:6915. doi: 10.1038/s41467-021-27288-3 (PMC8617247; doi:10.1038/s41467-021-27288-3)
Supplement: Supplementary file 16 — Source Data [file 41467_2021_27288_MOESM16_ESM.zip › Source Data/Supplementary Figure 2/MM_0881_NIAB36.txt]

MM_0881-34	9	HV_12294	Manchuria	MM	08/21	2.5	3.0	3.0	3.0	3.5	3.0	2.5		1.0	2.5	1.0	2.5	2.5	1.5	1.5
MM_0881-95	24	HV_03417	SusPtrit	JB	08/21									3.0	1.0	1.5	1.5	1.5	0.5	2.0	-
MM_0881-96	24	HV_04550	Golden Promise	JB	08/21									0.0	0.0	0.0	0.0	0.0	0.0	0.0	0.0
MM_0881-326	82	HV_05471	CI 16137		08/21	0	3.5	4	4	2.5	3	3.5	1	0	3.5	4	4	1.5	3	2.5	0.5
MM_0881-327	82	HV_05474	CI 16138		08/21	3.5	4	3.5	3.5	3.5	3.5	3	2.5	3.5	2.5	4	2.5	2.5	2.5	1.5	2.5
MM_0881-328	82	HV_05477	CI 16139		08/21	2	2	2.5	1	2	1.5	1		0	0	0	0	0	0	0
MM_0881-329	83	HV_05480	CI 16140		08/21	2.5	2	3	2.5	2.5	3.4	3.4	1.5	0	0	0	1	0.5	0.5	0	0
MM_0881-330	83	HV_05483	CI 16141		08/21	3.5	3	4	3.5	4	3.5	3.5	4	3.5	3	4	3.5	4	2.5	3.5	3.5
MM_0881-331	83	HV_05486	CI 16142		08/21	2.5	3.5	2	2.5	1.5	3.4	2.5		1.5	3	0	2.5	0.5	3.5	2
MM_0881-332	83	HV_05489	CI 16143		08/21	1	1	1	1	1	1			0.5	0.5	0	0	0	0
MM_0881-333	84	HV_05492	CI 16144		08/21	0.5	1	1	0.5	0.5	0.5	1	0.5	0	0	0	0.5	0	0	1	0
MM_0881-334	84	HV_05495	CI 16145		08/21	0.5	2.5	2.5	2	0.5	2.5	0.5		0	2	0.5	0.5	0	1.5	0
MM_0881-335	84	HV_05498	CI 16146		08/21	1	1.5	2.5	1.5	1.5	2	1	2	0.5	1	0.5	0.5	0	0	0	0
MM_0881-336	84	HV_05502	CI 16147		08/21	0.5	0.5	0.5	0.5	0.5	0	0	0.5	0	0	1	0	0	0	0	0
MM_0881-337	85	HV_05504	CI 16148		08/21	4	3.5	4	4	3.5	3.5	3.5	3.5	3.5	2.5	4	4	3.5	4	3.5	2.5
MM_0881-338	85	HV_05507	CI 16149		08/21	3.5	3.5	4	3.5	4	4	3.5	2.5	2	2.5	4	1.5	2.5	2.5	2.5	1.5
MM_0881-339	85	HV_05510	CI 16150		08/21	2.5	3.5	4	2	3.5	4	3.5	3.5	2.5	3.5	4	2	3.5	3.5	2.5	1.5
MM_0881-340	85	HV_05514	CI 16151		08/21	4	4	3.5	3.5	4	4	4	4	4	3.5	1.5	3.5	4	3.5	4	3.5
MM_0881-341	86	HV_05516	CI 16152		08/21	4	4	4	3.5	3.5	3.5	3.5	3	4	4	4	2.5	2.5	3.5	2.5	3
MM_0881-342	86	HV_05520	CI 16153		08/21	0.5	0.5	0	0.5	0.5	0.5	0.5	0.5	0	0	0	0	0	0	0	0
MM_0881-343	86	HV_05522	CI 16154		08/21	3.5	0	2.5	2.5	2.5	1.5	2		2.5	0	1.5	1	2.5	0	1.5
MM_0881-344	86	HV_05525	CI 16155		08/21	3.5	3.5	3	2.5	2.5	3.5	4		2.5	3.5	3	1.5	2.5	3.5	3.5
MM_0881-345	87	HV_05528	CI 16156		08/21	3.5	3.5	2.5	2.5	2.5	3.5	2.5	2	3.5	3.5	2.5	2.5	1.5	3.5	3.5	2
