# Supplementary material for: The barley immune receptor Mla recognizes multiple pathogens and contributes to host range dynamics
Source: Nat Commun. 2021 Nov 25;12:6915. doi: 10.1038/s41467-021-27288-3 (PMC8617247; doi:10.1038/s41467-021-27288-3)
Supplement: Supplementary file 16 — Source Data [file 41467_2021_27288_MOESM16_ESM.zip › Source Data/Supplementary Figure 2/supplementary_figure_2.R]

library(plyr)
library(ggplot2)


#+++++++++++++++++++++++++
# Function to calculate the mean and the standard deviation
  # for each group
#+++++++++++++++++++++++++
# data : a data frame
# varname : the name of a column containing the variable
  #to be summariezed
# groupnames : vector of column names to be used as
  # grouping variables
data_summary <- function(data, varname, groupnames){
  require(plyr)
  summary_func <- function(x, col){
    c(mean = mean(x[[col]], na.rm=TRUE),
      sd = sd(x[[col]], na.rm=TRUE))
  }
  data_sum<-ddply(data, groupnames, .fun=summary_func,
                  varname)
  data_sum <- rename(data_sum, c("mean" = varname))
 return(data_sum)
}

df = read.table(file="MM_0881_NIAB36_processed_Mla.txt", header=T, sep="\t")
df = data.frame(df)

df.CHL = df[df$trait=="CHL",]
df.INF = df[df$trait=="INF",]

df.CHL$accession <- factor(df.CHL$accession, levels = c("Manchuria", "CI 16137", "CI 16138", "CI 16147", "CI 16148", "CI 16149", "CI 16150", "CI 16151", "CI 16152", "CI 16153", "CI 16154", "CI 16155", "CI 16156")) 
df.INF$accession <- factor(df.INF$accession, levels = c("Manchuria", "CI 16137", "CI 16138", "CI 16147", "CI 16148", "CI 16149", "CI 16150", "CI 16151", "CI 16152", "CI 16153", "CI 16154", "CI 16155", "CI 16156")) 

postscript(file="MM_0881_NIAB36_chlorosis.ps", width=8, height=3)
ggplot(df.CHL, aes(x=accession, y=phenotype)) + geom_jitter(height=0, width=0.2) + stat_summary(fun.data=mean_sdl, fun.args = list(mult=1), geom="pointrange", color="#e69f00") + theme_minimal()
dev.off()

postscript(file="MM_0881_NIAB36_infection.ps", width=8, height=3)
ggplot(df.INF, aes(x=accession, y=phenotype)) + geom_jitter(height=0, width=0.2) + stat_summary(fun.data=mean_sdl, fun.args = list(mult=1), geom="pointrange", color="#e69f00") + coord_cartesian(ylim = c(0,4)) + theme_minimal()
dev.off()
