# Supplementary material for: The barley immune receptor Mla recognizes multiple pathogens and contributes to host range dynamics
Source: Nat Commun. 2021 Nov 25;12:6915. doi: 10.1038/s41467-021-27288-3 (PMC8617247; doi:10.1038/s41467-021-27288-3)
Supplement: Supplementary file 16 — Source Data [file 41467_2021_27288_MOESM16_ESM.zip › Source Data/Supplementary Figure 2/analyze_phenotypic_data.py]

import string

data = open('MM_0881_NIAB36.txt', 'r')

accession_trait_data = {}

for line in data.readlines():
    line = string.replace(line, '\n', '')
    sline = string.split(line, '\t')

    accession_trait_data[sline[3]] = {}
    accession_trait_data[sline[3]]['CHL'] = []
    accession_trait_data[sline[3]]['INF'] = []

    for index in range(6, 14):
        if len(sline[index]) > 0:
            accession_trait_data[sline[3]]['CHL'].append(sline[index])

    for index in range(14, 22):
        if len(sline[index]) > 0:
            accession_trait_data[sline[3]]['INF'].append(sline[index])

data.close()

print 'accession' + '\t' + 'trait' + '\t' + 'replicate' + '\t' + 'phenotype'

for accession in accession_trait_data.keys():

    for trait in accession_trait_data[accession].keys():
        leaf_number = 1

        for leaf in accession_trait_data[accession][trait]:
            print accession + '\t' + trait + '\t' + str(leaf_number) + '\t' + leaf
            leaf_number += 1
