# Supplementary material for: The barley immune receptor Mla recognizes multiple pathogens and contributes to host range dynamics
Source: Nat Commun. 2021 Nov 25;12:6915. doi: 10.1038/s41467-021-27288-3 (PMC8617247; doi:10.1038/s41467-021-27288-3)
Supplement: Supplementary file 16 — Source Data [file 41467_2021_27288_MOESM16_ESM.zip › Source Data/Supplementary Figure 3/supplementary_figure_3.R]

library(ggplot2)
library(ggpol)
library(plyr)

#+++++++++++++++++++++++++
# Function to calculate the mean and the standard deviation
  # for each group
#+++++++++++++++++++++++++
# data : a data frame
# varname : the name of a column containing the variable
  #to be summariezed
# groupnames : vector of column names to be used as
  # grouping variables
data_summary <- function(data, varname, groupnames){
  require(plyr)
  summary_func <- function(x, col){
    c(mean = mean(x[[col]], na.rm=TRUE),
      sd = sd(x[[col]], na.rm=TRUE))
  }
  data_sum<-ddply(data, groupnames, .fun=summary_func,
                  varname)
  data_sum <- rename(data_sum, c("mean" = varname))
 return(data_sum)
}

cbPalette <- c("#000000", "#E69F00", "#56B4E9", "#009E73", "#F0E442", "#0072B2", "#D55E00", "#CC79A7")

# Mla8, panel A 
data = read.table(file="IHP_0318_IHP_0602_Mla8_CNV_integrated_MM1.txt", sep="\t", header=T)
data = data.frame(data)

data$CommonName <- ordered(data$CommonName, levels = c("Control", "Barke", "Betzes", "CIho4196", "Commander", "GoldenPromise", "HarunaNijo", "Hindmarsh", "Pallas", "Siri", "IHP_0119_5-2", "IHP_0119_6-7", "IHP_0119_7-1", "IHP_0119_9-2"))
spectralPalette <- brewer.pal(10, "Spectral")

postscript(file="Mla8_replicated_analysis_mean_sd_v2.ps", width=10, height=4)
ggplot(data, aes(x=CommonName, y=CNVDroplet)) + geom_jitter(size=3, height=0, width=0.1) + stat_summary(fun.data=mean_sdl, fun.args = list(mult=1), geom="pointrange", color="#e69f00") + theme_minimal()
dev.off()

# Mla7, panel B
data = read.table(file="IHP_0317_IHP_0599_Mla7_CNV_integrated_MM1.txt", sep="\t", header=T)
data = data.frame(data)

data$CommonName <- ordered(data$CommonName, levels = c("Control", "Manchuria", "SxGPDH47", "CI16155", "Multan", "CI16147", "LongGlumes", "CI16153"))

postscript(file="Mla7_replicated_analysis_mean_sd.ps", width=8, height=4)
ggplot(data, aes(x=CommonName, y=CNVDroplet)) + geom_jitter(size=3, height=0, width=0.1) + stat_summary(fun.data=mean_sdl, fun.args = list(mult=1), geom="pointrange", color="#e69f00") + theme_minimal()
dev.off()
