# Supplementary material for: The barley immune receptor Mla recognizes multiple pathogens and contributes to host range dynamics
Source: Nat Commun. 2021 Nov 25;12:6915. doi: 10.1038/s41467-021-27288-3 (PMC8617247; doi:10.1038/s41467-021-27288-3)
Supplement: Supplementary file 16 — Source Data [file 41467_2021_27288_MOESM16_ESM.zip › Source Data/Supplementary Figure 3/IHP_0318_IHP_0602_Mla8_CNV_integrated_MM1.txt]

ExperimentID	AccessionID	CommonName	Replicate	ConcentrationControl	ControlCopiesPerWell	ControlPoissonConfMax	ControlPoissonConfMin	ControlPositives	ControlNegatives	ControlLinkage	ControlAcceptedDroplets	ControlPositivesDivTotal	ConcentrationTarget	TargetCopiesPerWell	TargetPoissonConfMax	TargetPoissonConfMin	TargetPositives	TargetNegatives	TargetLinkage	TargetAcceptedDroplets	TargetPositivesDivTotal	CNVDroplet	CNVPoisson
IHP_0602	HV_03259	HarunaNijo	R2	87	1740	100	75	184	2389	86.3	2573	0.071511854	72.7	1454	77.5	68	914	14330	72.7	15244	0.059958016	1.68	1.67
IHP_0602	HV_03259	HarunaNijo	R3	123	2460	129	117	1448	13137	123	14585	0.099280082	103	2060	109	97	1306	14265	103	15571	0.083873868	1.69	1.67
IHP_0602	HV_03259	HarunaNijo	R4	129	2580	136	123	1541	13262	129	14803	0.10410052	107	2140	112	101	1398	14751	106	16149	0.086568828	1.66	1.66
IHP_0602	HV_03237	GoldenPromise	R2	95	1900	100	89	1201	14319	94.8	15520	0.077384021	84.5	1690	89.5	79.5	1106	14857	85.9	15963	0.069285222	1.79	1.78
IHP_0602	HV_03237	GoldenPromise	R3	100	2000	106	95	1187	13328	100	14515	0.081777472	66.7	1334	71.3	62.2	828	14188	66.7	15016	0.055141183	1.35	1.33
IHP_0602	HV_03237	GoldenPromise	R4	103	2060	109	97	1214	13237	103	14451	0.084008027	92	1840	97	87	1205	14788	92	15993	0.075345464	1.79	1.79
IHP_0602	HV_03475	Pallas	R2	106	2120	112	100	1335	14136	106	15471	0.086290479	79	1580	83.7	74.3	1089	15676	79	16765	0.064956755	1.51	1.49
IHP_0602	TE	Control	R2	NA	NA	NA	NA	0	15461	0	15461	0	NA	NA	NA	NA	0	15748	0	15748	0	0	0
IHP_0602	HV_03475	Pallas	R3	104	2080	110	98	1254	13587	104	14841	0.084495654	76.2	1524	81.2	71.3	914	13654	76.2	14568	0.062740253	1.49	1.47
IHP_0602	HV_03475	Pallas	R4	122	2440	128	115	1340	12297	122	13637	0.098262081	91	1820	96	85	1229	15363	90.5	16592	0.074071842	1.51	1.49
IHP_0602	HV_12176	Siri	R3	117	2340	122	111	1469	14111	116	15580	0.094287548	98	1960	103	92	1307	15088	97.7	16395	0.079719427	1.69	1.68
IHP_0602	HV_12176	Siri	R4	144	2880	151	137	1782	13671	144	15453	0.115317414	118	2360	124	112	1364	12948	117	14312	0.095304639	1.65	1.64
IHP_0602	HV_05456	Barke	R2	133	2660	140	127	1487	12387	133	13874	0.107178896	95	1900	100	89	1093	13064	94.3	14157	0.077205623	1.44	1.43
IHP_0602	HV_05456	Barke	R3	116	2320	122	109	1321	12783	116	14104	0.093661373	96	1920	102	91	1236	14484	96	15720	0.078625954	1.68	1.66
IHP_0602	TE	Control	R3	NA	NA	NA	NA	0	15069	0	15069	0	NA	NA	NA	NA	0	14490	0	14490	0	0	0
IHP_0602	HV_05456	Barke	R4	126	2520	133	120	1385	12231	126	13616	0.101718566	99	1980	105	93	1199	13658	98.8	14857	0.080702699	1.59	1.57
IHP_0602	HV_04511	Betzes	R2	112	2240	118	106	1406	14037	112	15443	0.091044486	98	1960	103	92	1249	14445	97.6	15694	0.079584555		1.75
IHP_0602	HV_04511	Betzes	R3	113	2260	119	107	1356	13486	112	14842	0.09136235	99	1980	105	94	1279	14531	99.2	15810	0.080898166	1.77	1.75
IHP_0602	HV_04511	Betzes	R4	113	2260	118	107	1423	14180	112	15603	0.09120041	110	2200	115	104	1433	14678	110	16111	0.088945441	1.95	1.95
IHP_0602	HV_01688	CIho4196	R2	132	2640	139	126	1602	13469	132	15071	0.106296862	104	2080	109	98	1328	14415	104	15743	0.084354951	1.59	1.58
IHP_0602	HV_01688	CIho4196	R3	101	2020	107	95	1146	12759	101	13905	0.082416397	87	1740	92	82	1131	14702	87.1	15833	0.071433083	1.73	1.72
IHP_0602	HV_01688	CIho4196	R4	126	2520	132	120	1579	13982	126	15561	0.101471628	90	1800	95	85	1226	15401	90.1	16627	0.07373549	1.45	1.43
IHP_0602	TE	Control	R4	1.2	24	1.9	0.7	15	15053	0	15068	0.000995487	NA	NA	NA	NA	0	15313	0	15313	0	0	0
IHP_0602	HV_07873	Commander	R2	95	1900	101	89	982	11708	94.6	12690	0.077383767	94	1880	100	88	1054	12678	94	13732	0.076755025	1.98	1.98
IHP_0602	HV_07873	Commander	R3	114	2280	120	108	1311	12918	114	14229	0.092135779	109	2180	116	103	1231	12630	109	13861	0.088810331	1.93	1.91
IHP_0602	HV_07873	Commander	R4	114	2280	121	108	1296	12684	114	13980	0.092703863	95	1900	100	90	1292	15321	0	16613	0.077770421	1.68	1.67
IHP_0602	HV_06742	Hindmarsh	R2	98	1960	104	93	1150	13171	98.5	14321	0.080301655	85	1700	90	80	1067	14287	84.6	15354	0.069493292		1.73
IHP_0602	HV_06742	Hindmarsh	R3	102	2040	108	95	1032	11440	101	12472	0.08274535	95	1900	101	90	1254	14868	95.3	16122	0.077781913	1.88	1.86
IHP_0602	HV_06742	Hindmarsh	R4	109	2180	115	102	1066	11008	109	12074	0.088288885	103	2060	109	97	1276	13965	102	15241	0.083721541	1.9	1.89
IHP_0602	TE	Control	R5	NA	NA	NA	NA	0	16752	0	16752	0	NA	NA	NA	NA	0	15058	0	15058	0	0	0
IHP_0602	TE	Control	R6	1.4	28	2.1	0.8	17	14584	0.161	14601	0.001164304	NA	NA	NA	NA	0	15623	0	15623	0	0	0
IHP_0318	NA	Control	R1	NA	NA	NA	NA	0	17495	NA	17495	0	NA	NA	NA	NA	0	18710	NA	18710	0	0	NA
IHP_0318	NA	HarunaNijo	R1	NA	NA	NA	NA	1651	14828	NA	16479	0.100188118	NA	NA	NA	NA	1718	19285	NA	21003	0.081797838	1.63	NA
IHP_0318	NA	GoldenPromise	R1	NA	NA	NA	NA	2019	18242	NA	20261	0.099649573	NA	NA	NA	NA	1448	17233	NA	18681	0.07751191	1.56	NA
IHP_0318	NA	Pallas	R1	NA	NA	NA	NA	1864	15076	NA	16940	0.110035419	NA	NA	NA	NA	1937	17153	NA	19090	0.101466737	1.84	NA
IHP_0318	NA	Siri	R1	NA	NA	NA	NA	2065	15228	NA	17293	0.119412479	NA	NA	NA	NA	1717	17394	NA	19111	0.089843546	1.5	NA
IHP_0318	NA	Barke	R1	NA	NA	NA	NA	2406	16267	NA	18673	0.12884914	NA	NA	NA	NA	1855	17637	NA	19492	0.095167248	1.48	NA
IHP_0318	NA	Betzes	R1	NA	NA	NA	NA	2463	14824	NA	17287	0.142477006	NA	NA	NA	NA	1714	13311	NA	15025	0.114076539	1.6	NA
IHP_0318	NA	CIho4196	R1	NA	NA	NA	NA	2416	16268	NA	18684	0.129308499	NA	NA	NA	NA	2017	16179	NA	18196	0.110848538	1.71	NA
IHP_0318	NA	Commander	R1	NA	NA	NA	NA	1943	12841	NA	14784	0.131425866	NA	NA	NA	NA	2327	16959	NA	19286	0.120657472	1.84	NA
IHP_0318	NA	Hindmarsh	R1	NA	NA	NA	NA	4675	14707	NA	19382	0.241203178	NA	NA	NA	NA	3306	15663	NA	18969	0.174284359	1.45	NA
IHP_0119	NA	IHP_0119_5-2	R1	NA	NA	NA	NA	NA	NA	NA	NA	NA	NA	NA	NA	NA	NA	NA	NA	NA	NA	2.16	NA
IHP_0119	NA	IHP_0119_6-7	R1	NA	NA	NA	NA	NA	NA	NA	NA	NA	NA	NA	NA	NA	NA	NA	NA	NA	NA	0.81	NA
IHP_0119	NA	IHP_0119_7-1	R1	NA	NA	NA	NA	NA	NA	NA	NA	NA	NA	NA	NA	NA	NA	NA	NA	NA	NA	0.86	NA
IHP_0119	NA	IHP_0119_9-2	R1	NA	NA	NA	NA	NA	NA	NA	NA	NA	NA	NA	NA	NA	NA	NA	NA	NA	NA	1.84	NA
