# Supplementary material for: The barley immune receptor Mla recognizes multiple pathogens and contributes to host range dynamics
Source: Nat Commun. 2021 Nov 25;12:6915. doi: 10.1038/s41467-021-27288-3 (PMC8617247; doi:10.1038/s41467-021-27288-3)
Supplement: Supplementary file 16 — Source Data [file 41467_2021_27288_MOESM16_ESM.zip › Source Data/Supplementary Figure 3/IHP_0317_IHP_0599_Mla7_CNV_integrated_MM1.txt]

ExperimentID	AccessionID	CommonName	Replicate	ConcentrationControl	ControlCopiesPerWell	ControlPoissonConfMax	ControlPoissonConfMin	ControlPositives	ControlNegatives	ControlLinkage	ControlAcceptedDroplets	ControlPositivesDivTotal	ConcentrationTarget	TargetCopiesPerWell	TargetPoissonConfMax	TargetPoissonConfMin	TargetPositives	TargetNegatives	TargetLinkage	TargetAcceptedDroplets	TargetPositivesDivTotal	CNVDroplet	CNVPoisson
IHP_0599	HV_02375	CI16147	R3	104	2080	110	99	1495	16120	104	17615	0.084870849	366	7320	377	356	4593	12573	366	17166	0.267563789	6.31	7.04
IHP_0599	HV_02375	CI16147	R4	141	2820	147	135	1922	15099	141	17021	0.112919335	449	8980	461	437	5522	11885	449	17407	0.317228701	5.62	6.37
IHP_0599	HV_02383	CI16153	R2	118	2360	123	112	1583	15059	118	16642	0.095120779	371	7420	382	361	4728	12733	371	17461	0.270774870	5.69	6.29
IHP_0599	HV_02383	CI16153	R3	117	2340	122	111	1717	16466	117	18183	0.094428862	375	7500	386	365	4896	13036	375	17932	0.273031452	5.78	6.41
IHP_0599	HV_02383	CI16153	R4	138	2760	144	132	2008	16098	138	18106	0.110902463	411	8220	422	400	5270	12617	410	17887	0.294627383	5.31	5.96
IHP_0599	HV_03508	LongGlumes	R2	150	3000	156	143	2162	15946	149	18108	0.119394743	471	9420	483	459	5879	11954	470	17833	0.329669713	5.52	6.28
IHP_0599	TE	Control	R2	NA	NA	NA	NA	0	4202	0	4202	0	NA	NA	NA	NA	0	681	0	681	0	0.00	0
IHP_0599	HV_03508	LongGlumes	R3	131	2620	137	125	1604	13615	131	15219	0.105394573	361	7220	372	349	3746	10442	361	14188	0.264025937	5.01	5.51
IHP_0599	HV_03508	LongGlumes	R4	129	2580	135	123	1736	15010	129	16746	0.103666547	386	7720	399	374	3746	9632	386	13378	0.280011960	5.40	5.98
IHP_0599	HV_03509	Multan	R2	113	2260	118	107	1564	15585	112	17149	0.091200653	286	5720	296	277	3467	12583	286	16050	0.216012461	4.74	5.06
IHP_0599	HV_03509	Multan	R3	124	2480	130	119	1796	16106	124	17902	0.100323986	381	7620	392	370	4408	11532	381	15940	0.276537014	5.51	6.15
IHP_0599	HV_03509	Multan	R4	123	2460	129	117	1655	15043	122	16698	0.099113666	344	6880	355	333	3863	11390	344	15253	0.253261653	5.11	5.59
IHP_0599	HV_05037	Manchuria	R2	134	2680	140	128	1841	15220	134	17061	0.107906922	NA	NA	NA	NA	0	14989	0	14989	0	0.00	0
IHP_0599	HV_05037	Manchuria	R3	121	2420	126	115	1722	15929	120	17651	0.097558212	NA	NA	NA	NA	0	14404	0	14404	0	0.00	0
IHP_0599	TE	Control	R3	NA	NA	NA	NA	105	933	123	1038	0.101156069	NA	NA	NA	NA	0	14903	0	14903	0	0.00	0
IHP_0599	HV_05037	Manchuria	R4	109	2180	114	103	1539	15909	109	17448	0.088204952	2.1	42	3.1	1.4	25	13768	0	13793	0.001812514	0.04	0.04
IHP_0599	HV_12314	SxGPDH47	R2	127	2540	132	121	1822	16047	127	17869	0.101964296	131	2620	137	125	1667	14134	131	15801	0.105499652	2.07	2.06
IHP_0599	HV_12314	SxGPDH47	R3	104	2080	109	98	1448	15720	104	17168	0.084342964	93	1860	98	88	1182	14401	92.8	15583	0.075851890	1.80	1.79
IHP_0599	HV_12314	SxGPDH47	R4	74.2	1484	78.7	69.7	1061	16296	74.2	17357	0.061128075	84	1680	89	79	1087	14684	83.8	15771	0.068923974	2.26	2.26
IHP_0599	HV_03494	CI16155	R2	96	1920	101	91	1335	15694	95.9	17029	0.078395678	131	2620	138	125	1521	12881	131	14402	0.105610332	2.69	2.73
IHP_0599	HV_03494	CI16155	R3	132	2640	138	127	1925	16158	132	18083	0.106453575	134	2680	141	127	1411	11664	134	13075	0.107915870	2.03	2.03
IHP_0599	HV_03494	CI16155	R4	142	2840	149	136	1930	15021	142	16951	0.113857590	129	2580	136	122	1289	11146	129	12435	0.103659027	1.82	1.82
IHP_0599	TE	Control	R4	NA	NA	NA	NA	0	17416	0	17416	0	NA	NA	NA	NA	0	14078	0	14078	0	0.00	0.00
IHP_0317	Water	Control	R1	NA	NA	NA	NA	0	0	NA	0	NA	NA	NA	NA	NA	0	15719	NA	15719	0	0	NA
IHP_0317	NA	CI16147	R1	NA	NA	NA	NA	2651	17325	NA	19976	0.132709251	NA	NA	NA	NA	6648	14293	NA	20941	0.317463349	4.78	NA
IHP_0317	NA	CI16153	R1	NA	NA	NA	NA	1757	15451	NA	17208	0.102103673	NA	NA	NA	NA	5208	13372	NA	18580	0.280301399	5.49	NA
IHP_0317	NA	LongGlumes	R1	NA	NA	NA	NA	1768	15944	NA	17712	0.099819332	NA	NA	NA	NA	5350	13800	NA	19150	0.279373368	5.60	NA
IHP_0317	NA	Multan	R1	NA	NA	NA	NA	1985	15041	NA	17026	0.116586397	NA	NA	NA	NA	5117	12370	NA	17487	0.292617373	5.02	NA
IHP_0317	NA	Manchuria	R1	NA	NA	NA	NA	1744	16340	NA	18084	0.096438841	NA	NA	NA	NA	46	17539	NA	17585	0.002615866	0.05	NA
IHP_0317	NA	SxGPDH47	R1	NA	NA	NA	NA	1889	14610	NA	16499	0.114491787	NA	NA	NA	NA	1907	15393	NA	17300	0.110231214	1.93	NA
IHP_0317	NA	CI16155	R1	NA	NA	NA	NA	1965	16054	NA	18019	0.109051557	NA	NA	NA	NA	1968	16786	NA	18754	0.104937613	1.92	NA
