# Supplementary material for: The barley immune receptor Mla recognizes multiple pathogens and contributes to host range dynamics
Source: Nat Commun. 2021 Nov 25;12:6915. doi: 10.1038/s41467-021-27288-3 (PMC8617247; doi:10.1038/s41467-021-27288-3)
Supplement: Supplementary file 16 — Source Data [file 41467_2021_27288_MOESM16_ESM.zip › Source Data/Supplementary Figure 4/constructs.gb]

LOCUS       IHP_0119               12353 bp    DNA     circular PLN 12-JUL-2021
DEFINITION  Hordeum vulgare.
ACCESSION   IHP_0119
VERSION
KEYWORDS    .
SOURCE      Hordeum vulgare
  ORGANISM  Hordeum vulgare
            Eukaryota; Viridiplantae; Streptophyta; Embryophyta; Tracheophyta;
            Spermatophyta; Magnoliopsida; Liliopsida; Poales; Poaceae; BOP
            clade; Pooideae; Triticodae; Triticeae; Hordeinae; Hordeum.
REFERENCE   1  (bases 1 to 12353)
  AUTHORS   Moscou,M.J.
  TITLE     The barley immune receptor Mla recognizes multiple pathogens and
            contributes to host range dynamics
  JOURNAL   unpublished
REFERENCE   2  (bases 1 to 12353)
  AUTHORS   Moscou,M.J.
  TITLE     Direct Submission
  JOURNAL   Submitted (12-JUL-2021) Moscou Group, The Sainsbury Laboratory,
            Norwich Research Park, Norwich, Norfolk NR4 7UH, United Kingdom
COMMENT     Bankit Comment: ALT EMAIL:matthew.moscou@gmail.com
            Bankit Comment: Vecscreen Comment:Submitter says that this sequence
            is a Synthetic Construct
            Bankit Comment: TOTAL # OF SEQS:4.
FEATURES             Location/Qualifiers
     source          1..12353
                     /organism="Hordeum vulgare"
                     /mol_type="genomic DNA"
                     /db_xref="taxon:4513"
     rep_origin      27..510
     misc_feature    540..563
                     /note="LB"
     misc_feature    570..590
                     /note="attB1"
     misc_feature    614..2603
                     /note="35S-Hyg-nos"
     misc_feature    complement(2623..2643)
                     /note="attB2"
     regulatory      2692..3811
                     /regulatory_class="promoter"
                     /function="promoter"
                     /allele="Mla6"
     5'UTR           join(3812..4008,4119..4185,4288..4331)
                     /allele="Mla6"
     gene            join(4332..5152,6161..8243)
                     /gene="Mla8"
     CDS             join(4332..5152,6161..8243)
                     /gene="Mla8"
                     /codon_start=1
                     /allele="Mla8"
                     /product="Mla8"
                     /translation="MDIVTGAISNLIPKLGELLTEEFKLHKGVKKNIEDLGKELESMN
                     AALIKIGEVPREQLDSQDKLWADEVRELSYVIEDVVDKFLVQVDGIQFDDNNNKFKGF
                     MKRTTELLKKVKHKHGIAHAIKDIQEQLQKVADRRDRNKVFVPHPTRTIAIDPCLRAL
                     YAEATELVGIYGKRDQDLMRLLSMEGDDASNKRLKKVSIVGFGGLGKTTLARAVYEKI
                     KGDFDCRAFVPVGQNPHMKKVLRDILIDLGNPHSDLAMLDANQLIKKLREFLENKRYL
                     VIIDDIWDEKLWEGINFAFSNRNNLGSRLITTTRIVSVSNSCCSSHGDSVYQMEPLSV
                     DDSRILFWKRIFPDENGCLNEFEQVSRDILKKCGGVPLAIITIASALAGDQKMKPKCE
                     WDILLQSLGSGLTEDNSLEEMRRILSFSYSNLPSHLKTCLLYLCIYPEDSKIHRDELI
                     WKWVAEGFVHHENQGNSLYLLGLNYFNQLINRSMIQPIYGFNDEVYVCRVHDMVLDLI
                     CNLSREAKFVNLLDGSGNSMSSQGNCRRLSLQKRNEDHQAKPITDIKSMSRVRSITIF
                     PPAIEVMPSLSRFDVLRVLDLSRCNLGENSSLQLNLKDVGHLTHLRYLGLEGTNISKL
                     PAEIGKLQFLEVLDLGNNHNLKELPSTVCNFRRLIYLNLFGCPVVPPVGVLQNLTSIE
                     VLRGILVSVNIIAQELGNLERLRVLDICFRDGSLDLYKDFVKSLCNLHHIESLRIECN
                     SRETSSFELVDLLGERWVPPVHFREFVSSMPSQLSALRGWIKRDPSHLSNLSELFLLS
                     VKEVQQDDVEIIGGLLSLRCLWIITSTHQTQRLLVIRADGFRCMVNFRLDCGSATQIL
                     FEPGALPRAEEVWFSLGVRVAKEDGNSGFVLGLQGNLLSLRRDVYVSIYCGGARVGEA
                     KEAEAAVRRALEAHPNHPRIYIYKTPCIAEGAHDDDLCVDGVDDDDFSDDEEN"
     3'UTR           join(8244..8288,9287..9703)
     regulatory      9704..9898
                     /regulatory_class="terminator"
                     /function="terminator"
                     /allele="Mla6"
     misc_feature    10345..10369
                     /note="RB"
     rep_origin      10403..11126
     misc_feature    complement(11221..12032)
                     /note="npt1"
BASE COUNT     3315 a   2664 c   2923 g   3450 t      1 others
ORIGIN      
        1 tttttatccc cggaagcctg tggatagagg gtagttatcc acgtgaaacc gctaatgccc
       61 cgcaaagcct tgattcacgg ggctttccgg cccgctccaa aaactatcca cgtgaaatcg
      121 ctaatcaggg tacgtgaaat cgctaatcgg agtacgtgaa atcgctaata aggtcacgtg
      181 aaatcgctaa tcaaaaaggc acgtgagaac gctaatagcc ctttcagatc aacagcttgc
      241 aaacacccct cgctccggca agtagttaca gcaagtagta tgttcaatta gcttttcaat
      301 tatgaatata tatatcaatt attggtcgcc cttggcttgt ggacaatgcg ctacgcgcac
      361 cggctccgcc cgtggacaac cgcaagcggt tgcccaccgt cgagcgccag cgcctttgcc
      421 cacaacccgg cggccggccg caacagatcg ttttataaat tttttttttt gaaaaagaaa
      481 aagcccgaaa ggcggcaacc tctcgggctt ctggatttcc gatccccgga attagatctt
      541 ggcaggatat attgtggtgt aacgtatcac aagtttgtac aaaaaagcag gctccgcggc
      601 cgcccccttc acctagactc gacgcgtcct agagatccgt caacatggtg gagcacgaca
      661 ctctcgtcta ctccaagaat atcaaagata cagtctcaga agaccaaagg gctattgaga
      721 cttttcaaca aagggtaata tcgggaaacc tcctcggatt ccattgccca gctatctgtc
      781 acttcatcaa aaggacagta gaaaaggaag gtggcaccta caaatgccat cattgcgata
      841 aaggaaaggc tatcgttcaa gatgcctctg ccgacagtgg tcccaaagat ggacccccac
      901 ccacgaggag catcgtggaa aaagaagacg ttccaaccac gtcttcaaag caagtggatt
      961 gatgtgatat ctccactgac gtaagggatg acgcacaatc ccactatcct tcgcaagacc
     1021 cttcctctat ataaggaagt tcatttcatt tggagaggac gaccccgata tgaaaaagcc
     1081 tgaactcacc gcgacgtctg tcgagaagtt tctgatcgaa aagttcgaca gcgtctccga
     1141 cctgatgcag ctctcggagg gcgaagaatc tcgtgctttc agcttcgatg taggagggcg
     1201 tggatatgtc ctgcgggtaa atagctgcgc cgatggtttc tacaaagatc gttatgttta
     1261 tcggcacttt gcatcggccg cgctcccgat tccggaagtg cttgacattg gggaattcag
     1321 cgagagcctg acctattgca tctcccgccg tgcacagggt gtcacgttgc aagacctgcc
     1381 tgaaaccgaa ctgcccgctg ttctgcaggt aaatttctag tttttctcct tcattttctt
     1441 ggttaggacc cttttctctt tttatttttt tgagctttga tctttcttta aactgatcta
     1501 ttttttaatt gattggttat ggtgtaaata ttacatagct ttaactgata atctgattac
     1561 tttatttcgt gtgtctatga tgatgatgat aactgcagcc ggtcgcggag gccatggatg
     1621 cgatcgctgc ggccgatctt agccagacga gcgggttcgg cccattcgga ccgcaaggaa
     1681 tcggtcaata cactacatgg cgtgatttca tatgcgcgat tgctgatccc catgtgtatc
     1741 actggcaaac tgtgatggac gacaccgtca gtgcgtccgt cgcgcaggct ctcgatgagc
     1801 tgatgctttg ggccgaggac tgccccgaag tccggcacct cgtgcacgcg gatttcggct
     1861 ccaacaatgt cctgacggac aatggccgca taacagcggt cattgactgg agcgaggcga
     1921 tgttcgggga ttcccaatac gaggtcgcca acatcttctt ctggaggccg tggttggctt
     1981 gtatggagca gcagacgcgc tacttcgagc ggaggcatcc ggagcttgca ggatcgccgc
     2041 ggctccgggc gtatatgctc cgcattggtc ttgaccaact ctatcagagc ttggttgacg
     2101 gcaatttcga tgatgcagct tgggcgcagg gtcgatgcga cgcaatcgtc cgatccggag
     2161 ccgggactgt cgggcgtaca caaatcgccc gcagaagcgc ggccgtctgg accgatggct
     2221 gtgtagaagt actcgccgat agtggaaacc gacgccccag cactcgtccg agggcaaagg
     2281 aatagagtag atgccgaccg ggatccggag agctcgaatt tccccgatcg ttcaaacatt
     2341 tggcaataaa gtttcttaag attgaatcct gttgccggtc ttgcgatgat tatcatataa
     2401 tttctgttga attacgttaa gcatgtaata attaacatgt aatgcatgac gttatttatg
     2461 agatgggttt ttatgattag agtcccgcaa ttatacattt aatacgcgat agaaaacaaa
     2521 atatagcgcg caaactagga taaattatcg cgcgcggtgt catctatgtt actagatcgg
     2581 gaattcatcg atgatatcag atcaagggtg ggcgcgccga accagctttc ttgtacaaag
     2641 tggtgatccc cctcgaggtc gacggtatcg ataagcttga tatcgaattc cttcaggtgc
     2701 actggaacat gagactcatt gggtatttcc ggtgttgatt tgaggagtaa tttaccacct
     2761 ggcaaatgac tgcatagaca gaggagtaat gcatgatgtg gactgaccaa ccaactgagg
     2821 agattcagag aaatgagagg agagtaaatg cagtgaatga tggctggtgg acggaccata
     2881 tacagtgtat gtaattattt tgctctgaat ccctgtctct ctgtgaccca ctgaataaac
     2941 acatcagcca aaagcagtac tgttcggact tcggagggat cgtggagtag tagtaatttc
     3001 ctctcttgac tgttgttcct ctgagtcctg tgctccccgc ctccactgac tgctacctcc
     3061 atctcgtctc agtcctctcc ttcatttcaa gctgtgaacc gaaaacatgc acccagtccg
     3121 gccttgatgt aatgcaggca accaatcgac atggagatgt cgatttttag cgtatatatg
     3181 cttagccaga cccaactaga tcaaatatgc aaggtacctg aaaacgatgc cggtaacccc
     3241 aaatcgcgtc gtgaaccgga gtaatgctag acttacgtaa agatttacat atgtttacgg
     3301 gccgggctga tttggctatg tttgattgga ttaggtggag gattaggccc acccatcctg
     3361 aaaatcagga aggggtcagt attattagtt taatgaaaag ggagaattag tacgtaagat
     3421 tttgtagact tttacgtaag tctagccatt attgttaacc accacagtcc acgtctctgc
     3481 gtccgctcat atcaccttgc tcgatcgtct cctccacaaa cttttctttc cggccgtgtg
     3541 tggatgatag tgtgtactct ctagcagttg attgaaggat tggactgagt ctagtcgacg
     3601 ctagtgacct aaggggacga agatgcgagg aaggccggtc ctgtactctc tcgtccatgc
     3661 atgtcgcgag ctgcgtcgtc cccatcaccg ccaccaccac cgccatggta ggtctccacc
     3721 ttggtcgacc tcctccacag acttttcgca ccaattaatt ccggccagtc ggcgacgacc
     3781 acttcccgtg gtgctggtga atgaatttat gcgtgtgtgt gctatgcttg tcattccaga
     3841 gatatgccag ttgcgttctc acggctgagt cattggcacc tcaccttctg tctctctcgt
     3901 taaatttgta tcgatatata agtgcttttg agtacttgca tatataagtg cttttggatc
     3961 taaaaagtta ttagttttca tgcttaagta tctgatcaat ttgcggtggt agtggcatct
     4021 ttcttgctat tctgctctaa tgaaatcttt cacgtccaca cgttcttgtt atagatctgc
     4081 tgatttgctt agattataag ttcttcttat tcttccagat cgattggagc gaccctcacg
     4141 cctctggtgc gccgtcgctg tgttctgctc cgccgtgaag aatcaaggtg ggcttggtcc
     4201 agatctagct aagctttaat ttcgcagctt gttcaaggct tcacacaatt tggattgcgt
     4261 tacagctccc tttattcatc aatttacagg cttccagctg attgatacgg agatctcgtc
     4321 ctcctgctct catggatatt gtcaccggtg ccatttccaa cctgattccc aagttggggg
     4381 agctgctcac ggaggagttc aagctgcaca agggtgtcaa gaaaaatatt gaggacctcg
     4441 ggaaggagct tgagagcatg aacgctgccc tcatcaagat tggtgaggtg ccgagggagc
     4501 agctcgacag ccaagacaag ctctgggccg atgaagtcag agagctctcc tacgtcattg
     4561 aggatgtcgt cgacaagttc ctcgtacagg ttgatggcat tcagtttgat gataacaaca
     4621 acaaatttaa ggggttcatg aagaggacga ccgagttgtt gaagaaagtc aagcataagc
     4681 atgggatagc tcacgcgatc aaggacatcc aagagcaact ccaaaaggtg gctgataggc
     4741 gtgacaggaa caaggtattt gttcctcatc ctacgagaac aattgctatt gacccttgcc
     4801 ttcgagcttt gtatgctgaa gcgacagagc tagttggcat atatggaaag agggatcaag
     4861 acctcatgag gttgctttcc atggagggcg atgatgcctc taataagaga ctgaagaagg
     4921 tctccattgt tggatttgga gggttgggca agaccactct tgctagagcg gtatacgaga
     4981 agattaaagg tgatttcgat tgtcgggctt ttgttccggt cggtcagaac cctcacatga
     5041 agaaggtttt aagggatatc ctcattgatc tcggaaatcc tcactcagat cttgcgatgc
     5101 tggatgccaa tcagcttatt aaaaaacttc gtgaatttct agagaacaaa aggtatgcat
     5161 caatttagaa aaaagtacac tattatgtga tgtttgtttc ctatgctagt ggaacggatt
     5221 agaatttttt tttcattaag gtcaccttta ctggcataag cagttcacac taaacggtaa
     5281 accttatagg tgaaaatttt caggcatata tatatatata tatatatata tatatatata
     5341 tgtttgattc tttccggctt aacaaaataa ttagcaagta cttcttgttg catttgttcc
     5401 aacggctgaa tttattggca tcggtccaag aaatccatct aaatgtttta catttcacca
     5461 aagtgtgtgt catgacagat gtaacaaata ataaaccaaa aggagaggaa ggaaagagga
     5521 agataaatgt tacaaaaatt taaatcaaac ttatttctac ctttctcctt acctacccag
     5581 tttaaaaaca catattatat tttaaagaga ggcaacatgc gccaaaggct acccttgaaa
     5641 attcctaaaa tattgtacat ttgactgatg accaaacaaa aagttaaatt gtctcttcct
     5701 tatcacatta tatttccatg catgcctttt tctggaaact tactatcagc aaaatttaga
     5761 tgaaaggata atgccacata atttcagtct ccaagagatt tgttagttgt catatattaa
     5821 attggtgggc caatctattc ctgggtcttt ttatgtatct acttgaccat ttgaacttct
     5881 gtagttaatt gtattctatg aatgatcact catccaaaaa cttgttattt gtgttttact
     5941 ctgttgaatc ttgaatattt attcattttg ttcatcatac gattggaggc ccataataga
     6001 tgcttaatga gagtaagatt atcgatctcc aaacacatgc ttcttactag tgtttgaata
     6061 tatacccttt tagatgtata gttcaaccca tagattcata tgaccctcag ctttctgatg
     6121 tgtatgtatg accttacact gacactctga actaatgtag gtatcttgtc ataattgatg
     6181 atatatggga tgaaaaatta tgggaaggca tcaactttgc tttctccaat aggaataatc
     6241 taggcagtcg gctaatcacc acaacccgca ttgtcagtgt ctctaattca tgttgctcat
     6301 cacatggtga ttcggtttat caaatggaac cactttctgt tgatgactcc agaatactct
     6361 tctggaaaag aatatttcca gatgagaatg gatgtctaaa tgaatttgaa caagtgtcga
     6421 gagatattct aaagaaatgt ggtggggtac cactagccat aattaccata gctagtgctt
     6481 tggccggtga ccagaagatg aaaccaaagt gtgagtggga tattctcctt cagtcccttg
     6541 gctctggact aacagaagat aacagtttag aggagatgcg gagaatactc tctttcagct
     6601 attctaatct accttctcat ctgaaaactt gtctactgta tctatgtata tatccagaag
     6661 atagcaagat tcatagagat gaactgatat ggaagtgggt ggccgaagga tttgtccacc
     6721 atgaaaacca aggaaatagc ttgtatttgc tcggattaaa ttacttcaac cagctcatta
     6781 atagaagtat gatccagccc atatatggtt ttaatgacga ggtatatgta tgtcgtgtac
     6841 atgatatggt tctggacctt atctgcaact tgtcacgtga agcaaaattt gtgaatctat
     6901 tggatggcag tgggaatagc atgtcttcac agggtaattg tcgccgtctg tcccttcaaa
     6961 aaagaaatga agatcatcaa gccaaaccta tcacagatat caagagtatg tcacgagtga
     7021 ggtcaattac tatctttcca cctgctattg aagtcatgcc atctctttca aggtttgacg
     7081 ttttacgtgt acttgatctg tcacgatgta atcttgggga gaatagcagc ctgcagctta
     7141 acctgaagga tgttggacat ttaactcacc taaggtacct tggtctagaa ggtaccaaca
     7201 tcagtaagct ccctgctgag ataggaaaac tgcagttttt ggaggtgttg gatcttggaa
     7261 acaatcataa tctaaaggaa ttgccgtcca ctgtttgtaa tttcagaaga ttaatctacc
     7321 taaatttatt tgggtgtccg gtggttcctc cagttggtgt gttgcaaaat ctgacatcca
     7381 tagaagtgtt gagggggatc ttggtctctg tgaacattat tgcacaagag cttggcaacc
     7441 tggaaaggct gagggtgctt gatatttgct tcagggatgg tagtttggat ttgtataaag
     7501 atttcgtgaa gtctctgtgc aacctacatc acatcgaaag tctacgtatt gagtgcaatt
     7561 ccagagaaac atcatctttt gaactggtgg atctcttggg agaacgctgg gtgcctcctg
     7621 tacatttccg tgaatttgtg tcatccatgc ctagccaact ctctgcactg cgagggtgga
     7681 taaagagaga cccctcccat ctctcgaacc tctccgagtt attcctcttg tcggtgaagg
     7741 aggtgcagca ggatgacgtg gaaattattg gggggctgtt gtcccttcgt tgtctctgga
     7801 taataacgag cacccaccaa acgcaacggc tgctagtcat ccgtgcagat gggttccgct
     7861 gtatggttaa ctttcgattg gattgtggat ctgccacgca gatattgttt gagcctggag
     7921 ctttgccgag ggcggaagaa gtttggttca gccttggcgt gcgggtggcg aaagaggatg
     7981 gcaacagtgg tttcgtttta ggcctgcagg ggaacctgct ctcccttcgg cgggatgtct
     8041 atgtttctat ctattgtggt ggagcgaggg ttggggaggc aaaggaagcg gaggctgcgg
     8101 taaggcgtgc cctggaagct catcccaacc atccccggat ttatatttac aagacgccgt
     8161 gtatagcaga aggtgctcat gatgacgatt tgtgtgtgga cggggtggat gatgatgatt
     8221 tttctgatga tgaggagaac tgatttctga tccagagcga ctcacattgc atcagatgtg
     8281 ctctcgaggt atgtagcaga taagaaacag attaaggtat ttacaaaaat tgcttagaca
     8341 taagtatctg atcagaaaag tggacttggc agtgtagtgt gaaacttgcc tagtcacttt
     8401 tttggcaagg ggtgatgaaa gataagaatt attttatgca aattgataga aggatagtca
     8461 gtaatgggga attggggata tgactagatt ttcagaagtt atatgtacaa ggagtgttgt
     8521 tttaccgaaa aggctttcat cccggtttat atataaagca aaccaccaga tcaagagtac
     8581 aagcataaga ccaaaccaga cacgcataca catacccaag atagaacgac gtcaaatacg
     8641 ggggttctgc tgagggcaca gctcaacaag ccctaaaaaa caaaataagg cggagggacc
     8701 gcaatagaag caactaatct ggctctggag gtggtggcgg aaccaagcgg aaggccatca
     8761 tccgcagatc tgcgatgatg gagtcgatgg cgtcctgatc cgggaggggt gctgttttag
     8821 gtgacaagta ccccaggtta tacagtttat ctgtagctag agtgctacac gctaatttca
     8881 ctgctctaaa atgtagaggg gatctgtatg gtgaaactgc tgagctacga catcgattgc
     8941 ttgctgatcg tgaaggcttt ggtcttgagg aatgagcaag attcatgtag atgacgccgc
     9001 aaaataaata tatacgtaat ggctttcaaa gaataatggg gtattttctg tgcatcctat
     9061 atttatagct ttgaatgctc aacaagtgaa atgaccataa agaaaatttt ggcatgtaaa
     9121 aggtccactt acgatcatag ttttttatag ttagcattca gaaatagtat cggcagagtt
     9181 aatctgaatc gtcgaggaat ggtaattgct tgaaaaatgt tttcgctgag gatatttgat
     9241 gttttattgg tctgtctaac aaagaataga aatgcacgat atgtaggtag cagcggcgcg
     9301 gggcgttgga gttacagctg gtggcatcag agatgcttgt ttcacaaaca gttcgggcgg
     9361 gcgctgacca tgcaaatgtt tcgaactttg ctggaacttg tgtgatgagc ttcttttaaa
     9421 tggcactcag cttgcagaaa gaaacatggt tttgttttgt aatgaataag caagggtgtt
     9481 ggggtgaatt gatccttaca aggatagctt tgcttttctt tagttgaggg ccaccgttgc
     9541 tgctctgttt tgcatgttgt tgttacatgg gaggacatgc tagtgtattt tgtttttaag
     9601 ctgagccgaa caaacctgag tatgtattat cagttccgtg ttgaatgaaa tctgagctca
     9661 ttaattcaat aaaaactgtg gtttactgtt ggacttgtta cttaaaagct acccacttcg
     9721 tccggaatta ttagcattta gagacatcca tttgaacctc aggtagttct ggacggaggt
     9781 agtactattt actagttcta ctaacatgtt tgtgtttaca tacaaatgaa aagtgtgatt
     9841 cgaactaaca agtacgtacg atttctaagg tgtgcttcca actaacaagc atgtgtacga
     9901 tccactagtt ctagagcggc cgccaccgcg gtggagctcc agcttttgtt ccctttagtg
     9961 agggttaatt ccgagcttgg cgtaatcatg gtcatagctg tttcctgtgt gaaattgtta
    10021 tccgctcaca attccacaca acatacgagc cggaaghcat aaagtgtaaa gcctggggtg
    10081 cctaatgagt gagctaactc acattaattg cgttgcgctc actgcccgct ttccagtcgg
    10141 gaaacctgtc gtgccagctg cattaatgaa tcggccaacg cgcggggaga ggcggtttgc
    10201 gtattgggcg ctcttccgct tcctcgctca ctgactcgct gcgctcggtc gttcggctgc
    10261 ggcgagcggt atcagctcac tcaaaggcgg taatacggtt atccacagaa tcaggggata
    10321 acgcaggaaa gaacatgaag gccttgacag gatatattgg cgggtaaact aagtcgctgt
    10381 atgtgtttgt ttgagatctc atgtgagcaa aaggccagca aaaggccagg aaccgtaaaa
    10441 aggccgcgtt gctggcgttt ttccataggc tccgcccccc tgacgagcat cacaaaaatc
    10501 gacgctcaag tcagaggtgg cgaaacccga caggactata aagataccag gcgtttcccc
    10561 ctggaagctc cctcgtgcgc tctcctgttc cgaccctgcc gcttaccgga tacctgtccg
    10621 cctttctccc ttcgggaagc gtggcgcttt ctcatagctc acgctgtagg tatctcagtt
    10681 cggtgtaggt cgttcgctcc aagctgggct gtgtgcacga accccccgtt cagcccgacc
    10741 gctgcgcctt atccggtaac tatcgtcttg agtccaaccc ggtaagacac gacttatcgc
    10801 cactggcagc agccactggt aacaggatta gcagagcgag gtatgtaggc ggtgctacag
    10861 agttcttgaa gtggtggcct aactacggct acactagaag aacagtattt ggtatctgcg
    10921 ctctgctgaa gccagttacc ttcggaagaa gagttggtag ctcttgatcc ggcaaacaaa
    10981 ccaccgctgg tagcggtggt ttttttgttt gcaagcagca gattacgcgc agaaaaaaag
    11041 gatctcaaga agatcctttg atcttttcta cggggtctga cgctcagtgg aacgaaaact
    11101 cacgttaagg gattttggtc atgagattat caaaaaggat cttcacctag atccttttaa
    11161 attaaaaatg aagttttaaa tcaatctaaa gtatatatgt gtaacattgg tctagtgatt
    11221 agaaaaactc atcgagcatc aaatgaaact gcaatttatt catatcagga ttatcaatac
    11281 catatttttg aaaaagccgt ttctgtaatg aaggagaaaa ctcaccgagg cagttccata
    11341 ggatggcaag atcctggtat cggtctgcga ttccgactcg tccaacatca atacaaccta
    11401 ttaatttccc ctcgtcaaaa ataaggttat caagtgagaa atcaccatga gtgacgactg
    11461 aatccggtga gaatggcaaa agtttatgca tttctttcca gacttgttca acaggccagc
    11521 cattacgctc gtcatcaaaa tcactcgcat caaccaaacc gttattcatt cgtgattgcg
    11581 cctgagcgag acgaaatacg cgatcgctgt taaaaggaca attacaaaca ggaatcgaat
    11641 gcaaccggcg caggaacact gccagcgcat caacaatatt ttcacctgaa tcaggatatt
    11701 cttctaatac ctggaatgct gttttccctg ggatcgcagt ggtgagtaac catgcatcat
    11761 caggagtacg gataaaatgc ttgatggtcg gaagaggcat aaattccgtc agccagttta
    11821 gtctgaccat ctcatctgta acaacattgg caacgctacc tttgccatgt ttcagaaaca
    11881 actctggcgc atcgggcttc ccatacaatc ggtagattgt cgcacctgat tgcccgacat
    11941 tatcgcgagc ccatttatac ccatataaat cagcatccat gttggaattt aatcgcggcc
    12001 ttgagcaaga cgtttcccgt tgaatatggc tcataacacc ccttgtatta ctgtttatgt
    12061 aagcagacag ttttattgtt catgatgata tatttttatc ttgtgcaatg taacatcaga
    12121 gattttgaga cacaacgtgg ctttgttgaa taaatcgaac ttttgctgag ttgaaggatc
    12181 agatcacgca tcttcccgac aacgcagacc gttccgtggc aaagcaaaag ttcaaaatca
    12241 ccaactggtc cacctacaac aaagctctca tcaaccgtgg ctccctcact ttctggctgg
    12301 atgatggggc gattcaggcg atccccatcc aacagcccgc cgtcgagcgg gct
//
LOCUS       IHP_0274               12439 bp    DNA     circular PLN 12-JUL-2021
DEFINITION  Hordeum vulgare.
ACCESSION   IHP_0274
VERSION
KEYWORDS    .
SOURCE      Hordeum vulgare
  ORGANISM  Hordeum vulgare
            Eukaryota; Viridiplantae; Streptophyta; Embryophyta; Tracheophyta;
            Spermatophyta; Magnoliopsida; Liliopsida; Poales; Poaceae; BOP
            clade; Pooideae; Triticodae; Triticeae; Hordeinae; Hordeum.
REFERENCE   1  (bases 1 to 12439)
  AUTHORS   Moscou,M.J.
  TITLE     The barley immune receptor Mla recognizes multiple pathogens and
            contributes to host range dynamics
  JOURNAL   unpublished
REFERENCE   2  (bases 1 to 12439)
  AUTHORS   Moscou,M.J.
  TITLE     Direct Submission
  JOURNAL   Submitted (12-JUL-2021) Moscou Group, The Sainsbury Laboratory,
            Norwich Research Park, Norwich, Norfolk NR4 7UH, United Kingdom
COMMENT     Bankit Comment: ALT EMAIL:matthew.moscou@gmail.com
            Bankit Comment: Vecscreen Comment:Submitter says that this sequence
            is a Synthetic Construct
            Bankit Comment: TOTAL # OF SEQS:4.
FEATURES             Location/Qualifiers
     source          1..12439
                     /organism="Hordeum vulgare"
                     /mol_type="genomic DNA"
                     /db_xref="taxon:4513"
     rep_origin      27..510
     misc_feature    540..563
                     /note="LB"
     misc_feature    570..590
                     /note="attB1"
     misc_feature    614..2603
                     /note="35S-Hyg-nos"
     misc_feature    complement(2623..2643)
                     /note="attB2"
     regulatory      2692..3811
                     /regulatory_class="promoter"
                     /function="promoter"
                     /allele="Mla6"
     5'UTR           join(3812..4008,4119..4185,4288..4331)
                     /allele="Mla6"
     gene            join(4332..5152,6161..8385)
                     /gene="Mla1"
     CDS             join(4332..5152,6161..8172,8286..8329)
                     /gene="Mla1"
                     /codon_start=1
                     /allele="Mla1"
                     /product="Mla1"
                     /translation="MDIVTGAISNLIPKLGELLTEEFKLHKGVKKNIEDLGKELESMN
                     AALIKIGEVPREQLDSQDKLWADEVRELSYVIEDVVDKFLVQVDGIQFDDNNNKFKGF
                     MKRTTELLKKVKHKHGIAHAIKDIQEQLQKVADRRDRNKVFVPHPTRTIAIDPCLRAL
                     YAEATELVGIYGKRDQDLMRLLSMEGDDASNKRLKKVSIVGFGGLGKTTLARAVYEKI
                     KGDFDCRAFVPVGQNPHMKKVLRDILIDLGNPHSDLAMLDANQLIKKLREFLENKRYL
                     VIIDDIWDEKLWEGINFAFSNRNNLGSRLITTTRIVSVSNSCCSSHGDSVYQMEPLSV
                     DDSRILFWKRIFPDENGCLNEFEQVSRDILKKCGGVPLAIITIASALAGDQKMKPKCE
                     WDILLQSLGSGLTEDNSLEEMRRILSFSYSNLPSHLKTCLLYLCIYPEDSKIHRDELI
                     WKWVAEGFVHHENQGNSLYLLGLNYFNQLINRSMIQPIYGFNDEVYVCRVHDMVLDLI
                     CNLSREAKFVNLLDGSGNSMSSQGNCRRLSLQKRNEDHQAKPITDIKSMSRVRSITIF
                     PPAIEVMPSLSRFDVLRVLDLSRCNLGENSSLQLNLKDVGHLTHLRYLGLEGTNISKL
                     PAEIGKLQFLEVLDLGNNHNLKELPSTVCNFRRLIYLNLFGCPVVPPVGVLQNLTSIE
                     VLRGILVSVNIIAQELGNLERLRVLDICFRDGSLDLYKDFVKSLCNLHHIESLRIECN
                     SRETSSFELVDLLGERWVPPVHFREFVSSMPSQLSALRGWIKRDPSHLSNLSELILSS
                     VKDVQQDDVEIIGGLLCLRRLFIITSTDQTQRLLVIRADGFRCTVDFRLDCGSATQIL
                     FEPGALPRAVRVWFSLGVRVTKEDGNRGFDLGLQGNLFSLREFVSVYMYCGGARVGEA
                     KEAEAAVRRALEAHPSHPRIYIQMRPHIAKGAHDDDLCEDEEEN"
     3'UTR           join(8330..8374,9373..9789)
     regulatory      9790..9984
                     /regulatory_class="terminator"
                     /function="terminator"
                     /allele="Mla6"
     misc_feature    10431..10455
                     /note="RB"
     rep_origin      10489..11212
     misc_feature    complement(11307..12118)
                     /note="npt1"
BASE COUNT     3341 a   2691 c   2928 g   3478 t      1 others
ORIGIN      
        1 tttttatccc cggaagcctg tggatagagg gtagttatcc acgtgaaacc gctaatgccc
       61 cgcaaagcct tgattcacgg ggctttccgg cccgctccaa aaactatcca cgtgaaatcg
      121 ctaatcaggg tacgtgaaat cgctaatcgg agtacgtgaa atcgctaata aggtcacgtg
      181 aaatcgctaa tcaaaaaggc acgtgagaac gctaatagcc ctttcagatc aacagcttgc
      241 aaacacccct cgctccggca agtagttaca gcaagtagta tgttcaatta gcttttcaat
      301 tatgaatata tatatcaatt attggtcgcc cttggcttgt ggacaatgcg ctacgcgcac
      361 cggctccgcc cgtggacaac cgcaagcggt tgcccaccgt cgagcgccag cgcctttgcc
      421 cacaacccgg cggccggccg caacagatcg ttttataaat tttttttttt gaaaaagaaa
      481 aagcccgaaa ggcggcaacc tctcgggctt ctggatttcc gatccccgga attagatctt
      541 ggcaggatat attgtggtgt aacgtatcac aagtttgtac aaaaaagcag gctccgcggc
      601 cgcccccttc acctagactc gacgcgtcct agagatccgt caacatggtg gagcacgaca
      661 ctctcgtcta ctccaagaat atcaaagata cagtctcaga agaccaaagg gctattgaga
      721 cttttcaaca aagggtaata tcgggaaacc tcctcggatt ccattgccca gctatctgtc
      781 acttcatcaa aaggacagta gaaaaggaag gtggcaccta caaatgccat cattgcgata
      841 aaggaaaggc tatcgttcaa gatgcctctg ccgacagtgg tcccaaagat ggacccccac
      901 ccacgaggag catcgtggaa aaagaagacg ttccaaccac gtcttcaaag caagtggatt
      961 gatgtgatat ctccactgac gtaagggatg acgcacaatc ccactatcct tcgcaagacc
     1021 cttcctctat ataaggaagt tcatttcatt tggagaggac gaccccgata tgaaaaagcc
     1081 tgaactcacc gcgacgtctg tcgagaagtt tctgatcgaa aagttcgaca gcgtctccga
     1141 cctgatgcag ctctcggagg gcgaagaatc tcgtgctttc agcttcgatg taggagggcg
     1201 tggatatgtc ctgcgggtaa atagctgcgc cgatggtttc tacaaagatc gttatgttta
     1261 tcggcacttt gcatcggccg cgctcccgat tccggaagtg cttgacattg gggaattcag
     1321 cgagagcctg acctattgca tctcccgccg tgcacagggt gtcacgttgc aagacctgcc
     1381 tgaaaccgaa ctgcccgctg ttctgcaggt aaatttctag tttttctcct tcattttctt
     1441 ggttaggacc cttttctctt tttatttttt tgagctttga tctttcttta aactgatcta
     1501 ttttttaatt gattggttat ggtgtaaata ttacatagct ttaactgata atctgattac
     1561 tttatttcgt gtgtctatga tgatgatgat aactgcagcc ggtcgcggag gccatggatg
     1621 cgatcgctgc ggccgatctt agccagacga gcgggttcgg cccattcgga ccgcaaggaa
     1681 tcggtcaata cactacatgg cgtgatttca tatgcgcgat tgctgatccc catgtgtatc
     1741 actggcaaac tgtgatggac gacaccgtca gtgcgtccgt cgcgcaggct ctcgatgagc
     1801 tgatgctttg ggccgaggac tgccccgaag tccggcacct cgtgcacgcg gatttcggct
     1861 ccaacaatgt cctgacggac aatggccgca taacagcggt cattgactgg agcgaggcga
     1921 tgttcgggga ttcccaatac gaggtcgcca acatcttctt ctggaggccg tggttggctt
     1981 gtatggagca gcagacgcgc tacttcgagc ggaggcatcc ggagcttgca ggatcgccgc
     2041 ggctccgggc gtatatgctc cgcattggtc ttgaccaact ctatcagagc ttggttgacg
     2101 gcaatttcga tgatgcagct tgggcgcagg gtcgatgcga cgcaatcgtc cgatccggag
     2161 ccgggactgt cgggcgtaca caaatcgccc gcagaagcgc ggccgtctgg accgatggct
     2221 gtgtagaagt actcgccgat agtggaaacc gacgccccag cactcgtccg agggcaaagg
     2281 aatagagtag atgccgaccg ggatccggag agctcgaatt tccccgatcg ttcaaacatt
     2341 tggcaataaa gtttcttaag attgaatcct gttgccggtc ttgcgatgat tatcatataa
     2401 tttctgttga attacgttaa gcatgtaata attaacatgt aatgcatgac gttatttatg
     2461 agatgggttt ttatgattag agtcccgcaa ttatacattt aatacgcgat agaaaacaaa
     2521 atatagcgcg caaactagga taaattatcg cgcgcggtgt catctatgtt actagatcgg
     2581 gaattcatcg atgatatcag atcaagggtg ggcgcgccga accagctttc ttgtacaaag
     2641 tggtgatccc cctcgaggtc gacggtatcg ataagcttga tatcgaattc cttcaggtgc
     2701 actggaacat gagactcatt gggtatttcc ggtgttgatt tgaggagtaa tttaccacct
     2761 ggcaaatgac tgcatagaca gaggagtaat gcatgatgtg gactgaccaa ccaactgagg
     2821 agattcagag aaatgagagg agagtaaatg cagtgaatga tggctggtgg acggaccata
     2881 tacagtgtat gtaattattt tgctctgaat ccctgtctct ctgtgaccca ctgaataaac
     2941 acatcagcca aaagcagtac tgttcggact tcggagggat cgtggagtag tagtaatttc
     3001 ctctcttgac tgttgttcct ctgagtcctg tgctccccgc ctccactgac tgctacctcc
     3061 atctcgtctc agtcctctcc ttcatttcaa gctgtgaacc gaaaacatgc acccagtccg
     3121 gccttgatgt aatgcaggca accaatcgac atggagatgt cgatttttag cgtatatatg
     3181 cttagccaga cccaactaga tcaaatatgc aaggtacctg aaaacgatgc cggtaacccc
     3241 aaatcgcgtc gtgaaccgga gtaatgctag acttacgtaa agatttacat atgtttacgg
     3301 gccgggctga tttggctatg tttgattgga ttaggtggag gattaggccc acccatcctg
     3361 aaaatcagga aggggtcagt attattagtt taatgaaaag ggagaattag tacgtaagat
     3421 tttgtagact tttacgtaag tctagccatt attgttaacc accacagtcc acgtctctgc
     3481 gtccgctcat atcaccttgc tcgatcgtct cctccacaaa cttttctttc cggccgtgtg
     3541 tggatgatag tgtgtactct ctagcagttg attgaaggat tggactgagt ctagtcgacg
     3601 ctagtgacct aaggggacga agatgcgagg aaggccggtc ctgtactctc tcgtccatgc
     3661 atgtcgcgag ctgcgtcgtc cccatcaccg ccaccaccac cgccatggta ggtctccacc
     3721 ttggtcgacc tcctccacag acttttcgca ccaattaatt ccggccagtc ggcgacgacc
     3781 acttcccgtg gtgctggtga atgaatttat gcgtgtgtgt gctatgcttg tcattccaga
     3841 gatatgccag ttgcgttctc acggctgagt cattggcacc tcaccttctg tctctctcgt
     3901 taaatttgta tcgatatata agtgcttttg agtacttgca tatataagtg cttttggatc
     3961 taaaaagtta ttagttttca tgcttaagta tctgatcaat ttgcggtggt agtggcatct
     4021 ttcttgctat tctgctctaa tgaaatcttt cacgtccaca cgttcttgtt atagatctgc
     4081 tgatttgctt agattataag ttcttcttat tcttccagat cgattggagc gaccctcacg
     4141 cctctggtgc gccgtcgctg tgttctgctc cgccgtgaag aatcaaggtg ggcttggtcc
     4201 agatctagct aagctttaat ttcgcagctt gttcaaggct tcacacaatt tggattgcgt
     4261 tacagctccc tttattcatc aatttacagg cttccagctg attgatacgg agatctcgtc
     4321 ctcctgctct catggatatt gtcaccggtg ccatttccaa cctgattccc aagttggggg
     4381 agctgctcac ggaggagttc aagctgcaca agggtgtcaa gaaaaatatt gaggacctcg
     4441 ggaaggagct tgagagcatg aacgctgccc tcatcaagat tggtgaggtg ccgagggagc
     4501 agctcgacag ccaagacaag ctctgggccg atgaagtcag agagctctcc tacgtcattg
     4561 aggatgtcgt cgacaagttc ctcgtacagg ttgatggcat tcagtttgat gataacaaca
     4621 acaaatttaa ggggttcatg aagaggacga ccgagttgtt gaagaaagtc aagcataagc
     4681 atgggatagc tcacgcgatc aaggacatcc aagagcaact ccaaaaggtg gctgataggc
     4741 gtgacaggaa caaggtattt gttcctcatc ctacgagaac aattgctatt gacccttgcc
     4801 ttcgagcttt gtatgctgaa gcgacagagc tagttggcat atatggaaag agggatcaag
     4861 acctcatgag gttgctttcc atggagggcg atgatgcctc taataagaga ctgaagaagg
     4921 tctccattgt tggatttgga gggttgggca agaccactct tgctagagcg gtatacgaga
     4981 agattaaagg tgatttcgat tgtcgggctt ttgttccggt cggtcagaac cctcacatga
     5041 agaaggtttt aagggatatc ctcattgatc tcggaaatcc tcactcagat cttgcgatgc
     5101 tggatgccaa tcagcttatt aaaaaacttc gtgaatttct agagaacaaa aggtatgcat
     5161 caatttagaa aaaagtacac tattatgtga tgtttgtttc ctatgctagt ggaacggatt
     5221 agaatttttt tttcattaag gtcaccttta ctggcataag cagttcacac taaacggtaa
     5281 accttatagg tgaaaatttt caggcatata tatatatata tatatatata tatatatata
     5341 tgtttgattc tttccggctt aacaaaataa ttagcaagta cttcttgttg catttgttcc
     5401 aacggctgaa tttattggca tcggtccaag aaatccatct aaatgtttta catttcacca
     5461 aagtgtgtgt catgacagat gtaacaaata ataaaccaaa aggagaggaa ggaaagagga
     5521 agataaatgt tacaaaaatt taaatcaaac ttatttctac ctttctcctt acctacccag
     5581 tttaaaaaca catattatat tttaaagaga ggcaacatgc gccaaaggct acccttgaaa
     5641 attcctaaaa tattgtacat ttgactgatg accaaacaaa aagttaaatt gtctcttcct
     5701 tatcacatta tatttccatg catgcctttt tctggaaact tactatcagc aaaatttaga
     5761 tgaaaggata atgccacata atttcagtct ccaagagatt tgttagttgt catatattaa
     5821 attggtgggc caatctattc ctgggtcttt ttatgtatct acttgaccat ttgaacttct
     5881 gtagttaatt gtattctatg aatgatcact catccaaaaa cttgttattt gtgttttact
     5941 ctgttgaatc ttgaatattt attcattttg ttcatcatac gattggaggc ccataataga
     6001 tgcttaatga gagtaagatt atcgatctcc aaacacatgc ttcttactag tgtttgaata
     6061 tatacccttt tagatgtata gttcaaccca tagattcata tgaccctcag ctttctgatg
     6121 tgtatgtatg accttacact gacactctga actaatgtag gtatcttgtc ataattgatg
     6181 atatatggga tgaaaaatta tgggaaggca tcaactttgc tttctccaat aggaataatc
     6241 taggcagtcg gctaatcacc acaacccgca ttgtcagtgt ctctaattca tgttgctcat
     6301 cacatggtga ttcggtttat caaatggaac cactttctgt tgatgactcc agaatactct
     6361 tctggaaaag aatatttcca gatgagaatg gatgtctaaa tgaatttgaa caagtgtcga
     6421 gagatattct aaagaaatgt ggtggggtac cactagccat aattaccata gctagtgctt
     6481 tggccggtga ccagaagatg aaaccaaagt gtgagtggga tattctcctt cagtcccttg
     6541 gctctggact aacagaagat aacagtttag aggagatgcg gagaatactc tctttcagct
     6601 attctaatct accttctcat ctgaaaactt gtctactgta tctatgtata tatccagaag
     6661 atagcaagat tcatagagat gaactgatat ggaagtgggt ggccgaagga tttgtccacc
     6721 atgaaaacca aggaaatagc ttgtatttgc tcggattaaa ttacttcaac cagctcatta
     6781 atagaagtat gatccagccc atatatggtt ttaatgacga ggtatatgta tgtcgtgtac
     6841 atgatatggt tctggacctt atctgcaact tgtcacgtga agcaaaattt gtgaatctat
     6901 tggatggcag tgggaatagc atgtcttcac agggtaattg tcgccgtctg tcccttcaaa
     6961 aaagaaatga agatcatcaa gccaaaccta tcacagatat caagagtatg tcacgagtga
     7021 ggtcaattac tatctttcca cctgctattg aagtcatgcc atctctttca aggtttgacg
     7081 ttttacgtgt acttgatctg tcacgatgta atcttgggga gaatagcagc ctgcagctta
     7141 acctgaagga tgttggacat ttaactcacc taaggtacct tggtctagaa ggtaccaaca
     7201 tcagtaagct ccctgctgag ataggaaaac tgcagttttt ggaggtgttg gatcttggaa
     7261 acaatcataa tctaaaggaa ttgccgtcca ctgtttgtaa tttcagaaga ttaatctacc
     7321 taaatttatt tgggtgtccg gtggttcctc cagttggtgt gttgcaaaat ctgacatcca
     7381 tagaagtgtt gagggggatc ttggtctctg tgaacattat tgcacaagag cttggcaacc
     7441 tggaaaggct gagggtgctt gatatttgct tcagggatgg tagtttggat ttgtataaag
     7501 atttcgtgaa gtctctgtgc aacctacatc acatcgaaag tctacgtatt gagtgcaatt
     7561 ccagagaaac atcatctttt gaactggtgg atctcttggg agaacgctgg gtgcctcctg
     7621 tacatttccg tgaatttgtg tcatccatgc ctagccaact ctctgcactg cgagggtgga
     7681 taaagagaga cccctcccat ctctcgaacc tctccgagtt aatcctctcg tcagtgaagg
     7741 acgtgcagca ggatgacgtg gaaatcattg gggggttgtt gtgccttcgt cgtctcttta
     7801 taataacgag caccgaccaa acgcaacggc tgctagtcat ccgtgcagat gggttccgct
     7861 gtacggttga ctttcgattg gattgtggat ctgccacgca gatattgttt gaaccaggag
     7921 ctttgccaag ggcggtaaga gtttggttca gccttggcgt gcgggtgacg aaagaggatg
     7981 gtaaccgtgg cttcgacttg ggcctgcagg ggaacctgtt ctcccttcga gagtttgtct
     8041 ctgtttatat gtattgtggt ggagcgaggg ttggggaggc aaaggaagcg gaggctgcgg
     8101 tgaggcgtgc cctggaagct catcccagcc atccccggat ttatattcag atgaggccgc
     8161 atatagcaaa aggtacgcat cctgcaccta actaattact tgtgcactta cacatgtgtt
     8221 tttttctcaa tgacggactg accttattac tttctgcatg gattttgatc tctaaatctc
     8281 ccaaggtgct catgatgacg atttgtgtga ggacgaggag gagaactgat ttctgatcca
     8341 gagcgactca tattgcatca gatgtgctct cgaggtatgt agcagataag aaacagatta
     8401 aggtatttac aaaaattgct tagacataag tatctgatca gaaaagtgga cttggcagtg
     8461 tagtgtgaaa cttgcctagt cacttttttg gcaaggggtg atgaaagata agaattattt
     8521 tatgcaaatt gatagaagga tagtcagtaa tggggaattg gggatatgac tagattttca
     8581 gaagttatat gtacaaggag tgttgtttta ccgaaaaggc tttcatcccg gtttatatat
     8641 aaagcaaacc accagatcaa gagtacaagc ataagaccaa accagacacg catacacata
     8701 cccaagatag aacgacgtca aatacggggg ttctgctgag ggcacagctc aacaagccct
     8761 aaaaaacaaa ataaggcgga gggaccgcaa tagaagcaac taatctggct ctggaggtgg
     8821 tggcggaacc aagcggaagg ccatcatccg cagatctgcg atgatggagt cgatggcgtc
     8881 ctgatccggg aggggtgctg ttttaggtga caagtacccc aggttataca gtttatctgt
     8941 agctagagtg ctacacgcta atttcactgc tctaaaatgt agaggggatc tgtatggtga
     9001 aactgctgag ctacgacatc gattgcttgc tgatcgtgaa ggctttggtc ttgaggaatg
     9061 agcaagattc atgtagatga cgccgcaaaa taaatatata cgtaatggct ttcaaagaat
     9121 aatggggtat tttctgtgca tcctatattt atagctttga atgctcaaca agtgaaatga
     9181 ccataaagaa aattttggca tgtaaaaggt ccacttacga tcatagtttt ttatagttag
     9241 cattcagaaa tagtatcggc agagttaatc tgaatcgtcg aggaatggta attgcttgaa
     9301 aaatgttttc gctgaggata tttgatgttt tattggtctg tctaacaaag aatagaaatg
     9361 cacgatatgt aggtagcagc ggcgcggggc gttggagtta cagctggtgg catcagagat
     9421 gcttgtttca caaacagttc gggcgggcgc tgaccatgca aatgtttcga actttgctgg
     9481 aacttgtgtg atgagcttct tttaaatggc actcagcttg cagaaagaaa catggttttg
     9541 ttttgtaatg aataagcaag ggtgttgggg tgaattgatc cttacaagga tagctttgct
     9601 tttctttagt tgagggccac cgttgctgct ctgttttgca tgttgttgtt acatgggagg
     9661 acatgctagt gtattttgtt tttaagctga gccgaacaaa cctgagtatg tattatcagt
     9721 tccgtgttga atgaaatctg agctcattaa ttcaataaaa actgtggttt actgttggac
     9781 ttgttactta aaagctaccc acttcgtccg gaattattag catttagaga catccatttg
     9841 aacctcaggt agttctggac ggaggtagta ctatttacta gttctactaa catgtttgtg
     9901 tttacataca aatgaaaagt gtgattcgaa ctaacaagta cgtacgattt ctaaggtgtg
     9961 cttccaacta acaagcatgt gtacgatcca ctagttctag agcggccgcc accgcggtgg
    10021 agctccagct tttgttccct ttagtgaggg ttaattccga gcttggcgta atcatggtca
    10081 tagctgtttc ctgtgtgaaa ttgttatccg ctcacaattc cacacaacat acgagccgga
    10141 aghcataaag tgtaaagcct ggggtgccta atgagtgagc taactcacat taattgcgtt
    10201 gcgctcactg cccgctttcc agtcgggaaa cctgtcgtgc cagctgcatt aatgaatcgg
    10261 ccaacgcgcg gggagaggcg gtttgcgtat tgggcgctct tccgcttcct cgctcactga
    10321 ctcgctgcgc tcggtcgttc ggctgcggcg agcggtatca gctcactcaa aggcggtaat
    10381 acggttatcc acagaatcag gggataacgc aggaaagaac atgaaggcct tgacaggata
    10441 tattggcggg taaactaagt cgctgtatgt gtttgtttga gatctcatgt gagcaaaagg
    10501 ccagcaaaag gccaggaacc gtaaaaaggc cgcgttgctg gcgtttttcc ataggctccg
    10561 cccccctgac gagcatcaca aaaatcgacg ctcaagtcag aggtggcgaa acccgacagg
    10621 actataaaga taccaggcgt ttccccctgg aagctccctc gtgcgctctc ctgttccgac
    10681 cctgccgctt accggatacc tgtccgcctt tctcccttcg ggaagcgtgg cgctttctca
    10741 tagctcacgc tgtaggtatc tcagttcggt gtaggtcgtt cgctccaagc tgggctgtgt
    10801 gcacgaaccc cccgttcagc ccgaccgctg cgccttatcc ggtaactatc gtcttgagtc
    10861 caacccggta agacacgact tatcgccact ggcagcagcc actggtaaca ggattagcag
    10921 agcgaggtat gtaggcggtg ctacagagtt cttgaagtgg tggcctaact acggctacac
    10981 tagaagaaca gtatttggta tctgcgctct gctgaagcca gttaccttcg gaagaagagt
    11041 tggtagctct tgatccggca aacaaaccac cgctggtagc ggtggttttt ttgtttgcaa
    11101 gcagcagatt acgcgcagaa aaaaaggatc tcaagaagat cctttgatct tttctacggg
    11161 gtctgacgct cagtggaacg aaaactcacg ttaagggatt ttggtcatga gattatcaaa
    11221 aaggatcttc acctagatcc ttttaaatta aaaatgaagt tttaaatcaa tctaaagtat
    11281 atatgtgtaa cattggtcta gtgattagaa aaactcatcg agcatcaaat gaaactgcaa
    11341 tttattcata tcaggattat caataccata tttttgaaaa agccgtttct gtaatgaagg
    11401 agaaaactca ccgaggcagt tccataggat ggcaagatcc tggtatcggt ctgcgattcc
    11461 gactcgtcca acatcaatac aacctattaa tttcccctcg tcaaaaataa ggttatcaag
    11521 tgagaaatca ccatgagtga cgactgaatc cggtgagaat ggcaaaagtt tatgcatttc
    11581 tttccagact tgttcaacag gccagccatt acgctcgtca tcaaaatcac tcgcatcaac
    11641 caaaccgtta ttcattcgtg attgcgcctg agcgagacga aatacgcgat cgctgttaaa
    11701 aggacaatta caaacaggaa tcgaatgcaa ccggcgcagg aacactgcca gcgcatcaac
    11761 aatattttca cctgaatcag gatattcttc taatacctgg aatgctgttt tccctgggat
    11821 cgcagtggtg agtaaccatg catcatcagg agtacggata aaatgcttga tggtcggaag
    11881 aggcataaat tccgtcagcc agtttagtct gaccatctca tctgtaacaa cattggcaac
    11941 gctacctttg ccatgtttca gaaacaactc tggcgcatcg ggcttcccat acaatcggta
    12001 gattgtcgca cctgattgcc cgacattatc gcgagcccat ttatacccat ataaatcagc
    12061 atccatgttg gaatttaatc gcggccttga gcaagacgtt tcccgttgaa tatggctcat
    12121 aacacccctt gtattactgt ttatgtaagc agacagtttt attgttcatg atgatatatt
    12181 tttatcttgt gcaatgtaac atcagagatt ttgagacaca acgtggcttt gttgaataaa
    12241 tcgaactttt gctgagttga aggatcagat cacgcatctt cccgacaacg cagaccgttc
    12301 cgtggcaaag caaaagttca aaatcaccaa ctggtccacc tacaacaaag ctctcatcaa
    12361 ccgtggctcc ctcactttct ggctggatga tggggcgatt caggcgatcc ccatccaaca
    12421 gcccgccgtc gagcgggct
//
LOCUS       IHP_0275               12419 bp    DNA     circular PLN 12-JUL-2021
DEFINITION  Hordeum vulgare.
ACCESSION   IHP_0275
VERSION
KEYWORDS    .
SOURCE      Hordeum vulgare
  ORGANISM  Hordeum vulgare
            Eukaryota; Viridiplantae; Streptophyta; Embryophyta; Tracheophyta;
            Spermatophyta; Magnoliopsida; Liliopsida; Poales; Poaceae; BOP
            clade; Pooideae; Triticodae; Triticeae; Hordeinae; Hordeum.
REFERENCE   1  (bases 1 to 12419)
  AUTHORS   Moscou,M.J.
  TITLE     The barley immune receptor Mla recognizes multiple pathogens and
            contributes to host range dynamics
  JOURNAL   unpublished
REFERENCE   2  (bases 1 to 12419)
  AUTHORS   Moscou,M.J.
  TITLE     Direct Submission
  JOURNAL   Submitted (12-JUL-2021) Moscou Group, The Sainsbury Laboratory,
            Norwich Research Park, Norwich, Norfolk NR4 7UH, United Kingdom
COMMENT     Bankit Comment: ALT EMAIL:matthew.moscou@gmail.com
            Bankit Comment: Vecscreen Comment:Submitter says that this sequence
            is a Synthetic Construct
            Bankit Comment: TOTAL # OF SEQS:4.
FEATURES             Location/Qualifiers
     source          1..12419
                     /organism="Hordeum vulgare"
                     /mol_type="genomic DNA"
                     /db_xref="taxon:4513"
     rep_origin      27..510
     misc_feature    540..563
                     /note="LB"
     misc_feature    570..590
                     /note="attB1"
     misc_feature    614..2603
                     /note="35S-Hyg-nos"
     misc_feature    complement(2623..2643)
                     /note="attB2"
     regulatory      2692..3811
                     /regulatory_class="promoter"
                     /function="promoter"
                     /allele="Mla6"
     5'UTR           join(3812..4008,4119..4185,4288..4331)
                     /allele="Mla6"
     gene            4332..8309
                     /gene="Mla6 gene"
     gene            join(4332..5154,6147..8152,8268..8309)
                     /gene="Mla6"
     CDS             join(4332..5154,6147..8152,8268..8309)
                     /gene="Mla6"
                     /codon_start=1
                     /allele="Mla6"
                     /product="Mla6"
                     /translation="MDIVTGAISNLIPKLGELLTEEFKLHKGVKKNIEDLGKELESMN
                     AALIKIGEVPREQLDSQDKLWADEVRELSYVIEDVVDKFLVQVDGIQSDDNNNKFKGL
                     MKRTTELLKKVKHKHGIAHAIKDIQEQLQKVADRRDRNKVFVPHPTRPIAIDPCLRAL
                     YAEATELVGIYGKRDQDLMRLLSMEGDDASNKRLKKVSIVGFGGLGKTTLARAVYEKI
                     KGDFDCRAFVPVGQNPDMKKVLRDILIDLGNPHSDLAMLDANQLIKKLHEFLENKRYL
                     VIIDDIWDEKLWEGINFAFSNRNNLGSRLITTTRIVSVSNSCCSSDGDSVYQMEPLSV
                     DDSRMLFSKRIFPDENGCINEFEQVSRDILKKCGGVPLAIITIASALAGDQKMKPKCE
                     WDILLRSLGSGLTEDNSLEEMRRILSFSYSNLPSHLKTCLLYLCVYPEDSMISRDKLI
                     WKWVAEGFVHHENQGNSLYLLGLNYFNQLINRSMIQPIYNYSGEAYACRVHDMVLDLI
                     CNLSYEAKFVNLLDGTGNSMSSQSNCRRLSLQKRNEDHQVRPFTDIKSMSRVRSITIF
                     PSAIEVMPSLSRFDVLRVLDLSRCNLGENSSLQLNLKDVGHLTHLRYLGLEGTNISKL
                     PAEIGKLQFLEVLDLGNNRNIKELPSTVCNFRRLIYLNLVGCQVVPPVGLLQNLTAIE
                     VLRGILVSLNIIAQELGKLKSMRELEIRFNDGSLDLYEGFVKSLCNLHHIESLIIGCN
                     SRETSSFEVMDLLGERWVPPVHLREFESSMPSQLSALRGWIKRDPSHLSNLSDLVLPV
                     KEVQQDDVEIIGGLLALRRLWIKSNHQTQRLLVIPVDGFHCIVDFQLDCGSATQILFE
                     PGALPRAESVVISLGVRVAKEDGNRGFDLGLQGNLLSLRRHVFVLIYCGGARVGEAKE
                     AKAALRRAQEAHPDHLRIYIDMRPCIAEGAHDDDLCEGEEEN"
     3'UTR           join(8310..8354,9353..9769)
     regulatory      9770..9964
                     /regulatory_class="terminator"
                     /function="terminator"
                     /allele="Mla6"
     misc_feature    10411..10435
                     /note="RB"
     rep_origin      10469..11192
     misc_feature    complement(11287..12098)
                     /note="npt1"
BASE COUNT     3337 a   2687 c   2926 g   3468 t      1 others
ORIGIN      
        1 tttttatccc cggaagcctg tggatagagg gtagttatcc acgtgaaacc gctaatgccc
       61 cgcaaagcct tgattcacgg ggctttccgg cccgctccaa aaactatcca cgtgaaatcg
      121 ctaatcaggg tacgtgaaat cgctaatcgg agtacgtgaa atcgctaata aggtcacgtg
      181 aaatcgctaa tcaaaaaggc acgtgagaac gctaatagcc ctttcagatc aacagcttgc
      241 aaacacccct cgctccggca agtagttaca gcaagtagta tgttcaatta gcttttcaat
      301 tatgaatata tatatcaatt attggtcgcc cttggcttgt ggacaatgcg ctacgcgcac
      361 cggctccgcc cgtggacaac cgcaagcggt tgcccaccgt cgagcgccag cgcctttgcc
      421 cacaacccgg cggccggccg caacagatcg ttttataaat tttttttttt gaaaaagaaa
      481 aagcccgaaa ggcggcaacc tctcgggctt ctggatttcc gatccccgga attagatctt
      541 ggcaggatat attgtggtgt aacgtatcac aagtttgtac aaaaaagcag gctccgcggc
      601 cgcccccttc acctagactc gacgcgtcct agagatccgt caacatggtg gagcacgaca
      661 ctctcgtcta ctccaagaat atcaaagata cagtctcaga agaccaaagg gctattgaga
      721 cttttcaaca aagggtaata tcgggaaacc tcctcggatt ccattgccca gctatctgtc
      781 acttcatcaa aaggacagta gaaaaggaag gtggcaccta caaatgccat cattgcgata
      841 aaggaaaggc tatcgttcaa gatgcctctg ccgacagtgg tcccaaagat ggacccccac
      901 ccacgaggag catcgtggaa aaagaagacg ttccaaccac gtcttcaaag caagtggatt
      961 gatgtgatat ctccactgac gtaagggatg acgcacaatc ccactatcct tcgcaagacc
     1021 cttcctctat ataaggaagt tcatttcatt tggagaggac gaccccgata tgaaaaagcc
     1081 tgaactcacc gcgacgtctg tcgagaagtt tctgatcgaa aagttcgaca gcgtctccga
     1141 cctgatgcag ctctcggagg gcgaagaatc tcgtgctttc agcttcgatg taggagggcg
     1201 tggatatgtc ctgcgggtaa atagctgcgc cgatggtttc tacaaagatc gttatgttta
     1261 tcggcacttt gcatcggccg cgctcccgat tccggaagtg cttgacattg gggaattcag
     1321 cgagagcctg acctattgca tctcccgccg tgcacagggt gtcacgttgc aagacctgcc
     1381 tgaaaccgaa ctgcccgctg ttctgcaggt aaatttctag tttttctcct tcattttctt
     1441 ggttaggacc cttttctctt tttatttttt tgagctttga tctttcttta aactgatcta
     1501 ttttttaatt gattggttat ggtgtaaata ttacatagct ttaactgata atctgattac
     1561 tttatttcgt gtgtctatga tgatgatgat aactgcagcc ggtcgcggag gccatggatg
     1621 cgatcgctgc ggccgatctt agccagacga gcgggttcgg cccattcgga ccgcaaggaa
     1681 tcggtcaata cactacatgg cgtgatttca tatgcgcgat tgctgatccc catgtgtatc
     1741 actggcaaac tgtgatggac gacaccgtca gtgcgtccgt cgcgcaggct ctcgatgagc
     1801 tgatgctttg ggccgaggac tgccccgaag tccggcacct cgtgcacgcg gatttcggct
     1861 ccaacaatgt cctgacggac aatggccgca taacagcggt cattgactgg agcgaggcga
     1921 tgttcgggga ttcccaatac gaggtcgcca acatcttctt ctggaggccg tggttggctt
     1981 gtatggagca gcagacgcgc tacttcgagc ggaggcatcc ggagcttgca ggatcgccgc
     2041 ggctccgggc gtatatgctc cgcattggtc ttgaccaact ctatcagagc ttggttgacg
     2101 gcaatttcga tgatgcagct tgggcgcagg gtcgatgcga cgcaatcgtc cgatccggag
     2161 ccgggactgt cgggcgtaca caaatcgccc gcagaagcgc ggccgtctgg accgatggct
     2221 gtgtagaagt actcgccgat agtggaaacc gacgccccag cactcgtccg agggcaaagg
     2281 aatagagtag atgccgaccg ggatccggag agctcgaatt tccccgatcg ttcaaacatt
     2341 tggcaataaa gtttcttaag attgaatcct gttgccggtc ttgcgatgat tatcatataa
     2401 tttctgttga attacgttaa gcatgtaata attaacatgt aatgcatgac gttatttatg
     2461 agatgggttt ttatgattag agtcccgcaa ttatacattt aatacgcgat agaaaacaaa
     2521 atatagcgcg caaactagga taaattatcg cgcgcggtgt catctatgtt actagatcgg
     2581 gaattcatcg atgatatcag atcaagggtg ggcgcgccga accagctttc ttgtacaaag
     2641 tggtgatccc cctcgaggtc gacggtatcg ataagcttga tatcgaattc cttcaggtgc
     2701 actggaacat gagactcatt gggtatttcc ggtgttgatt tgaggagtaa tttaccacct
     2761 ggcaaatgac tgcatagaca gaggagtaat gcatgatgtg gactgaccaa ccaactgagg
     2821 agattcagag aaatgagagg agagtaaatg cagtgaatga tggctggtgg acggaccata
     2881 tacagtgtat gtaattattt tgctctgaat ccctgtctct ctgtgaccca ctgaataaac
     2941 acatcagcca aaagcagtac tgttcggact tcggagggat cgtggagtag tagtaatttc
     3001 ctctcttgac tgttgttcct ctgagtcctg tgctccccgc ctccactgac tgctacctcc
     3061 atctcgtctc agtcctctcc ttcatttcaa gctgtgaacc gaaaacatgc acccagtccg
     3121 gccttgatgt aatgcaggca accaatcgac atggagatgt cgatttttag cgtatatatg
     3181 cttagccaga cccaactaga tcaaatatgc aaggtacctg aaaacgatgc cggtaacccc
     3241 aaatcgcgtc gtgaaccgga gtaatgctag acttacgtaa agatttacat atgtttacgg
     3301 gccgggctga tttggctatg tttgattgga ttaggtggag gattaggccc acccatcctg
     3361 aaaatcagga aggggtcagt attattagtt taatgaaaag ggagaattag tacgtaagat
     3421 tttgtagact tttacgtaag tctagccatt attgttaacc accacagtcc acgtctctgc
     3481 gtccgctcat atcaccttgc tcgatcgtct cctccacaaa cttttctttc cggccgtgtg
     3541 tggatgatag tgtgtactct ctagcagttg attgaaggat tggactgagt ctagtcgacg
     3601 ctagtgacct aaggggacga agatgcgagg aaggccggtc ctgtactctc tcgtccatgc
     3661 atgtcgcgag ctgcgtcgtc cccatcaccg ccaccaccac cgccatggta ggtctccacc
     3721 ttggtcgacc tcctccacag acttttcgca ccaattaatt ccggccagtc ggcgacgacc
     3781 acttcccgtg gtgctggtga atgaatttat gcgtgtgtgt gctatgcttg tcattccaga
     3841 gatatgccag ttgcgttctc acggctgagt cattggcacc tcaccttctg tctctctcgt
     3901 taaatttgta tcgatatata agtgcttttg agtacttgca tatataagtg cttttggatc
     3961 taaaaagtta ttagttttca tgcttaagta tctgatcaat ttgcggtggt agtggcatct
     4021 ttcttgctat tctgctctaa tgaaatcttt cacgtccaca cgttcttgtt atagatctgc
     4081 tgatttgctt agattataag ttcttcttat tcttccagat cgattggagc gaccctcacg
     4141 cctctggtgc gccgtcgctg tgttctgctc cgccgtgaag aatcaaggtg ggcttggtcc
     4201 agatctagct aagctttaat ttcgcagctt gttcaaggct tcacacaatt tggattgcgt
     4261 tacagctccc tttattcatc aatttacagg cttccagctg attgatacgg agatctcgtc
     4321 ctcctgctct catggatatt gtcaccggtg ccatttccaa cctgattccc aagttggggg
     4381 agctgctcac ggaggagttc aagctgcaca agggtgtcaa gaaaaatatt gaggacctcg
     4441 ggaaggagct tgagagcatg aacgctgccc tcatcaagat tggtgaggtg ccgagggagc
     4501 agctcgacag ccaagacaag ctctgggccg atgaggtcag agagctctcc tacgtcattg
     4561 aggatgtcgt cgacaaattc ctcgtacagg ttgatggcat tcagtctgat gataacaaca
     4621 acaaatttaa ggggctcatg aagaggacga ccgagttgtt gaagaaagtc aagcataagc
     4681 atgggatagc tcacgcgatc aaggacatcc aagagcaact ccaaaaggtg gctgataggc
     4741 gtgacaggaa caaggtattt gttcctcatc ctacgagacc aattgctatt gacccttgcc
     4801 ttcgagcttt gtatgctgaa gcgacagagc tagttggcat atatggaaag agggatcaag
     4861 acctcatgag gttgctttcc atggagggcg atgatgcctc taataagaga ctgaagaagg
     4921 tctccattgt tggatttgga gggttgggca agaccactct tgctagagcg gtatacgaga
     4981 agattaaagg tgattttgat tgtcgggcat ttgttccggt cggtcagaac cctgacatga
     5041 agaaggtttt aagggatatc ctcattgatc tcggaaatcc tcactcagat cttgcgatgc
     5101 tggatgccaa tcagcttatt aaaaagcttc atgaatttct agagaacaaa aggtatgcat
     5161 caatttagaa aaaagtacac tattatgtga tgtttgtttc ctatgctagt ggaacggatt
     5221 agaatatttt tttcatcaag gtcaccttta ctggcataag cagttcacac taaacagtaa
     5281 accttatagg tgaaaaattt caggcatgta tatatatata tatatgtttg attctttccg
     5341 gcttaacaaa ataattagca agtacttctt gttgcatttg ttccaacggc tgaatttatt
     5401 ggcaccagtc caagaaatcc atctaaatgt tttacatttc accaaagtgt gtgtcatgac
     5461 agatgtaaca aataataaac caaaaggaga ggaaggaaag aggaagataa atgttacaaa
     5521 aatttaaatc aaacttattt ctacctttct ccttacctac ccagttgtaa aacacatatt
     5581 atattttaaa gagaggcaac atgcgccaaa ggctgccctt gaaaattcct aaaatattgt
     5641 acatttgact catgaccaaa caaaaagtta aattgtctct tccttatcgc attatatttc
     5701 catgcatgcc tttttctgga aacttactat tagcaaaatt tagacgaaag gatgatgcca
     5761 cataatttca gtctccagag atttgttagt tgccatatat taaattggtg tgccaatcta
     5821 tacctgggcc ttttttatgt atctacttga tcatttgaac ttctgtagtt aattgtattc
     5881 tatgaatgat cactcatcca aaaacttgct atttgtgttt cactttgttg agtcttgaat
     5941 atttattcat tttgttcatc atacgattgg aggcccataa tggatgctta atgagagtaa
     6001 gattatcgag ctccaaacac atgcttctta ctagtgtttg aatatatagc cttatagatg
     6061 tatagttcaa cccatagatt catatgaccc tcagctttct gatgtgtata tataacctta
     6121 cactgacact gtgaattaat gtaggtatct tgtcataatt gatgatatat gggatgaaaa
     6181 attgtgggaa ggcatcaact ttgctttctc caataggaat aatctaggca gtcgactaat
     6241 caccacaacc cgcattgtca gtgtctctaa ttcatgttgc tcatcagatg gtgattcagt
     6301 ttatcaaatg gaaccgcttt ctgttgatga ctctagaatg ctcttctcca aaagaatatt
     6361 tcctgatgag aatggatgta taaatgaatt tgaacaagta tccagagata ttctaaagaa
     6421 atgtggtggg gtaccactag ccataattac tatagctagt gctttggctg gtgaccagaa
     6481 gatgaaacca aaatgtgagt gggatattct ccttcggtcc cttggctctg gactaacaga
     6541 agataacagt ttagaggaga tgcggagaat actctctttc agctattcta atctaccttc
     6601 gcatctgaaa acttgtctac tgtatctatg tgtatatcca gaagatagta tgatttctag
     6661 agataaactg atatggaagt gggtggctga aggatttgtc caccatgaaa atcaaggaaa
     6721 tagcctgtat ttgctcggat taaattactt caaccagctc attaatagaa gtatgatcca
     6781 gccaatatat aattatagcg gcgaggcata tgcttgccgt gtacatgata tggttctgga
     6841 ccttatctgc aacttgtcat atgaagcaaa gtttgtgaat ctattggatg gcactgggaa
     6901 tagcatgtct tcacagagta attgtcgccg tttgtccctt caaaaaagaa atgaagatca
     6961 tcaagtcagg cctttcacag atatcaagag tatgtcacga gtgaggtcaa ttactatctt
     7021 tccatctgct attgaagtca tgccatctct ttcaaggttt gacgttttac gtgtacttga
     7081 tctgtcacga tgtaatcttg gggagaatag cagcctgcag cttaacctca aggatgttgg
     7141 acatttaact cacctaaggt accttggtct agaaggtacc aacatcagta agctccctgc
     7201 tgagatagga aaactgcagt ttttggaggt gttggatctt ggaaacaatc gtaatataaa
     7261 ggaattgccg tccacagttt gtaatttcag aagattaatc tacctaaatt tagttggctg
     7321 tcaggtggtt cctccagttg gtttgttgca aaatctaaca gccatagaag tgttgagggg
     7381 tatcttggtc tctctgaaca ttattgcaca agagcttggc aagttgaaaa gtatgaggga
     7441 gcttgagatt cgcttcaatg atggtagttt ggatttgtat gaaggtttcg tgaagtctct
     7501 ttgcaactta catcacatag aaagcctaat cattggttgc aattctagag aaacatcatc
     7561 ttttgaagtg atggatctct tgggagaacg gtgggtgcct cctgtacatc tccgtgaatt
     7621 tgagtcgtcc atgcctagcc aactctctgc actgcgaggg tggataaaga gagacccctc
     7681 ccatctctca aacctctccg acttagtcct gccagtgaag gaagtgcaac aggatgacgt
     7741 ggaaatcatt ggggggttgc tggcccttcg ccgtctctgg ataaagagca accaccaaac
     7801 acaacggctg ctagtcatcc ctgtagatgg gttccactgt attgttgact ttcagttgga
     7861 ctgtggatct gccacgcaga tattgtttga gcctggagct ttgccgaggg cagaatcagt
     7921 tgtgatcagt ctgggcgtgc gggtggcgaa agaggatggt aaccgtggct tcgacttggg
     7981 cctgcaaggg aacttgctat cccttcggcg gcatgtcttt gttcttatct attgtggtgg
     8041 agcgagggtt ggggaggcaa aggaagcgaa ggctgcgctg aggcgtgccc aggaagctca
     8101 tcccgaccat ctccggattt atattgacat gaggccgtgt atagcagaag gtatcgcatg
     8161 ttgcacctaa ctaattactt gtgcacttac gcatgtgttt tttttctcaa tgaccgacta
     8221 accttattac tttctgtgtt ggttttgatc tctaaatctc ccaaggtgct catgatgacg
     8281 atttgtgtga gggcgaggag gagaactaat ttctgatcca gagcgactca cattgcatca
     8341 gatgtgctct cgaggtatgt agcagataag aaacagatta aggtatttac aaaaattgct
     8401 tagacataag tatctgatca gaaaagtgga cttggcagtg tagtgtgaaa cttgcctagt
     8461 cacttttttg gcaaggggtg atgaaagata agaattattt tatgcaaatt gatagaagga
     8521 tagtcagtaa tggggaattg gggatatgac tagattttca gaagttatat gtacaaggag
     8581 tgttgtttta ccgaaaaggc tttcatcccg gtttatatat aaagcaaacc accagatcaa
     8641 gagtacaagc ataagaccaa accagacacg catacacata cccaagatag aacgacgtca
     8701 aatacggggg ttctgctgag ggcacagctc aacaagccct aaaaaacaaa ataaggcgga
     8761 gggaccgcaa tagaagcaac taatctggct ctggaggtgg tggcggaacc aagcggaagg
     8821 ccatcatccg cagatctgcg atgatggagt cgatggcgtc ctgatccggg aggggtgctg
     8881 ttttaggtga caagtacccc aggttataca gtttatctgt agctagagtg ctacacgcta
     8941 atttcactgc tctaaaatgt agaggggatc tgtatggtga aactgctgag ctacgacatc
     9001 gattgcttgc tgatcgtgaa ggctttggtc ttgaggaatg agcaagattc atgtagatga
     9061 cgccgcaaaa taaatatata cgtaatggct ttcaaagaat aatggggtat tttctgtgca
     9121 tcctatattt atagctttga atgctcaaca agtgaaatga ccataaagaa aattttggca
     9181 tgtaaaaggt ccacttacga tcatagtttt ttatagttag cattcagaaa tagtatcggc
     9241 agagttaatc tgaatcgtcg aggaatggta attgcttgaa aaatgttttc gctgaggata
     9301 tttgatgttt tattggtctg tctaacaaag aatagaaatg cacgatatgt aggtagcagc
     9361 ggcgcggggc gttggagtta cagctggtgg catcagagat gcttgtttca caaacagttc
     9421 gggcgggcgc tgaccatgca aatgtttcga actttgctgg aacttgtgtg atgagcttct
     9481 tttaaatggc actcagcttg cagaaagaaa catggttttg ttttgtaatg aataagcaag
     9541 ggtgttgggg tgaattgatc cttacaagga tagctttgct tttctttagt tgagggccac
     9601 cgttgctgct ctgttttgca tgttgttgtt acatgggagg acatgctagt gtattttgtt
     9661 tttaagctga gccgaacaaa cctgagtatg tattatcagt tccgtgttga atgaaatctg
     9721 agctcattaa ttcaataaaa actgtggttt actgttggac ttgttactta aaagctaccc
     9781 acttcgtccg gaattattag catttagaga catccatttg aacctcaggt agttctggac
     9841 ggaggtagta ctatttacta gttctactaa catgtttgtg tttacataca aatgaaaagt
     9901 gtgattcgaa ctaacaagta cgtacgattt ctaaggtgtg cttccaacta acaagcatgt
     9961 gtacgatcca ctagttctag agcggccgcc accgcggtgg agctccagct tttgttccct
    10021 ttagtgaggg ttaattccga gcttggcgta atcatggtca tagctgtttc ctgtgtgaaa
    10081 ttgttatccg ctcacaattc cacacaacat acgagccgga aghcataaag tgtaaagcct
    10141 ggggtgccta atgagtgagc taactcacat taattgcgtt gcgctcactg cccgctttcc
    10201 agtcgggaaa cctgtcgtgc cagctgcatt aatgaatcgg ccaacgcgcg gggagaggcg
    10261 gtttgcgtat tgggcgctct tccgcttcct cgctcactga ctcgctgcgc tcggtcgttc
    10321 ggctgcggcg agcggtatca gctcactcaa aggcggtaat acggttatcc acagaatcag
    10381 gggataacgc aggaaagaac atgaaggcct tgacaggata tattggcggg taaactaagt
    10441 cgctgtatgt gtttgtttga gatctcatgt gagcaaaagg ccagcaaaag gccaggaacc
    10501 gtaaaaaggc cgcgttgctg gcgtttttcc ataggctccg cccccctgac gagcatcaca
    10561 aaaatcgacg ctcaagtcag aggtggcgaa acccgacagg actataaaga taccaggcgt
    10621 ttccccctgg aagctccctc gtgcgctctc ctgttccgac cctgccgctt accggatacc
    10681 tgtccgcctt tctcccttcg ggaagcgtgg cgctttctca tagctcacgc tgtaggtatc
    10741 tcagttcggt gtaggtcgtt cgctccaagc tgggctgtgt gcacgaaccc cccgttcagc
    10801 ccgaccgctg cgccttatcc ggtaactatc gtcttgagtc caacccggta agacacgact
    10861 tatcgccact ggcagcagcc actggtaaca ggattagcag agcgaggtat gtaggcggtg
    10921 ctacagagtt cttgaagtgg tggcctaact acggctacac tagaagaaca gtatttggta
    10981 tctgcgctct gctgaagcca gttaccttcg gaagaagagt tggtagctct tgatccggca
    11041 aacaaaccac cgctggtagc ggtggttttt ttgtttgcaa gcagcagatt acgcgcagaa
    11101 aaaaaggatc tcaagaagat cctttgatct tttctacggg gtctgacgct cagtggaacg
    11161 aaaactcacg ttaagggatt ttggtcatga gattatcaaa aaggatcttc acctagatcc
    11221 ttttaaatta aaaatgaagt tttaaatcaa tctaaagtat atatgtgtaa cattggtcta
    11281 gtgattagaa aaactcatcg agcatcaaat gaaactgcaa tttattcata tcaggattat
    11341 caataccata tttttgaaaa agccgtttct gtaatgaagg agaaaactca ccgaggcagt
    11401 tccataggat ggcaagatcc tggtatcggt ctgcgattcc gactcgtcca acatcaatac
    11461 aacctattaa tttcccctcg tcaaaaataa ggttatcaag tgagaaatca ccatgagtga
    11521 cgactgaatc cggtgagaat ggcaaaagtt tatgcatttc tttccagact tgttcaacag
    11581 gccagccatt acgctcgtca tcaaaatcac tcgcatcaac caaaccgtta ttcattcgtg
    11641 attgcgcctg agcgagacga aatacgcgat cgctgttaaa aggacaatta caaacaggaa
    11701 tcgaatgcaa ccggcgcagg aacactgcca gcgcatcaac aatattttca cctgaatcag
    11761 gatattcttc taatacctgg aatgctgttt tccctgggat cgcagtggtg agtaaccatg
    11821 catcatcagg agtacggata aaatgcttga tggtcggaag aggcataaat tccgtcagcc
    11881 agtttagtct gaccatctca tctgtaacaa cattggcaac gctacctttg ccatgtttca
    11941 gaaacaactc tggcgcatcg ggcttcccat acaatcggta gattgtcgca cctgattgcc
    12001 cgacattatc gcgagcccat ttatacccat ataaatcagc atccatgttg gaatttaatc
    12061 gcggccttga gcaagacgtt tcccgttgaa tatggctcat aacacccctt gtattactgt
    12121 ttatgtaagc agacagtttt attgttcatg atgatatatt tttatcttgt gcaatgtaac
    12181 atcagagatt ttgagacaca acgtggcttt gttgaataaa tcgaactttt gctgagttga
    12241 aggatcagat cacgcatctt cccgacaacg cagaccgttc cgtggcaaag caaaagttca
    12301 aaatcaccaa ctggtccacc tacaacaaag ctctcatcaa ccgtggctcc ctcactttct
    12361 ggctggatga tggggcgatt caggcgatcc ccatccaaca gcccgccgtc gagcgggct
//
LOCUS       IHP_0276               12463 bp    DNA     circular PLN 12-JUL-2021
DEFINITION  Hordeum vulgare.
ACCESSION   IHP_0276
VERSION
KEYWORDS    .
SOURCE      Hordeum vulgare
  ORGANISM  Hordeum vulgare
            Eukaryota; Viridiplantae; Streptophyta; Embryophyta; Tracheophyta;
            Spermatophyta; Magnoliopsida; Liliopsida; Poales; Poaceae; BOP
            clade; Pooideae; Triticodae; Triticeae; Hordeinae; Hordeum.
REFERENCE   1  (bases 1 to 12463)
  AUTHORS   Moscou,M.J.
  TITLE     The barley immune receptor Mla recognizes multiple pathogens and
            contributes to host range dynamics
  JOURNAL   unpublished
REFERENCE   2  (bases 1 to 12463)
  AUTHORS   Moscou,M.J.
  TITLE     Direct Submission
  JOURNAL   Submitted (12-JUL-2021) Moscou Group, The Sainsbury Laboratory,
            Norwich Research Park, Norwich, Norfolk NR4 7UH, United Kingdom
COMMENT     Bankit Comment: ALT EMAIL:matthew.moscou@gmail.com
            Bankit Comment: Vecscreen Comment:Submitter says that this sequence
            is a Synthetic Construct
            Bankit Comment: TOTAL # OF SEQS:4.
FEATURES             Location/Qualifiers
     source          1..12463
                     /organism="Hordeum vulgare"
                     /mol_type="genomic DNA"
                     /db_xref="taxon:4513"
     rep_origin      27..504
     misc_feature    534..557
                     /note="LB"
     misc_feature    564..584
                     /note="attB1"
     misc_feature    608..2597
                     /note="35S-Hyg-nos"
     misc_feature    complement(2617..2637)
                     /note="attB2"
     regulatory      2686..3805
                     /regulatory_class="promoter"
                     /function="promoter"
                     /allele="Mla6"
     5'UTR           join(3806..4002,4113..4179,4282..4325)
                     /allele="Mla6"
     gene            4326..8354
                     /gene="Mla7"
     CDS             join(4326..5146,6183..8191,8305..8354)
                     /gene="Mla7"
                     /codon_start=1
                     /allele="Mla7"
                     /product="Mla7"
                     /translation="MDIVTGAISNLIPKLGELLTEEFKLHKGVKKNIEDLGKELESMN
                     AALIKIGEVPREQLDSQDKLWADEVRELSYVIEDVVDKFLVQVDGIKSDDNNNKFKGL
                     MKRTTELLKKVKHKHGIAHAIKDIQEQLQKVADRRDRNKVFVPHPTRTIAIDPCLRAL
                     YAEATELVGIYGKRDQGLMRLLSMEGDDASNKRLKKVSIVGFGGLGKTTLARAVYEKI
                     KGDFDCRAFVPVGQNPDMKKVLRDILIDLGNPHSDLAMLDANQLIKKLHEFLENKRYL
                     VIIDDIWDEKLWEGINFAFSNRNNLGSRLITTTRIVSVSNSCCSSDGDSVYQMEPLSV
                     DDSRMLFYKRIFPDENACINEFEQVSRDILKKCGGVPLAIITIASALAGDQKMKPKCE
                     WDILLRSLGSGLTEDNSLEEMRRILSFSYSNLPSNLKTCLLYLCVYPEDSMISRDKLI
                     WKWVAEGFVHHENQGNSLYLLGLNYFNQLINRSMIQPIYNYSGEAYACRVHDMVLDLI
                     CNLSNEAKFVNLLDGTGNSMSSQSNCRRLSLQKRNEDHQARPFTDIKSMSRVRSITIF
                     PSAIEVMPSLSRFDVLRVLDLSRCNLGENSSMQLNLKGVGHLTHLRYLGLEGTNISKL
                     PAEIGKLQFLEVLDLENNHNLKELPSTVCNFRRLIYLNLVGCQVVPPVGVLQNLTSIE
                     VLSGILVSLNIIAQELGKLKRMRELEIHFDDGSLDLYEDFVNSLCKLHHIESLIVDCN
                     SRETSSFELMDLLGERWVPPVHLREFKSFMPSQLSALRGWIQRDPSHLSNLSELTLWP
                     VKDVQQDDVEIIGGLSSLRSLFIKSTYQTQRLLVIPADGFRCIVGFQLDCGSATQILF
                     EPGALPRAEAVAFSLAVRVAKEDGNCGFDLGLQGNLLSLRRDVFVLIYCGGARVGEAK
                     EAEAAVRRALDAHPSHPPIYIEMRPHIAKGAHDDDLCEERRRTDF"
     3'UTR           join(8355..8399,9398..9814)
     regulatory      9815..10009
                     /regulatory_class="terminator"
                     /function="terminator"
                     /allele="Mla6"
     misc_feature    10455..10479
                     /note="RB"
     rep_origin      10513..11236
     misc_feature    complement(11331..12142)
                     /note="npt1"
BASE COUNT     3351 a   2707 c   2923 g   3482 t
ORIGIN      
        1 tttttatccc cggaagcctg tggatagagg gtagttatcc acgtgaaacc gctaatgccc
       61 cgcaaagcct tgattcacgg ggctttccgg cccgctccaa aaactatcca cgtgaaatcg
      121 ctaatcaggg tacgtgaaat cgctaatcgg agtacgtgaa atcgctaata aggtcacgtg
      181 aaatcgctaa tcaaaaaggc acgtgagaac gctaatagcc ctttcagatc aacagcttgc
      241 aaacacccct cgctccggca agtagttaca gcaagtagta tgttcaatta gcttttcaat
      301 tatgaatata tatatcaatt attggtcgcc cttggcttgt ggacaatgcg ctacgcgcac
      361 cggctccgcc cgtggacaac cgcaagcggt tgcccaccgt cgagcgcctt tgcccacaac
      421 ccggcggccg gccgcaacag atcgttttat aaattttttt ttttgaaaaa gaaaaagccc
      481 gaaaggcggc aacctctcgg gcttctggat ttccgatccc cggaattaga tcttggcagg
      541 atatattgtg gtgtaacgta tcacaagttt gtacaaaaaa gcaggctccg cggccgcccc
      601 cttcacctag actcgacgcg tcctagagat ccgtcaacat ggtggagcac gacactctcg
      661 tctactccaa gaatatcaaa gatacagtct cagaagacca aagggctatt gagacttttc
      721 aacaaagggt aatatcggga aacctcctcg gattccattg cccagctatc tgtcacttca
      781 tcaaaaggac agtagaaaag gaaggtggca cctacaaatg ccatcattgc gataaaggaa
      841 aggctatcgt tcaagatgcc tctgccgaca gtggtcccaa agatggaccc ccacccacga
      901 ggagcatcgt ggaaaaagaa gacgttccaa ccacgtcttc aaagcaagtg gattgatgtg
      961 atatctccac tgacgtaagg gatgacgcac aatcccacta tccttcgcaa gacccttcct
     1021 ctatataagg aagttcattt catttggaga ggacgacccc gatatgaaaa agcctgaact
     1081 caccgcgacg tctgtcgaga agtttctgat cgaaaagttc gacagcgtct ccgacctgat
     1141 gcagctctcg gagggcgaag aatctcgtgc tttcagcttc gatgtaggag ggcgtggata
     1201 tgtcctgcgg gtaaatagct gcgccgatgg tttctacaaa gatcgttatg tttatcggca
     1261 ctttgcatcg gccgcgctcc cgattccgga agtgcttgac attggggaat tcagcgagag
     1321 cctgacctat tgcatctccc gccgtgcaca gggtgtcacg ttgcaagacc tgcctgaaac
     1381 cgaactgccc gctgttctgc aggtaaattt ctagtttttc tccttcattt tcttggttag
     1441 gacccttttc tctttttatt tttttgagct ttgatctttc tttaaactga tctatttttt
     1501 aattgattgg ttatggtgta aatattacat agctttaact gataatctga ttactttatt
     1561 tcgtgtgtct atgatgatga tgataactgc agccggtcgc ggaggccatg gatgcgatcg
     1621 ctgcggccga tcttagccag acgagcgggt tcggcccatt cggaccgcaa ggaatcggtc
     1681 aatacactac atggcgtgat ttcatatgcg cgattgctga tccccatgtg tatcactggc
     1741 aaactgtgat ggacgacacc gtcagtgcgt ccgtcgcgca ggctctcgat gagctgatgc
     1801 tttgggccga ggactgcccc gaagtccggc acctcgtgca cgcggatttc ggctccaaca
     1861 atgtcctgac ggacaatggc cgcataacag cggtcattga ctggagcgag gcgatgttcg
     1921 gggattccca atacgaggtc gccaacatct tcttctggag gccgtggttg gcttgtatgg
     1981 agcagcagac gcgctacttc gagcggaggc atccggagct tgcaggatcg ccgcggctcc
     2041 gggcgtatat gctccgcatt ggtcttgacc aactctatca gagcttggtt gacggcaatt
     2101 tcgatgatgc agcttgggcg cagggtcgat gcgacgcaat cgtccgatcc ggagccggga
     2161 ctgtcgggcg tacacaaatc gcccgcagaa gcgcggccgt ctggaccgat ggctgtgtag
     2221 aagtactcgc cgatagtgga aaccgacgcc ccagcactcg tccgagggca aaggaataga
     2281 gtagatgccg accgggatcc ggagagctcg aatttccccg atcgttcaaa catttggcaa
     2341 taaagtttct taagattgaa tcctgttgcc ggtcttgcga tgattatcat ataatttctg
     2401 ttgaattacg ttaagcatgt aataattaac atgtaatgca tgacgttatt tatgagatgg
     2461 gtttttatga ttagagtccc gcaattatac atttaatacg cgatagaaaa caaaatatag
     2521 cgcgcaaact aggataaatt atcgcgcgcg gtgtcatcta tgttactaga tcgggaattc
     2581 atcgatgata tcagatcaag ggtgggcgcg ccgacccagc tttcttgtac aaagtggtga
     2641 tccccctcga ggtcgacggt atcgataagc ttgatatcga attccttcag gtgcactgga
     2701 acatgagact cattgggtat ttccggtgtt gatttgagga gtaatttacc acctggcaaa
     2761 tgactgcata gacagaggag taatgcatga tgtggactga ccaaccaact gaggagattc
     2821 agagaaatga gaggagagta aatgcagtga atgatggctg gtggacggac catatacagt
     2881 gtatgtaatt attttgctct gaatccctgt ctctctgtga cccactgaat aaacacatca
     2941 gccaaaagca gtactgttcg gacttcggag ggatcgtgga gtagtagtaa tttcctctct
     3001 tgactgttgt tcctctgagt cctgtgctcc ccgcctccac tgactgctac ctccatctcg
     3061 tctcagtcct ctccttcatt tcaagctgtg aaccgaaaac atgcacccag tccggccttg
     3121 atgtaatgca ggcaaccaat cgacatggag atgtcgattt ttagcgtata tatgcttagc
     3181 cagacccaac tagatcaaat atgcaaggta cctgaaaacg atgccggtaa ccccaaatcg
     3241 cgtcgtgaac cggagtaatg ctagacttac gtaaagattt acatatgttt acgggccggg
     3301 ctgatttggc tatgtttgat tggattaggt ggaggattag gcccacccat cctgaaaatc
     3361 aggaaggggt cagtattatt agtttaatga aaagggagaa ttagtacgta agattttgta
     3421 gacttttacg taagtctagc cattattgtt aaccaccaca gtccacgtct ctgcgtccgc
     3481 tcatatcacc ttgctcgatc gtctcctcca caaacttttc tttccggccg tgtgtggatg
     3541 atagtgtgta ctctctagca gttgattgaa ggattggact gagtctagtc gacgctagtg
     3601 acctaagggg acgaagatgc gaggaaggcc ggtcctgtac tctctcgtcc atgcatgtcg
     3661 cgagctgcgt cgtccccatc accgccacca ccaccgccat ggtaggtctc caccttggtc
     3721 gacctcctcc acagactttt cgcaccaatt aattccggcc agtcggcgac gaccacttcc
     3781 cgtggtgctg gtgaatgaat ttatgcgtgt gtgtgctatg cttgtcattc cagagatatg
     3841 ccagttgcgt tctcacggct gagtcattgg cacctcacct tctgtctctc tcgttaaatt
     3901 tgtatcgata tataagtgct tttgagtact tgcatatata agtgcttttg gatctaaaaa
     3961 gttattagtt ttcatgctta agtatctgat caatttgcgg tggtagtggc atctttcttg
     4021 ctattctgct ctaatgaaat ctttcacgtc cacacgttct tgttatagat ctgctgattt
     4081 gcttagatta taagttcttc ttattcttcc agatcgattg gagcgaccct cacgcctctg
     4141 gtgcgccgtc gctgtgttct gctccgccgt gaagaatcaa ggtgggcttg gtccagatct
     4201 agctaagctt taatttcgca gcttgttcaa ggcttcacac aatttggatt gcgttacagc
     4261 tccctttatt catcaattta caggcttcca gctgattgat acggagatct cgtcctcctg
     4321 ctctcatgga tattgtcacc ggtgccattt ccaacctgat tcccaagttg ggggagctac
     4381 tcacggagga gttcaagctg cacaagggtg tcaagaaaaa tattgaggac ctcgggaagg
     4441 agcttgagag catgaacgct gccctcatca agattggtga ggtgccgagg gagcagctcg
     4501 acagccaaga caagctctgg gccgatgagg tcagagagct ctcctacgtc attgaggatg
     4561 tcgtcgacaa gttcctcgta caggttgatg gcattaagtc tgatgataac aacaacaaat
     4621 ttaaggggct catgaagagg actaccgagt tgttgaagaa agtcaagcat aagcatggga
     4681 tagctcacgc gatcaaggac atccaagagc aactccaaaa ggtggctgat aggcgtgaca
     4741 ggaacaaggt atttgttcct catcctacga gaacaattgc tattgaccct tgccttcgag
     4801 ctttgtatgc tgaagcgaca gagctagttg gcatatatgg aaagagggat caaggcctca
     4861 tgaggttgct ttccatggag ggcgatgatg cctctaataa gagactgaag aaggtctcca
     4921 ttgttggatt tggagggttg ggcaagacca ctcttgctag agcggtatac gagaagatta
     4981 aaggtgattt cgattgtcgg gcatttgttc cggtcggtca gaaccctgac atgaagaagg
     5041 ttttaaggga tatcctcatt gatctcggaa atcctcactc agatcttgcg atgctggatg
     5101 ccaatcagct tattaaaaag cttcatgaat ttctagagaa caaaaggtat gcatcaattt
     5161 agaaaaaagt acactattat gtgatgtttg tttcctatgc tagtggaacg gattagaata
     5221 ttttttttca ttaaggtcac ctttactggc ataagcagtt cacactaaac agtaaacctt
     5281 ataggtgaaa attttcaggc atatatatat atatatatat atatatatat atatatatat
     5341 atatatatat atatatatat atgtttgatt ctttccggct taacaaaata attagcaagt
     5401 acttcttgtt gcatttgttc caacggctga atttattggc atcagtccaa gaaatccatc
     5461 taaacgtttt acatttcacc aaagtgtgtg tcatgacaga tgtaacaaat aataaaccaa
     5521 aaggagagga aggaaagagg gagataaatg ttacaaaaat ttaaatcaaa cttatttcta
     5581 cctttctcct tacctaccca gttgtaaaac acatattata ttttaaagag aggcaacatg
     5641 cgccaaaggc tgcccttgaa aattcctaaa atattgtaca tttgactcat gaccaaacaa
     5701 aaagttaaat tgtctcttcc ttatcgcatt atatttccat gcatgccttt ttctggaaac
     5761 ttactatcag caaaatttag acgaaaggat gatgccacat aatttcagtc tccaagagat
     5821 ttgttagttg ccatatatta aattggtgtg ccaacctata cctgggcctt ttttatgtat
     5881 ctacttgatc atttgaactt ctgtagttaa ttgtattcta tgaatgatca ctcatccaaa
     5941 aacttgctat ttgtgtttca ctttcttgag tcttgaatat ttattcattt tgttcatcat
     6001 acgattggag gcccataatg gatgcttaat gagagtaaga ttatcgagct ccaaacacat
     6061 gcttcttact agtgtttgaa tatatagcct tatagatgta tagttcaacc catagattca
     6121 tatgaccctc agctttctga tgtgtatata taaccttaca ctgacactcc gaaataatgt
     6181 aggtatcttg tcataattga tgatatatgg gatgaaaaat tgtgggaagg catcaacttt
     6241 gctttctcca ataggaataa tctaggcagt cggctaatca ccacaacccg cattgtcagt
     6301 gtctctaatt catgttgctc atcagatggt gattctgttt atcaaatgga accgctttct
     6361 gttgatgact ccagaatgct cttctacaaa agaatatttc ctgatgagaa tgcatgtata
     6421 aatgaatttg aacaagtatc cagagatatt ctaaagaaat gtggtggggt accactagcc
     6481 ataattacta tagctagtgc tttggctggt gaccagaaga tgaaaccaaa atgtgagtgg
     6541 gatattctcc ttcggtccct tggctctgga ctaacagaag ataacagttt agaggagatg
     6601 cggagaatac tctctttcag ctattctaat ctaccttcga atctgaaaac ttgtctactg
     6661 tatctatgtg tatatccaga agatagtatg atttctagag ataaactgat atggaagtgg
     6721 gtggccgaag gatttgtcca ccatgaaaat caaggaaata gcctgtattt gctcggatta
     6781 aattacttca accagctcat taatagaagt atgatccagc caatatataa ttatagcggc
     6841 gaggcatatg cttgccgtgt acatgatatg gttctggacc ttatctgcaa cttgtcaaat
     6901 gaagcaaagt ttgtgaatct attggatggc actgggaata gcatgtcttc acagagtaat
     6961 tgtcgccgtt tgtcccttca gaaaagaaat gaagatcatc aagccaggcc tttcacagat
     7021 atcaagagta tgtcacgagt gaggtcaatt actatctttc catctgctat tgaagtcatg
     7081 ccatctcttt caaggtttga cgttttacgt gtacttgatc tgtcacgatg taatcttggg
     7141 gagaatagca gcatgcagct taacctcaag ggtgttggac atttaactca cctaaggtac
     7201 cttggtctag aaggtaccaa catcagtaag ctccctgctg agataggaaa actgcagttt
     7261 ttggaggtgt tggatcttga aaacaatcat aatctaaagg aattgccgtc cacagtttgt
     7321 aatttcagaa gattaatcta cctaaattta gttggctgtc aggtggttcc tccagttggt
     7381 gtgttgcaaa atctgacatc catagaagtg ttgagtggta tcttggtctc tctgaacatt
     7441 attgcacaag agcttggcaa gttgaaaagg atgagggagc ttgagattca cttcgatgat
     7501 ggtagtttgg atttgtatga agatttcgtg aattccctgt gcaagctaca tcacatcgaa
     7561 agtctaatcg ttgattgcaa ttccagggaa acatcatctt ttgaactgat ggatctcctg
     7621 ggggaacgct gggtgcctcc tgtacatctc cgtgaattta agtcattcat gcccagccaa
     7681 ctctctgcac tgcgagggtg gatacagagg gacccctccc atctctcgaa cctctccgag
     7741 ttaaccctct ggccagtgaa ggacgtgcag caggatgacg tggaaatcat tgggggactg
     7801 tcgtccctac gctctctctt cataaagagc acctaccaaa cacaacggct gctagtcatc
     7861 cctgcagatg ggttccgctg tattgttggc tttcaattgg attgtggatc tgccacgcag
     7921 atattgtttg agcctggagc tttgccgagg gcggaagcag ttgcgttcag cctggccgtg
     7981 cgggtggcaa aagaggatgg taactgtggt ttcgacttgg gcctgcaggg gaacctgctc
     8041 tcccttcggc gggatgtctt tgttcttatc tattgtggtg gagcgagggt tggggaggca
     8101 aaggaagcgg aggctgcggt gaggcgtgcc ctcgacgccc atcccagcca tcccccgatt
     8161 tatattgaga tgaggccgca tatagcaaaa ggtacgcatc ctgcacctaa ctaattactt
     8221 gtgcacttac acatgtgttt ttttctcaat gacggactaa ccttattact ttctgcgtgg
     8281 attttgatct ctaaatctcc caaggtgctc atgatgatga tttgtgtgag gagaggagga
     8341 gaactgattt ctgatttctg atccagagcg actcacattg catcagatgt gctctcgagg
     8401 tatgtagcag ataagaaaca gattaaggta tttacaaaaa ttgcttagac ataagtatct
     8461 gatcagaaaa gtggacttgg cagtgtagtg tgaaacttgc ctagtcactt ttttggcaag
     8521 gggtgatgaa agataagaat tattttatgc aaattgatag aaggatagtc agtaatgggg
     8581 aattggggat atgactagat tttcagaagt tatatgtaca aggagtgttg ttttaccgaa
     8641 aaggctttca tcccggttta tatataaagc aaaccaccag atcaagagta caagcataag
     8701 accaaaccag acacgcatac acatacccaa gatagaacga cgtcaaatac gggggttctg
     8761 ctgagggcac agctcaacaa gccctaaaaa acaaaataag gcggagggac cgcaatagaa
     8821 gcaactaatc tggctctgga ggtggtggcg gaaccaagcg gaaggccatc atccgcagat
     8881 ctgcgatgat ggagtcgatg gcgtcctgat ccgggagggg tgctgtttta ggtgacaagt
     8941 accccaggtt atacagttta tctgtagcta gagtgctaca cgctaatttc actgctctaa
     9001 aatgtagagg ggatctgtat ggtgaaactg ctgagctacg acatcgattg cttgctgatc
     9061 gtgaaggctt tggtcttgag gaatgagcaa gattcatgta gatgacgccg caaaataaat
     9121 atatacgtaa tggctttcaa agaataatgg ggtattttct gtgcatccta tatttatagc
     9181 tttgaatgct caacaagtga aatgaccata aagaaaattt tggcatgtaa aaggtccact
     9241 tacgatcata gttttttata gttagcattc agaaatagta tcggcagagt taatctgaat
     9301 cgtcgaggaa tggtaattgc ttgaaaaatg ttttcgctga ggatatttga tgttttattg
     9361 gtctgtctaa caaagaatag aaatgcacga tatgtaggta gcagcggcgc ggggcgttgg
     9421 agttacagct ggtggcatca gagatgcttg tttcacaaac agttcgggcg ggcgctgacc
     9481 atgcaaatgt ttcgaacttt gctggaactt gtgtgatgag cttcttttaa atggcactca
     9541 gcttgcagaa agaaacatgg ttttgttttg taatgaataa gcaagggtgt tggggtgaat
     9601 tgatccttac aaggatagct ttgcttttct ttagttgagg gccaccgttg ctgctctgtt
     9661 ttgcatgttg ttgttacatg ggaggacatg ctagtgtatt ttgtttttaa gctgagccga
     9721 acaaacctga gtatgtatta tcagttccgt gttgaatgaa atctgagctc attaattcaa
     9781 taaaaactgt ggtttactgt tggacttgtt acttaaaagc tacccacttc gtccggaatt
     9841 attagcattt agagacatcc atttgaacct caggtagttc tggacggagg tagtactatt
     9901 tactagttct actaacatgt ttgtgtttac atacaaatga aaagtgtgat tcgaactaac
     9961 aagtacgtac gatttctaag gtgtgcttcc aactaacaag catgtgtacg atccactagt
    10021 tctagagcgg ccgccaccgc ggtggagctc cagcttttgt tccctttagt gagggttaat
    10081 tgcgcgcttg gcgtaatcat ggtcatagct gtttcctgtg tgaaattgtt atccgctcac
    10141 aattccacac aacatacgag ccggaagcat aaagtgtaaa gcctggggtg cctaatgagt
    10201 gagctaactc acattaattg cgttgcgctc actgcccgct ttccagtcgg gaaacctgtc
    10261 gtgccagctg cattaatgaa tcggccaacg cgcggggaga ggcggtttgc gtattgggcg
    10321 ctcttccgct tcctcgctca ctgactcgct gcgctcggtc gttcggctgc ggcgagcggt
    10381 atcagctcac tcaaaggcgg taatacggtt atccacagaa tcaggggata acgcaggaaa
    10441 gaacatgaag gccttgacag gatatattgg cgggtaaact aagtcgctgt atgtgtttgt
    10501 ttgagatctc atgtgagcaa aaggccagca aaaggccagg aaccgtaaaa aggccgcgtt
    10561 gctggcgttt ttccataggc tccgcccccc tgacgagcat cacaaaaatc gacgctcaag
    10621 tcagaggtgg cgaaacccga caggactata aagataccag gcgtttcccc ctggaagctc
    10681 cctcgtgcgc tctcctgttc cgaccctgcc gcttaccgga tacctgtccg cctttctccc
    10741 ttcgggaagc gtggcgcttt ctcatagctc acgctgtagg tatctcagtt cggtgtaggt
    10801 cgttcgctcc aagctgggct gtgtgcacga accccccgtt cagcccgacc gctgcgcctt
    10861 atccggtaac tatcgtcttg agtccaaccc ggtaagacac gacttatcgc cactggcagc
    10921 agccactggt aacaggatta gcagagcgag gtatgtaggc ggtgctacag agttcttgaa
    10981 gtggtggcct aactacggct acactagaag aacagtattt ggtatctgcg ctctgctgaa
    11041 gccagttacc ttcggaagaa gagttggtag ctcttgatcc ggcaaacaaa ccaccgctgg
    11101 tagcggtggt ttttttgttt gcaagcagca gattacgcgc agaaaaaaag gatctcaaga
    11161 agatcctttg atcttttcta cggggtctga cgctcagtgg aacgaaaact cacgttaagg
    11221 gattttggtc atgagattat caaaaaggat cttcacctag atccttttaa attaaaaatg
    11281 aagttttaaa tcaatctaaa gtatatatgt gtaacattgg tctagtgatt agaaaaactc
    11341 atcgagcatc aaatgaaact gcaatttatt catatcagga ttatcaatac catatttttg
    11401 aaaaagccgt ttctgtaatg aaggagaaaa ctcaccgagg cagttccata ggatggcaag
    11461 atcctggtat cggtctgcga ttccgactcg tccaacatca atacaaccta ttaatttccc
    11521 ctcgtcaaaa ataaggttat caagtgagaa atcaccatga gtgacgactg aatccggtga
    11581 gaatggcaaa agtttatgca tttctttcca gacttgttca acaggccagc cattacgctc
    11641 gtcatcaaaa tcactcgcat caaccaaacc gttattcatt cgtgattgcg cctgagcgag
    11701 acgaaatacg cgatcgctgt taaaaggaca attacaaaca ggaatcgaat gcaaccggcg
    11761 caggaacact gccagcgcat caacaatatt ttcacctgaa tcaggatatt cttctaatac
    11821 ctggaatgct gttttccctg ggatcgcagt ggtgagtaac catgcatcat caggagtacg
    11881 gataaaatgc ttgatggtcg gaagaggcat aaattccgtc agccagttta gtctgaccat
    11941 ctcatctgta acatcattgg caacgctacc tttgccatgt ttcagaaaca actctggcgc
    12001 atcgggcttc ccatacaatc ggtagattgt cgcacctgat tgcccgacat tatcgcgagc
    12061 ccatttatac ccatataaat cagcatccat gttggaattt aatcgcggcc ttgagcaaga
    12121 cgtttcccgt tgaatatggc tcataacacc ccttgtatta ctgtttatgt aagcagacag
    12181 ttttattgtt catgatgata tatttttatc ttgtgcaatg taacatcaga gattttgaga
    12241 cacaacgtgg ctttgttgaa taaatcgaac ttttgctgag ttgaaggatc agatcacgca
    12301 tcttcccgac aacgcagacc gttccgtggc aaagcaaaag ttcaaaatca ccaactggtc
    12361 cacctacaac aaagctctca tcaaccgtgg ctccctcact ttctggctgg atgatggggc
    12421 gattcaggcg atccccatcc aacagcccgc cgtcgagcgg gct
//
