# Supplementary material for: The barley immune receptor Mla recognizes multiple pathogens and contributes to host range dynamics
Source: Nat Commun. 2021 Nov 25;12:6915. doi: 10.1038/s41467-021-27288-3 (PMC8617247; doi:10.1038/s41467-021-27288-3)
Supplement: Supplementary file 16 — Source Data [file 41467_2021_27288_MOESM16_ESM.zip › Source Data/Supplementary Figure 6/SxGP_panel.txt]

accession	Rps6	Rps7	Rps8	haplotypes
SxGP DH-1	A	B	A	ABA
SxGP DH-5	A	A	B	AAB
SxGP DH-9	A	A	B	AAB
SxGP DH-10	A	A	B	AAB
SxGP DH-12	B	B	B	BBB
SxGP DH-14	A	B	B	ABB
SxGP DH-18	B	A	B	BAB
SxGP DH-20	A	B	B	ABB
SxGP DH-21	A	A	A	AAA
SxGP DH-22	B	B	B	BBB
SxGP DH-23	B	A	A	BAA
SxGP DH-24	B	A	B	BAB
SxGP DH-28	B	B	B	BBB
SxGP DH-34	B	B	B	BBB
SxGP DH-36	A	B	A	ABA
SxGP DH-42	B	B	B	BBB
SxGP DH-43	B	B	B	BBB
SxGP DH-47	A	A	A	AAA
SxGP DH-65	B	B	A	BBA
SxGP DH-102	A	B	A	ABA
