# Supplementary material for: The barley immune receptor Mla recognizes multiple pathogens and contributes to host range dynamics
Source: Nat Commun. 2021 Nov 25;12:6915. doi: 10.1038/s41467-021-27288-3 (PMC8617247; doi:10.1038/s41467-021-27288-3)
Supplement: Supplementary file 16 — Source Data [file 41467_2021_27288_MOESM16_ESM.zip › Source Data/Supplementary Figure 6/MM_0911_NIAB39_df_SxGP.csv]

identifier	accession	trait	replicate	phenotype
HV_04564	Morex	CHL	1	1.50
HV_04564	Morex	CHL	2	2.00
HV_04564	Morex	CHL	3	3.00
HV_04564	Morex	INF	1	0.00
HV_04564	Morex	INF	2	0.00
HV_04564	Morex	INF	3	0.00
HV_04263	SusPtrit	CHL	1	4.00
HV_04263	SusPtrit	CHL	2	3.00
HV_04263	SusPtrit	CHL	3	3.00
HV_04263	SusPtrit	INF	1	4.00
HV_04263	SusPtrit	INF	2	3.50
HV_04263	SusPtrit	INF	3	3.00
HV_10420	Golden Promise	CHL	1	0.50
HV_10420	Golden Promise	CHL	2	0.00
HV_10420	Golden Promise	CHL	3	0.00
HV_10420	Golden Promise	INF	1	0.00
HV_10420	Golden Promise	INF	2	0.00
HV_10420	Golden Promise	INF	3	0.00
HV_04265	SxGP DH-1	CHL	1	3.00
HV_04265	SxGP DH-1	CHL	2	4.00
HV_04265	SxGP DH-1	CHL	3	2.00
HV_04265	SxGP DH-1	INF	1	0.00
HV_04265	SxGP DH-1	INF	2	0.00
HV_04265	SxGP DH-1	INF	3	0.00
HV_04269	SxGP DH-5	CHL	1	3.50
HV_04269	SxGP DH-5	CHL	2	3.50
HV_04269	SxGP DH-5	CHL	3	3.00
HV_04269	SxGP DH-5	INF	1	1.00
HV_04269	SxGP DH-5	INF	2	1.00
HV_04269	SxGP DH-5	INF	3	2.50
HV_04273	SxGP DH-9	CHL	1	1.50
HV_04273	SxGP DH-9	CHL	2	2.00
HV_04273	SxGP DH-9	CHL	3	2.50
HV_04273	SxGP DH-9	INF	1	0.00
HV_04273	SxGP DH-9	INF	2	0.00
HV_04273	SxGP DH-9	INF	3	0.00
HV_04274	SxGP DH-10	CHL	1	2.00
HV_04274	SxGP DH-10	CHL	2	2.50
HV_04274	SxGP DH-10	CHL	3	2.00
HV_04274	SxGP DH-10	INF	1	0.00
HV_04274	SxGP DH-10	INF	2	0.00
HV_04274	SxGP DH-10	INF	3	0.00
HV_04276	SxGP DH-12	CHL	1	0.50
HV_04276	SxGP DH-12	CHL	2	0.50
HV_04276	SxGP DH-12	CHL	3	0.00
HV_04276	SxGP DH-12	INF	1	0.00
HV_04276	SxGP DH-12	INF	2	0.00
HV_04276	SxGP DH-12	INF	3	0.00
HV_04278	SxGP DH-14	CHL	1	3.00
HV_04278	SxGP DH-14	CHL	2	0.50
HV_04278	SxGP DH-14	CHL	3	1.00
HV_04278	SxGP DH-14	INF	1	0.00
HV_04278	SxGP DH-14	INF	2	0.00
HV_04278	SxGP DH-14	INF	3	0.00
HV_04282	SxGP DH-18	CHL	1	0.00
HV_04282	SxGP DH-18	CHL	2	0.00
HV_04282	SxGP DH-18	CHL	3	0.00
HV_04282	SxGP DH-18	INF	1	0.00
HV_04282	SxGP DH-18	INF	2	0.00
HV_04282	SxGP DH-18	INF	3	0.00
HV_04284	SxGP DH-20	CHL	1	1.00
HV_04284	SxGP DH-20	CHL	2	1.00
HV_04284	SxGP DH-20	CHL	3	1.00
HV_04284	SxGP DH-20	INF	1	0.00
HV_04284	SxGP DH-20	INF	2	0.00
HV_04284	SxGP DH-20	INF	3	0.00
HV_04285	SxGP DH-21	CHL	1	3.00
HV_04285	SxGP DH-21	CHL	2	2.50
HV_04285	SxGP DH-21	CHL	3	3.00
HV_04285	SxGP DH-21	INF	1	4.00
HV_04285	SxGP DH-21	INF	2	3.50
HV_04285	SxGP DH-21	INF	3	3.00
HV_04286	SxGP DH-22	CHL	1	0.00
HV_04286	SxGP DH-22	CHL	2	0.00
HV_04286	SxGP DH-22	CHL	3	0.00
HV_04286	SxGP DH-22	INF	1	0.00
HV_04286	SxGP DH-22	INF	2	0.00
HV_04286	SxGP DH-22	INF	3	0.00
HV_04287	SxGP DH-23	CHL	1	0.50
HV_04287	SxGP DH-23	CHL	2	1.50
HV_04287	SxGP DH-23	CHL	3	0.00
HV_04287	SxGP DH-23	INF	1	0.00
HV_04287	SxGP DH-23	INF	2	0.00
HV_04287	SxGP DH-23	INF	3	0.00
HV_04288	SxGP DH-24	CHL	1	0.00
HV_04288	SxGP DH-24	CHL	2	0.50
HV_04288	SxGP DH-24	CHL	3	0.00
HV_04288	SxGP DH-24	INF	1	0.00
HV_04288	SxGP DH-24	INF	2	0.00
HV_04288	SxGP DH-24	INF	3	0.00
HV_04292	SxGP DH-28	CHL	1	0.00
HV_04292	SxGP DH-28	CHL	2	0.50
HV_04292	SxGP DH-28	CHL	3	1.00
HV_04292	SxGP DH-28	INF	1	0.00
HV_04292	SxGP DH-28	INF	2	0.00
HV_04292	SxGP DH-28	INF	3	0.00
HV_04298	SxGP DH-34	CHL	1	3.00
HV_04298	SxGP DH-34	CHL	2	0.00
HV_04298	SxGP DH-34	CHL	3	3.00
HV_04298	SxGP DH-34	INF	1	0.00
HV_04298	SxGP DH-34	INF	2	0.00
HV_04298	SxGP DH-34	INF	3	0.00
HV_04300	SxGP DH-36	CHL	1	3.00
HV_04300	SxGP DH-36	CHL	2	4.00
HV_04300	SxGP DH-36	INF	1	0.00
HV_04300	SxGP DH-36	INF	2	0.00
HV_04306	SxGP DH-42	CHL	1	0.00
HV_04306	SxGP DH-42	CHL	2	0.00
HV_04306	SxGP DH-42	CHL	3	0.00
HV_04306	SxGP DH-42	INF	1	0.00
HV_04306	SxGP DH-42	INF	2	0.00
HV_04306	SxGP DH-42	INF	3	0.00
HV_04307	SxGP DH-43	CHL	1	0.00
HV_04307	SxGP DH-43	CHL	2	0.50
HV_04307	SxGP DH-43	CHL	3	0.00
HV_04307	SxGP DH-43	INF	1	0.00
HV_04307	SxGP DH-43	INF	2	0.00
HV_04307	SxGP DH-43	INF	3	0.00
HV_05399	SxGP DH-47	CHL	1	3.00
HV_05399	SxGP DH-47	CHL	2	3.00
HV_05399	SxGP DH-47	CHL	3	3.00
HV_05399	SxGP DH-47	INF	1	4.00
HV_05399	SxGP DH-47	INF	2	3.00
HV_05399	SxGP DH-47	INF	3	3.00
HV_04329	SxGP DH-65	CHL	1	0.50
HV_04329	SxGP DH-65	CHL	2	0.50
HV_04329	SxGP DH-65	CHL	3	0.00
HV_04329	SxGP DH-65	INF	1	0.00
HV_04329	SxGP DH-65	INF	2	0.00
HV_04329	SxGP DH-65	INF	3	0.00
HV_04366	SxGP DH-102	CHL	1	0.50
HV_04366	SxGP DH-102	CHL	2	0.00
HV_04366	SxGP DH-102	CHL	3	0.00
HV_04366	SxGP DH-102	INF	1	0.00
HV_04366	SxGP DH-102	INF	2	0.00
HV_04366	SxGP DH-102	INF	3	0.00
