# Supplementary material for: The barley immune receptor Mla recognizes multiple pathogens and contributes to host range dynamics
Source: Nat Commun. 2021 Nov 25;12:6915. doi: 10.1038/s41467-021-27288-3 (PMC8617247; doi:10.1038/s41467-021-27288-3)
Supplement: Supplementary file 16 — Source Data [file 41467_2021_27288_MOESM16_ESM.zip › Source Data/Figure 6/phenotypic_data/figure_6.R]

library(ggplot2)

## IHP_0305, Panel A
data = read.table(file="IHP_0305_tabular.txt", sep="\t", header=T)
data = data.frame(data)

postscript(file="IHP_0305_INF_control.ps", width=4, height=2)
ggplot(data[data$CT=="Controls",], aes(family, INF, col=factor(transgene))) + geom_jitter(size=2, width=0.2, height=0.1) + theme_bw() + facet_wrap(~ CT, scales = "free_x") + scale_color_manual(values=c("#56b4e9", "#e69f00")) + scale_y_continuous(breaks=seq(0,4,1), limits=c(-0.1,4.1))
dev.off()

postscript(file="IHP_0305_INF_transgenic.ps", width=5, height=2)
ggplot(data[data$CT=="Transgenic",], aes(family, INF, col=factor(transgene))) + geom_jitter(size=2, width=0.2, height=0.1) + theme_bw() + facet_wrap(~ identifier, scales = "free_x") + scale_color_manual(values=c("#56b4e9", "#e69f00")) + scale_y_continuous(breaks=seq(0,4,1), limits=c(-0.1,4.1))
dev.off()

## IHP_0358, Panel B
data = read.table(file="IHP_0358_tabular.txt", sep="\t", header=T)
data = data.frame(data)

postscript(file="IHP_0358_PST_0821_INF_control.ps", width=5, height=2)
ggplot(data[data$CT=="Controls",], aes(family, INF, col=factor(transgene))) + geom_jitter(size=2, width=0.2, height=0.1) + theme_bw() + facet_wrap(~ CT, scales = "free_x") + scale_color_manual(values=c("#56b4e9", "#e69f00")) + scale_y_continuous(breaks=seq(0,4,1), limits=c(-0.1,4.1))
dev.off()

postscript(file="IHP_0358_PST_0821_INF_transgenic.ps", width=4, height=2)
ggplot(data[data$CT=="Transgenic",], aes(family, INF, col=factor(transgene))) + geom_jitter(size=2, width=0.2, height=0.1) + theme_bw() + facet_wrap(~ identifier, scales = "free_x") + scale_color_manual(values=c("#56b4e9", "#e69f00")) + scale_y_continuous(breaks=seq(0,4,1), limits=c(-0.1,4.1))
dev.off()

## NIAB 35, Panel C
data = read.table(file="NIAB35_tabular.txt", sep="\t", header=T)
data = data.frame(data)

postscript(file="NIAB35_PST_15151_INF_control.ps", width=5, height=2)
ggplot(data[data$CT=="Controls",], aes(family, INF, col=factor(transgene))) + geom_jitter(size=2, width=0.2, height=0.1) + theme_bw() + facet_wrap(~ CT, scales = "free_x") + scale_color_manual(values=c("#56b4e9", "#e69f00")) + scale_y_continuous(breaks=seq(0,4,1), limits=c(-0.1,4.1))
dev.off()

postscript(file="NIAB35_PST_15151_INF_transgenic.ps", width=4, height=2)
ggplot(data[data$CT=="Transgenic",], aes(family, INF, col=factor(transgene))) + geom_jitter(size=2, width=0.2, height=0.1) + theme_bw() + facet_wrap(~ identifier, scales = "free_x") + scale_color_manual(values=c("#56b4e9", "#e69f00")) + scale_y_continuous(breaks=seq(0,4,1), limits=c(-0.1,4.1))
dev.off()

## IHP_0334, Panel D
data = read.table(file="IHP_0334_tabular.txt", sep="\t", header=T)
data = data.frame(data)

postscript(file="IHP_0334_PSH_B012_McNeal_control.ps", width=5, height=2)
ggplot(data[data$CT=="Controls",], aes(family, McNeal, col=factor(transgene))) + geom_jitter(size=2, width=0.2, height=0.1) + theme_bw() + facet_wrap(~ CT, scales = "free_x") + scale_color_manual(values=c("#56b4e9", "#e69f00")) + scale_y_continuous(breaks=seq(0,9,1), limits=c(0,9))
dev.off()

postscript(file="IHP_0334_PSH_B012_McNeal_transgenic.ps", width=4, height=2)
ggplot(data[data$CT=="Transgenic",], aes(family, McNeal, col=factor(transgene))) + geom_jitter(size=2, width=0.2, height=0.1) + theme_bw() + facet_wrap(~ identifier, scales = "free_x") + scale_color_manual(values=c("#56b4e9", "#e69f00")) + scale_y_continuous(breaks=seq(0,9,1), limits=c(0,9))
dev.off()
