# Supplementary material for: The barley immune receptor Mla recognizes multiple pathogens and contributes to host range dynamics
Source: Nat Commun. 2021 Nov 25;12:6915. doi: 10.1038/s41467-021-27288-3 (PMC8617247; doi:10.1038/s41467-021-27288-3)
Supplement: Supplementary file 16 — Source Data [file 41467_2021_27288_MOESM16_ESM.zip › Source Data/Figure 6/phenotypic_data/IHP_0358_tabular.txt]

experiment	source	accession	identifier	family	CT	leaf	transgene	CHL	INF	A	D	B	pCOL	pPUST
IHP_0358	HVT_00010	HVT_00072	T1-7 T2	T2-1	Transgenic	25	0	4	3.5	94	71	94	1	0.755319149
IHP_0358	HVT_00010	HVT_00072	T1-7 T2	T2-1	Transgenic	26	0	4	3.5	78	74	78	1	0.948717949
IHP_0358	HVT_00010	HVT_00072	T1-7 T2	T2-1	Transgenic	27	0	4	3.5	62	41	68	0.911764706	0.602941176
IHP_0358	HVT_00010	HVT_00072	T1-7 T2	T2-1	Transgenic	28	0	3.5	3	38	29	38	1	0.763157895
IHP_0358	HVT_00010	HVT_00072	T1-7 T2	T2-1	Transgenic	29	0	3	2.5	41	24	46	0.891304348	0.52173913
IHP_0358	HVT_00010	HVT_00072	T1-7 T2	T2-1	Transgenic	30	0	3.5	3	68	48	68	1	0.705882353
IHP_0358	HVT_00010	HVT_00072	T1-7 T2	T2-1	Transgenic	31	0	3.5	3	44	26	48	0.916666667	0.541666667
IHP_0358	HVT_00010	HVT_00072	T1-7 T2	T2-1	Transgenic	32	0	3.5	3.5	66	51	72	0.916666667	0.708333333
IHP_0358	HVT_00010	HVT_00072	T1-7 T2	T2-1	Transgenic	33	0	3.5	3.5	60	49	62	0.967741935	0.790322581
IHP_0358	HVT_00010	HVT_00072	T1-7 T2	T2-1	Transgenic	34	0	3.5	3	60	52	60	1	0.866666667
IHP_0358	HVT_00010	HVT_00072	T1-7 T2	T2-1	Transgenic	35	0	3.5	3	54	36	54	1	0.666666667
IHP_0358	HVT_00010	HVT_00072	T1-7 T2	T2-1	Transgenic	36	0	3.5	3	56	30	68	0.823529412	0.441176471
IHP_0358	HVT_00010	HVT_00072	T1-7 T2	T2-1	Transgenic	37	0	3	2.5	NA	NA	NA	NA	NA
IHP_0358	HVT_00010	HVT_00072	T1-7 T2	T2-1	Transgenic	38	0	3.5	3	NA	NA	NA	NA	NA
IHP_0358	HVT_00010	HVT_00073	T1-7 T2	T2-2	Transgenic	20	1	2	0	23	0	66	0.348484848	0
IHP_0358	HVT_00010	HVT_00073	T1-7 T2	T2-2	Transgenic	21	0	3.5	3	54	22	62	0.870967742	0.35483871
IHP_0358	HVT_00010	HVT_00073	T1-7 T2	T2-2	Transgenic	22	0	3	2.5	65	36	72	0.902777778	0.5
IHP_0358	HVT_00010	HVT_00073	T1-7 T2	T2-2	Transgenic	23	1	2.5	0	29	0	66	0.439393939	0
IHP_0358	HVT_00010	HVT_00073	T1-7 T2	T2-2	Transgenic	24	1	2.5	0	20	0	46	0.434782609	0
IHP_0358	HVT_00010	HVT_00073	T1-7 T2	T2-2	Transgenic	25	0	3	2.5	38	3	70	0.542857143	0.042857143
IHP_0358	HVT_00010	HVT_00073	T1-7 T2	T2-2	Transgenic	26	1	2.5	1	41	4	70	0.585714286	0.057142857
IHP_0358	HVT_00010	HVT_00073	T1-7 T2	T2-2	Transgenic	27	1	2.5	1	37	5	64	0.578125	0.078125
IHP_0358	HVT_00010	HVT_00073	T1-7 T2	T2-2	Transgenic	28	0	2.5	1	46	11	60	0.766666667	0.183333333
IHP_0358	HVT_00010	HVT_00073	T1-7 T2	T2-2	Transgenic	29	1	2	0.2	48	0	72	0.666666667	0
IHP_0358	HVT_00010	HVT_00073	T1-7 T2	T2-2	Transgenic	30	1	2	0.2	42	8	70	0.6	0.114285714
IHP_0358	HVT_00010	HVT_00073	T1-7 T2	T2-2	Transgenic	31	1	1.5	0	38	0	68	0.558823529	0
IHP_0358	HVT_00010	HVT_00073	T1-7 T2	T2-2	Transgenic	32	0	NA	NA	NA	NA	NA	NA	NA
IHP_0358	HVT_00010	HVT_00073	T1-7 T2	T2-2	Transgenic	33	1	NA	NA	NA	NA	NA	NA	NA
IHP_0358	HVT_00010	HVT_00074	T1-7 T2	T2-3	Transgenic	23	0	3.5	2.5	66	23	68	0.970588235	0.338235294
IHP_0358	HVT_00010	HVT_00074	T1-7 T2	T2-3	Transgenic	24	0	4	3.5	74	61	74	1	0.824324324
IHP_0358	HVT_00010	HVT_00074	T1-7 T2	T2-3	Transgenic	25	1	2	0	31	0	73	0.424657534	0
IHP_0358	HVT_00010	HVT_00074	T1-7 T2	T2-3	Transgenic	26	1	3.5	0	44	0	64	0.6875	0
IHP_0358	HVT_00010	HVT_00074	T1-7 T2	T2-3	Transgenic	27	1	3.5	2.5	72	18	72	1	0.25
IHP_0358	HVT_00010	HVT_00074	T1-7 T2	T2-3	Transgenic	28	1	3	0.1	56	0	62	0.903225806	0
IHP_0358	HVT_00010	HVT_00074	T1-7 T2	T2-3	Transgenic	29	1	3.5	2.5	56	16	56	1	0.285714286
IHP_0358	HVT_00010	HVT_00074	T1-7 T2	T2-3	Transgenic	30	1	2.5	1	70	0	70	1	0
IHP_0358	HVT_00010	HVT_00074	T1-7 T2	T2-3	Transgenic	31	0	4	3.5	70	45	72	0.972222222	0.625
IHP_0358	HVT_00010	HVT_00074	T1-7 T2	T2-3	Transgenic	32	0	3.5	3	72	33	76	0.947368421	0.434210526
IHP_0358	HVT_00010	HVT_00074	T1-7 T2	T2-3	Transgenic	33	1	3	2.5	68	12	68	1	0.176470588
IHP_0358	HVT_00010	HVT_00074	T1-7 T2	T2-3	Transgenic	34	1	1.5	0	10	0	66	0.151515152	0
IHP_0358	HVT_00010	HVT_00074	T1-7 T2	T2-3	Transgenic	35	1	3.5	2.5	77	22	78	0.987179487	0.282051282
IHP_0358	HVT_00010	HVT_00074	T1-7 T2	T2-3	Transgenic	36	0	3	2.5	86	25	96	0.895833333	0.260416667
IHP_0358	HVT_00010	HVT_00074	T1-7 T2	T2-3	Transgenic	37	1	3	0	32	0	72	0.444444444	0
IHP_0358	HVT_00010	HVT_00074	T1-7 T2	T2-3	Transgenic	38	1	3	2.5	45	20	68	0.661764706	0.294117647
IHP_0358	HVT_00039	HVT_00111	T1-6 T2	T2-1	Transgenic	31	0	3.5	3	78	58	78	1	0.743589744
IHP_0358	HVT_00039	HVT_00111	T1-6 T2	T2-1	Transgenic	32	1	3	0	32	0	68	0.470588235	0
IHP_0358	HVT_00039	HVT_00111	T1-6 T2	T2-1	Transgenic	33	0	3.5	2.5	60	20	72	0.833333333	0.277777778
IHP_0358	HVT_00039	HVT_00111	T1-6 T2	T2-1	Transgenic	34	0	3.5	3	60	36	60	1	0.6
IHP_0358	HVT_00039	HVT_00111	T1-6 T2	T2-1	Transgenic	35	1	3	0.5	55	0	78	0.705128205	0
IHP_0358	HVT_00039	HVT_00111	T1-6 T2	T2-1	Transgenic	36	1	3	2	16	1	36	0.444444444	0.027777778
IHP_0358	HVT_00039	HVT_00111	T1-6 T2	T2-1	Transgenic	37	1	3.5	2.5	58	19	58	1	0.327586207
IHP_0358	HVT_00039	HVT_00111	T1-6 T2	T2-1	Transgenic	38	1	2	0.2	61	3	72	0.847222222	0.041666667
IHP_0358	HVT_00039	HVT_00111	T1-6 T2	T2-1	Transgenic	39	1	2	0.5	41	12	64	0.640625	0.1875
IHP_0358	HVT_00039	HVT_00111	T1-6 T2	T2-1	Transgenic	40	1	0.5	0	13	0	56	0.232142857	0
IHP_0358	HVT_00039	HVT_00111	T1-6 T2	T2-1	Transgenic	41	0	3	2.5	NA	NA	NA	NA	NA
IHP_0358	HVT_00039	HVT_00111	T1-6 T2	T2-1	Transgenic	42	0	3.5	3	58	34	63	0.920634921	0.53968254
IHP_0358	HVT_00039	HVT_00111	T1-6 T2	T2-1	Transgenic	43	1	2.5	1	59	6	76	0.776315789	0.078947368
IHP_0358	HVT_00039	HVT_00111	T1-6 T2	T2-1	Transgenic	44	1	2.5	0.5	55	2	64	0.859375	0.03125
IHP_0358	HVT_00039	HVT_00111	T1-6 T2	T2-1	Transgenic	45	1	3.5	3	24	12	36	0.666666667	0.333333333
IHP_0358	HVT_00039	HVT_00111	T1-6 T2	T2-1	Transgenic	46	1	3.5	2.5	60	23	74	0.810810811	0.310810811
IHP_0358	HVT_00039	HVT_00113	T1-6 T2	T2-3	Transgenic	30	1	3	0	34	0	62	0.548387097	0
IHP_0358	HVT_00039	HVT_00113	T1-6 T2	T2-3	Transgenic	31	1	3.5	0.1	37	0	64	0.578125	0
IHP_0358	HVT_00039	HVT_00113	T1-6 T2	T2-3	Transgenic	32	1	3.5	0	46	0	48	0.958333333	0
IHP_0358	HVT_00039	HVT_00113	T1-6 T2	T2-3	Transgenic	33	1	3	0	45	0	68	0.661764706	0
IHP_0358	HVT_00039	HVT_00113	T1-6 T2	T2-3	Transgenic	34	1	1.5	0	28	0	62	0.451612903	0
IHP_0358	HVT_00039	HVT_00113	T1-6 T2	T2-3	Transgenic	35	1	1	0	19	0	78	0.243589744	0
IHP_0358	HVT_00039	HVT_00113	T1-6 T2	T2-3	Transgenic	36	1	3	0	45	0	83	0.542168675	0
IHP_0358	HVT_00039	HVT_00113	T1-6 T2	T2-3	Transgenic	37	1	2.5	0	35	0	52	0.673076923	0
IHP_0358	HVT_00039	HVT_00113	T1-6 T2	T2-3	Transgenic	38	1	3	0	39	0	77	0.506493506	0
IHP_0358	HVT_00039	HVT_00113	T1-6 T2	T2-3	Transgenic	39	1	2	0	25	0	52	0.480769231	0
IHP_0358	HVT_00039	HVT_00113	T1-6 T2	T2-3	Transgenic	40	1	1.5	0	39	0	64	0.609375	0
IHP_0358	HVT_00039	HVT_00113	T1-6 T2	T2-3	Transgenic	41	1	3	0	28	0	28	1	0
IHP_0358	HVT_00039	HVT_00113	T1-6 T2	T2-3	Transgenic	42	1	NA	NA	NA	NA	NA	NA	NA
IHP_0358	HVT_00039	HVT_00114	T1-6 T2	T2-4	Transgenic	29	0	2.5	2.5	53	27	64	0.828125	0.421875
IHP_0358	HVT_00039	HVT_00114	T1-6 T2	T2-4	Transgenic	30	0	3	2.5	54	15	58	0.931034483	0.25862069
IHP_0358	HVT_00039	HVT_00114	T1-6 T2	T2-4	Transgenic	31	0	4	3.5	44	32	62	0.709677419	0.516129032
IHP_0358	TA_02058	ChineseSpring	ChineseSpring	ChineseSpring	Controls	1	0	4	3.5	38	21	38	1	0.552631579
IHP_0358	TA_02058	ChineseSpring	ChineseSpring	ChineseSpring	Controls	2	0	3.5	3	42	20	42	1	0.476190476
IHP_0358	TA_02058	ChineseSpring	ChineseSpring	ChineseSpring	Controls	3	0	3.5	3.5	NA	NA	NA	NA	NA
IHP_0358	TA_02058	ChineseSpring	ChineseSpring	ChineseSpring	Controls	4	0	3.5	3	NA	NA	NA	NA	NA
IHP_0358	TA_02058	ChineseSpring	ChineseSpring	ChineseSpring	Controls	5	0	3.5	3	NA	NA	NA	NA	NA
IHP_0358	TA_02058	ChineseSpring	ChineseSpring	ChineseSpring	Controls	6	0	2.5	2	NA	NA	NA	NA	NA
IHP_0358	TA_02058	ChineseSpring	ChineseSpring	ChineseSpring	Controls	7	0	2.5	2	NA	NA	NA	NA	NA
IHP_0358	TA_02058	ChineseSpring	ChineseSpring	ChineseSpring	Controls	8	0	2	2	NA	NA	NA	NA	NA
IHP_0358	TA_02058	ChineseSpring	ChineseSpring	ChineseSpring	Controls	9	0	2	2	NA	NA	NA	NA	NA
IHP_0358	TA_02058	ChineseSpring	ChineseSpring	ChineseSpring	Controls	10	0	2	1.5	NA	NA	NA	NA	NA
IHP_0358	TA_02058	ChineseSpring	ChineseSpring	ChineseSpring	Controls	11	0	3	3	NA	NA	NA	NA	NA
IHP_0358	TA_02058	ChineseSpring	ChineseSpring	ChineseSpring	Controls	12	0	3.5	3	NA	NA	NA	NA	NA
IHP_0358	TA_02058	ChineseSpring	ChineseSpring	ChineseSpring	Controls	13	0	2	2	NA	NA	NA	NA	NA
IHP_0358	TA_02058	ChineseSpring	ChineseSpring	ChineseSpring	Controls	14	0	1	1	NA	NA	NA	NA	NA
IHP_0358	HV_05531	HOR1428	HOR1428	HOR1428	Controls	1	0	0.5	0	0	0	36	0	0
IHP_0358	HV_05531	HOR1428	HOR1428	HOR1428	Controls	2	0	0.5	0	NA	NA	NA	NA	NA
IHP_0358	HV_05531	HOR1428	HOR1428	HOR1428	Controls	3	0	1	0	0	0	34	0	0
IHP_0358	HV_05531	HOR1428	HOR1428	HOR1428	Controls	4	0	1	0	NA	NA	NA	NA	NA
IHP_0358	HV_05531	HOR1428	HOR1428	HOR1428	Controls	5	0	0.5	0	NA	NA	NA	NA	NA
IHP_0358	HV_05531	HOR1428	HOR1428	HOR1428	Controls	6	0	0.5	0	NA	NA	NA	NA	NA
IHP_0358	HV_05531	HOR1428	HOR1428	HOR1428	Controls	7	0	1	0	NA	NA	NA	NA	NA
IHP_0358	HV_05531	HOR1428	HOR1428	HOR1428	Controls	8	0	0.5	0	NA	NA	NA	NA	NA
IHP_0358	HV_05531	HOR1428	HOR1428	HOR1428	Controls	9	0	0.5	0	NA	NA	NA	NA	NA
IHP_0358	HV_05531	HOR1428	HOR1428	HOR1428	Controls	10	0	0.5	0	NA	NA	NA	NA	NA
IHP_0358	HV_05531	HOR1428	HOR1428	HOR1428	Controls	11	0	1	0	NA	NA	NA	NA	NA
IHP_0358	HV_05531	HOR1428	HOR1428	HOR1428	Controls	12	0	0.5	0	NA	NA	NA	NA	NA
IHP_0358	HV_05531	HOR1428	HOR1428	HOR1428	Controls	13	0	0.5	0	NA	NA	NA	NA	NA
IHP_0358	HV_05531	HOR1428	HOR1428	HOR1428	Controls	14	0	0.5	0	NA	NA	NA	NA	NA
IHP_0358	HV_05531	HOR1428	HOR1428	HOR1428	Controls	15	0	0.2	0	NA	NA	NA	NA	NA
IHP_0358	HV_12313	SxGP-DH47	SxGP-DH47	SxGP-DH47	Controls	1	0	3.5	3	72	41	76	0.947368421	0.539473684
IHP_0358	HV_12313	SxGP-DH47	SxGP-DH47	SxGP-DH47	Controls	2	0	4	3.5	NA	NA	NA	NA	NA
IHP_0358	HV_12313	SxGP-DH47	SxGP-DH47	SxGP-DH47	Controls	3	0	3.5	3	70	43	70	1	0.614285714
IHP_0358	HV_12313	SxGP-DH47	SxGP-DH47	SxGP-DH47	Controls	4	0	4	3.5	NA	NA	NA	NA	NA
IHP_0358	HV_12313	SxGP-DH47	SxGP-DH47	SxGP-DH47	Controls	5	0	2.5	2	NA	NA	NA	NA	NA
IHP_0358	HV_12313	SxGP-DH47	SxGP-DH47	SxGP-DH47	Controls	6	0	3.5	3	NA	NA	NA	NA	NA
IHP_0358	HV_12313	SxGP-DH47	SxGP-DH47	SxGP-DH47	Controls	7	0	3	2.5	NA	NA	NA	NA	NA
IHP_0358	HV_12313	SxGP-DH47	SxGP-DH47	SxGP-DH47	Controls	8	0	3.5	3	NA	NA	NA	NA	NA
IHP_0358	HV_12313	SxGP-DH47	SxGP-DH47	SxGP-DH47	Controls	9	0	3.5	3	NA	NA	NA	NA	NA
IHP_0358	HV_12313	SxGP-DH47	SxGP-DH47	SxGP-DH47	Controls	10	0	3.5	3	NA	NA	NA	NA	NA
IHP_0358	HV_12313	SxGP-DH47	SxGP-DH47	SxGP-DH47	Controls	11	0	3	2.5	NA	NA	NA	NA	NA
IHP_0358	HV_12313	SxGP-DH47	SxGP-DH47	SxGP-DH47	Controls	12	0	3.5	3	NA	NA	NA	NA	NA
IHP_0358	HV_12313	SxGP-DH47	SxGP-DH47	SxGP-DH47	Controls	13	0	4	3.5	NA	NA	NA	NA	NA
IHP_0358	HV_12313	SxGP-DH47	SxGP-DH47	SxGP-DH47	Controls	14	0	3.5	3	NA	NA	NA	NA	NA
IHP_0358	HV_12313	SxGP-DH47	SxGP-DH47	SxGP-DH47	Controls	15	0	3.5	3.5	NA	NA	NA	NA	NA
IHP_0358	HV_03541	Manchuria	Manchuria	Manchuria	Controls	1	0	4	3.5	69	53	78	0.884615385	0.679487179
IHP_0358	HV_03541	Manchuria	Manchuria	Manchuria	Controls	2	0	4	3.5	NA	NA	NA	NA	NA
IHP_0358	HV_03541	Manchuria	Manchuria	Manchuria	Controls	3	0	3.5	3.5	53	40	66	0.803030303	0.606060606
IHP_0358	HV_03541	Manchuria	Manchuria	Manchuria	Controls	4	0	4	3.5	NA	NA	NA	NA	NA
IHP_0358	HV_03541	Manchuria	Manchuria	Manchuria	Controls	5	0	3.5	3.5	NA	NA	NA	NA	NA
IHP_0358	HV_03541	Manchuria	Manchuria	Manchuria	Controls	6	0	3	3	NA	NA	NA	NA	NA
IHP_0358	HV_03541	Manchuria	Manchuria	Manchuria	Controls	7	0	3.5	3.5	NA	NA	NA	NA	NA
IHP_0358	HV_03541	Manchuria	Manchuria	Manchuria	Controls	8	0	3.5	3.5	NA	NA	NA	NA	NA
IHP_0358	HV_03541	Manchuria	Manchuria	Manchuria	Controls	9	0	3	3	NA	NA	NA	NA	NA
IHP_0358	HV_03541	Manchuria	Manchuria	Manchuria	Controls	10	0	3	3	NA	NA	NA	NA	NA
IHP_0358	HV_03541	Manchuria	Manchuria	Manchuria	Controls	11	0	3	3	NA	NA	NA	NA	NA
IHP_0358	HV_03541	Manchuria	Manchuria	Manchuria	Controls	12	0	3.5	3.5	NA	NA	NA	NA	NA
IHP_0358	HV_03541	Manchuria	Manchuria	Manchuria	Controls	13	0	3.5	2.5	NA	NA	NA	NA	NA
IHP_0358	HV_03541	Manchuria	Manchuria	Manchuria	Controls	14	0	3.5	3	NA	NA	NA	NA	NA
IHP_0358	HV_03541	Manchuria	Manchuria	Manchuria	Controls	15	0	3.5	3.5	NA	NA	NA	NA	NA
IHP_0358	HV_03541	Manchuria	Manchuria	Manchuria	Controls	16	0	3	2.5	NA	NA	NA	NA	NA
IHP_0358	HV_12316	GoldenPromise	GoldenPromise	GoldenPromise	Controls	1	0	0.5	0	0	0	56	0	0
IHP_0358	HV_12316	GoldenPromise	GoldenPromise	GoldenPromise	Controls	2	0	0	0	0	0	56	0	0
IHP_0358	HV_12316	GoldenPromise	GoldenPromise	GoldenPromise	Controls	3	0	0	0	NA	NA	NA	NA	NA
IHP_0358	HV_12316	GoldenPromise	GoldenPromise	GoldenPromise	Controls	4	0	0	0	NA	NA	NA	NA	NA
IHP_0358	HV_12316	GoldenPromise	GoldenPromise	GoldenPromise	Controls	5	0	0	0	NA	NA	NA	NA	NA
IHP_0358	HV_12316	GoldenPromise	GoldenPromise	GoldenPromise	Controls	6	0	0	0	NA	NA	NA	NA	NA
IHP_0358	HV_12316	GoldenPromise	GoldenPromise	GoldenPromise	Controls	7	0	0	0	NA	NA	NA	NA	NA
IHP_0358	HV_12316	GoldenPromise	GoldenPromise	GoldenPromise	Controls	8	0	0	0	NA	NA	NA	NA	NA
IHP_0358	HV_12316	GoldenPromise	GoldenPromise	GoldenPromise	Controls	9	0	0	0	NA	NA	NA	NA	NA
IHP_0358	HV_12316	GoldenPromise	GoldenPromise	GoldenPromise	Controls	10	0	0	0	NA	NA	NA	NA	NA
IHP_0358	HV_12316	GoldenPromise	GoldenPromise	GoldenPromise	Controls	11	0	0	0	NA	NA	NA	NA	NA
IHP_0358	HV_12316	GoldenPromise	GoldenPromise	GoldenPromise	Controls	12	0	0	0	NA	NA	NA	NA	NA
IHP_0358	HV_12316	GoldenPromise	GoldenPromise	GoldenPromise	Controls	13	0	0	0	NA	NA	NA	NA	NA
IHP_0358	HV_12316	GoldenPromise	GoldenPromise	GoldenPromise	Controls	14	0	0	0	NA	NA	NA	NA	NA
IHP_0358	HV_12316	GoldenPromise	GoldenPromise	GoldenPromise	Controls	15	0	0	0	NA	NA	NA	NA	NA
IHP_0358	HV_12316	GoldenPromise	GoldenPromise	GoldenPromise	Controls	16	0	0	0	NA	NA	NA	NA	NA
IHP_0358	HV_12556	HeilsFranken	HeilsFranken	HeilsFranken	Controls	1	0	1	0	0	0	81	0	0
IHP_0358	HV_12556	HeilsFranken	HeilsFranken	HeilsFranken	Controls	2	0	1	0	0	0	70	0	0
IHP_0358	HV_12556	HeilsFranken	HeilsFranken	HeilsFranken	Controls	3	0	1	0	NA	NA	NA	NA	NA
IHP_0358	HV_12556	HeilsFranken	HeilsFranken	HeilsFranken	Controls	4	0	0.5	0	NA	NA	NA	NA	NA
IHP_0358	HV_12556	HeilsFranken	HeilsFranken	HeilsFranken	Controls	5	0	0.5	0	NA	NA	NA	NA	NA
IHP_0358	HV_12556	HeilsFranken	HeilsFranken	HeilsFranken	Controls	6	0	0.2	0	NA	NA	NA	NA	NA
IHP_0358	HV_12556	HeilsFranken	HeilsFranken	HeilsFranken	Controls	7	0	0.2	0	NA	NA	NA	NA	NA
IHP_0358	HV_12556	HeilsFranken	HeilsFranken	HeilsFranken	Controls	8	0	0.5	0	NA	NA	NA	NA	NA
IHP_0358	HV_12556	HeilsFranken	HeilsFranken	HeilsFranken	Controls	9	0	0.5	0	NA	NA	NA	NA	NA
IHP_0358	HV_12556	HeilsFranken	HeilsFranken	HeilsFranken	Controls	10	0	0.2	0	NA	NA	NA	NA	NA
IHP_0358	HV_12556	HeilsFranken	HeilsFranken	HeilsFranken	Controls	11	0	0.5	0	NA	NA	NA	NA	NA
IHP_0358	HV_12556	HeilsFranken	HeilsFranken	HeilsFranken	Controls	12	0	0.2	0	NA	NA	NA	NA	NA
IHP_0358	HV_12556	HeilsFranken	HeilsFranken	HeilsFranken	Controls	13	0	0.2	0	NA	NA	NA	NA	NA
IHP_0358	HV_12556	HeilsFranken	HeilsFranken	HeilsFranken	Controls	14	0	0	0	NA	NA	NA	NA	NA
IHP_0358	HV_12556	HeilsFranken	HeilsFranken	HeilsFranken	Controls	15	0	0.2	0	NA	NA	NA	NA	NA
IHP_0358	HV_12556	HeilsFranken	HeilsFranken	HeilsFranken	Controls	16	0	0	0	NA	NA	NA	NA	NA
IHP_0358	HV_07852	HarunaNijo	HarunaNijo	HarunaNijo	Controls	1	0	0	0	0	0	66	0	0
IHP_0358	HV_07852	HarunaNijo	HarunaNijo	HarunaNijo	Controls	2	0	0.5	0	0	0	72	0	0
IHP_0358	HV_07852	HarunaNijo	HarunaNijo	HarunaNijo	Controls	3	0	0.5	0	NA	NA	NA	NA	NA
IHP_0358	HV_07852	HarunaNijo	HarunaNijo	HarunaNijo	Controls	4	0	0	0	NA	NA	NA	NA	NA
IHP_0358	HV_07852	HarunaNijo	HarunaNijo	HarunaNijo	Controls	5	0	1	0	NA	NA	NA	NA	NA
IHP_0358	HV_07852	HarunaNijo	HarunaNijo	HarunaNijo	Controls	6	0	1.5	0	NA	NA	NA	NA	NA
IHP_0358	HV_07852	HarunaNijo	HarunaNijo	HarunaNijo	Controls	7	0	0	0	NA	NA	NA	NA	NA
IHP_0358	HV_07852	HarunaNijo	HarunaNijo	HarunaNijo	Controls	8	0	0	0	NA	NA	NA	NA	NA
IHP_0358	HV_07852	HarunaNijo	HarunaNijo	HarunaNijo	Controls	9	0	0	0	NA	NA	NA	NA	NA
IHP_0358	HV_07852	HarunaNijo	HarunaNijo	HarunaNijo	Controls	10	0	0	0	NA	NA	NA	NA	NA
IHP_0358	HV_07852	HarunaNijo	HarunaNijo	HarunaNijo	Controls	11	0	0	0	NA	NA	NA	NA	NA
IHP_0358	HV_07852	HarunaNijo	HarunaNijo	HarunaNijo	Controls	12	0	0	0	NA	NA	NA	NA	NA
IHP_0358	HV_05513	CI16151	CI16151	CI16151	Controls	1	0	3.5	3	46	31	48	0.958333333	0.645833333
IHP_0358	HV_05513	CI16151	CI16151	CI16151	Controls	2	0	4	3.5	NA	NA	NA	NA	NA
IHP_0358	HV_05513	CI16151	CI16151	CI16151	Controls	3	0	3.5	3	76	34	76	1	0.447368421
IHP_0358	HV_05513	CI16151	CI16151	CI16151	Controls	4	0	3.5	3	NA	NA	NA	NA	NA
IHP_0358	HV_05513	CI16151	CI16151	CI16151	Controls	5	0	3.5	3	NA	NA	NA	NA	NA
IHP_0358	HV_05513	CI16151	CI16151	CI16151	Controls	6	0	3.5	3.5	NA	NA	NA	NA	NA
IHP_0358	HV_05513	CI16151	CI16151	CI16151	Controls	7	0	3.5	3	NA	NA	NA	NA	NA
IHP_0358	HV_05513	CI16151	CI16151	CI16151	Controls	8	0	3.5	3	NA	NA	NA	NA	NA
IHP_0358	HV_05513	CI16151	CI16151	CI16151	Controls	9	0	3.5	2.5	NA	NA	NA	NA	NA
IHP_0358	HV_05513	CI16151	CI16151	CI16151	Controls	10	0	3.5	3.5	NA	NA	NA	NA	NA
IHP_0358	HV_05513	CI16151	CI16151	CI16151	Controls	11	0	3.5	3	NA	NA	NA	NA	NA
IHP_0358	HV_05513	CI16151	CI16151	CI16151	Controls	12	0	3.5	2.5	NA	NA	NA	NA	NA
IHP_0358	HV_05513	CI16151	CI16151	CI16151	Controls	13	0	3	2.5	NA	NA	NA	NA	NA
IHP_0358	HV_05513	CI16151	CI16151	CI16151	Controls	14	0	3	2	NA	NA	NA	NA	NA
IHP_0358	HV_05513	CI16151	CI16151	CI16151	Controls	15	0	3.5	3	NA	NA	NA	NA	NA
IHP_0358	HV_05513	CI16151	CI16151	CI16151	Controls	16	0	3.5	3	NA	NA	NA	NA	NA
