# Supplementary material for: The barley immune receptor Mla recognizes multiple pathogens and contributes to host range dynamics
Source: Nat Commun. 2021 Nov 25;12:6915. doi: 10.1038/s41467-021-27288-3 (PMC8617247; doi:10.1038/s41467-021-27288-3)
Supplement: Supplementary file 16 — Source Data [file 41467_2021_27288_MOESM16_ESM.zip › Source Data/Figure 6/phenotypic_data/IHP_0334_tabular.txt]

experiment	source	accession	identifier	family	CT	leaf	transgene	McNeal
IHP_0334	HVT_00010	HVT_00072	T1-7 T2	T2-1	Transgenic	13	0	7
IHP_0334	HVT_00010	HVT_00072	T1-7 T2	T2-1	Transgenic	14	0	7
IHP_0334	HVT_00010	HVT_00072	T1-7 T2	T2-1	Transgenic	15	0	7
IHP_0334	HVT_00010	HVT_00072	T1-7 T2	T2-1	Transgenic	16	0	7
IHP_0334	HVT_00010	HVT_00072	T1-7 T2	T2-1	Transgenic	17	0	7
IHP_0334	HVT_00010	HVT_00072	T1-7 T2	T2-1	Transgenic	18	0	7
IHP_0334	HVT_00010	HVT_00072	T1-7 T2	T2-1	Transgenic	19	0	7
IHP_0334	HVT_00010	HVT_00072	T1-7 T2	T2-1	Transgenic	20	0	7
IHP_0334	HVT_00010	HVT_00072	T1-7 T2	T2-1	Transgenic	21	0	7
IHP_0334	HVT_00010	HVT_00072	T1-7 T2	T2-1	Transgenic	22	0	7
IHP_0334	HVT_00010	HVT_00072	T1-7 T2	T2-1	Transgenic	23	0	7
IHP_0334	HVT_00010	HVT_00072	T1-7 T2	T2-1	Transgenic	24	0	7
IHP_0334	HVT_00010	HVT_00073	T1-7 T2	T2-2	Transgenic	10	1	7
IHP_0334	HVT_00010	HVT_00073	T1-7 T2	T2-2	Transgenic	11	1	7
IHP_0334	HVT_00010	HVT_00073	T1-7 T2	T2-2	Transgenic	12	1	7
IHP_0334	HVT_00010	HVT_00073	T1-7 T2	T2-2	Transgenic	13	1	7
IHP_0334	HVT_00010	HVT_00073	T1-7 T2	T2-2	Transgenic	14	1	7
IHP_0334	HVT_00010	HVT_00073	T1-7 T2	T2-2	Transgenic	15	0	8
IHP_0334	HVT_00010	HVT_00073	T1-7 T2	T2-2	Transgenic	16	1	7
IHP_0334	HVT_00010	HVT_00073	T1-7 T2	T2-2	Transgenic	17	1	7
IHP_0334	HVT_00010	HVT_00073	T1-7 T2	T2-2	Transgenic	18	1	7
IHP_0334	HVT_00010	HVT_00073	T1-7 T2	T2-2	Transgenic	19	0	7
IHP_0334	HVT_00010	HVT_00074	T1-7 T2	T2-3	Transgenic	11	1	8
IHP_0334	HVT_00010	HVT_00074	T1-7 T2	T2-3	Transgenic	12	1	8
IHP_0334	HVT_00010	HVT_00074	T1-7 T2	T2-3	Transgenic	13	1	7
IHP_0334	HVT_00010	HVT_00074	T1-7 T2	T2-3	Transgenic	14	1	7
IHP_0334	HVT_00010	HVT_00074	T1-7 T2	T2-3	Transgenic	15	1	7
IHP_0334	HVT_00010	HVT_00074	T1-7 T2	T2-3	Transgenic	16	1	7
IHP_0334	HVT_00010	HVT_00074	T1-7 T2	T2-3	Transgenic	17	1	7
IHP_0334	HVT_00010	HVT_00074	T1-7 T2	T2-3	Transgenic	18	1	7
IHP_0334	HVT_00010	HVT_00074	T1-7 T2	T2-3	Transgenic	19	1	7
IHP_0334	HVT_00010	HVT_00074	T1-7 T2	T2-3	Transgenic	20	1	7
IHP_0334	HVT_00010	HVT_00074	T1-7 T2	T2-3	Transgenic	21	0	7
IHP_0334	HVT_00010	HVT_00074	T1-7 T2	T2-3	Transgenic	22	1	7
IHP_0334	HVT_00039	HVT_00111	T1-6 T2	T2-1	Transgenic	15	0	8
IHP_0334	HVT_00039	HVT_00111	T1-6 T2	T2-1	Transgenic	16	0	7
IHP_0334	HVT_00039	HVT_00111	T1-6 T2	T2-1	Transgenic	17	1	7
IHP_0334	HVT_00039	HVT_00111	T1-6 T2	T2-1	Transgenic	18	1	7
IHP_0334	HVT_00039	HVT_00111	T1-6 T2	T2-1	Transgenic	19	1	7
IHP_0334	HVT_00039	HVT_00111	T1-6 T2	T2-1	Transgenic	20	1	7
IHP_0334	HVT_00039	HVT_00111	T1-6 T2	T2-1	Transgenic	21	0	7
IHP_0334	HVT_00039	HVT_00111	T1-6 T2	T2-1	Transgenic	22	1	7
IHP_0334	HVT_00039	HVT_00111	T1-6 T2	T2-1	Transgenic	23	1	7
IHP_0334	HVT_00039	HVT_00111	T1-6 T2	T2-1	Transgenic	24	1	7
IHP_0334	HVT_00039	HVT_00111	T1-6 T2	T2-1	Transgenic	25	1	7
IHP_0334	HVT_00039	HVT_00111	T1-6 T2	T2-1	Transgenic	26	0	7
IHP_0334	HVT_00039	HVT_00111	T1-6 T2	T2-1	Transgenic	27	1	7
IHP_0334	HVT_00039	HVT_00111	T1-6 T2	T2-1	Transgenic	28	1	7
IHP_0334	HVT_00039	HVT_00111	T1-6 T2	T2-1	Transgenic	29	0	7
IHP_0334	HVT_00039	HVT_00111	T1-6 T2	T2-1	Transgenic	30	0	7
IHP_0334	HVT_00039	HVT_00113	T1-6 T2	T2-3	Transgenic	14	1	7
IHP_0334	HVT_00039	HVT_00113	T1-6 T2	T2-3	Transgenic	15	1	7
IHP_0334	HVT_00039	HVT_00113	T1-6 T2	T2-3	Transgenic	16	1	7
IHP_0334	HVT_00039	HVT_00113	T1-6 T2	T2-3	Transgenic	17	1	7
IHP_0334	HVT_00039	HVT_00113	T1-6 T2	T2-3	Transgenic	18	1	7
IHP_0334	HVT_00039	HVT_00113	T1-6 T2	T2-3	Transgenic	19	1	7
IHP_0334	HVT_00039	HVT_00113	T1-6 T2	T2-3	Transgenic	20	1	7
IHP_0334	HVT_00039	HVT_00113	T1-6 T2	T2-3	Transgenic	21	1	7
IHP_0334	HVT_00039	HVT_00113	T1-6 T2	T2-3	Transgenic	22	1	7
IHP_0334	HVT_00039	HVT_00113	T1-6 T2	T2-3	Transgenic	23	1	7
IHP_0334	HVT_00039	HVT_00113	T1-6 T2	T2-3	Transgenic	24	1	7
IHP_0334	HVT_00039	HVT_00113	T1-6 T2	T2-3	Transgenic	25	1	7
IHP_0334	HVT_00039	HVT_00113	T1-6 T2	T2-3	Transgenic	26	1	7
IHP_0334	HVT_00039	HVT_00113	T1-6 T2	T2-3	Transgenic	27	1	7
IHP_0334	HVT_00039	HVT_00113	T1-6 T2	T2-3	Transgenic	28	1	7
IHP_0334	HVT_00039	HVT_00113	T1-6 T2	T2-3	Transgenic	29	1	7
IHP_0334	HVT_00039	HVT_00114	T1-6 T2	T2-4	Transgenic	14	0	8
IHP_0334	HVT_00039	HVT_00114	T1-6 T2	T2-4	Transgenic	15	0	7
IHP_0334	HVT_00039	HVT_00114	T1-6 T2	T2-4	Transgenic	16	0	7
IHP_0334	HVT_00039	HVT_00114	T1-6 T2	T2-4	Transgenic	17	0	7
IHP_0334	HVT_00039	HVT_00114	T1-6 T2	T2-4	Transgenic	18	0	7
IHP_0334	HVT_00039	HVT_00114	T1-6 T2	T2-4	Transgenic	19	0	7
IHP_0334	HVT_00039	HVT_00114	T1-6 T2	T2-4	Transgenic	20	0	7
IHP_0334	HVT_00039	HVT_00114	T1-6 T2	T2-4	Transgenic	21	0	7
IHP_0334	HVT_00039	HVT_00114	T1-6 T2	T2-4	Transgenic	22	0	7
IHP_0334	HVT_00039	HVT_00114	T1-6 T2	T2-4	Transgenic	23	0	7
IHP_0334	HVT_00039	HVT_00114	T1-6 T2	T2-4	Transgenic	24	0	7
IHP_0334	HVT_00039	HVT_00114	T1-6 T2	T2-4	Transgenic	25	0	7
IHP_0334	HVT_00039	HVT_00114	T1-6 T2	T2-4	Transgenic	26	0	7
IHP_0334	HVT_00039	HVT_00114	T1-6 T2	T2-4	Transgenic	27	0	7
IHP_0334	HVT_00039	HVT_00114	T1-6 T2	T2-4	Transgenic	28	0	7
IHP_0334	TA_02058	ChineseSpring	ChineseSpring	ChineseSpring	Controls	1	0	1
IHP_0334	TA_02058	ChineseSpring	ChineseSpring	ChineseSpring	Controls	2	0	1
IHP_0334	TA_02058	ChineseSpring	ChineseSpring	ChineseSpring	Controls	3	0	1
IHP_0334	TA_02058	ChineseSpring	ChineseSpring	ChineseSpring	Controls	4	0	1
IHP_0334	TA_02058	ChineseSpring	ChineseSpring	ChineseSpring	Controls	5	0	1
IHP_0334	TA_02058	ChineseSpring	ChineseSpring	ChineseSpring	Controls	6	0	1
IHP_0334	TA_02058	ChineseSpring	ChineseSpring	ChineseSpring	Controls	7	0	1
IHP_0334	TA_02058	ChineseSpring	ChineseSpring	ChineseSpring	Controls	8	0	1
IHP_0334	TA_02058	ChineseSpring	ChineseSpring	ChineseSpring	Controls	9	0	1
IHP_0334	TA_02058	ChineseSpring	ChineseSpring	ChineseSpring	Controls	10	0	1
IHP_0334	TA_02058	ChineseSpring	ChineseSpring	ChineseSpring	Controls	11	0	1
IHP_0334	TA_02058	ChineseSpring	ChineseSpring	ChineseSpring	Controls	12	0	1
IHP_0334	TA_02058	ChineseSpring	ChineseSpring	ChineseSpring	Controls	13	0	1
IHP_0334	TA_02058	ChineseSpring	ChineseSpring	ChineseSpring	Controls	14	0	1
IHP_0334	TA_02058	ChineseSpring	ChineseSpring	ChineseSpring	Controls	15	0	1
IHP_0334	TA_02058	ChineseSpring	ChineseSpring	ChineseSpring	Controls	16	0	1
IHP_0334	HV_05531	HOR1428	HOR1428	HOR1428	Controls	1	0	2
IHP_0334	HV_05531	HOR1428	HOR1428	HOR1428	Controls	2	0	2
IHP_0334	HV_05531	HOR1428	HOR1428	HOR1428	Controls	3	0	2
IHP_0334	HV_05531	HOR1428	HOR1428	HOR1428	Controls	4	0	2
IHP_0334	HV_05531	HOR1428	HOR1428	HOR1428	Controls	5	0	2
IHP_0334	HV_05531	HOR1428	HOR1428	HOR1428	Controls	6	0	2
IHP_0334	HV_05531	HOR1428	HOR1428	HOR1428	Controls	7	0	2
IHP_0334	HV_05531	HOR1428	HOR1428	HOR1428	Controls	8	0	2
IHP_0334	HV_05531	HOR1428	HOR1428	HOR1428	Controls	9	0	2
IHP_0334	HV_05531	HOR1428	HOR1428	HOR1428	Controls	10	0	2
IHP_0334	HV_05531	HOR1428	HOR1428	HOR1428	Controls	11	0	2
IHP_0334	HV_05531	HOR1428	HOR1428	HOR1428	Controls	12	0	2
IHP_0334	HV_05531	HOR1428	HOR1428	HOR1428	Controls	13	0	2
IHP_0334	HV_05531	HOR1428	HOR1428	HOR1428	Controls	14	0	2
IHP_0334	HV_05531	HOR1428	HOR1428	HOR1428	Controls	15	0	2
IHP_0334	HV_05531	HOR1428	HOR1428	HOR1428	Controls	16	0	2
IHP_0334	HV_12313	SxGP-DH47	SxGP-DH47	SxGP-DH47	Controls	1	0	8
IHP_0334	HV_12313	SxGP-DH47	SxGP-DH47	SxGP-DH47	Controls	2	0	8
IHP_0334	HV_12313	SxGP-DH47	SxGP-DH47	SxGP-DH47	Controls	3	0	8
IHP_0334	HV_12313	SxGP-DH47	SxGP-DH47	SxGP-DH47	Controls	4	0	8
IHP_0334	HV_12313	SxGP-DH47	SxGP-DH47	SxGP-DH47	Controls	5	0	8
IHP_0334	HV_12313	SxGP-DH47	SxGP-DH47	SxGP-DH47	Controls	6	0	8
IHP_0334	HV_12313	SxGP-DH47	SxGP-DH47	SxGP-DH47	Controls	7	0	8
IHP_0334	HV_12313	SxGP-DH47	SxGP-DH47	SxGP-DH47	Controls	8	0	8
IHP_0334	HV_12313	SxGP-DH47	SxGP-DH47	SxGP-DH47	Controls	9	0	8
IHP_0334	HV_12313	SxGP-DH47	SxGP-DH47	SxGP-DH47	Controls	10	0	8
IHP_0334	HV_12313	SxGP-DH47	SxGP-DH47	SxGP-DH47	Controls	11	0	8
IHP_0334	HV_12313	SxGP-DH47	SxGP-DH47	SxGP-DH47	Controls	12	0	8
IHP_0334	HV_12313	SxGP-DH47	SxGP-DH47	SxGP-DH47	Controls	13	0	8
IHP_0334	HV_12313	SxGP-DH47	SxGP-DH47	SxGP-DH47	Controls	14	0	8
IHP_0334	HV_12313	SxGP-DH47	SxGP-DH47	SxGP-DH47	Controls	15	0	8
IHP_0334	HV_12313	SxGP-DH47	SxGP-DH47	SxGP-DH47	Controls	16	0	8
IHP_0334	HV_03541	Manchuria	Manchuria	Manchuria	Controls	1	0	8
IHP_0334	HV_03541	Manchuria	Manchuria	Manchuria	Controls	2	0	8
IHP_0334	HV_03541	Manchuria	Manchuria	Manchuria	Controls	3	0	8
IHP_0334	HV_03541	Manchuria	Manchuria	Manchuria	Controls	4	0	8
IHP_0334	HV_03541	Manchuria	Manchuria	Manchuria	Controls	5	0	8
IHP_0334	HV_03541	Manchuria	Manchuria	Manchuria	Controls	6	0	8
IHP_0334	HV_03541	Manchuria	Manchuria	Manchuria	Controls	7	0	8
IHP_0334	HV_03541	Manchuria	Manchuria	Manchuria	Controls	8	0	8
IHP_0334	HV_03541	Manchuria	Manchuria	Manchuria	Controls	9	0	8
IHP_0334	HV_03541	Manchuria	Manchuria	Manchuria	Controls	10	0	8
IHP_0334	HV_03541	Manchuria	Manchuria	Manchuria	Controls	11	0	8
IHP_0334	HV_03541	Manchuria	Manchuria	Manchuria	Controls	12	0	8
IHP_0334	HV_03541	Manchuria	Manchuria	Manchuria	Controls	13	0	8
IHP_0334	HV_03541	Manchuria	Manchuria	Manchuria	Controls	14	0	8
IHP_0334	HV_03541	Manchuria	Manchuria	Manchuria	Controls	15	0	8
IHP_0334	HV_03541	Manchuria	Manchuria	Manchuria	Controls	16	0	8
IHP_0334	HV_12316	GoldenPromise	GoldenPromise	GoldenPromise	Controls	1	0	8
IHP_0334	HV_12316	GoldenPromise	GoldenPromise	GoldenPromise	Controls	2	0	8
IHP_0334	HV_12316	GoldenPromise	GoldenPromise	GoldenPromise	Controls	3	0	8
IHP_0334	HV_12316	GoldenPromise	GoldenPromise	GoldenPromise	Controls	4	0	8
IHP_0334	HV_12316	GoldenPromise	GoldenPromise	GoldenPromise	Controls	5	0	8
IHP_0334	HV_12316	GoldenPromise	GoldenPromise	GoldenPromise	Controls	6	0	8
IHP_0334	HV_12316	GoldenPromise	GoldenPromise	GoldenPromise	Controls	7	0	8
IHP_0334	HV_12316	GoldenPromise	GoldenPromise	GoldenPromise	Controls	8	0	8
IHP_0334	HV_12316	GoldenPromise	GoldenPromise	GoldenPromise	Controls	9	0	8
IHP_0334	HV_12316	GoldenPromise	GoldenPromise	GoldenPromise	Controls	10	0	8
IHP_0334	HV_12316	GoldenPromise	GoldenPromise	GoldenPromise	Controls	11	0	8
IHP_0334	HV_12316	GoldenPromise	GoldenPromise	GoldenPromise	Controls	12	0	8
IHP_0334	HV_12316	GoldenPromise	GoldenPromise	GoldenPromise	Controls	13	0	8
IHP_0334	HV_12316	GoldenPromise	GoldenPromise	GoldenPromise	Controls	14	0	8
IHP_0334	HV_12316	GoldenPromise	GoldenPromise	GoldenPromise	Controls	15	0	8
IHP_0334	HV_12316	GoldenPromise	GoldenPromise	GoldenPromise	Controls	16	0	8
IHP_0334	HV_12556	HeilsFranken	HeilsFranken	HeilsFranken	Controls	1	0	4
IHP_0334	HV_12556	HeilsFranken	HeilsFranken	HeilsFranken	Controls	2	0	4
IHP_0334	HV_12556	HeilsFranken	HeilsFranken	HeilsFranken	Controls	3	0	4
IHP_0334	HV_12556	HeilsFranken	HeilsFranken	HeilsFranken	Controls	4	0	4
IHP_0334	HV_12556	HeilsFranken	HeilsFranken	HeilsFranken	Controls	5	0	4
IHP_0334	HV_12556	HeilsFranken	HeilsFranken	HeilsFranken	Controls	6	0	4
IHP_0334	HV_12556	HeilsFranken	HeilsFranken	HeilsFranken	Controls	7	0	4
IHP_0334	HV_12556	HeilsFranken	HeilsFranken	HeilsFranken	Controls	8	0	4
IHP_0334	HV_12556	HeilsFranken	HeilsFranken	HeilsFranken	Controls	9	0	4
IHP_0334	HV_12556	HeilsFranken	HeilsFranken	HeilsFranken	Controls	10	0	4
IHP_0334	HV_12556	HeilsFranken	HeilsFranken	HeilsFranken	Controls	11	0	4
IHP_0334	HV_12556	HeilsFranken	HeilsFranken	HeilsFranken	Controls	12	0	4
IHP_0334	HV_12556	HeilsFranken	HeilsFranken	HeilsFranken	Controls	13	0	4
IHP_0334	HV_12556	HeilsFranken	HeilsFranken	HeilsFranken	Controls	14	0	4
IHP_0334	HV_12556	HeilsFranken	HeilsFranken	HeilsFranken	Controls	15	0	4
IHP_0334	HV_12556	HeilsFranken	HeilsFranken	HeilsFranken	Controls	16	0	4
IHP_0334	HV_07852	HarunaNijo	HarunaNijo	HarunaNijo	Controls	1	0	8
IHP_0334	HV_07852	HarunaNijo	HarunaNijo	HarunaNijo	Controls	2	0	8
IHP_0334	HV_07852	HarunaNijo	HarunaNijo	HarunaNijo	Controls	3	0	8
IHP_0334	HV_07852	HarunaNijo	HarunaNijo	HarunaNijo	Controls	4	0	8
IHP_0334	HV_07852	HarunaNijo	HarunaNijo	HarunaNijo	Controls	5	0	8
IHP_0334	HV_07852	HarunaNijo	HarunaNijo	HarunaNijo	Controls	6	0	8
IHP_0334	HV_07852	HarunaNijo	HarunaNijo	HarunaNijo	Controls	7	0	8
IHP_0334	HV_07852	HarunaNijo	HarunaNijo	HarunaNijo	Controls	8	0	8
IHP_0334	HV_07852	HarunaNijo	HarunaNijo	HarunaNijo	Controls	9	0	8
IHP_0334	HV_07852	HarunaNijo	HarunaNijo	HarunaNijo	Controls	10	0	8
IHP_0334	HV_07852	HarunaNijo	HarunaNijo	HarunaNijo	Controls	11	0	8
IHP_0334	HV_07852	HarunaNijo	HarunaNijo	HarunaNijo	Controls	12	0	8
IHP_0334	HV_07852	HarunaNijo	HarunaNijo	HarunaNijo	Controls	13	0	8
IHP_0334	HV_07852	HarunaNijo	HarunaNijo	HarunaNijo	Controls	14	0	8
IHP_0334	HV_07852	HarunaNijo	HarunaNijo	HarunaNijo	Controls	15	0	8
IHP_0334	HV_07852	HarunaNijo	HarunaNijo	HarunaNijo	Controls	16	0	8
IHP_0334	HV_05513	CI16151	CI16151	CI16151	Controls	1	0	8
IHP_0334	HV_05513	CI16151	CI16151	CI16151	Controls	2	0	8
IHP_0334	HV_05513	CI16151	CI16151	CI16151	Controls	3	0	8
IHP_0334	HV_05513	CI16151	CI16151	CI16151	Controls	4	0	8
IHP_0334	HV_05513	CI16151	CI16151	CI16151	Controls	5	0	8
IHP_0334	HV_05513	CI16151	CI16151	CI16151	Controls	6	0	8
IHP_0334	HV_05513	CI16151	CI16151	CI16151	Controls	7	0	8
IHP_0334	HV_05513	CI16151	CI16151	CI16151	Controls	8	0	8
IHP_0334	HV_05513	CI16151	CI16151	CI16151	Controls	9	0	8
IHP_0334	HV_05513	CI16151	CI16151	CI16151	Controls	10	0	8
IHP_0334	HV_05513	CI16151	CI16151	CI16151	Controls	11	0	8
IHP_0334	HV_05513	CI16151	CI16151	CI16151	Controls	12	0	8
IHP_0334	HV_05513	CI16151	CI16151	CI16151	Controls	13	0	8
IHP_0334	HV_05513	CI16151	CI16151	CI16151	Controls	14	0	8
IHP_0334	HV_05513	CI16151	CI16151	CI16151	Controls	15	0	8
IHP_0334	HV_05513	CI16151	CI16151	CI16151	Controls	16	0	8
