# Supplementary material for: The barley immune receptor Mla recognizes multiple pathogens and contributes to host range dynamics
Source: Nat Commun. 2021 Nov 25;12:6915. doi: 10.1038/s41467-021-27288-3 (PMC8617247; doi:10.1038/s41467-021-27288-3)
Supplement: Supplementary file 16 — Source Data [file 41467_2021_27288_MOESM16_ESM.zip › Source Data/Figure 6/phenotypic_data/IHP_0305_tabular.txt]

experiment	source	accession	identifier	family	CT	leaf	transgene	CHL	INF	A	D	B	pCOL	pPUST
IHP_0305	HVT_00010	HVT_00072	T1-7	T2-1	Transgenic	1	0	3.5	3.5	64	48	64	1	0.75
IHP_0305	HVT_00010	HVT_00072	T1-7	T2-1	Transgenic	2	0	2	1.5	83	28	84	0.988095238	0.333333333
IHP_0305	HVT_00010	HVT_00072	T1-7	T2-1	Transgenic	3	0	3.5	3.5	NA	NA	NA	NA	NA
IHP_0305	HVT_00010	HVT_00072	T1-7	T2-1	Transgenic	4	0	3.5	3.5	NA	NA	NA	NA	NA
IHP_0305	HVT_00010	HVT_00072	T1-7	T2-1	Transgenic	5	0	3.5	3.5	NA	NA	NA	NA	NA
IHP_0305	HVT_00010	HVT_00072	T1-7	T2-1	Transgenic	6	0	3.5	3.5	NA	NA	NA	NA	NA
IHP_0305	HVT_00010	HVT_00072	T1-7	T2-1	Transgenic	7	0	3.5	3.5	NA	NA	NA	NA	NA
IHP_0305	HVT_00010	HVT_00072	T1-7	T2-1	Transgenic	8	0	3.5	3	NA	NA	NA	NA	NA
IHP_0305	HVT_00010	HVT_00072	T1-7	T2-1	Transgenic	9	0	3.5	3	NA	NA	NA	NA	NA
IHP_0305	HVT_00010	HVT_00072	T1-7	T2-1	Transgenic	10	0	3.5	3	NA	NA	NA	NA	NA
IHP_0305	HVT_00010	HVT_00072	T1-7	T2-1	Transgenic	11	0	2	1.5	NA	NA	NA	NA	NA
IHP_0305	HVT_00010	HVT_00072	T1-7	T2-1	Transgenic	12	0	NA	NA	NA	NA	NA	NA	NA
IHP_0305	HVT_00010	HVT_00073	T1-7	T2-2	Transgenic	1	1	4	0.5	NA	NA	NA	NA	NA
IHP_0305	HVT_00010	HVT_00073	T1-7	T2-2	Transgenic	2	0	3	3	NA	NA	NA	NA	NA
IHP_0305	HVT_00010	HVT_00073	T1-7	T2-2	Transgenic	3	1	2	1.5	NA	NA	NA	NA	NA
IHP_0305	HVT_00010	HVT_00073	T1-7	T2-2	Transgenic	4	0	4	3	NA	NA	NA	NA	NA
IHP_0305	HVT_00010	HVT_00073	T1-7	T2-2	Transgenic	5	0	2.5	1	NA	NA	NA	NA	NA
IHP_0305	HVT_00010	HVT_00073	T1-7	T2-2	Transgenic	6	1	0.5	0	NA	NA	NA	NA	NA
IHP_0305	HVT_00010	HVT_00073	T1-7	T2-2	Transgenic	7	1	1.5	0	NA	NA	NA	NA	NA
IHP_0305	HVT_00010	HVT_00073	T1-7	T2-2	Transgenic	8	1	1.5	0	NA	NA	NA	NA	NA
IHP_0305	HVT_00010	HVT_00073	T1-7	T2-2	Transgenic	9	1	3.5	0	NA	NA	NA	NA	NA
IHP_0305	HVT_00010	HVT_00074	T1-7	T2-3	Transgenic	1	0	3.5	3	102	81	104	0.980769231	0.778846154
IHP_0305	HVT_00010	HVT_00074	T1-7	T2-3	Transgenic	2	1	2.5	0	24	0	76	0.315789474	0
IHP_0305	HVT_00010	HVT_00074	T1-7	T2-3	Transgenic	3	1	3.5	2	66	22	78	0.846153846	0.282051282
IHP_0305	HVT_00010	HVT_00074	T1-7	T2-3	Transgenic	4	1	0.5	0	1	0	70	0.014285714	0
IHP_0305	HVT_00010	HVT_00074	T1-7	T2-3	Transgenic	5	1	2.5	0.5	29	0	74	0.391891892	0
IHP_0305	HVT_00010	HVT_00074	T1-7	T2-3	Transgenic	6	1	3.5	1	108	2	124	0.870967742	0.016129032
IHP_0305	HVT_00010	HVT_00074	T1-7	T2-3	Transgenic	7	1	3	2	55	11	76	0.723684211	0.144736842
IHP_0305	HVT_00010	HVT_00074	T1-7	T2-3	Transgenic	8	0	2.5	2	53	24	68	0.779411765	0.352941176
IHP_0305	HVT_00010	HVT_00074	T1-7	T2-3	Transgenic	9	1	3.5	1.5	92	4	94	0.978723404	0.042553191
IHP_0305	HVT_00010	HVT_00074	T1-7	T2-3	Transgenic	10	0	2	2	4	2	20	0.2	0.1
IHP_0305	HVT_00010	HVT_00075	T1-7	T2-4	Transgenic	1	1	2.5	0	41	0	78	0.525641026	0
IHP_0305	HVT_00010	HVT_00075	T1-7	T2-4	Transgenic	2	1	1	0	9	0	56	0.160714286	0
IHP_0305	HVT_00010	HVT_00075	T1-7	T2-4	Transgenic	3	1	4	3	82	36	86	0.953488372	0.418604651
IHP_0305	HVT_00010	HVT_00075	T1-7	T2-4	Transgenic	4	1	3	2.5	29	5	52	0.557692308	0.096153846
IHP_0305	HVT_00010	HVT_00075	T1-7	T2-4	Transgenic	5	0	2	2	37	19	54	0.685185185	0.351851852
IHP_0305	HVT_00010	HVT_00075	T1-7	T2-4	Transgenic	6	1	2.5	0	33	0	82	0.402439024	0
IHP_0305	HVT_00010	HVT_00075	T1-7	T2-4	Transgenic	7	1	3	2.5	78	29	92	0.847826087	0.315217391
IHP_0305	HVT_00010	HVT_00075	T1-7	T2-4	Transgenic	8	1	1.5	0	24	0	90	0.266666667	0
IHP_0305	HVT_00010	HVT_00075	T1-7	T2-4	Transgenic	9	0	3	3	85	45	88	0.965909091	0.511363636
IHP_0305	HVT_00010	HVT_00075	T1-7	T2-4	Transgenic	10	1	3.5	2	89	15	106	0.839622642	0.141509434
IHP_0305	HVT_00010	HVT_00075	T1-7	T2-4	Transgenic	11	1	0	0	0	0	22	0	0
IHP_0305	HVT_00039	HVT_00111	T1-6	T2-1	Transgenic	1	1	4	3	118	34	118	1	0.288135593
IHP_0305	HVT_00039	HVT_00111	T1-6	T2-1	Transgenic	2	1	3	1.5	95	4	96	0.989583333	0.041666667
IHP_0305	HVT_00039	HVT_00111	T1-6	T2-1	Transgenic	3	0	3.5	3.5	96	74	110	0.872727273	0.672727273
IHP_0305	HVT_00039	HVT_00111	T1-6	T2-1	Transgenic	4	0	3	3	76	46	80	0.95	0.575
IHP_0305	HVT_00039	HVT_00111	T1-6	T2-1	Transgenic	5	1	3	0	42	0	76	0.552631579	0
IHP_0305	HVT_00039	HVT_00111	T1-6	T2-1	Transgenic	6	1	3.5	1.5	99	6	102	0.970588235	0.058823529
IHP_0305	HVT_00039	HVT_00111	T1-6	T2-1	Transgenic	7	1	3.5	2	78	23	78	1	0.294871795
IHP_0305	HVT_00039	HVT_00111	T1-6	T2-1	Transgenic	8	1	3.5	3	55	34	58	0.948275862	0.586206897
IHP_0305	HVT_00039	HVT_00111	T1-6	T2-1	Transgenic	9	0	3.5	3.5	85	69	90	0.944444444	0.766666667
IHP_0305	HVT_00039	HVT_00111	T1-6	T2-1	Transgenic	10	1	2	0	33	0	86	0.38372093	0
IHP_0305	HVT_00039	HVT_00111	T1-6	T2-1	Transgenic	11	1	2.5	0	NA	NA	NA	NA	NA
IHP_0305	HVT_00039	HVT_00111	T1-6	T2-1	Transgenic	12	1	2.5	0	NA	NA	NA	NA	NA
IHP_0305	HVT_00039	HVT_00111	T1-6	T2-1	Transgenic	13	1	2	0	NA	NA	NA	NA	NA
IHP_0305	HVT_00039	HVT_00111	T1-6	T2-1	Transgenic	14	1	3.5	2	NA	NA	NA	NA	NA
IHP_0305	HVT_00039	HVT_00112	T1-6	T2-2	Transgenic	1	1	1	0	9	0	60	0.15	0
IHP_0305	HVT_00039	HVT_00112	T1-6	T2-2	Transgenic	2	1	0.5	0	13	0	92	0.141304348	0
IHP_0305	HVT_00039	HVT_00112	T1-6	T2-2	Transgenic	3	1	0.5	0	13	0	78	0.166666667	0
IHP_0305	HVT_00039	HVT_00112	T1-6	T2-2	Transgenic	4	1	2	0	47	0	80	0.5875	0
IHP_0305	HVT_00039	HVT_00112	T1-6	T2-2	Transgenic	5	1	1.5	0	31	0	78	0.397435897	0
IHP_0305	HVT_00039	HVT_00112	T1-6	T2-2	Transgenic	6	1	2	0	23	0	62	0.370967742	0
IHP_0305	HVT_00039	HVT_00112	T1-6	T2-2	Transgenic	7	1	2.5	0	37	0	52	0.711538462	0
IHP_0305	HVT_00039	HVT_00112	T1-6	T2-2	Transgenic	8	1	1.5	0	20	0	56	0.357142857	0
IHP_0305	HVT_00039	HVT_00112	T1-6	T2-2	Transgenic	9	1	1	0	9	0	46	0.195652174	0
IHP_0305	HVT_00039	HVT_00112	T1-6	T2-2	Transgenic	10	1	1.5	0	13	0	50	0.26	0
IHP_0305	HVT_00039	HVT_00112	T1-6	T2-2	Transgenic	11	1	1.5	0	NA	NA	NA	NA	NA
IHP_0305	HVT_00039	HVT_00113	T1-6	T2-3	Transgenic	1	1	1	0	NA	NA	NA	NA	NA
IHP_0305	HVT_00039	HVT_00113	T1-6	T2-3	Transgenic	2	1	1	0	NA	NA	NA	NA	NA
IHP_0305	HVT_00039	HVT_00113	T1-6	T2-3	Transgenic	3	1	1.5	0	NA	NA	NA	NA	NA
IHP_0305	HVT_00039	HVT_00113	T1-6	T2-3	Transgenic	4	1	1	0	NA	NA	NA	NA	NA
IHP_0305	HVT_00039	HVT_00113	T1-6	T2-3	Transgenic	5	1	1.5	0	NA	NA	NA	NA	NA
IHP_0305	HVT_00039	HVT_00113	T1-6	T2-3	Transgenic	6	1	2	0	NA	NA	NA	NA	NA
IHP_0305	HVT_00039	HVT_00113	T1-6	T2-3	Transgenic	7	1	1.5	0	NA	NA	NA	NA	NA
IHP_0305	HVT_00039	HVT_00113	T1-6	T2-3	Transgenic	8	1	0.5	0	NA	NA	NA	NA	NA
IHP_0305	HVT_00039	HVT_00113	T1-6	T2-3	Transgenic	9	1	0.5	0	NA	NA	NA	NA	NA
IHP_0305	HVT_00039	HVT_00113	T1-6	T2-3	Transgenic	10	1	1.5	0	NA	NA	NA	NA	NA
IHP_0305	HVT_00039	HVT_00113	T1-6	T2-3	Transgenic	11	1	2	0	NA	NA	NA	NA	NA
IHP_0305	HVT_00039	HVT_00113	T1-6	T2-3	Transgenic	12	1	1.5	0	NA	NA	NA	NA	NA
IHP_0305	HVT_00039	HVT_00113	T1-6	T2-3	Transgenic	13	1	0.5	0	NA	NA	NA	NA	NA
IHP_0305	HVT_00039	HVT_00114	T1-6	T2-4	Transgenic	1	0	3	3	NA	NA	NA	NA	NA
IHP_0305	HVT_00039	HVT_00114	T1-6	T2-4	Transgenic	2	0	3	3	NA	NA	NA	NA	NA
IHP_0305	HVT_00039	HVT_00114	T1-6	T2-4	Transgenic	3	0	3.5	3.5	NA	NA	NA	NA	NA
IHP_0305	HVT_00039	HVT_00114	T1-6	T2-4	Transgenic	4	0	3.5	3.5	NA	NA	NA	NA	NA
IHP_0305	HVT_00039	HVT_00114	T1-6	T2-4	Transgenic	5	0	2.5	2.5	NA	NA	NA	NA	NA
IHP_0305	HVT_00039	HVT_00114	T1-6	T2-4	Transgenic	6	0	3	3	NA	NA	NA	NA	NA
IHP_0305	HVT_00039	HVT_00114	T1-6	T2-4	Transgenic	7	0	3.5	3.5	NA	NA	NA	NA	NA
IHP_0305	HVT_00039	HVT_00114	T1-6	T2-4	Transgenic	8	0	3	3	NA	NA	NA	NA	NA
IHP_0305	HVT_00039	HVT_00114	T1-6	T2-4	Transgenic	9	0	3.5	3.5	NA	NA	NA	NA	NA
IHP_0305	HVT_00039	HVT_00114	T1-6	T2-4	Transgenic	10	0	3.5	3.5	NA	NA	NA	NA	NA
IHP_0305	HVT_00039	HVT_00114	T1-6	T2-4	Transgenic	11	0	3.5	3.5	NA	NA	NA	NA	NA
IHP_0305	HV_10406	SxGP-DH47	SxGP-DH47	SxGP-DH47	Controls	1	0	3.5	3	110	44	110	1	0.4
IHP_0305	HV_10406	SxGP-DH47	SxGP-DH47	SxGP-DH47	Controls	2	0	3	3	42	40	42	1	0.952380952
IHP_0305	HV_10406	SxGP-DH47	SxGP-DH47	SxGP-DH47	Controls	3	0	3	3	NA	NA	NA	NA	NA
IHP_0305	HV_10406	SxGP-DH47	SxGP-DH47	SxGP-DH47	Controls	4	0	3	3	NA	NA	NA	NA	NA
IHP_0305	HV_10406	SxGP-DH47	SxGP-DH47	SxGP-DH47	Controls	5	0	2.5	2.5	NA	NA	NA	NA	NA
IHP_0305	HV_10406	SxGP-DH47	SxGP-DH47	SxGP-DH47	Controls	6	0	3.5	2	NA	NA	NA	NA	NA
IHP_0305	HV_10406	SxGP-DH47	SxGP-DH47	SxGP-DH47	Controls	7	0	3.5	3	NA	NA	NA	NA	NA
IHP_0305	HV_10406	SxGP-DH47	SxGP-DH47	SxGP-DH47	Controls	8	0	1.5	1.5	NA	NA	NA	NA	NA
IHP_0305	HV_10406	SxGP-DH47	SxGP-DH47	SxGP-DH47	Controls	9	0	2	2	NA	NA	NA	NA	NA
IHP_0305	HV_10406	SxGP-DH47	SxGP-DH47	SxGP-DH47	Controls	10	0	2	2	NA	NA	NA	NA	NA
IHP_0305	HV_10406	SxGP-DH47	SxGP-DH47	SxGP-DH47	Controls	11	0	4	1.5	NA	NA	NA	NA	NA
IHP_0305	HV_10406	SxGP-DH47	SxGP-DH47	SxGP-DH47	Controls	12	0	3	3	NA	NA	NA	NA	NA
IHP_0305	HV_10406	SxGP-DH47	SxGP-DH47	SxGP-DH47	Controls	13	0	3.5	3.5	NA	NA	NA	NA	NA
IHP_0305	HV_05513	CI16151	CI16151	CI16151	Controls	1	0	NA	NA	4	3	4	1	0.75
IHP_0305	HV_05513	CI16151	CI16151	CI16151	Controls	2	0	NA	NA	NA	NA	NA	NA	NA
IHP_0305	HV_05513	CI16151	CI16151	CI16151	Controls	3	0	2.5	2	NA	NA	NA	NA	NA
IHP_0305	HV_05513	CI16151	CI16151	CI16151	Controls	4	0	2.5	1.5	NA	NA	NA	NA	NA
IHP_0305	HV_03155	CI16153	CI16153	CI16153	Controls	1	0	0	0	0	0	36	0	0
IHP_0305	HV_03155	CI16153	CI16153	CI16153	Controls	2	0	0.2	0	0	0	62	0	0
IHP_0305	HV_03155	CI16153	CI16153	CI16153	Controls	3	0	0	0	NA	NA	NA	NA	NA
IHP_0305	HV_03155	CI16153	CI16153	CI16153	Controls	4	0	0	0	NA	NA	NA	NA	NA
IHP_0305	HV_03155	CI16153	CI16153	CI16153	Controls	5	0	0	0	NA	NA	NA	NA	NA
IHP_0305	HV_03155	CI16153	CI16153	CI16153	Controls	6	0	0	0	NA	NA	NA	NA	NA
IHP_0305	HV_03155	CI16153	CI16153	CI16153	Controls	7	0	0	0	NA	NA	NA	NA	NA
IHP_0305	HV_03155	CI16153	CI16153	CI16153	Controls	8	0	0.2	0	NA	NA	NA	NA	NA
IHP_0305	HV_03155	CI16153	CI16153	CI16153	Controls	9	0	0	0	NA	NA	NA	NA	NA
IHP_0305	HV_03155	CI16153	CI16153	CI16153	Controls	10	0	0.1	0	NA	NA	NA	NA	NA
IHP_0305	HV_03155	CI16153	CI16153	CI16153	Controls	11	0	0	0	NA	NA	NA	NA	NA
IHP_0305	HV_07852	HarunaNijo	HarunaNijo	HarunaNijo	Controls	1	0	0	0	0	0	64	0	0
IHP_0305	HV_07852	HarunaNijo	HarunaNijo	HarunaNijo	Controls	2	0	0	0	0	0	76	0	0
IHP_0305	HV_07852	HarunaNijo	HarunaNijo	HarunaNijo	Controls	3	0	0	0	NA	NA	NA	NA	NA
IHP_0305	HV_07852	HarunaNijo	HarunaNijo	HarunaNijo	Controls	4	0	0	0	NA	NA	NA	NA	NA
IHP_0305	HV_07852	HarunaNijo	HarunaNijo	HarunaNijo	Controls	5	0	0	0	NA	NA	NA	NA	NA
IHP_0305	HV_07852	HarunaNijo	HarunaNijo	HarunaNijo	Controls	6	0	0	0	NA	NA	NA	NA	NA
IHP_0305	HV_07852	HarunaNijo	HarunaNijo	HarunaNijo	Controls	7	0	0	0	NA	NA	NA	NA	NA
IHP_0305	HV_07852	HarunaNijo	HarunaNijo	HarunaNijo	Controls	8	0	0	0	NA	NA	NA	NA	NA
IHP_0305	HV_07852	HarunaNijo	HarunaNijo	HarunaNijo	Controls	9	0	0	0	NA	NA	NA	NA	NA
IHP_0305	HV_07852	HarunaNijo	HarunaNijo	HarunaNijo	Controls	10	0	0	0	NA	NA	NA	NA	NA
IHP_0305	HV_07852	HarunaNijo	HarunaNijo	HarunaNijo	Controls	11	0	0.5	0	NA	NA	NA	NA	NA
