# Supplementary material for: The barley immune receptor Mla recognizes multiple pathogens and contributes to host range dynamics
Source: Nat Commun. 2021 Nov 25;12:6915. doi: 10.1038/s41467-021-27288-3 (PMC8617247; doi:10.1038/s41467-021-27288-3)
Supplement: Supplementary file 16 — Source Data [file 41467_2021_27288_MOESM16_ESM.zip › Source Data/Figure 6/phenotypic_data/NIAB35_tabular.txt]

experiment	source	accession	identifier	family	CT	leaf	transgene	CHL	INF	A	D	B	pCOL	pPUST
NIAB35	HVT_00010	HVT_0072	T1-7	T2-1	Transgenic	39	0	3	2.5	76	41	84	0.904761905	0.488095238
NIAB35	HVT_00010	HVT_0072	T1-7	T2-1	Transgenic	40	0	4	3.5	64	53	66	0.96969697	0.803030303
NIAB35	HVT_00010	HVT_0072	T1-7	T2-1	Transgenic	41	0	4	3	79	44	81	0.975308642	0.543209877
NIAB35	HVT_00010	HVT_0072	T1-7	T2-1	Transgenic	42	0	3.5	3	61	48	62	0.983870968	0.774193548
NIAB35	HVT_00010	HVT_0072	T1-7	T2-1	Transgenic	43	0	3.5	3	33	24	43	0.76744186	0.558139535
NIAB35	HVT_00010	HVT_0072	T1-7	T2-1	Transgenic	44	0	3.5	3.5	16	11	30	0.533333333	0.366666667
NIAB35	HVT_00010	HVT_0072	T1-7	T2-1	Transgenic	45	0	3.5	3.5	47	33	52	0.903846154	0.634615385
NIAB35	HVT_00010	HVT_0072	T1-7	T2-1	Transgenic	46	0	3.5	3.5	52	44	64	0.8125	0.6875
NIAB35	HVT_00010	HVT_0072	T1-7	T2-1	Transgenic	47	0	3.5	3	57	38	72	0.791666667	0.527777778
NIAB35	HVT_00010	HVT_0072	T1-7	T2-1	Transgenic	48	0	3.5	3.5	66	44	71	0.929577465	0.61971831
NIAB35	HVT_00010	HVT_0073	T1-7	T2-2	Transgenic	34	0	3	2.5	23	0	38	0.605263158	0
NIAB35	HVT_00010	HVT_0073	T1-7	T2-2	Transgenic	35	1	1	0	20	0	39	0.512820513	0
NIAB35	HVT_00010	HVT_0073	T1-7	T2-2	Transgenic	36	1	2.5	0	39	24	74	0.527027027	0.324324324
NIAB35	HVT_00010	HVT_0073	T1-7	T2-2	Transgenic	37	0	2.5	2.5	58	37	64	0.90625	0.578125
NIAB35	HVT_00010	HVT_0073	T1-7	T2-2	Transgenic	38	0	3.5	3	51	6	64	0.796875	0.09375
NIAB35	HVT_00010	HVT_0073	T1-7	T2-2	Transgenic	39	0	3	1	34	26	52	0.653846154	0.5
NIAB35	HVT_00010	HVT_0073	T1-7	T2-2	Transgenic	40	0	1	0	28	0	42	0.666666667	0
NIAB35	HVT_00010	HVT_0073	T1-7	T2-2	Transgenic	41	1	2.5	2	18	9	34	0.529411765	0.264705882
NIAB35	HVT_00010	HVT_0073	T1-7	T2-2	Transgenic	42	1	3.5	3	47	29	51	0.921568627	0.568627451
NIAB35	HVT_00010	HVT_0073	T1-7	T2-2	Transgenic	43	0	3.5	3	50	33	62	0.806451613	0.532258065
NIAB35	HVT_00010	HVT_0073	T1-7	T2-2	Transgenic	44	1	1.5	0	11	0	43	0.255813953	0
NIAB35	HVT_00010	HVT_0073	T1-7	T2-2	Transgenic	45	0	3.5	3	39	26	59	0.661016949	0.440677966
NIAB35	HVT_00010	HVT_0073	T1-7	T2-2	Transgenic	46	1	3.5	3	41	23	62	0.661290323	0.370967742
NIAB35	HVT_00010	HVT_0073	T1-7	T2-2	Transgenic	47	1	3.5	3	16	12	36	0.444444444	0.333333333
NIAB35	HVT_00010	HVT_0074	T1-7	T2-3	Transgenic	39	1	2.5	0	34	0	66	0.515151515	0
NIAB35	HVT_00010	HVT_0074	T1-7	T2-3	Transgenic	40	1	2.5	0	22	1	40	0.55	0.025
NIAB35	HVT_00010	HVT_0074	T1-7	T2-3	Transgenic	41	0	3.5	3.5	75	57	78	0.961538462	0.730769231
NIAB35	HVT_00010	HVT_0074	T1-7	T2-3	Transgenic	42	0	3.5	3.5	64	50	64	1	0.78125
NIAB35	HVT_00010	HVT_0074	T1-7	T2-3	Transgenic	43	1	3	2	63	23	64	0.984375	0.359375
NIAB35	HVT_00010	HVT_0074	T1-7	T2-3	Transgenic	44	1	2.5	0	34	0	60	0.566666667	0
NIAB35	HVT_00010	HVT_0074	T1-7	T2-3	Transgenic	45	1	2.5	0	38	2	58	0.655172414	0.034482759
NIAB35	HVT_00010	HVT_0074	T1-7	T2-3	Transgenic	46	1	3	2.5	51	26	63	0.80952381	0.412698413
NIAB35	HVT_00010	HVT_0074	T1-7	T2-3	Transgenic	47	1	3	2.5	68	37	68	1	0.544117647
NIAB35	HVT_00010	HVT_0074	T1-7	T2-3	Transgenic	48	0	3.5	3.5	63	39	75	0.84	0.52
NIAB35	HVT_00010	HVT_0074	T1-7	T2-3	Transgenic	49	0	3.5	3.5	71	48	74	0.959459459	0.648648649
NIAB35	HVT_00010	HVT_0074	T1-7	T2-3	Transgenic	50	0	3.5	3	56	47	66	0.848484848	0.712121212
NIAB35	HVT_00010	HVT_0074	T1-7	T2-3	Transgenic	51	1	3	0	46	3	60	0.766666667	0.05
NIAB35	HVT_00010	HVT_0074	T1-7	T2-3	Transgenic	52	1	3	2.5	36	18	46	0.782608696	0.391304348
NIAB35	HVT_00010	HVT_0074	T1-7	T2-3	Transgenic	53	1	3	2	48	20	58	0.827586207	0.344827586
NIAB35	HVT_00039	HVT_0111	T1-6	T2-1	Transgenic	47	1	3	0	40	0	56	0.714285714	0
NIAB35	HVT_00039	HVT_0111	T1-6	T2-1	Transgenic	48	1	2.5	0	30	0	50	0.6	0
NIAB35	HVT_00039	HVT_0111	T1-6	T2-1	Transgenic	49	0	3	3	43	34	54	0.796296296	0.62962963
NIAB35	HVT_00039	HVT_0111	T1-6	T2-1	Transgenic	50	1	3	2.5	53	33	62	0.85483871	0.532258065
NIAB35	HVT_00039	HVT_0111	T1-6	T2-1	Transgenic	51	1	2	0	21	0	55	0.381818182	0
NIAB35	HVT_00039	HVT_0111	T1-6	T2-1	Transgenic	52	1	3	2.5	54	25	62	0.870967742	0.403225806
NIAB35	HVT_00039	HVT_0111	T1-6	T2-1	Transgenic	53	1	3	2.5	58	40	62	0.935483871	0.64516129
NIAB35	HVT_00039	HVT_0111	T1-6	T2-1	Transgenic	54	1	2.5	0	32	1	52	0.615384615	0.019230769
NIAB35	HVT_00039	HVT_0111	T1-6	T2-1	Transgenic	55	0	3.5	3.5	57	47	64	0.890625	0.734375
NIAB35	HVT_00039	HVT_0111	T1-6	T2-1	Transgenic	56	1	3	2	45	13	57	0.789473684	0.228070175
NIAB35	HVT_00039	HVT_0111	T1-6	T2-1	Transgenic	57	1	3	2	61	28	70	0.871428571	0.4
NIAB35	HVT_00039	HVT_0111	T1-6	T2-1	Transgenic	58	1	2.5	0	37	3	59	0.627118644	0.050847458
NIAB35	HVT_00039	HVT_0111	T1-6	T2-1	Transgenic	59	1	2.5	2	46	27	60	0.766666667	0.45
NIAB35	HVT_00039	HVT_0111	T1-6	T2-1	Transgenic	60	1	3.5	3	65	30	66	0.984848485	0.454545455
NIAB35	HVT_00039	HVT_0113	T1-6	T2-3	Transgenic	43	1	1.5	0	18	0	50	0.36	0
NIAB35	HVT_00039	HVT_0113	T1-6	T2-3	Transgenic	44	1	1	0	25	3	58	0.431034483	0.051724138
NIAB35	HVT_00039	HVT_0113	T1-6	T2-3	Transgenic	45	1	3	0	36	0	53	0.679245283	0
NIAB35	HVT_00039	HVT_0113	T1-6	T2-3	Transgenic	46	1	2.5	0	19	0	55	0.345454545	0
NIAB35	HVT_00039	HVT_0113	T1-6	T2-3	Transgenic	47	1	2.5	0	38	1	60	0.633333333	0.016666667
NIAB35	HVT_00039	HVT_0113	T1-6	T2-3	Transgenic	48	1	2	0	35	0	57	0.614035088	0
NIAB35	HVT_00039	HVT_0113	T1-6	T2-3	Transgenic	49	1	2	0.5	24	5	48	0.5	0.104166667
NIAB35	HVT_00039	HVT_0113	T1-6	T2-3	Transgenic	50	1	1	0	20	2	56	0.357142857	0.035714286
NIAB35	HVT_00039	HVT_0113	T1-6	T2-3	Transgenic	51	1	2	0	23	1	67	0.343283582	0.014925373
NIAB35	HVT_00039	HVT_0113	T1-6	T2-3	Transgenic	52	1	2	0	26	0	62	0.419354839	0
NIAB35	HVT_00039	HVT_0113	T1-6	T2-3	Transgenic	53	1	1.5	0	19	1	62	0.306451613	0.016129032
NIAB35	HVT_00039	HVT_0113	T1-6	T2-3	Transgenic	54	1	1	0	16	1	63	0.253968254	0.015873016
NIAB35	HVT_00039	HVT_0113	T1-6	T2-3	Transgenic	55	1	1.5	0	21	0	58	0.362068966	0
NIAB35	HVT_00039	HVT_0113	T1-6	T2-3	Transgenic	56	1	1.5	0	22	0	60	0.366666667	0
NIAB35	HVT_00039	HVT_0113	T1-6	T2-3	Transgenic	57	1	1	0	14	0	36	0.388888889	0
NIAB35	HVT_00039	HVT_0113	T1-6	T2-3	Transgenic	58	1	1.5	0	20	1	34	0.588235294	0.029411765
NIAB35	HVT_00039	HVT_0113	T1-6	T2-3	Transgenic	59	1	2	0	26	0	61	0.426229508	0
NIAB35	HVT_00039	HVT_0114	T1-6	T2-4	Transgenic	32	0	3	3	43	35	59	0.728813559	0.593220339
NIAB35	HVT_00039	HVT_0114	T1-6	T2-4	Transgenic	33	0	3.5	3	59	43	70	0.842857143	0.614285714
NIAB35	HVT_00039	HVT_0114	T1-6	T2-4	Transgenic	34	0	3.5	3.5	52	37	68	0.764705882	0.544117647
NIAB35	TA_02058	ChineseSpring	ChineseSpring	ChineseSpring	Controls	1	0	3	2.5	66	51	72	0.916666667	0.708333333
NIAB35	TA_02058	ChineseSpring	ChineseSpring	ChineseSpring	Controls	2	0	3	2.5	48	40	48	1	0.833333333
NIAB35	TA_02058	ChineseSpring	ChineseSpring	ChineseSpring	Controls	3	0	3.5	3	58	46	58	1	0.793103448
NIAB35	TA_02058	ChineseSpring	ChineseSpring	ChineseSpring	Controls	4	0	3	2.5	56	34	58	0.965517241	0.586206897
NIAB35	TA_02058	ChineseSpring	ChineseSpring	ChineseSpring	Controls	5	0	3	2.5	44	33	44	1	0.75
NIAB35	TA_02058	ChineseSpring	ChineseSpring	ChineseSpring	Controls	6	0	3	2.5	48	38	48	1	0.791666667
NIAB35	TA_02058	ChineseSpring	ChineseSpring	ChineseSpring	Controls	7	0	3	2.5	NA	NA	NA	NA	NA
NIAB35	TA_02058	ChineseSpring	ChineseSpring	ChineseSpring	Controls	8	0	3.5	3	NA	NA	NA	NA	NA
NIAB35	TA_02058	ChineseSpring	ChineseSpring	ChineseSpring	Controls	9	0	3.5	3	NA	NA	NA	NA	NA
NIAB35	TA_02058	ChineseSpring	ChineseSpring	ChineseSpring	Controls	10	0	3	2.5	NA	NA	NA	NA	NA
NIAB35	TA_02058	ChineseSpring	ChineseSpring	ChineseSpring	Controls	11	0	3	3	NA	NA	NA	NA	NA
NIAB35	TA_02058	ChineseSpring	ChineseSpring	ChineseSpring	Controls	12	0	3	2.5	NA	NA	NA	NA	NA
NIAB35	TA_02058	ChineseSpring	ChineseSpring	ChineseSpring	Controls	13	0	3.5	3.5	NA	NA	NA	NA	NA
NIAB35	TA_02058	ChineseSpring	ChineseSpring	ChineseSpring	Controls	14	0	3.5	3	NA	NA	NA	NA	NA
NIAB35	TA_02058	ChineseSpring	ChineseSpring	ChineseSpring	Controls	15	0	3.5	3.5	NA	NA	NA	NA	NA
NIAB35	TA_02058	ChineseSpring	ChineseSpring	ChineseSpring	Controls	16	0	3	2.5	NA	NA	NA	NA	NA
NIAB35	HV_05531	HOR1428	HOR1428	HOR1428	Controls	1	0	0.5	0	0	0	58	0	0
NIAB35	HV_05531	HOR1428	HOR1428	HOR1428	Controls	2	0	1	0	8	0	56	0.142857143	0
NIAB35	HV_05531	HOR1428	HOR1428	HOR1428	Controls	3	0	0.5	0	1	0	52	0.019230769	0
NIAB35	HV_05531	HOR1428	HOR1428	HOR1428	Controls	4	0	0.5	0	1	0	67	0.014925373	0
NIAB35	HV_05531	HOR1428	HOR1428	HOR1428	Controls	5	0	0.5	0	4	0	60	0.066666667	0
NIAB35	HV_05531	HOR1428	HOR1428	HOR1428	Controls	6	0	0.5	0	0	0	71	0	0
NIAB35	HV_05531	HOR1428	HOR1428	HOR1428	Controls	7	0	0.5	0	NA	NA	NA	NA	NA
NIAB35	HV_05531	HOR1428	HOR1428	HOR1428	Controls	8	0	1	0	NA	NA	NA	NA	NA
NIAB35	HV_05531	HOR1428	HOR1428	HOR1428	Controls	9	0	0.5	0	NA	NA	NA	NA	NA
NIAB35	HV_05531	HOR1428	HOR1428	HOR1428	Controls	10	0	1	0	NA	NA	NA	NA	NA
NIAB35	HV_05531	HOR1428	HOR1428	HOR1428	Controls	11	0	0.5	0	NA	NA	NA	NA	NA
NIAB35	HV_05531	HOR1428	HOR1428	HOR1428	Controls	12	0	0.5	0	NA	NA	NA	NA	NA
NIAB35	HV_05531	HOR1428	HOR1428	HOR1428	Controls	13	0	0	0	NA	NA	NA	NA	NA
NIAB35	HV_05531	HOR1428	HOR1428	HOR1428	Controls	14	0	0.5	0	NA	NA	NA	NA	NA
NIAB35	HV_05531	HOR1428	HOR1428	HOR1428	Controls	15	0	0.5	0	NA	NA	NA	NA	NA
NIAB35	HV_05531	HOR1428	HOR1428	HOR1428	Controls	16	0	0.5	0	NA	NA	NA	NA	NA
NIAB35	HV_12313	SxGP-DH47	SxGP-DH47	SxGP-DH47	Controls	1	0	3.5	3.5	87	67	90	0.966666667	0.744444444
NIAB35	HV_12313	SxGP-DH47	SxGP-DH47	SxGP-DH47	Controls	2	0	3.5	3.5	78	66	78	1	0.846153846
NIAB35	HV_12313	SxGP-DH47	SxGP-DH47	SxGP-DH47	Controls	3	0	3.5	3	88	68	92	0.956521739	0.739130435
NIAB35	HV_12313	SxGP-DH47	SxGP-DH47	SxGP-DH47	Controls	4	0	3.5	3	78	54	84	0.928571429	0.642857143
NIAB35	HV_12313	SxGP-DH47	SxGP-DH47	SxGP-DH47	Controls	5	0	3.5	3	52	39	76	0.684210526	0.513157895
NIAB35	HV_12313	SxGP-DH47	SxGP-DH47	SxGP-DH47	Controls	6	0	3.5	3	NA	NA	NA	NA	NA
NIAB35	HV_12313	SxGP-DH47	SxGP-DH47	SxGP-DH47	Controls	7	0	NA	NA	NA	NA	NA	NA	NA
NIAB35	HV_12313	SxGP-DH47	SxGP-DH47	SxGP-DH47	Controls	8	0	3	3	NA	NA	NA	NA	NA
NIAB35	HV_12313	SxGP-DH47	SxGP-DH47	SxGP-DH47	Controls	9	0	3	2.5	NA	NA	NA	NA	NA
NIAB35	HV_12313	SxGP-DH47	SxGP-DH47	SxGP-DH47	Controls	10	0	3.5	3.5	NA	NA	NA	NA	NA
NIAB35	HV_12313	SxGP-DH47	SxGP-DH47	SxGP-DH47	Controls	11	0	3.5	3	NA	NA	NA	NA	NA
NIAB35	HV_12313	SxGP-DH47	SxGP-DH47	SxGP-DH47	Controls	12	0	3.5	3.5	NA	NA	NA	NA	NA
NIAB35	HV_12313	SxGP-DH47	SxGP-DH47	SxGP-DH47	Controls	13	0	3.5	3	NA	NA	NA	NA	NA
NIAB35	HV_12313	SxGP-DH47	SxGP-DH47	SxGP-DH47	Controls	14	0	3	2.5	NA	NA	NA	NA	NA
NIAB35	HV_03541	Manchuria	Manchuria	Manchuria	Controls	1	0	3.5	3	68	47	76	0.894736842	0.618421053
NIAB35	HV_03541	Manchuria	Manchuria	Manchuria	Controls	2	0	3.5	3	77	67	82	0.93902439	0.817073171
NIAB35	HV_03541	Manchuria	Manchuria	Manchuria	Controls	3	0	3.5	3	60	49	76	0.789473684	0.644736842
NIAB35	HV_03541	Manchuria	Manchuria	Manchuria	Controls	4	0	3.5	3.5	50	42	54	0.925925926	0.777777778
NIAB35	HV_03541	Manchuria	Manchuria	Manchuria	Controls	5	0	3	2	56	44	68	0.823529412	0.647058824
NIAB35	HV_03541	Manchuria	Manchuria	Manchuria	Controls	6	0	3.5	3.5	52	39	66	0.787878788	0.590909091
NIAB35	HV_03541	Manchuria	Manchuria	Manchuria	Controls	7	0	3.5	3	NA	NA	NA	NA	NA
NIAB35	HV_03541	Manchuria	Manchuria	Manchuria	Controls	8	0	3.5	2.5	NA	NA	NA	NA	NA
NIAB35	HV_03541	Manchuria	Manchuria	Manchuria	Controls	9	0	3.5	3.5	NA	NA	NA	NA	NA
NIAB35	HV_03541	Manchuria	Manchuria	Manchuria	Controls	10	0	3.5	3	NA	NA	NA	NA	NA
NIAB35	HV_03541	Manchuria	Manchuria	Manchuria	Controls	11	0	3.5	3.5	NA	NA	NA	NA	NA
NIAB35	HV_03541	Manchuria	Manchuria	Manchuria	Controls	12	0	3.5	3	NA	NA	NA	NA	NA
NIAB35	HV_03541	Manchuria	Manchuria	Manchuria	Controls	13	0	3.5	3.5	NA	NA	NA	NA	NA
NIAB35	HV_03541	Manchuria	Manchuria	Manchuria	Controls	14	0	3	3	NA	NA	NA	NA	NA
NIAB35	HV_03541	Manchuria	Manchuria	Manchuria	Controls	15	0	3.5	3.5	NA	NA	NA	NA	NA
NIAB35	HV_12316	GoldenPromise	GoldenPromise	GoldenPromise	Controls	1	0	0	0	14	1	64	0.21875	0.015625
NIAB35	HV_12316	GoldenPromise	GoldenPromise	GoldenPromise	Controls	2	0	0.5	0	2	0	60	0.033333333	0
NIAB35	HV_12316	GoldenPromise	GoldenPromise	GoldenPromise	Controls	3	0	0.5	0	7	0	65	0.107692308	0
NIAB35	HV_12316	GoldenPromise	GoldenPromise	GoldenPromise	Controls	4	0	0.5	0	3	0	65	0.046153846	0
NIAB35	HV_12316	GoldenPromise	GoldenPromise	GoldenPromise	Controls	5	0	0.5	0	NA	NA	NA	NA	NA
NIAB35	HV_12316	GoldenPromise	GoldenPromise	GoldenPromise	Controls	6	0	0	0	NA	NA	NA	NA	NA
NIAB35	HV_12316	GoldenPromise	GoldenPromise	GoldenPromise	Controls	7	0	0.5	0	NA	NA	NA	NA	NA
NIAB35	HV_12316	GoldenPromise	GoldenPromise	GoldenPromise	Controls	8	0	0	0	NA	NA	NA	NA	NA
NIAB35	HV_12316	GoldenPromise	GoldenPromise	GoldenPromise	Controls	9	0	0	0	NA	NA	NA	NA	NA
NIAB35	HV_12316	GoldenPromise	GoldenPromise	GoldenPromise	Controls	10	0	0	0	NA	NA	NA	NA	NA
NIAB35	HV_12316	GoldenPromise	GoldenPromise	GoldenPromise	Controls	11	0	0.5	0	NA	NA	NA	NA	NA
NIAB35	HV_12316	GoldenPromise	GoldenPromise	GoldenPromise	Controls	12	0	0	0	NA	NA	NA	NA	NA
NIAB35	HV_12316	GoldenPromise	GoldenPromise	GoldenPromise	Controls	13	0	0	0	NA	NA	NA	NA	NA
NIAB35	HV_12316	GoldenPromise	GoldenPromise	GoldenPromise	Controls	14	0	0	0	NA	NA	NA	NA	NA
NIAB35	HV_12316	GoldenPromise	GoldenPromise	GoldenPromise	Controls	15	0	0	0	NA	NA	NA	NA	NA
NIAB35	HV_12316	GoldenPromise	GoldenPromise	GoldenPromise	Controls	16	0	0.5	0	NA	NA	NA	NA	NA
NIAB35	HV_12556	HeilsFranken	HeilsFranken	HeilsFranken	Controls	1	0	0	0	0	0	75	0	0
NIAB35	HV_12556	HeilsFranken	HeilsFranken	HeilsFranken	Controls	2	0	0	0	2	0	70	0.028571429	0
NIAB35	HV_12556	HeilsFranken	HeilsFranken	HeilsFranken	Controls	3	0	0.5	0	5	0	70	0.071428571	0
NIAB35	HV_12556	HeilsFranken	HeilsFranken	HeilsFranken	Controls	4	0	0	0	0	0	70	0	0
NIAB35	HV_12556	HeilsFranken	HeilsFranken	HeilsFranken	Controls	5	0	0	0	8	0	71	0.112676056	0
NIAB35	HV_12556	HeilsFranken	HeilsFranken	HeilsFranken	Controls	6	0	0.5	0	0	0	70	0	0
NIAB35	HV_12556	HeilsFranken	HeilsFranken	HeilsFranken	Controls	7	0	0	0	NA	NA	NA	NA	NA
NIAB35	HV_12556	HeilsFranken	HeilsFranken	HeilsFranken	Controls	8	0	0.5	0	NA	NA	NA	NA	NA
NIAB35	HV_12556	HeilsFranken	HeilsFranken	HeilsFranken	Controls	9	0	0	0	NA	NA	NA	NA	NA
NIAB35	HV_12556	HeilsFranken	HeilsFranken	HeilsFranken	Controls	10	0	0	0	NA	NA	NA	NA	NA
NIAB35	HV_12556	HeilsFranken	HeilsFranken	HeilsFranken	Controls	11	0	0	0	NA	NA	NA	NA	NA
NIAB35	HV_12556	HeilsFranken	HeilsFranken	HeilsFranken	Controls	12	0	0	0	NA	NA	NA	NA	NA
NIAB35	HV_12556	HeilsFranken	HeilsFranken	HeilsFranken	Controls	13	0	0	0	NA	NA	NA	NA	NA
NIAB35	HV_12556	HeilsFranken	HeilsFranken	HeilsFranken	Controls	14	0	0	0	NA	NA	NA	NA	NA
NIAB35	HV_12556	HeilsFranken	HeilsFranken	HeilsFranken	Controls	15	0	0	0	NA	NA	NA	NA	NA
NIAB35	HV_12556	HeilsFranken	HeilsFranken	HeilsFranken	Controls	16	0	0	0	NA	NA	NA	NA	NA
NIAB35	HV_07852	HarunaNijo	HarunaNijo	HarunaNijo	Controls	1	0	0.5	0	12	0	79	0.151898734	0
NIAB35	HV_07852	HarunaNijo	HarunaNijo	HarunaNijo	Controls	2	0	0.5	0	0	0	79	0	0
NIAB35	HV_07852	HarunaNijo	HarunaNijo	HarunaNijo	Controls	3	0	0.5	0	13	1	74	0.175675676	0.013513514
NIAB35	HV_07852	HarunaNijo	HarunaNijo	HarunaNijo	Controls	4	0	0.5	0	0	0	66	0	0
NIAB35	HV_07852	HarunaNijo	HarunaNijo	HarunaNijo	Controls	5	0	0.5	0	16	0	72	0.222222222	0
NIAB35	HV_07852	HarunaNijo	HarunaNijo	HarunaNijo	Controls	6	0	0.5	0	0	0	62	0	0
NIAB35	HV_07852	HarunaNijo	HarunaNijo	HarunaNijo	Controls	7	0	0.5	0	NA	NA	NA	NA	NA
NIAB35	HV_07852	HarunaNijo	HarunaNijo	HarunaNijo	Controls	8	0	NA	NA	NA	NA	NA	NA	NA
NIAB35	HV_07852	HarunaNijo	HarunaNijo	HarunaNijo	Controls	9	0	0.5	0	NA	NA	NA	NA	NA
NIAB35	HV_07852	HarunaNijo	HarunaNijo	HarunaNijo	Controls	10	0	0.5	0	NA	NA	NA	NA	NA
NIAB35	HV_07852	HarunaNijo	HarunaNijo	HarunaNijo	Controls	11	0	0.5	0	NA	NA	NA	NA	NA
NIAB35	HV_07852	HarunaNijo	HarunaNijo	HarunaNijo	Controls	12	0	0.5	0	NA	NA	NA	NA	NA
NIAB35	HV_07852	HarunaNijo	HarunaNijo	HarunaNijo	Controls	13	0	0.5	0.5	NA	NA	NA	NA	NA
NIAB35	HV_07852	HarunaNijo	HarunaNijo	HarunaNijo	Controls	14	0	0.5	0	NA	NA	NA	NA	NA
NIAB35	HV_07852	HarunaNijo	HarunaNijo	HarunaNijo	Controls	15	0	0	0	NA	NA	NA	NA	NA
NIAB35	HV_07852	HarunaNijo	HarunaNijo	HarunaNijo	Controls	16	0	0.5	0	NA	NA	NA	NA	NA
NIAB35	HV_05513	CI16151	CI16151	CI16151	Controls	1	0	3	2.5	66	49	70	0.942857143	0.7
NIAB35	HV_05513	CI16151	CI16151	CI16151	Controls	2	0	3	2.5	54	29	64	0.84375	0.453125
NIAB35	HV_05513	CI16151	CI16151	CI16151	Controls	3	0	3	2	50	24	63	0.793650794	0.380952381
NIAB35	HV_05513	CI16151	CI16151	CI16151	Controls	4	0	2.5	1	59	14	78	0.756410256	0.179487179
NIAB35	HV_05513	CI16151	CI16151	CI16151	Controls	5	0	2.5	1.5	68	37	74	0.918918919	0.5
NIAB35	HV_05513	CI16151	CI16151	CI16151	Controls	6	0	3	2.5	56	26	60	0.933333333	0.433333333
NIAB35	HV_05513	CI16151	CI16151	CI16151	Controls	7	0	3	2.5	NA	NA	NA	NA	NA
NIAB35	HV_05513	CI16151	CI16151	CI16151	Controls	8	0	2.5	1.5	NA	NA	NA	NA	NA
NIAB35	HV_05513	CI16151	CI16151	CI16151	Controls	9	0	3	2.5	NA	NA	NA	NA	NA
NIAB35	HV_05513	CI16151	CI16151	CI16151	Controls	10	0	2.5	2	NA	NA	NA	NA	NA
NIAB35	HV_05513	CI16151	CI16151	CI16151	Controls	11	0	2.5	2	NA	NA	NA	NA	NA
NIAB35	HV_05513	CI16151	CI16151	CI16151	Controls	12	0	2.5	2	NA	NA	NA	NA	NA
NIAB35	HV_05513	CI16151	CI16151	CI16151	Controls	13	0	2.5	2.5	NA	NA	NA	NA	NA
NIAB35	HV_05513	CI16151	CI16151	CI16151	Controls	14	0	3	2.5	NA	NA	NA	NA	NA
NIAB35	HV_05513	CI16151	CI16151	CI16151	Controls	15	0	3	2.5	NA	NA	NA	NA	NA
