# Supplementary material for: The barley immune receptor Mla recognizes multiple pathogens and contributes to host range dynamics
Source: Nat Commun. 2021 Nov 25;12:6915. doi: 10.1038/s41467-021-27288-3 (PMC8617247; doi:10.1038/s41467-021-27288-3)
Supplement: Supplementary file 16 — Source Data [file 41467_2021_27288_MOESM16_ESM.zip › Source Data/Figure 1/phenotypes/SxGP_phenotypic_data.txt]

CHL_AVG	0.75	2.25	1.25	3.5	0.75	0.5	0.5	2.75	3.25	0	2.75	0.25	3.5	0.75	0.25	3	0	3	0	0.25	0.75	2.25	2.75	0.25	0.75	0	0	3.5	0	0	1.75	0	3.5	3.5	0.25	0	0.25	0.5	2.25	0.25	3	4	2.5	0.25	0.75	0	1.5	0	0.25
INF_AVG	0	0.5	0	2	0	0.25	0	0	0	0.25	0	0.25	2.5	0	0	1.25	0	4	0	0	0	0.25	0.25	0.25	0	0.25	0.25	0.5	0.25	0	0.5	0.5	3.5	0.75	0.25	0.25	0.25	0	1.25	0	4	3.5	0	0.25	0.25	0	0.5	0.25	0.25
CHL_R1	1	3	2	4	1	0.5	0.5	3	3	0	3	0.5	3	1.5	0.5	4	0	3	0	0.5	1.5	2.5	3	0.5	1.5	0	0	4	0	0	3	0	4	4	0.5	0	0.5	0.5	2	0	3	4	4	0	1	0	2	0	0
INF_R1	0	1	0	1	0	0.5	0	0	0	0.5	0	0.5	3	0	0	2.5	0	4	0	0	0	0.5	0.5	0.5	0	0.5	0.5	0.5	0.5	0	1	1	4	0.5	0.5	0.5	0.5	0	0.5	0	4	3	0	0.5	0.5	0	1	0.5	0.5
pCOL_R1	0.47	0.78	0.37	0.94	0.23	0.45	0.38	0.82	0.84	0.05	0.67	0.11	0.95	0.26	0.04	0.76	0.27	1	0.03	0.05	0.04	0.75	0.74	0.07	0.15	0.06	0.07	0.94	0.1	0.02	0.41	0.17	0.98	0.86	0.18	0	0.02	0.35	0.91	0.29	0.94	0.98	0.84	0.39	0.36	0.21	0.49	0.04	0.16
pPUST_R1	0	0	0	0.27	0	0	0	0	0	0	0	0	0.25	0	0	0	0	0.88	0	0	0	0	0	0	0	0	0	0.01	0	0	0	0	0.77	0.16	0	0	0	0	0.23	0	0.86	0.82	0	0	0	0	0	0	0
CHL_R2	0.5	1.5	0.5	3	0.5	0.5	0.5	2.5	3.5	0	2.5	0	4	0	0	2	0	3	0	0	0	2	2.5	0	0	0	0	3	0	0	0.5	0	3	3	0	0	0	0.5	2.5	0.5	3	4	1	0.5	0.5	0	1	0	0.5
INF_R2	0	0	0	3	0	0	0	0	0	0	0	0	2	0	0	0	0	4	0	0	0	0	0	0	0	0	0	0.5	0	0	0	0	3	1	0	0	0	0	2	0	4	4	0	0	0	0	0	0	0
[truncated: 73 more columns]
