# Supplementary material for: The barley immune receptor Mla recognizes multiple pathogens and contributes to host range dynamics
Source: Nat Commun. 2021 Nov 25;12:6915. doi: 10.1038/s41467-021-27288-3 (PMC8617247; doi:10.1038/s41467-021-27288-3)
Supplement: Supplementary file 16 — Source Data [file 41467_2021_27288_MOESM16_ESM.zip › Source Data/Figure 1/genetic_map/SxGP_OPA_genetic_map.txt]

marker	chr	cM	P1	P3	P4	P5	P6	P7	P8	P9	P10	P12	P13	P14	P15	P17	P18	P19	P20	P21	P22	P23	P24	P26	P27	P28	P29	P30	P31	P32	P33	P34	P36	P37	P38	P39	P41	P42	P43	P44	P45	P46	P47	P48	P51	P53	P54	P56	P57
BOPA2_12_10420	1H	0	B	B	A	A	B	A	A	A	B	B	A	B	A	A	A	B	A	A	B	A	A	A	B	A	A	B	A	A	B	B	B	B	A	A	B	B	A	B	A	B	A	B	B	B	B	A	A
SCRI_RS_113745	1H	2.522	B	B	A	A	B	A	A	A	A	B	A	B	A	A	A	B	A	A	B	A	A	A	B	A	A	B	A	A	B	B	B	B	A	A	B	B	A	B	A	B	A	B	B	B	B	A	A
BOPA1_3220-723	1H	3.348	B	B	A	A	B	A	A	A	A	B	A	B	A	A	A	A	A	A	B	A	A	A	B	A	A	B	A	A	B	B	B	B	A	A	B	B	A	B	A	B	A	B	B	B	B	A	A
BOPA2_12_31144	1H	4.174	B	B	A	A	B	A	A	A	A	B	A	B	A	A	A	A	A	A	B	A	A	A	B	A	A	B	A	A	B	B	B	B	A	A	B	B	A	B	A	B	A	B	B	B	B	A	A
SCRI_RS_60293	1H	7.566	B	B	A	A	B	A	A	A	A	B	A	B	A	A	A	A	A	A	B	A	A	A	B	A	A	B	A	A	B	B	B	B	A	A	B	B	B	B	A	B	A	A	B	B	B	A	A
SCRI_RS_82277	1H	8.392	B	B	A	A	B	A	A	A	A	B	A	B	A	A	A	A	A	A	B	A	A	A	A	A	A	B	A	A	B	B	B	B	A	A	B	B	B	B	A	B	A	A	B	B	B	A	A
BOPA2_12_30933	1H	9.219	B	B	A	A	B	A	A	A	A	B	A	B	A	A	A	A	A	A	B	A	A	A	A	A	A	B	A	A	B	B	B	B	A	A	B	B	B	B	A	B	A	A	B	B	B	A	A
SCRI_RS_162524	1H	10.045	B	B	A	A	B	A	A	A	A	B	A	B	A	A	A	A	B	A	B	A	A	A	A	A	A	B	A	A	B	B	B	B	A	A	B	B	B	B	A	B	A	A	B	B	B	A	A
BOPA1_6949-895	1H	10.871	B	A	A	A	B	A	A	A	A	B	A	B	A	A	A	A	B	A	B	A	A	A	A	A	A	B	A	A	B	B	B	B	A	A	B	B	B	B	A	B	A	A	B	B	B	A	A
BOPA2_12_30817	1H	12.538	B	A	A	A	B	B	A	A	A	B	A	B	A	A	A	A	B	A	B	A	A	A	A	A	A	B	A	A	B	B	B	B	A	A	B	B	B	B	A	B	A	A	B	B	B	A	A
BOPA2_12_30950	1H	14.205	B	A	A	A	B	B	A	A	A	B	B	B	A	A	A	A	B	A	B	A	A	A	A	A	A	B	A	B	B	B	B	B	A	A	B	B	B	B	A	B	A	A	B	B	B	A	A
SCRI_RS_130600	1H	18.481	B	A	A	A	B	B	A	A	A	B	B	B	A	A	A	A	B	A	B	A	A	A	A	A	A	B	A	B	B	B	B	B	A	A	B	B	B	B	A	B	A	A	A	B	B	A	A
SCRI_RS_152464	1H	19.308	B	A	A	A	B	B	A	A	A	B	B	B	A	A	A	A	B	A	B	A	A	A	A	A	A	B	A	B	B	B	B	B	A	A	B	B	B	B	A	B	A	A	A	A	B	A	A
BOPA2_12_30948	1H	20.134	B	A	B	A	B	B	A	A	A	B	B	B	A	A	A	A	B	A	B	A	A	A	A	A	A	B	A	B	B	B	B	B	A	A	B	B	B	B	A	B	A	A	A	A	B	A	A
SCRI_RS_124926	1H	32.118	B	A	B	A	B	B	A	A	A	B	B	B	A	A	A	A	B	A	A	A	A	A	A	B	A	B	A	B	B	B	B	A	A	A	B	B	B	B	B	B	A	A	A	A	B	A	B
BOPA1_1906-429	1H	32.944	B	A	B	A	B	B	A	A	A	B	B	B	A	A	A	A	B	A	A	A	A	A	A	B	A	B	A	B	B	B	B	A	A	A	B	B	B	B	B	B	A	A	A	A	B	A	B
BOPA1_5194-1118	1H	36.335	B	A	B	A	B	B	A	A	A	B	B	B	A	A	A	A	B	A	A	A	A	A	A	B	A	B	A	B	A	B	B	A	A	A	B	B	B	B	B	B	A	A	A	A	B	A	B
BOPA1_6081-850	1H	37.162	B	A	B	A	B	B	A	A	A	B	B	B	A	A	A	A	B	A	A	A	A	A	A	B	A	B	A	B	A	B	B	A	A	A	B	B	B	B	B	B	A	A	A	A	B	A	B
BOPA2_12_31276	1H	38.829	B	A	B	A	B	B	A	A	A	B	B	B	A	A	A	A	B	A	A	A	A	A	A	B	A	B	A	B	A	B	B	A	A	A	B	B	B	B	B	B	A	A	A	A	B	A	B
SCRI_RS_128285	1H	39.655	B	A	B	A	B	B	A	A	A	B	B	B	A	A	A	A	B	A	A	A	A	A	A	B	B	B	A	B	A	B	B	A	A	A	B	B	B	B	B	B	A	A	A	A	B	A	B
SCRI_RS_126734	1H	42.177	B	A	B	A	B	B	A	A	A	B	B	B	A	A	A	A	B	A	A	A	A	A	A	B	B	B	A	B	A	B	B	A	A	A	B	B	B	B	B	B	A	A	A	A	B	A	B
BOPA2_12_31177	1H	50.158	B	A	B	B	B	B	A	A	A	B	B	B	B	A	A	A	B	A	A	A	A	B	A	B	B	B	A	B	A	B	A	A	A	B	B	B	B	B	B	B	A	A	A	A	B	A	B
SCRI_RS_193392	1H	52.68	B	A	B	B	B	B	A	A	A	B	B	B	B	A	A	B	B	A	A	A	A	B	A	B	B	B	A	B	A	B	A	A	A	B	B	B	B	B	B	B	A	A	A	A	B	A	B
SCRI_RS_230987	1H	54.347	B	A	B	B	B	B	A	A	A	B	B	B	B	B	A	B	B	A	A	A	A	B	A	B	B	B	A	B	A	B	A	A	A	B	B	B	B	B	B	B	A	A	A	A	B	A	B
SCRI_RS_147042	1H	55.173	B	A	B	B	B	B	A	A	A	B	B	B	B	B	A	B	B	B	A	A	A	B	A	B	B	B	A	B	A	B	A	A	A	B	B	B	B	B	B	B	A	A	A	A	B	A	B
SCRI_RS_187264	1H	55.999	B	A	B	B	B	B	A	A	A	B	B	B	B	B	A	B	B	B	A	A	A	B	A	B	B	B	A	B	A	B	A	A	A	B	B	B	B	B	B	B	A	A	A	A	B	A	B
BOPA2_12_10314	1H	56.826	B	A	B	B	B	B	A	A	A	B	B	B	B	B	A	B	B	B	A	A	A	B	A	B	B	B	A	B	A	B	A	A	A	B	B	B	B	B	B	B	A	A	A	A	B	A	B
BOPA2_12_20641	1H	57.652	B	A	B	B	B	B	A	A	A	B	B	B	B	B	A	B	B	B	A	A	A	B	A	B	B	B	A	B	A	B	A	A	A	B	B	B	B	B	B	B	A	A	A	A	B	A	B
BOPA1_3217-929	1H	59.319	B	A	B	B	B	B	A	A	A	B	B	B	B	B	A	B	B	B	A	A	A	B	A	B	B	B	A	B	A	B	A	A	A	B	B	B	B	B	B	B	A	A	A	A	B	A	B
BOPA2_12_30562	1H	60.146	B	A	B	B	B	B	A	A	A	B	B	B	B	B	A	B	B	B	A	A	A	B	A	B	B	B	A	B	A	B	A	A	A	B	B	B	B	B	B	B	A	A	A	A	B	A	B
BOPA1_4020-643	1H	60.972	B	A	B	B	B	B	A	A	A	B	B	A	B	B	A	B	B	B	A	A	A	B	A	B	B	B	A	B	A	B	A	A	A	B	B	B	B	B	B	B	A	A	A	A	B	A	B
SCRI_RS_116685	1H	61.799	B	A	B	B	B	B	A	A	A	B	A	A	B	B	A	B	B	B	A	A	A	B	A	B	B	B	A	B	A	B	A	A	A	B	B	B	B	B	B	B	A	A	A	A	B	A	B
BOPA1_ABC13652	1H	62.625	B	A	B	B	B	B	A	A	A	B	A	A	B	B	A	B	B	B	A	A	A	B	A	B	B	B	A	B	A	B	A	A	A	B	B	B	B	B	B	B	A	A	A	A	B	A	B
BOPA1_7800-594	1H	63.452	B	A	B	B	B	B	A	A	A	B	A	A	B	B	A	B	B	B	A	A	A	B	A	B	B	B	A	B	A	B	A	A	B	B	B	B	B	B	B	B	A	A	A	A	B	A	B
BOPA2_12_10198	1H	64.278	B	A	B	B	B	B	A	A	A	B	A	A	B	B	A	B	B	B	A	A	A	B	A	B	B	B	A	B	A	B	A	A	B	B	B	B	B	B	B	B	A	A	A	A	B	A	B
BOPA1_5402-929	1H	65.945	B	A	B	B	B	B	A	A	A	B	A	A	B	B	A	B	B	A	A	A	A	B	A	B	B	B	A	B	A	B	A	A	B	B	B	B	B	B	B	B	A	A	A	B	B	A	B
SCRI_RS_56976	1H	66.015	B	A	B	B	B	B	A	A	A	B	A	A	B	B	A	B	B	A	A	A	A	B	A	B	B	B	A	B	A	B	A	A	B	B	B	B	B	B	B	B	A	A	A	B	B	A	B
SCRI_RS_145305	1H	67.609	B	A	B	B	B	B	A	A	A	B	A	A	B	B	A	B	B	A	A	A	B	B	A	B	B	B	A	B	A	B	A	A	B	B	B	B	B	B	B	B	A	A	A	B	B	A	B
SCRI_RS_122216	1H	68.436	B	A	B	B	B	B	A	A	B	B	A	A	B	B	A	B	B	A	A	A	B	B	A	B	B	B	A	B	A	B	A	A	B	B	B	B	B	B	B	B	A	A	A	B	B	A	B
SCRI_RS_130666	1H	69.262	B	A	B	B	B	B	A	A	B	B	A	A	B	B	A	B	B	A	A	A	B	B	A	B	B	B	A	B	A	B	A	A	B	B	B	B	B	B	B	B	A	A	A	B	B	A	B
SCRI_RS_237999	1H	70.929	B	A	B	B	B	B	A	B	B	B	A	A	B	B	A	B	B	A	A	A	B	B	A	B	B	B	A	B	A	B	A	A	B	B	B	B	B	B	A	B	A	A	A	B	B	A	B
BOPA1_5768-469	1H	72.596	B	A	B	B	B	B	A	B	B	B	A	A	B	B	A	B	B	A	A	A	B	B	A	B	B	B	A	B	A	B	A	A	B	B	B	B	B	B	A	B	A	A	A	B	B	A	B
BOPA2_12_11062	1H	75.118	B	A	B	B	B	B	A	B	B	B	A	A	B	B	A	B	B	A	A	A	B	B	A	B	B	B	A	B	A	B	A	A	B	B	B	B	B	B	A	B	A	A	A	B	B	A	B
SCRI_RS_157039	1H	77.639	B	A	B	B	B	B	A	B	B	B	A	A	B	B	A	B	B	A	A	A	B	B	A	B	B	B	A	B	A	B	A	A	B	B	B	B	B	B	A	B	A	A	A	B	B	A	B
BOPA2_12_10166	1H	78.466	B	A	B	B	B	B	A	B	B	B	A	A	B	B	A	B	B	A	A	A	B	B	A	B	B	B	A	B	A	B	A	B	B	B	B	B	B	B	A	B	A	A	A	B	B	A	B
BOPA2_12_30298	1H	79.292	B	A	B	B	B	B	A	B	B	B	A	A	B	B	A	B	B	A	B	A	B	B	A	B	B	B	A	B	A	B	A	B	B	B	B	B	B	B	A	B	A	A	A	B	B	A	B
SCRI_RS_195238	1H	80.959	B	A	B	B	B	B	A	B	B	B	A	A	B	B	A	B	B	A	B	A	B	B	A	B	B	B	A	B	A	B	A	B	B	B	B	B	B	B	A	B	A	A	A	B	B	A	B
BOPA2_12_30742	1H	81.785	A	A	B	B	B	B	A	B	B	B	A	A	B	B	A	B	B	A	B	A	B	B	A	B	B	B	A	B	A	B	A	B	B	B	B	B	B	B	A	B	A	A	A	B	B	A	B
BOPA1_4665-882	1H	82.612	A	A	B	B	B	B	A	B	B	B	A	A	B	B	A	B	B	A	B	A	B	B	A	B	B	B	A	B	A	B	A	B	B	B	B	B	B	B	A	B	A	A	A	B	B	A	B
BOPA1_6655-978	1H	83.438	A	A	B	B	B	B	A	B	B	B	A	A	B	B	A	B	B	A	B	A	B	B	A	B	B	B	A	B	A	B	A	B	B	B	B	B	B	B	A	B	A	A	B	B	B	A	B
BOPA1_12492-541	1H	86.829	A	A	A	B	B	B	A	B	B	B	A	A	B	B	A	B	B	A	B	A	B	B	A	B	B	B	A	B	A	B	A	B	B	B	B	B	B	B	A	B	A	A	B	B	B	A	B
BOPA1_5772-1176	1H	87.656	A	A	A	B	B	B	A	B	B	B	A	A	B	B	A	B	B	A	B	A	B	B	A	B	B	B	A	B	A	B	A	B	B	B	B	B	B	B	A	B	A	A	B	B	B	A	B
BOPA1_34-472	1H	96.608	A	A	A	B	B	B	B	B	B	B	A	A	B	B	A	B	A	A	B	A	B	B	A	B	B	B	A	B	A	B	A	B	B	B	B	B	B	B	A	B	A	A	B	B	B	B	B
BOPA2_12_31160	1H	97.435	A	A	A	B	B	B	B	B	B	B	A	A	B	B	A	B	A	A	B	A	B	B	A	B	B	B	A	B	A	B	A	B	B	B	B	B	B	B	A	B	A	A	B	B	B	B	B
SCRI_RS_135092	1H	98.261	A	A	A	B	B	B	B	B	B	B	A	A	B	B	A	B	A	A	B	A	B	B	A	B	B	B	B	B	A	B	A	B	B	B	B	B	B	B	A	B	A	A	B	B	B	B	B
SCRI_RS_181300	1H	99.088	A	A	A	B	B	B	B	B	B	B	A	A	B	B	A	B	A	A	B	A	B	B	A	B	B	B	B	B	A	B	A	B	B	B	B	B	B	B	A	B	A	A	B	B	B	B	B
SCRI_RS_168562	1H	100.754	A	A	A	B	B	B	B	B	B	B	A	A	B	B	A	B	A	A	B	A	B	B	A	B	B	B	B	B	A	B	A	B	B	B	B	B	B	B	A	B	A	A	B	B	B	B	B
BOPA1_4691-721	1H	102.421	A	A	A	B	B	B	B	B	B	B	A	A	B	B	A	B	A	A	B	B	B	B	A	B	B	B	B	B	A	B	A	B	B	B	B	B	B	B	A	B	A	A	B	B	B	B	B
BOPA1_4578-899	1H	104.088	A	A	A	B	B	B	B	B	B	B	A	A	B	B	A	B	A	A	B	B	B	B	A	B	B	B	B	B	A	B	A	B	B	B	B	B	B	B	A	B	A	A	B	B	B	B	B
SCRI_RS_189168	1H	104.915	A	A	A	B	B	B	B	B	B	B	A	A	B	B	A	B	A	A	B	B	B	B	A	B	B	B	B	B	A	B	A	B	B	B	B	B	B	B	A	B	A	A	B	B	B	B	B
BOPA1_8867-459	1H	106.581	A	A	A	B	B	B	B	B	B	B	A	A	B	B	A	B	A	A	B	B	B	B	A	B	B	B	B	B	A	B	A	B	B	B	B	B	B	B	A	B	A	A	B	B	B	B	B
SCRI_RS_213675	1H	108.248	A	A	A	B	B	B	B	B	B	B	A	A	B	B	A	B	A	A	B	B	B	B	A	B	B	B	B	B	A	B	A	B	B	B	B	B	B	B	A	B	A	A	B	B	B	B	B
BOPA1_ABC11290	1H	109.075	A	A	A	B	B	B	B	B	B	B	A	A	B	B	A	B	A	A	B	B	B	B	A	B	B	B	B	B	A	B	A	B	B	B	B	B	B	B	A	B	A	A	B	B	B	B	B
BOPA1_1270-1263	1H	109.901	A	A	A	B	B	B	B	B	B	B	A	A	B	B	A	B	A	A	B	B	B	B	B	B	B	B	B	B	A	B	A	B	B	B	B	B	B	B	A	B	A	A	B	B	B	B	B
SCRI_RS_78578	1H	110.728	A	B	A	B	B	B	B	B	B	B	A	A	B	B	A	B	A	A	B	B	B	B	B	B	B	B	B	B	A	B	A	B	B	B	B	B	B	B	A	B	A	A	B	B	B	B	B
SCRI_RS_199972	1H	111.554	A	B	A	B	B	B	B	B	A	B	A	A	B	B	A	B	A	A	B	B	B	B	B	B	B	B	B	B	A	B	A	B	B	B	B	B	B	B	A	B	A	A	B	B	B	B	B
SCRI_RS_6913	1H	111.566	A	U	A	B	B	B	B	B	A	U	A	A	B	U	A	B	A	A	B	B	B	B	B	B	B	B	B	U	A	U	A	B	B	B	B	U	B	U	A	U	A	A	B	B	B	B	B
BOPA2_12_30191	1H	114.075	A	B	A	B	B	B	B	B	A	B	B	A	B	B	A	B	A	A	B	B	B	B	B	B	B	B	B	B	A	A	A	B	B	B	B	B	B	B	A	B	A	A	B	B	B	B	B
BOPA1_4625-1413	1H	114.901	A	B	A	B	B	B	B	B	A	B	B	A	B	B	A	B	A	A	B	B	B	B	B	B	B	B	B	B	A	A	A	B	B	B	B	B	B	B	A	B	A	A	B	B	B	B	B
BOPA2_12_10149	1H	118.293	A	B	A	B	B	B	B	B	A	B	B	A	B	B	B	B	A	B	B	B	B	B	B	B	B	B	B	B	A	A	A	B	B	B	B	A	B	B	A	B	A	A	B	B	B	B	B
SCRI_RS_173813	1H	122.569	A	B	A	B	B	A	B	A	A	B	B	A	B	B	B	B	A	B	B	B	B	B	B	B	B	B	B	B	A	A	A	B	B	B	B	A	B	B	A	B	A	A	B	B	B	B	B
SCRI_RS_206896	1H	123.395	A	B	A	B	B	A	B	A	A	B	B	A	B	B	B	B	A	B	B	B	B	B	B	B	B	B	B	B	A	A	A	B	B	B	B	A	B	B	A	B	A	A	B	B	B	B	B
BOPA1_5690-1045	1H	124.222	A	B	A	B	A	A	B	A	A	B	B	A	B	B	B	B	A	B	B	B	B	B	B	B	B	B	B	B	A	A	A	B	B	B	B	A	B	B	A	B	A	A	B	B	B	B	B
BOPA1_9105-497	1H	125.048	A	B	A	B	A	A	B	A	A	B	B	A	B	B	B	B	A	B	B	B	B	B	B	B	B	B	B	B	A	A	A	B	B	B	B	A	B	B	A	B	A	A	B	B	B	B	B
BOPA1_557-1297	1H	132.077	A	B	A	B	A	A	B	A	A	B	B	A	B	B	B	B	A	B	B	B	A	B	B	B	B	B	B	B	A	A	A	B	B	B	B	A	B	B	A	B	A	A	A	A	B	B	B
BOPA1_7527-1618	1H	136.353	A	B	A	B	A	A	B	A	A	B	B	A	B	B	B	B	A	B	B	B	A	B	B	B	B	B	B	B	B	A	A	B	A	B	B	A	B	B	A	B	A	A	A	A	B	B	B
BOPA2_12_21522	1H	141.53	A	B	A	B	A	A	B	A	A	B	B	A	B	A	B	B	A	B	B	B	A	B	B	B	B	B	B	B	B	A	A	B	A	B	B	A	B	B	A	B	A	A	A	A	B	B	B
BOPA1_GBS0361-5	1H	142.357	A	B	A	B	A	A	B	A	A	B	B	A	B	A	B	B	A	B	B	B	A	B	B	B	B	B	B	B	B	A	A	B	A	B	B	A	B	B	A	B	A	A	A	A	B	B	B
SCRI_RS_216088	1H	144.024	A	B	A	B	A	A	B	A	A	B	B	A	B	A	B	B	A	B	B	A	A	B	B	B	B	B	B	B	B	A	A	B	A	B	B	A	B	B	A	B	A	A	A	A	B	B	B
SCRI_RS_196025	1H	147.415	B	B	A	B	A	A	B	A	A	B	B	A	B	A	B	B	A	B	B	A	A	B	B	B	B	B	B	B	B	A	A	B	A	A	B	A	B	B	A	B	A	A	A	A	B	B	A
SCRI_RS_10956	1H	149.936	B	B	A	B	A	A	B	A	A	B	B	B	B	A	B	B	A	B	B	A	A	B	B	B	B	B	B	B	B	A	A	B	A	A	B	A	B	B	A	B	A	A	A	A	B	B	A
BOPA1_9022-543	1H	151.603	B	B	A	B	A	A	B	A	A	B	B	B	B	A	B	B	A	B	B	A	A	B	B	B	B	B	B	B	B	A	A	B	A	A	B	A	B	B	B	B	A	A	A	A	B	B	A
SCRI_RS_170857	1H	152.43	B	B	A	B	A	A	B	A	A	B	B	B	B	A	B	B	A	B	B	A	A	B	B	B	B	B	B	B	B	A	A	B	A	A	B	A	B	B	B	B	A	A	A	A	B	B	A
SCRI_RS_167999	1H	154.951	B	B	A	B	A	A	B	A	A	B	B	B	B	A	B	B	B	B	B	A	A	B	B	B	B	B	B	B	B	B	A	B	A	A	B	A	B	B	B	B	A	A	A	A	B	B	A
BOPA2_12_30935	1H	155.778	B	B	A	B	A	A	B	A	A	B	B	B	B	A	B	B	B	B	B	A	A	B	B	B	B	B	B	B	B	B	A	B	A	A	B	A	B	B	B	B	A	A	A	A	B	B	A
SCRI_RS_166806	2H	0	A	B	A	B	B	A	A	B	A	A	A	B	B	A	A	A	A	B	A	A	A	B	A	A	B	A	B	B	B	B	A	B	A	A	A	A	A	B	A	B	A	A	B	A	A	A	B
SCRI_RS_186847	2H	4.276	A	B	A	B	B	A	A	B	A	A	A	B	B	A	A	A	A	B	A	A	A	B	A	A	B	A	B	B	B	B	A	B	A	A	A	A	A	B	A	B	A	A	B	A	A	A	B
SCRI_RS_192440	2H	5.943	A	B	A	B	B	A	A	B	A	A	A	B	B	A	A	A	A	B	A	A	A	B	A	A	B	A	B	B	B	B	A	B	A	A	A	A	A	B	A	B	A	A	B	A	A	A	B
SCRI_RS_190048	2H	6.769	A	B	A	B	B	A	A	B	A	A	A	B	B	A	A	A	A	B	A	A	A	B	A	A	B	A	B	B	B	B	A	B	A	A	A	A	A	B	A	B	A	A	B	A	A	A	B
SCRI_RS_187012	2H	7.596	A	B	A	B	B	A	A	B	A	A	A	B	B	A	A	A	A	B	A	A	A	B	A	A	B	A	B	B	B	B	B	B	A	A	A	A	A	B	A	B	A	A	B	A	A	A	B
SCRI_RS_88391	2H	8.422	A	B	A	B	B	A	A	B	A	A	A	B	B	A	B	A	A	B	A	A	A	B	A	A	B	A	B	B	B	B	B	B	A	A	A	A	A	B	A	B	A	A	B	A	A	A	B
BOPA1_8930-370	2H	10.089	A	B	A	B	B	A	A	A	A	A	B	B	B	A	B	A	A	B	A	A	A	B	A	A	B	A	B	B	B	B	B	B	A	A	A	A	A	B	A	B	A	A	B	A	A	A	B
SCRI_RS_192552	2H	10.915	A	B	A	B	B	A	A	A	A	A	B	B	B	A	B	A	A	A	A	A	A	B	A	A	B	A	B	B	B	B	B	B	A	A	A	A	A	B	A	B	A	A	B	A	A	A	B
SCRI_RS_161349	2H	12.629	A	B	A	B	B	A	A	A	U	A	B	B	B	U	B	A	A	A	A	A	A	B	A	A	B	A	B	B	B	B	B	B	A	A	A	A	A	B	A	B	A	A	B	A	A	A	B
BOPA2_12_30155	2H	14.249	A	B	A	B	B	A	A	A	B	A	B	B	B	B	B	A	A	A	A	A	A	B	A	A	B	A	B	B	B	B	B	B	A	A	A	A	A	A	A	B	A	A	B	A	A	A	B
BOPA1_12224-363	2H	15.075	A	B	A	B	B	A	A	A	B	A	B	B	B	B	B	A	A	A	A	A	A	B	A	A	B	A	B	B	B	B	B	B	A	A	A	A	A	A	A	B	A	A	B	A	A	A	B
SCRI_RS_226348	2H	15.902	A	B	A	B	B	A	A	A	B	A	B	B	B	B	B	A	A	A	A	A	A	B	A	A	B	A	B	B	B	B	B	B	A	A	A	A	A	A	A	B	A	A	B	A	A	A	B
SCRI_RS_231889	2H	16.728	A	B	A	B	B	A	A	A	B	A	B	B	B	B	B	A	A	A	A	A	A	B	A	A	B	A	B	B	B	B	B	B	A	A	A	A	A	A	A	B	A	A	B	A	A	A	B
BOPA1_791-1113	2H	18.395	A	B	A	B	B	A	A	A	B	A	B	B	B	B	B	A	A	A	A	A	A	A	A	A	B	A	B	B	B	B	B	B	A	A	A	A	A	A	A	B	A	A	B	A	A	B	B
SCRI_RS_202814	2H	19.222	A	B	A	B	B	A	A	A	B	A	B	B	B	B	B	A	A	A	A	A	A	A	A	A	B	A	B	B	B	B	B	B	A	A	A	A	A	A	A	B	A	A	B	A	A	B	B
SCRI_RS_66401	2H	20.048	A	B	A	B	B	A	A	A	B	A	B	B	B	B	B	A	A	A	A	A	A	A	A	A	B	A	B	B	B	B	B	B	A	A	A	A	A	A	A	B	A	A	B	A	A	B	B
SCRI_RS_205712	2H	21.715	A	B	A	B	B	A	A	A	B	A	B	B	B	B	B	A	A	A	A	A	A	A	A	A	B	A	B	B	A	B	B	B	A	A	A	A	A	A	A	A	A	A	B	A	A	B	B
BOPA2_12_30872	2H	26.892	A	B	A	B	B	A	A	A	B	A	B	B	B	B	B	A	A	A	A	A	A	A	A	A	B	A	B	B	A	B	B	B	A	A	A	A	A	A	A	A	A	A	B	A	A	B	B
SCRI_RS_174063	2H	29.414	A	B	A	B	B	A	A	A	B	A	B	B	B	B	B	A	A	A	A	A	A	A	A	A	B	A	B	B	A	B	B	B	B	A	A	B	A	A	A	A	A	A	B	A	A	B	B
SCRI_RS_143250	2H	30.24	A	B	A	B	B	A	A	A	B	A	B	B	B	B	B	A	A	A	A	A	A	A	A	A	B	A	B	B	A	B	B	B	B	A	A	B	A	A	A	A	A	A	B	A	A	B	B
SCRI_RS_12516	2H	31.066	A	B	A	B	B	A	A	A	B	A	B	B	B	B	B	A	A	A	A	B	A	A	A	A	B	A	B	B	A	B	B	B	B	A	A	B	A	A	A	A	A	A	B	A	A	B	B
BOPA1_7747-1056	2H	31.893	A	B	A	B	B	A	A	A	B	A	B	B	B	B	B	A	A	A	A	B	A	A	A	A	B	A	B	B	A	B	B	B	B	A	A	B	A	A	A	A	A	A	B	A	A	B	B
SCRI_RS_7026	2H	32.719	A	B	A	B	B	A	A	A	B	A	B	B	B	B	B	A	A	A	A	B	A	A	A	A	B	A	B	B	A	B	B	B	B	A	A	B	A	A	A	A	A	A	B	A	A	B	B
BOPA2_12_20593	2H	34.386	A	B	A	A	B	A	A	A	B	A	B	B	B	B	B	A	A	A	A	B	A	A	A	A	B	A	B	B	A	B	B	B	B	A	A	B	A	A	A	A	A	A	B	A	A	B	B
SCRI_RS_182371	2H	36.053	A	B	A	A	B	A	A	A	B	A	B	B	B	B	B	A	A	A	A	B	A	A	A	A	B	A	B	B	A	B	B	B	B	A	A	B	A	A	A	A	A	A	B	A	A	B	B
SCRI_RS_120182	2H	43.082	A	B	A	A	B	A	A	A	B	A	B	B	B	B	B	A	A	A	A	B	A	A	A	A	B	A	B	B	A	B	B	B	B	A	A	B	B	A	A	A	A	A	B	A	A	B	B
SCRI_RS_182408	2H	43.909	A	B	A	A	B	A	A	A	B	A	B	B	B	B	B	A	A	A	A	B	A	A	A	A	B	A	B	B	A	B	B	B	B	A	A	B	B	A	A	A	A	A	B	A	A	B	B
BOPA2_12_30657	2H	45.575	A	B	A	A	B	A	A	A	B	A	B	B	B	B	B	A	A	A	A	B	A	A	A	A	B	A	B	B	A	B	B	B	B	A	A	B	B	A	B	A	A	A	B	A	A	B	B
BOPA1_4410-284	2H	46.402	A	B	A	A	B	A	A	A	B	A	B	B	B	B	B	A	A	A	A	B	A	A	A	A	B	A	A	B	A	B	B	B	B	A	A	B	B	A	B	A	A	A	B	A	A	B	B
SCRI_RS_174444	2H	47.228	A	B	A	A	B	A	A	A	B	A	B	B	B	B	B	A	A	A	A	B	A	A	A	A	B	A	A	B	A	B	B	A	B	A	A	B	B	A	B	A	A	A	B	A	A	B	B
BOPA2_12_10715	2H	52.405	A	B	A	A	B	A	A	B	B	A	B	B	B	B	B	A	A	A	A	B	A	A	A	A	A	A	A	A	A	B	B	A	B	A	A	B	B	A	B	A	A	A	B	A	A	B	B
SCRI_RS_194318	2H	54.072	A	B	A	A	B	A	A	B	B	A	B	B	B	B	B	A	A	A	A	B	A	A	A	A	A	A	A	A	A	B	B	A	B	A	A	B	B	A	B	A	A	A	B	A	A	B	B
SCRI_RS_152206	2H	55.739	A	B	A	A	A	A	A	B	B	A	B	B	B	B	B	A	A	A	A	B	A	A	A	A	A	A	A	A	A	B	B	A	B	A	A	B	B	A	B	A	A	A	B	A	A	B	B
BOPA1_GBS0524-2	2H	59.13	A	B	A	A	A	A	A	B	B	A	B	B	B	B	B	A	A	A	A	B	A	A	A	A	A	A	A	A	A	B	B	A	B	A	A	B	B	A	B	A	A	A	B	A	A	B	B
BOPA1_2417-924	2H	59.957	A	B	A	A	A	A	A	B	B	A	B	B	B	B	B	A	A	A	A	B	A	A	A	A	A	A	A	A	A	B	B	A	B	A	A	B	B	A	B	A	A	A	B	A	A	B	B
BOPA1_1292-406	2H	60.783	A	B	A	A	A	A	A	B	B	A	B	B	B	B	A	A	A	A	A	B	A	A	A	A	A	A	A	A	A	B	B	A	B	A	A	B	B	A	B	A	A	A	B	A	A	B	B
BOPA1_2601-171	2H	61.61	A	B	A	A	A	A	A	B	B	A	B	B	B	B	A	A	A	A	A	B	A	A	B	A	A	A	A	A	A	B	B	A	B	A	A	B	B	A	B	A	A	A	B	A	A	B	B
SCRI_RS_180032	2H	62.436	A	B	A	A	A	A	A	B	B	A	B	B	B	B	A	A	A	A	A	B	A	A	B	A	A	A	A	A	A	B	B	A	B	A	A	B	B	A	B	A	A	A	B	A	A	B	B
BOPA1_217-677	2H	63.262	A	B	A	A	A	A	A	B	B	A	B	B	B	B	A	A	A	A	A	B	A	A	B	A	A	A	A	A	A	B	B	A	B	A	A	B	B	A	B	A	A	A	B	A	A	B	B
BOPA1_9191-263	2H	64.089	A	B	A	A	A	A	A	B	B	A	B	B	B	B	A	A	A	A	A	B	A	A	B	A	A	A	A	A	A	B	B	A	B	A	A	B	B	A	B	A	A	A	B	B	A	B	B
BOPA1_3214-945	2H	64.915	A	B	A	A	A	A	A	B	B	A	B	B	B	B	A	A	A	A	A	B	B	A	B	A	A	A	A	A	A	B	B	A	B	A	A	B	B	A	B	A	A	A	B	B	A	B	B
BOPA1_6911-866	2H	65.742	A	B	A	A	A	A	A	B	B	A	B	B	B	B	A	A	A	A	A	B	B	A	B	A	A	A	A	A	A	B	B	A	B	A	A	B	B	A	B	A	A	A	B	B	A	B	B
SCRI_RS_4802	2H	66.22	A	B	A	A	A	A	A	B	B	A	B	B	B	B	A	A	A	A	A	B	B	A	B	A	A	A	A	A	A	B	B	A	B	A	A	U	B	A	B	A	A	A	B	B	A	B	B
SCRI_RS_156063	2H	66.565	A	B	A	A	A	A	A	B	B	A	B	B	B	B	A	A	A	A	A	B	B	A	B	A	A	A	A	A	A	B	B	A	B	A	A	B	B	A	B	A	A	A	B	B	A	B	B
SCRI_RS_189408	2H	67.391	A	B	A	A	A	A	A	B	B	A	B	B	B	B	A	A	A	A	A	B	B	A	B	A	A	A	A	A	A	B	B	A	B	A	A	B	B	A	B	A	A	A	B	B	A	B	B
SCRI_RS_155808	2H	68.218	A	B	A	A	A	A	A	B	B	A	B	B	B	B	A	A	A	A	A	B	B	A	B	A	A	A	A	A	A	B	B	A	B	A	A	B	B	A	B	A	A	B	B	B	A	B	B
BOPA2_12_31021	2H	70.739	A	B	A	A	A	A	A	B	B	A	B	B	B	B	A	A	A	A	A	B	B	A	B	A	A	A	A	A	A	B	B	A	B	A	A	B	B	A	B	A	A	B	B	B	A	B	B
BOPA1_4037-916	2H	71.566	A	B	A	A	A	A	A	B	B	A	B	B	B	B	A	A	A	A	A	B	B	A	B	A	A	A	A	A	A	B	B	A	B	A	A	B	B	A	B	A	A	B	B	B	A	B	B
SCRI_RS_7517	2H	76.743	A	A	A	A	A	A	A	B	B	A	B	B	A	B	A	A	A	A	A	B	B	A	B	A	A	A	A	A	A	B	B	A	B	A	A	B	B	A	B	A	A	B	B	B	A	B	B
SCRI_RS_17898	2H	80.134	A	A	A	A	A	A	A	B	B	A	B	B	A	B	A	A	A	A	A	B	B	A	B	A	A	A	A	A	A	B	B	A	B	A	A	B	B	A	B	A	A	B	B	B	A	B	B
BOPA2_12_31293	2H	80.961	A	A	A	A	A	A	A	A	B	A	B	B	A	B	A	A	A	A	A	B	B	A	B	A	A	A	A	A	A	B	B	A	B	A	A	B	B	A	B	A	A	B	B	B	A	B	B
SCRI_RS_133539	2H	81.787	A	A	A	A	A	A	A	A	B	A	B	B	A	B	A	A	A	A	A	B	B	A	B	A	A	B	A	A	A	B	B	A	B	A	A	B	B	A	B	A	A	B	B	B	A	B	B
SCRI_RS_156323	2H	82.613	A	A	A	A	A	A	A	A	B	A	B	B	A	B	A	A	A	A	A	B	B	A	B	A	A	B	A	A	A	B	B	A	B	A	A	B	B	A	B	A	A	B	B	B	A	A	B
SCRI_RS_221795	2H	83.44	A	A	A	A	B	A	A	A	B	A	B	B	A	B	A	A	A	A	A	B	B	A	B	A	A	B	A	A	A	B	B	A	B	A	A	B	B	A	B	A	A	B	B	B	A	A	B
SCRI_RS_166540	2H	84.266	A	A	A	A	B	A	A	A	B	A	B	B	A	B	A	A	A	A	B	B	B	A	B	A	A	B	A	A	A	B	B	A	B	A	A	B	B	A	B	A	A	B	B	B	A	A	B
SCRI_RS_157347	2H	85.093	A	A	A	A	B	A	A	A	B	A	B	B	A	B	A	A	A	A	B	B	B	A	B	A	A	B	A	A	A	B	B	A	B	A	A	B	B	A	B	A	A	B	B	B	A	A	B
SCRI_RS_134812	2H	86.76	A	A	A	A	B	A	A	A	B	A	B	B	A	B	A	A	B	A	B	B	B	A	B	A	A	B	A	A	A	B	B	A	B	A	A	B	B	A	B	A	A	B	B	B	A	A	B
BOPA1_6117-1507	2H	87.586	A	A	A	A	B	A	A	A	B	A	B	B	A	B	A	A	B	A	B	B	B	A	A	A	A	B	A	A	A	B	B	A	B	A	A	B	B	A	B	A	A	B	B	B	A	A	B
BOPA1_2371-950	2H	88.413	A	A	A	A	B	A	A	A	B	A	B	B	A	B	A	A	B	A	B	B	B	A	A	A	A	B	A	A	A	B	B	A	B	A	A	B	B	A	B	A	A	B	B	B	A	A	B
SCRI_RS_156090	2H	89.239	A	A	A	A	B	A	A	A	B	A	B	B	A	B	A	A	B	A	B	B	B	A	A	A	A	B	A	A	A	B	B	A	B	A	A	B	B	A	B	A	A	B	B	B	A	A	B
SCRI_RS_198601	2H	89.659	A	A	A	A	U	A	A	A	U	A	B	U	A	U	A	A	U	A	U	U	U	A	A	A	A	U	A	A	A	B	B	A	U	A	A	B	B	A	U	A	A	U	B	U	A	A	B
BOPA2_12_10936	2H	90.062	A	A	A	A	B	A	A	A	B	A	B	A	A	B	A	A	B	A	B	B	B	A	A	A	A	B	A	A	A	B	B	A	B	A	A	B	B	A	B	A	A	B	B	B	A	A	B
BOPA2_12_20793	2H	91.729	A	A	A	A	B	A	A	A	B	A	B	A	A	B	A	A	B	A	B	B	B	A	A	A	A	B	A	A	A	B	B	A	B	A	A	B	B	A	B	A	A	B	B	B	A	A	B
BOPA2_12_10689	2H	92.555	A	A	A	A	B	A	A	A	B	A	B	A	A	B	A	A	B	A	B	B	B	A	A	A	A	B	A	A	A	B	B	A	B	A	A	B	B	A	B	A	A	B	B	B	A	A	B
SCRI_RS_116694	2H	94.222	A	A	A	A	B	B	A	A	B	A	B	A	A	B	A	A	B	A	B	B	B	A	A	A	A	B	A	A	A	B	B	A	B	A	A	B	B	A	B	A	A	B	B	B	A	A	B
BOPA1_2020-539	2H	95.049	A	A	A	A	B	B	A	A	B	A	B	A	A	B	A	A	B	A	B	B	B	A	A	A	A	B	A	A	B	B	B	A	B	A	A	B	B	A	B	A	A	B	B	B	A	A	B
SCRI_RS_203799	2H	96.716	A	A	A	A	B	B	A	A	B	A	B	A	A	A	A	A	B	A	B	B	B	A	A	A	A	B	A	A	B	B	B	A	B	A	A	B	B	A	A	A	A	B	B	B	A	A	B
BOPA1_1635-691	2H	99.237	A	A	A	A	B	B	B	A	B	A	B	A	A	A	A	A	B	A	B	B	B	B	A	A	A	B	A	A	B	B	B	A	B	A	A	B	B	A	A	A	A	B	B	B	A	A	B
BOPA1_ABC12856	2H	100.064	A	A	A	A	B	B	B	A	B	A	B	A	A	A	A	A	B	A	B	B	B	B	A	A	A	B	A	A	B	B	B	A	B	A	A	B	B	A	A	A	A	B	B	B	A	A	B
SCRI_RS_172220	2H	100.89	A	A	A	A	B	B	B	A	B	A	B	A	A	A	A	A	B	A	B	B	B	B	A	A	A	B	A	A	B	B	B	A	B	A	A	B	B	A	A	A	A	B	B	B	A	A	B
BOPA1_11660-365	2H	103.412	A	A	A	A	B	B	B	A	B	B	B	A	A	A	A	A	B	A	B	A	B	B	A	A	A	B	A	A	B	B	B	A	A	A	A	B	B	A	A	A	A	B	B	B	A	A	B
BOPA1_682-767	2H	104.238	A	A	A	A	B	B	B	A	B	B	B	A	A	A	A	A	B	A	B	A	B	B	A	A	A	B	A	A	B	B	B	A	A	A	A	B	B	A	A	A	A	B	B	B	A	A	B
SCRI_RS_209622	2H	105.064	A	A	A	A	B	B	B	A	B	B	B	A	A	A	A	A	B	A	B	A	B	B	A	A	A	B	A	A	B	B	A	A	A	A	A	B	B	A	A	A	A	B	B	B	A	A	B
BOPA1_8523-316	2H	106.731	A	A	A	A	B	B	B	A	B	B	B	A	A	A	A	A	A	A	B	A	B	B	A	A	A	B	A	A	B	B	A	A	A	A	A	B	B	A	A	A	A	B	B	B	A	A	B
SCRI_RS_128484	2H	119.768	A	A	A	A	B	B	B	A	A	B	B	A	A	A	A	A	A	B	B	A	B	B	A	B	A	B	A	A	B	A	A	A	A	A	B	B	B	A	A	A	A	B	B	B	A	A	B
SCRI_RS_154703	2H	120.594	A	A	A	A	B	B	B	A	A	B	B	A	A	A	A	A	A	B	B	A	B	B	A	B	A	B	A	A	B	A	A	A	A	A	B	B	B	A	A	A	A	B	B	B	A	A	B
SCRI_RS_205499	2H	121.421	A	A	A	A	B	B	B	A	A	B	B	A	A	A	A	A	A	B	B	A	B	B	A	B	A	B	A	A	B	A	A	A	A	A	B	B	B	A	A	A	A	B	B	B	A	A	B
BOPA1_7487-390	2H	123.087	A	A	A	A	B	B	B	A	A	B	B	B	A	A	A	B	A	B	B	A	B	B	A	B	A	B	A	A	B	A	A	A	A	A	B	B	B	A	A	A	A	B	B	B	A	A	B
SCRI_RS_156045	2H	123.914	A	A	A	A	B	B	B	A	A	B	B	B	A	A	A	B	A	B	B	A	B	B	A	B	A	B	A	A	B	A	A	A	A	A	B	B	B	A	A	A	A	B	B	B	A	A	B
SCRI_RS_16799	2H	124.719	U	U	A	A	B	B	B	U	U	B	B	B	U	U	A	B	A	B	B	U	B	B	A	B	U	B	U	U	B	A	U	U	U	U	B	B	B	U	U	U	U	B	B	B	A	A	B
SCRI_RS_158091	2H	125.575	A	A	A	A	B	B	B	A	A	B	B	B	A	A	A	B	A	B	B	A	B	B	A	B	A	B	A	A	B	A	A	A	A	A	B	B	B	A	A	A	A	B	B	B	A	A	B
BOPA1_3000-1074	2H	126.402	A	A	A	A	B	B	B	A	A	B	B	B	A	A	A	B	A	B	B	A	B	B	A	B	A	B	A	A	B	A	A	A	A	A	B	B	B	A	A	A	A	B	B	B	A	A	B
SCRI_RS_167694	2H	127.228	A	A	A	A	B	B	B	A	A	B	B	B	A	A	A	B	A	B	B	A	B	B	A	B	A	B	A	A	B	A	A	A	A	A	B	B	B	A	A	A	A	B	B	B	A	A	B
BOPA2_12_30598	2H	131.504	A	A	A	A	B	A	B	A	A	B	B	B	B	A	A	B	A	B	B	A	B	B	A	B	A	B	A	A	B	A	A	B	A	A	B	B	B	A	A	A	B	B	B	A	A	A	B
BOPA1_3256-1196	2H	132.331	A	A	A	A	B	A	B	A	A	B	B	B	B	A	A	B	A	B	B	A	B	B	A	B	A	B	A	A	B	A	A	B	A	A	B	B	B	A	A	A	B	B	B	A	A	A	B
BOPA1_8293-202	2H	133.157	A	A	A	A	B	A	B	A	A	B	B	B	B	A	A	B	A	B	B	A	B	B	A	B	A	B	A	A	B	A	A	B	A	A	B	B	B	A	A	A	B	B	B	A	A	A	B
BOPA2_12_30097	2H	133.984	A	A	A	A	B	A	B	A	A	B	B	B	B	A	A	B	A	B	B	A	B	B	A	B	A	B	B	A	B	A	A	B	A	A	B	B	B	A	A	A	B	B	B	A	A	A	B
BOPA2_12_31327	2H	134.81	A	A	A	A	B	A	B	A	A	B	B	B	B	A	A	B	A	B	B	A	B	B	A	B	A	B	B	A	B	A	A	B	A	A	B	B	B	A	A	A	B	B	B	A	A	A	B
BOPA1_13178-89	2H	135.636	A	A	A	A	B	A	B	A	A	B	B	B	B	A	A	B	A	B	B	A	B	B	A	B	A	B	B	A	B	A	A	B	A	A	B	B	B	A	A	A	B	B	B	A	A	A	B
SCRI_RS_162820	2H	136.463	A	A	A	A	B	A	B	A	A	A	B	B	B	A	A	B	A	B	B	A	B	B	A	B	A	B	B	A	B	A	A	B	A	A	B	B	B	A	A	A	B	B	B	A	A	A	B
SCRI_RS_116226	2H	137.289	A	A	A	A	B	A	B	A	A	A	B	B	B	A	A	B	A	B	B	B	B	B	A	B	A	B	B	A	B	A	A	B	A	A	B	B	B	A	A	A	B	B	B	A	A	A	B
BOPA2_12_30690	2H	138.956	A	A	A	A	B	A	B	A	A	A	B	B	B	A	A	A	B	B	B	B	B	B	A	B	A	B	B	A	B	A	A	B	A	A	B	B	B	A	A	A	B	B	B	A	A	A	B
SCRI_RS_239674	2H	138.956	A	A	A	A	B	A	B	A	A	A	B	B	B	A	A	A	B	B	B	B	B	B	A	B	A	B	B	A	B	A	A	B	A	A	B	B	B	A	A	A	B	B	B	A	A	A	B
BOPA2_12_30942	2H	139.783	A	A	A	A	B	A	B	A	A	A	B	B	B	A	A	A	B	B	B	B	B	B	A	B	A	B	B	A	B	B	A	B	A	A	B	B	B	A	A	A	B	B	B	A	A	A	B
BOPA2_12_10472	2H	140.609	A	A	A	A	B	A	B	A	A	A	B	B	B	A	A	A	B	B	B	B	B	B	A	B	A	B	B	A	B	B	B	B	A	A	B	B	B	A	A	A	B	B	B	A	A	A	B
SCRI_RS_198883	2H	141.436	A	A	A	A	B	A	B	A	A	A	B	B	B	A	A	A	B	B	B	B	B	B	A	B	A	B	B	A	B	B	B	B	A	A	B	B	B	A	A	A	B	B	B	A	A	A	B
BOPA1_5211-1755	2H	143.102	A	A	A	A	B	A	B	A	A	A	B	B	B	A	A	A	B	B	B	B	B	B	A	B	A	B	B	A	B	B	B	B	A	A	B	B	B	A	A	A	B	B	B	A	A	A	B
BOPA2_12_10579	2H	143.929	A	A	A	A	A	A	B	A	A	A	B	B	B	A	A	A	B	B	B	B	B	B	A	B	A	B	B	A	B	B	B	B	A	A	B	B	B	A	A	A	B	B	B	A	A	A	B
SCRI_RS_11645	2H	144.755	A	A	A	A	A	A	B	A	A	A	B	B	B	A	A	A	B	B	B	B	B	B	A	B	A	B	B	A	B	B	B	B	A	A	B	B	B	A	A	A	B	B	B	A	A	A	B
SCRI_RS_193100	2H	145.582	A	A	A	A	A	A	B	A	A	A	B	B	B	A	A	A	B	B	B	B	B	B	A	B	A	B	B	A	B	B	B	B	A	A	B	B	B	A	A	A	B	B	B	A	A	A	B
SCRI_RS_221939	2H	146.408	A	A	A	A	A	A	B	A	A	A	B	B	B	A	A	A	B	B	B	B	B	B	A	B	A	B	B	A	B	B	B	B	A	A	B	B	B	A	A	A	B	B	B	A	A	A	B
BOPA2_12_30341	2H	147.235	A	A	A	A	A	A	B	A	A	A	B	B	B	A	A	A	B	B	B	B	A	B	A	B	A	B	B	A	B	B	B	B	A	A	B	B	B	A	A	A	B	B	B	A	A	A	B
BOPA1_3608-2133	2H	148.061	A	A	A	A	A	A	B	A	A	A	B	B	B	A	A	A	B	B	B	B	A	B	A	B	A	B	B	A	B	B	B	B	A	A	B	B	B	A	A	A	B	B	A	A	A	A	B
SCRI_RS_7219	2H	148.568	A	A	A	A	A	A	B	A	A	A	B	B	B	A	A	A	B	B	B	B	A	B	A	B	U	B	B	A	B	B	B	B	A	A	B	B	B	A	A	A	B	B	A	A	A	A	B
BOPA1_6157-1233	2H	148.893	A	A	A	A	A	A	B	A	A	A	B	B	B	A	A	A	B	B	B	B	A	B	A	B	A	B	B	A	B	B	B	B	A	A	B	B	B	A	A	A	B	B	A	A	A	A	B
BOPA1_3840-348	2H	149.719	A	A	A	A	A	A	B	A	A	A	B	B	B	A	A	A	B	B	B	B	A	B	A	B	A	B	B	A	B	B	B	B	A	A	B	B	B	A	A	A	B	B	A	A	A	A	B
BOPA1_4879-1560	2H	151.386	A	A	A	A	A	A	B	A	A	A	B	B	B	A	A	A	B	B	B	B	A	B	A	B	A	B	B	A	B	B	B	B	A	A	B	B	B	A	A	A	B	B	A	A	A	A	B
BOPA2_12_10487	2H	152.212	A	A	A	A	A	A	A	A	A	A	B	B	B	A	A	A	B	B	B	B	A	B	A	B	A	B	B	A	B	B	B	B	A	A	B	B	B	A	A	A	B	B	A	A	A	A	B
SCRI_RS_192591	2H	153.039	A	A	A	A	A	A	A	A	A	A	B	B	B	A	A	A	B	B	B	B	A	B	A	B	A	B	B	A	B	B	B	B	A	A	B	B	B	A	A	A	B	B	A	A	A	A	B
SCRI_RS_138320	2H	153.865	A	A	A	A	A	A	A	A	A	A	B	B	B	A	A	A	B	B	B	B	A	B	A	A	A	B	B	A	B	B	B	B	A	A	B	B	B	A	A	A	B	B	A	A	A	A	B
BOPA1_2052-792	2H	154.692	A	A	A	A	A	A	A	A	A	A	B	B	B	A	A	A	B	B	B	B	A	B	A	A	A	B	B	A	B	B	B	B	A	A	B	B	B	A	A	A	B	B	A	A	A	A	B
SCRI_RS_139073	2H	158.083	A	A	A	A	A	A	A	A	A	A	B	B	B	A	B	A	B	B	A	B	A	B	A	A	A	B	B	A	B	B	B	B	A	A	B	B	B	A	A	A	B	B	A	A	A	A	B
SCRI_RS_208292	2H	158.909	A	A	A	A	A	A	A	A	A	A	B	B	B	A	B	A	B	B	A	B	A	B	A	A	A	B	B	A	B	B	B	B	A	A	B	B	B	A	A	A	B	B	A	A	A	A	B
SCRI_RS_147278	2H	171.946	A	A	A	A	A	A	A	A	A	A	A	B	B	A	B	A	B	B	A	B	A	A	A	A	A	B	B	B	A	B	B	B	A	A	B	A	B	A	A	A	B	B	A	A	A	A	B
SCRI_RS_149233	2H	174.467	A	A	A	A	A	A	A	A	A	A	A	B	B	A	B	A	B	A	A	B	A	A	A	A	A	B	B	B	A	A	B	B	A	A	B	A	B	A	A	A	B	B	A	A	A	A	B
SCRI_RS_159526	2H	176.134	A	A	A	A	A	A	A	A	A	A	A	B	B	A	B	A	B	A	A	B	A	A	A	A	A	B	B	B	A	A	B	B	A	A	B	A	B	A	A	A	B	B	A	A	A	A	B
SCRI_RS_227482	2H	176.961	A	A	A	A	A	A	A	A	A	A	A	A	B	A	B	A	B	A	A	B	A	A	A	A	A	B	B	B	A	A	B	B	A	A	B	A	B	A	A	A	B	B	A	A	A	A	B
SCRI_RS_195051	2H	177.787	A	A	A	A	A	A	A	A	A	A	A	A	B	A	B	A	B	A	A	B	A	A	A	A	A	B	B	B	A	A	B	B	A	A	B	A	B	A	A	A	B	B	A	A	A	A	B
BOPA1_1344-930	2H	178.614	A	A	A	A	A	A	A	A	A	A	A	A	B	A	B	A	B	A	A	B	A	A	A	A	A	B	B	B	A	A	B	B	A	A	B	A	B	A	A	A	B	B	A	A	A	A	B
BOPA1_9426-490	2H	179.44	A	A	A	A	A	A	A	A	A	A	A	A	B	A	B	A	B	A	A	B	A	A	A	A	A	B	B	B	A	A	B	B	A	A	B	A	B	A	A	A	B	B	A	A	A	A	B
BOPA2_12_21496	2H	180.266	A	A	A	A	A	A	A	A	A	A	A	A	B	A	B	A	B	A	A	B	A	A	A	A	A	B	B	B	A	A	B	B	A	A	B	A	B	A	A	A	B	B	A	A	A	A	B
SCRI_RS_196748	2H	182.788	A	A	A	A	A	A	A	A	A	A	A	A	B	A	B	A	B	A	A	B	A	A	A	A	A	B	B	B	A	A	B	B	A	A	B	A	B	A	A	A	B	B	A	A	A	A	B
SCRI_RS_190002	3H	0	A	A	B	B	B	B	B	B	B	B	B	A	B	B	B	B	A	B	B	A	B	A	B	A	A	A	B	B	B	B	A	A	A	A	B	B	A	A	A	A	B	A	B	B	B	A	A
SCRI_RS_129935	3H	0.826	A	A	B	B	B	B	B	B	B	B	B	A	B	B	B	B	A	B	B	A	B	A	B	A	A	A	B	B	B	A	A	A	A	A	B	B	A	A	A	A	B	A	B	B	B	A	A
BOPA1_1831-241	3H	1.653	A	A	B	B	B	B	B	B	B	B	B	A	B	B	B	B	A	B	B	A	B	A	B	A	A	A	B	B	B	A	A	A	A	A	B	B	A	A	A	A	B	A	B	B	B	A	A
BOPA1_5945-748	3H	6.83	A	A	B	B	B	B	B	A	B	B	B	A	B	B	B	B	A	B	B	A	B	A	B	A	A	A	B	B	B	A	A	A	A	A	B	B	A	A	A	B	B	A	B	B	B	A	A
SCRI_RS_127903	3H	8.497	A	A	B	B	B	B	B	A	B	B	B	A	B	B	B	B	A	B	B	A	B	A	B	A	A	A	B	B	B	A	A	A	A	A	B	B	A	A	A	B	B	A	B	B	B	A	A
SCRI_RS_193258	3H	9.323	A	A	B	B	B	B	B	A	B	B	B	A	B	B	B	B	A	B	B	A	B	A	B	A	A	A	B	B	B	A	A	A	A	A	B	B	A	A	A	B	B	A	B	B	B	A	A
SCRI_RS_108971	3H	15.422	A	A	B	B	B	B	B	A	B	B	B	A	B	B	B	B	A	B	B	A	B	A	B	A	A	B	A	A	B	A	A	A	A	A	B	B	A	A	A	B	B	A	B	B	B	A	A
SCRI_RS_184857	3H	16.253	A	A	U	B	B	B	B	A	B	B	B	A	B	B	B	B	A	B	B	A	B	A	B	A	A	B	A	A	B	A	A	A	A	A	B	U	A	A	A	B	B	A	U	B	B	A	A
SCRI_RS_97418	3H	17.079	A	A	B	B	B	B	B	A	B	B	B	A	B	B	B	B	A	B	B	A	B	A	A	A	A	B	A	A	B	A	A	A	A	A	B	B	A	A	A	B	B	A	B	B	B	A	A
SCRI_RS_214280	3H	22.257	A	A	B	B	B	B	B	A	B	B	B	A	B	B	B	B	A	B	B	A	B	A	A	A	A	B	A	A	B	A	A	A	A	A	B	B	A	A	A	B	B	A	B	B	B	A	A
BOPA1_3906-558	3H	23.923	A	A	B	B	B	B	B	A	B	B	B	A	B	A	B	B	A	B	B	A	B	A	A	A	A	B	A	A	B	A	A	A	A	A	B	B	A	B	A	B	B	A	B	B	B	A	A
SCRI_RS_153718	3H	27.314	A	A	B	B	B	B	B	A	B	B	B	A	B	A	B	B	A	B	B	A	B	B	A	A	A	B	A	A	B	A	A	A	A	A	B	B	B	B	A	B	B	A	B	B	B	A	A
BOPA2_12_30192	3H	28.981	A	A	B	B	B	B	B	A	B	B	B	B	B	A	B	B	A	B	B	A	B	B	A	B	A	B	A	A	B	A	A	A	A	A	B	B	B	B	A	B	B	A	B	B	B	A	A
BOPA1_3886-313	3H	29.808	A	A	B	B	B	B	B	A	B	B	B	B	B	A	B	B	A	B	B	A	B	B	A	B	A	B	A	A	B	A	A	A	A	A	B	B	B	B	A	B	B	A	B	B	B	A	A
SCRI_RS_3748	3H	31.475	A	A	B	B	B	B	B	A	B	B	B	B	B	A	B	B	A	B	B	A	B	B	A	B	A	B	A	A	B	A	A	A	A	A	B	B	B	B	A	B	B	A	B	B	B	A	A
SCRI_RS_177084	3H	32.301	A	A	B	B	B	B	B	A	B	B	B	B	B	A	B	B	A	B	B	A	B	B	A	B	B	B	A	A	B	A	A	A	A	A	B	B	B	B	A	B	B	A	B	B	B	A	A
SCRI_RS_144410	3H	33.968	A	A	B	B	B	B	B	A	B	B	B	B	B	A	B	B	A	B	B	A	B	B	A	B	B	B	A	A	B	A	A	A	A	A	B	B	B	B	A	B	B	A	B	A	B	A	A
SCRI_RS_186444	3H	36.489	A	A	B	B	B	B	B	A	B	B	B	B	A	A	B	B	A	B	B	A	B	B	A	B	B	B	A	A	B	A	A	A	A	A	B	A	B	B	A	B	B	A	B	A	B	A	A
SCRI_RS_192875	3H	39.881	A	A	B	B	B	B	B	A	A	B	B	B	A	A	B	B	A	B	B	A	B	B	A	B	B	B	A	A	B	A	A	A	A	A	B	A	B	B	A	B	B	A	B	A	B	A	A
BOPA2_12_30431	3H	41.547	B	A	B	B	B	B	B	A	A	B	B	B	A	A	B	B	A	B	B	A	B	B	A	B	B	B	A	A	B	A	A	A	A	A	B	A	B	B	A	B	B	A	B	A	B	A	A
SCRI_RS_6922	3H	43.214	B	A	B	B	B	B	B	A	A	A	B	B	A	A	B	B	A	B	B	A	B	B	A	B	B	B	A	A	B	A	A	A	A	A	B	A	B	B	A	B	B	A	B	A	B	A	A
SCRI_RS_173721	3H	44.041	B	A	B	B	B	B	B	A	A	A	B	B	A	A	B	B	A	B	B	A	B	B	A	B	B	B	A	A	B	A	A	A	A	A	B	A	B	B	A	B	B	A	B	A	B	A	A
BOPA2_12_10968	3H	44.867	B	A	B	B	B	B	B	A	A	A	B	B	A	A	B	B	A	B	B	A	B	B	A	B	B	B	A	A	B	A	A	A	A	A	B	A	B	B	A	B	B	A	B	A	B	A	A
BOPA2_12_30953	3H	45.694	B	A	B	B	B	B	B	A	A	A	A	B	A	A	B	B	A	B	B	A	B	B	A	B	B	B	A	A	B	A	A	A	A	A	B	A	B	B	A	B	B	A	B	A	B	A	A
SCRI_RS_227903	3H	49.085	B	A	B	A	B	B	B	A	A	A	A	B	A	A	B	B	A	B	B	B	A	B	A	B	B	B	A	A	B	A	A	A	A	A	B	A	B	B	A	B	B	A	B	A	B	A	A
SCRI_RS_231185	3H	51.606	B	A	B	A	B	B	B	A	A	A	A	B	A	A	B	B	A	B	B	B	A	B	A	B	B	B	A	A	B	A	A	B	A	A	B	A	B	B	A	B	B	A	B	A	B	A	B
BOPA1_9018-522	3H	53.273	B	A	B	A	B	B	B	A	A	A	A	B	A	A	B	B	A	B	B	B	A	B	A	B	B	B	A	A	B	B	A	B	A	A	B	A	B	B	A	B	B	A	B	A	B	A	B
SCRI_RS_146425	3H	53.784	B	A	B	A	B	B	B	A	A	A	A	B	A	A	B	B	A	B	B	B	A	B	A	B	B	B	A	A	B	B	A	B	A	A	B	A	B	B	A	B	B	A	B	A	B	A	B
SCRI_RS_229693	3H	54.096	B	A	B	A	B	B	B	A	A	A	A	B	A	A	B	B	A	B	B	B	A	B	A	B	B	B	A	A	B	B	A	B	A	A	B	A	B	B	A	B	B	A	B	A	B	A	B
BOPA1_2391-566	3H	54.923	B	A	B	A	B	B	B	A	A	A	A	B	A	A	B	B	A	B	B	B	A	B	A	B	B	B	A	A	B	B	A	B	A	A	B	A	B	B	A	B	B	A	B	A	B	A	B
SCRI_RS_110693	3H	55.749	B	A	B	A	B	B	B	A	A	A	A	B	A	A	B	B	A	B	B	B	A	B	A	B	B	B	A	A	B	B	A	B	A	A	B	A	B	B	A	B	B	A	B	A	B	A	B
BOPA1_10248-954	3H	56.576	B	A	B	A	B	B	B	A	A	A	A	B	A	A	B	B	A	B	B	B	A	B	A	B	B	A	A	A	B	B	A	B	A	A	B	A	B	B	A	B	B	A	B	A	B	A	B
BOPA2_12_31011	3H	57.402	B	A	B	A	B	B	B	A	A	A	A	B	A	A	B	B	A	B	B	B	A	B	A	B	B	A	A	A	B	B	A	B	A	A	B	A	B	A	A	B	B	A	B	A	B	A	B
SCRI_RS_7385	3H	61.678	B	A	B	A	B	B	B	A	A	A	A	A	A	A	B	B	A	B	B	B	A	B	A	B	B	A	A	A	B	B	A	B	A	A	B	A	B	A	A	B	B	A	B	A	B	A	B
SCRI_RS_162838	3H	62.504	B	A	B	A	B	B	B	A	A	A	A	A	A	A	B	B	A	B	B	B	A	B	A	B	B	A	A	A	B	B	A	B	A	A	B	A	B	A	A	B	B	A	B	A	B	A	B
BOPA1_6364-645	3H	63.331	B	A	B	A	B	B	B	A	A	A	A	A	A	A	B	B	A	B	B	B	A	B	A	B	B	A	A	A	B	B	A	B	A	A	B	A	B	A	A	B	B	A	B	A	B	A	B
SCRI_RS_230975	3H	64.998	B	A	B	A	B	B	B	A	A	A	A	A	A	A	A	B	A	B	B	B	A	B	A	B	B	A	A	A	B	B	A	B	A	A	B	A	B	A	A	B	B	A	B	A	A	A	B
BOPA2_12_30594	3H	65.824	B	A	B	A	B	B	B	A	A	A	A	A	A	A	A	B	A	B	B	B	A	B	A	B	B	A	A	A	B	B	A	B	A	A	B	A	B	A	A	B	B	A	B	A	A	A	B
SCRI_RS_132345	3H	66.651	B	A	B	A	B	A	B	A	A	A	A	A	A	A	A	B	A	B	B	B	A	B	A	B	B	A	A	A	B	B	A	B	A	A	B	A	B	A	A	B	B	A	B	A	A	A	B
BOPA2_12_10609	3H	68.317	B	A	B	A	B	A	B	A	A	A	A	A	A	A	A	B	A	B	B	B	A	B	A	B	B	A	A	A	B	B	A	B	A	A	B	A	B	A	A	B	B	A	B	A	A	A	B
BOPA2_12_11454	3H	71.709	B	A	B	A	B	A	B	A	A	A	A	A	A	A	A	B	A	B	B	B	A	B	A	B	B	A	A	A	B	B	A	B	A	A	B	B	B	A	A	A	B	A	B	A	A	A	B
BOPA2_12_30170	3H	73.375	B	A	B	A	B	A	B	A	A	A	A	A	A	A	A	B	A	B	B	B	A	B	A	B	B	A	A	A	B	B	A	B	A	A	B	B	B	A	A	A	B	A	B	A	A	A	B
BOPA1_11832-415	3H	74.202	B	A	B	A	B	A	B	A	A	A	A	A	A	A	A	B	A	B	B	B	A	B	A	B	B	A	A	A	B	B	A	B	A	A	B	B	B	A	A	A	B	A	B	A	A	A	B
SCRI_RS_233246	3H	77.593	B	A	B	A	A	A	B	A	A	A	A	A	A	A	A	B	A	A	B	B	A	B	A	B	B	A	A	A	B	B	A	B	A	A	B	B	B	A	A	A	B	A	B	A	A	B	B
BOPA1_11116-257	3H	78.419	B	A	B	A	A	A	B	A	A	A	A	A	A	A	A	B	A	A	A	B	A	B	A	B	B	A	A	A	B	B	A	B	A	A	B	B	B	A	A	A	B	A	B	A	A	B	B
BOPA1_3266-570	3H	79.246	B	A	B	A	A	A	B	A	A	A	A	A	A	A	A	B	A	A	A	B	A	B	A	B	B	A	A	A	B	B	A	B	A	A	B	B	B	A	A	A	B	A	B	A	A	B	A
BOPA2_12_31299	3H	79.724	B	A	B	A	A	A	B	A	U	A	A	A	A	A	A	B	A	A	A	B	U	B	A	B	B	A	A	U	B	B	A	B	A	A	B	B	B	A	U	A	B	A	B	A	A	B	A
SCRI_RS_155763	3H	80.069	B	A	B	A	A	A	B	A	A	A	A	A	A	A	A	B	A	A	A	B	B	B	A	B	B	A	A	A	B	B	A	B	A	A	B	B	B	A	A	A	B	A	B	A	A	B	A
BOPA2_12_11468	3H	83.46	B	A	B	A	A	A	B	A	A	A	A	A	A	A	A	A	A	A	A	A	B	B	A	B	B	A	A	A	B	B	A	B	A	A	B	B	B	A	A	A	B	A	B	A	A	B	A
SCRI_RS_199922	3H	83.934	B	A	B	A	A	A	B	A	A	A	A	A	A	A	A	A	A	A	A	A	B	B	A	U	B	A	A	A	B	B	A	B	A	A	U	U	U	A	A	A	B	A	U	A	A	B	A
SCRI_RS_182014	3H	84.283	B	A	B	A	A	A	B	A	A	A	A	A	A	A	A	A	A	A	A	A	B	B	A	B	B	A	A	A	B	B	A	B	A	A	B	B	B	A	A	A	B	A	B	A	A	B	A
BOPA2_12_30663	3H	84.641	U	A	B	A	A	A	U	A	A	A	A	A	A	A	A	A	A	A	A	A	U	B	A	B	U	A	A	A	U	B	A	U	A	A	U	U	U	A	A	A	B	A	U	A	A	U	A
BOPA2_12_10134	3H	85.106	B	A	B	A	A	A	B	A	A	A	A	A	A	A	A	A	A	A	A	A	B	B	A	B	B	A	A	A	A	B	A	B	A	A	B	B	B	A	A	A	B	A	B	A	A	B	A
BOPA1_4019-302	3H	85.933	B	A	B	B	A	A	B	A	A	A	A	A	A	A	A	A	A	A	A	A	B	B	A	B	B	A	A	A	A	B	A	B	A	A	B	B	B	A	A	A	B	A	B	A	A	B	A
SCRI_RS_157443	3H	86.759	B	A	B	B	A	A	B	A	A	A	A	A	A	A	A	A	A	A	A	A	B	B	A	B	B	A	A	A	A	B	A	B	A	A	B	B	B	A	A	A	B	A	B	A	A	B	A
SCRI_RS_199887	3H	87.586	B	A	B	B	A	A	B	A	A	A	A	A	A	A	A	A	A	A	A	A	B	B	A	B	B	A	A	A	A	B	A	B	A	A	B	B	B	A	A	A	B	A	B	A	A	B	A
SCRI_RS_198609	3H	89.253	B	A	B	B	A	A	B	A	A	A	A	A	A	A	A	A	A	A	A	A	B	B	A	B	B	A	B	A	A	B	A	B	A	A	B	B	B	A	A	A	B	A	B	A	A	B	A
SCRI_RS_172730	3H	90.919	A	A	B	B	A	A	B	A	A	A	A	A	A	A	A	A	A	A	A	A	B	B	A	B	B	A	B	A	A	B	A	B	A	A	B	B	B	A	A	A	B	A	B	A	A	B	A
BOPA2_12_11322	3H	91.746	A	A	B	B	A	A	B	A	A	A	A	A	A	A	A	A	A	A	A	A	B	B	A	B	B	A	B	A	A	B	A	B	A	A	B	B	B	A	A	A	B	A	B	A	A	B	A
BOPA1_1291-936	3H	97.84	A	A	B	B	A	A	B	A	A	A	A	A	A	A	A	A	A	A	A	A	B	B	A	A	B	A	B	A	A	B	A	B	A	A	B	B	B	A	A	A	B	A	A	A	A	B	A
BOPA1_6302-250	3H	102.116	A	A	B	B	A	A	B	A	A	A	A	A	A	B	A	A	A	A	A	A	B	B	A	A	B	A	B	A	A	B	A	B	A	A	B	B	B	A	A	A	B	A	A	A	A	A	A
SCRI_RS_229593	3H	102.943	A	A	B	B	A	A	B	A	B	A	A	A	A	B	A	A	A	A	A	A	B	B	A	A	B	A	B	A	A	B	A	B	A	A	B	B	B	A	A	A	B	A	A	A	A	A	A
SCRI_RS_130795	3H	103.769	A	A	B	B	A	A	B	B	B	A	A	A	A	B	A	A	A	A	A	A	B	B	A	A	B	A	B	A	A	B	A	B	A	A	B	B	B	A	A	A	B	A	A	A	A	A	A
SCRI_RS_8667	3H	106.291	A	A	B	B	A	A	B	B	B	A	A	A	A	B	B	A	A	A	A	A	B	B	A	A	B	A	B	A	A	B	A	B	A	A	A	B	A	A	A	A	B	A	A	A	A	A	A
BOPA1_1038-754	3H	107.117	A	A	B	B	A	A	B	B	B	A	A	A	A	B	B	A	A	A	A	A	B	B	A	A	B	A	B	A	A	B	A	B	A	A	A	B	A	A	A	A	B	A	A	A	A	A	A
SCRI_RS_149566	3H	108.783	A	A	B	B	A	A	B	B	B	A	A	A	A	B	B	A	A	A	A	A	B	B	A	A	B	A	B	B	A	B	A	B	A	A	A	B	A	A	A	A	B	A	A	A	A	A	A
BOPA1_3315-749	3H	110.45	A	A	B	B	A	A	B	B	B	A	A	A	A	B	B	A	A	A	A	A	B	B	A	A	B	A	B	B	A	B	A	B	A	A	A	B	A	B	A	A	B	A	A	A	A	A	A
BOPA1_2500-1514	3H	111.277	A	A	B	B	A	A	B	B	B	A	A	A	A	B	B	A	A	A	A	A	B	B	A	A	B	A	B	B	A	B	A	B	A	A	A	B	A	B	A	A	B	A	A	A	A	A	A
SCRI_RS_167825	3H	112.103	A	A	B	A	A	A	B	B	B	A	A	A	A	B	B	A	A	A	A	A	B	B	A	A	B	A	B	B	A	B	A	B	A	A	A	B	A	B	A	A	B	A	A	A	A	A	A
BOPA2_12_30927	3H	114.625	A	A	B	A	A	A	B	B	B	A	A	A	A	B	B	A	A	A	A	A	B	B	A	A	B	A	B	B	A	B	A	B	A	A	A	B	A	B	A	B	B	A	A	A	A	A	A
SCRI_RS_153915	3H	115.451	A	A	B	A	A	A	B	B	B	B	A	A	A	B	B	A	A	A	A	A	B	B	A	A	B	A	B	B	A	B	A	B	A	A	A	B	A	B	A	B	B	A	A	A	A	A	A
BOPA1_76-1059	3H	117.973	A	A	B	A	A	A	B	B	B	B	A	A	A	B	B	A	A	A	A	A	B	B	A	A	B	B	B	B	A	B	A	B	A	A	A	B	A	B	A	B	B	A	A	A	A	A	A
BOPA2_12_30274	3H	118.799	A	A	B	A	A	A	B	B	B	B	A	A	A	B	B	A	A	A	A	A	B	B	A	A	B	B	B	B	A	B	A	B	A	A	A	B	A	B	A	B	B	A	A	A	A	A	A
BOPA2_12_31525	3H	119.626	A	A	B	A	A	A	B	B	B	B	A	A	A	B	B	A	A	A	A	A	B	B	A	A	B	B	B	B	B	B	A	B	A	A	A	B	A	B	A	B	B	A	A	A	A	A	A
SCRI_RS_120973	3H	121.292	A	A	B	A	A	A	B	B	B	B	A	A	A	B	B	A	A	A	A	A	B	B	A	A	B	B	B	B	B	B	A	B	A	A	A	B	A	B	A	B	B	A	A	A	A	A	A
BOPA1_3965-353	3H	122.119	A	A	B	A	A	A	B	B	B	B	A	A	A	B	B	A	A	A	A	A	B	B	A	A	A	B	B	B	B	B	A	B	A	A	A	B	A	B	A	B	B	A	A	A	A	A	A
BOPA2_12_30081	3H	124.64	A	A	B	A	A	A	B	B	B	B	A	A	A	B	B	A	A	A	A	A	B	B	A	A	A	B	B	B	B	B	A	B	B	A	A	B	A	B	A	B	B	A	A	A	A	A	A
BOPA1_2335-1614	3H	126.307	A	A	B	A	A	A	B	B	B	B	A	A	A	B	B	A	A	A	A	A	B	B	A	A	A	B	B	B	B	B	A	B	B	A	A	B	A	B	A	B	B	A	A	A	A	A	A
BOPA1_ABC06381	3H	127.974	A	B	B	A	A	A	B	B	B	B	A	A	A	B	B	A	A	A	A	A	B	B	A	A	A	B	B	B	B	B	A	B	B	A	A	B	A	B	A	B	B	A	A	A	A	A	A
BOPA2_12_20369	3H	130.496	A	B	B	A	A	A	B	B	B	B	A	A	A	B	B	A	A	A	A	A	B	B	A	A	A	B	B	B	B	B	B	B	B	A	A	B	A	B	B	B	B	A	A	A	A	A	A
BOPA1_6402-691	3H	132.162	A	B	B	A	B	A	B	B	B	B	A	A	A	B	B	A	A	A	A	A	B	B	A	A	A	B	B	B	B	B	B	B	B	A	A	B	A	B	B	B	B	A	A	A	A	A	A
BOPA1_3718-1026	3H	132.989	A	B	B	A	B	A	B	B	B	B	A	A	A	B	B	A	A	A	A	A	B	B	A	A	A	B	B	B	B	B	B	B	B	A	A	B	A	B	B	B	B	A	A	B	A	A	A
BOPA1_9618-372	3H	142.931	A	B	B	A	B	A	B	B	B	B	A	A	B	B	B	A	A	A	B	A	B	B	A	A	A	B	B	B	B	B	B	A	B	A	A	A	A	B	B	B	B	A	A	B	A	A	A
BOPA1_11657-398	3H	143.758	A	B	B	A	B	A	B	B	B	B	A	A	B	B	B	A	A	A	B	A	B	B	A	A	A	B	B	B	B	B	B	A	B	A	A	A	A	B	B	B	B	A	A	B	A	A	A
SCRI_RS_175038	3H	145.425	A	B	B	A	B	A	B	B	B	B	A	B	B	B	B	A	A	A	B	A	B	B	A	A	A	B	B	B	B	B	B	A	B	A	A	A	A	B	B	B	B	A	A	B	A	A	A
SCRI_RS_175682	3H	148.816	A	B	B	A	B	A	B	B	B	B	A	B	B	B	B	A	A	A	B	A	B	B	A	A	A	B	B	B	B	B	B	A	B	B	A	A	A	B	B	B	B	A	A	B	A	A	A
BOPA2_12_21386	3H	149.642	A	B	B	A	B	A	B	B	B	B	A	B	B	B	B	A	A	A	B	A	B	B	A	A	A	B	B	B	B	B	B	A	B	B	A	A	A	B	B	B	B	A	A	B	A	A	A
SCRI_RS_205592	3H	151.309	A	B	B	A	B	A	B	B	B	B	A	B	B	B	B	A	A	A	B	A	B	B	A	A	A	B	B	B	B	B	B	A	B	B	A	A	A	B	B	B	B	A	A	B	A	A	A
SCRI_RS_115755	3H	152.976	A	B	B	A	B	B	B	B	B	B	A	B	B	B	B	A	A	A	B	A	B	B	A	A	A	B	B	B	B	B	B	A	B	B	A	A	A	B	B	B	B	A	A	B	A	A	A
SCRI_RS_135156	3H	154.643	A	B	B	A	B	B	B	B	B	B	A	B	B	B	B	A	A	A	B	A	B	B	A	A	A	B	B	B	B	B	B	A	B	B	B	A	A	B	B	B	B	A	A	B	A	A	A
BOPA2_12_21376	3H	155.469	A	B	B	A	B	B	B	B	B	B	A	B	B	B	B	A	A	A	B	A	B	B	A	A	A	B	B	B	B	B	B	A	B	B	B	A	A	A	B	B	B	A	A	B	A	A	A
SCRI_RS_238255	3H	157.991	A	B	B	A	B	B	B	B	B	B	A	B	B	B	B	A	A	A	B	A	B	B	A	A	A	B	B	B	B	B	B	A	B	B	B	A	A	A	B	B	B	A	A	B	A	A	A
SCRI_RS_205663	3H	158.817	A	B	B	A	B	B	B	B	B	B	A	B	B	B	B	A	A	A	B	A	B	B	A	A	A	B	B	B	B	B	B	A	B	B	B	A	A	A	B	B	B	A	A	B	A	A	A
BOPA1_13750-348	3H	159.644	A	B	B	A	B	B	B	B	B	B	A	B	B	B	A	A	A	A	B	A	B	B	A	A	A	B	B	B	B	B	B	A	B	B	B	A	A	A	B	B	B	A	A	B	A	A	A
BOPA1_GBS0038-2	3H	160.47	A	B	B	A	B	B	B	B	B	B	A	B	B	B	A	A	A	A	B	A	B	B	A	A	A	B	B	B	B	B	B	A	B	B	B	A	A	A	B	B	B	A	A	B	A	A	A
BOPA2_12_20198	3H	163.866	A	B	B	A	B	B	B	B	B	B	A	B	B	B	A	A	A	A	B	A	B	B	U	U	A	B	A	B	B	B	B	U	B	B	B	A	U	U	B	B	B	B	A	B	A	U	A
BOPA2_12_30767	3H	165.535	A	B	B	A	B	B	B	B	B	B	A	B	B	B	A	A	A	A	B	A	B	B	A	A	A	B	A	B	B	B	B	A	B	B	B	A	A	A	B	B	A	B	A	B	A	A	A
BOPA1_5840-659	3H	166.359	A	B	B	A	B	B	B	B	B	B	A	B	B	A	A	A	A	A	B	A	B	B	A	A	A	B	A	B	B	B	B	A	B	B	B	A	A	A	B	B	A	B	A	B	A	A	A
BOPA1_4787-1746	3H	167.185	A	B	B	A	B	B	B	B	B	B	A	B	B	A	A	A	A	A	B	A	B	B	A	A	A	B	A	B	B	B	B	A	B	B	B	A	A	A	B	B	A	B	A	B	A	A	A
SCRI_RS_229623	3H	168.011	A	B	B	A	B	B	B	B	B	B	A	B	B	A	A	A	A	A	B	A	B	B	A	A	A	B	A	B	B	B	B	A	B	B	B	A	A	A	B	B	A	B	A	B	A	A	A
BOPA1_ABC36454	3H	168.838	A	B	B	A	B	B	B	B	B	B	A	B	B	A	A	A	A	A	B	A	B	B	A	A	A	B	A	B	B	B	B	A	B	B	B	A	A	A	B	B	A	B	A	B	A	A	A
BOPA1_4737-368	3H	169.664	A	B	B	A	B	B	B	B	B	B	A	B	B	A	A	A	A	A	B	A	B	B	A	A	A	B	A	B	B	B	B	A	B	B	B	A	A	A	B	B	A	B	B	B	A	A	A
SCRI_RS_202154	3H	173.94	A	B	B	A	B	B	B	B	B	B	A	B	B	A	A	A	A	A	B	A	B	B	A	A	B	B	A	B	B	B	B	A	B	B	B	A	A	A	B	B	A	B	B	B	A	A	A
BOPA1_13494-110	3H	178.217	A	B	B	A	B	B	B	B	U	B	A	B	B	A	A	A	A	A	B	A	U	B	A	A	B	A	A	B	U	B	B	A	B	B	B	A	A	A	B	B	A	B	B	B	A	A	A
SCRI_RS_220221	3H	179.043	A	B	B	A	B	B	B	B	B	B	A	B	B	A	A	A	A	A	B	A	B	B	A	A	B	A	A	B	B	B	B	A	B	B	B	A	A	A	B	B	A	B	B	B	A	A	A
SCRI_RS_178836	3H	179.87	A	B	B	A	B	B	B	B	B	B	A	B	B	A	A	A	A	A	B	A	B	B	A	A	B	A	A	B	B	B	B	A	B	B	B	A	A	A	B	B	A	B	B	B	A	A	B
BOPA2_12_10981	3H	181.536	A	B	B	A	B	B	B	B	B	B	A	B	B	A	A	A	A	A	B	A	B	B	A	A	B	A	A	B	B	B	B	A	B	B	B	A	A	A	B	B	A	B	B	B	A	A	B
SCRI_RS_185058	4H	0	A	B	A	A	B	A	B	B	B	A	A	B	B	B	A	A	A	B	B	B	B	B	B	B	B	A	B	B	A	B	B	B	B	A	A	A	B	B	A	B	A	A	A	B	B	B	A
BOPA2_12_31324	4H	0.826	A	B	A	A	B	A	B	B	B	A	A	B	B	B	A	A	A	B	B	B	B	B	B	B	B	A	B	B	A	B	B	B	B	A	A	A	B	B	A	B	A	A	A	B	B	B	A
BOPA1_6133-774	4H	4.218	A	B	A	A	B	B	B	B	B	A	A	B	B	A	A	A	A	B	B	B	B	B	B	B	B	A	B	B	A	B	B	B	B	A	A	A	B	B	A	B	A	A	A	B	B	B	A
BOPA1_3026-1011	4H	6.739	A	B	A	A	B	B	A	B	B	A	A	B	B	A	A	A	A	B	B	A	B	B	B	B	B	A	B	B	A	B	B	B	B	A	A	A	B	B	A	B	A	A	A	B	B	B	A
BOPA1_3551-2537	4H	12.834	A	B	A	A	B	B	A	B	B	A	A	B	B	A	A	A	A	B	B	A	B	B	B	A	B	A	B	B	A	B	B	B	B	A	B	A	B	B	A	B	B	A	A	B	B	B	A
SCRI_RS_220110	4H	16.225	A	B	A	A	B	B	A	B	B	A	A	B	B	A	A	A	A	B	B	A	B	A	B	A	B	A	B	A	A	B	B	B	B	A	B	A	B	B	A	A	B	A	A	B	B	B	A
BOPA2_12_30150	4H	17.051	A	B	A	A	B	B	A	B	B	A	A	B	B	A	A	A	A	B	B	A	B	A	B	A	B	A	B	A	A	B	B	B	B	A	B	A	B	B	A	A	B	A	A	B	B	B	A
BOPA2_12_20618	4H	19.573	A	B	A	A	B	B	A	B	B	A	A	B	B	A	A	A	A	B	B	A	B	A	B	A	B	A	B	A	A	B	B	B	B	A	B	B	B	B	A	A	B	A	B	B	B	B	A
BOPA1_2065-3135	4H	20.399	A	B	A	A	B	B	A	B	B	A	A	B	B	A	A	A	A	B	B	A	B	A	B	A	B	A	B	A	A	B	B	B	B	A	B	B	B	B	A	A	B	A	B	B	B	B	A
BOPA1_2055-947	4H	21.226	A	B	A	A	B	B	A	B	B	A	B	B	B	A	A	A	A	B	B	A	B	A	B	A	B	A	B	A	A	B	B	B	B	A	B	B	B	B	A	A	B	A	B	B	B	B	A
BOPA1_9027-454	4H	23.747	A	B	A	A	B	B	A	B	B	A	B	B	B	A	B	A	A	B	B	A	B	A	B	A	B	A	B	A	A	B	B	B	B	A	B	B	B	B	A	A	B	A	B	B	B	B	A
SCRI_RS_58772	4H	24.574	A	B	A	A	B	B	A	B	B	A	B	B	B	A	B	A	A	B	B	A	B	A	B	A	B	A	B	A	A	B	B	B	B	A	B	B	B	B	A	A	B	A	B	B	B	B	A
SCRI_RS_202425	4H	25.4	A	B	A	A	B	B	A	B	B	A	B	B	B	A	B	A	A	B	B	A	B	A	B	A	B	A	B	A	A	B	B	B	B	A	B	B	B	B	A	A	B	A	B	B	B	B	A
BOPA1_6208-987	4H	27.922	A	B	A	A	B	B	A	B	B	A	B	B	B	A	B	B	A	B	B	A	B	A	B	A	B	A	B	A	A	B	B	B	B	A	B	B	B	B	A	A	B	A	B	B	B	B	A
SCRI_RS_7704	4H	28.748	A	B	A	A	B	B	A	B	B	A	B	B	B	A	B	B	A	B	B	A	B	A	B	A	B	A	B	A	A	B	B	B	B	A	B	B	B	B	A	A	B	A	B	B	B	B	A
BOPA1_8901-1446	4H	31.27	A	B	A	A	B	B	A	B	B	A	B	B	B	A	B	B	A	A	B	A	B	A	B	A	B	A	B	A	A	B	B	B	B	A	B	B	B	B	A	A	B	A	B	B	B	B	A
BOPA2_12_31164	4H	37.244	A	B	A	A	B	B	A	B	B	A	B	B	B	A	B	B	A	A	B	A	B	A	B	A	B	A	B	A	A	B	B	B	B	B	B	B	B	B	A	A	B	B	B	B	B	B	B
BOPA2_12_30864	4H	38.179	A	B	A	A	B	B	A	B	B	A	B	B	B	A	B	B	A	A	B	A	B	A	B	A	B	A	B	A	A	B	B	B	B	B	B	B	B	B	A	A	B	B	B	B	B	B	B
SCRI_RS_209362	4H	39.005	A	B	A	A	B	B	A	B	B	A	B	B	B	A	B	B	A	A	B	A	B	A	B	A	B	A	B	A	A	B	B	B	B	B	B	B	B	B	A	A	B	B	B	B	B	B	B
BOPA2_12_10171	4H	43.281	A	B	A	A	A	B	A	B	B	A	B	B	A	A	B	B	A	A	B	A	B	A	B	B	B	A	B	A	A	B	B	B	B	B	B	B	B	B	A	A	B	B	B	B	B	B	B
SCRI_RS_116338	4H	44.108	A	B	A	A	A	B	A	B	B	A	B	B	A	A	B	B	A	A	B	A	B	A	B	B	B	B	B	A	A	B	B	B	B	B	B	B	B	B	A	A	B	B	B	B	B	B	B
BOPA1_10255-529	4H	44.934	A	B	A	A	A	B	A	B	B	A	B	B	A	A	B	B	A	A	B	A	B	A	B	B	B	B	B	A	A	B	B	B	B	B	B	B	B	B	A	A	B	B	B	B	B	B	B
SCRI_RS_220122	4H	45.761	B	B	A	A	A	B	A	B	B	A	B	B	A	A	B	B	A	A	B	A	B	A	B	B	B	B	B	A	A	B	B	B	B	B	B	B	B	B	A	A	B	B	B	B	B	B	B
SCRI_RS_9296	4H	46.587	B	B	B	A	A	B	A	B	B	A	B	B	A	A	B	B	A	A	B	A	B	A	B	B	B	B	B	A	A	B	B	B	B	B	B	B	B	B	A	A	B	B	B	B	B	B	B
BOPA1_1180-70	4H	49.109	B	B	B	A	A	B	A	B	B	A	B	B	A	A	B	B	A	A	B	A	B	A	B	B	B	B	B	A	A	B	B	B	B	B	B	B	B	B	A	A	B	B	B	B	B	B	B
SCRI_RS_207030	4H	52.5	B	B	B	A	A	B	A	B	B	A	B	B	A	A	B	B	B	A	B	A	B	A	B	B	B	B	B	A	B	B	B	B	B	B	B	B	B	B	A	A	B	B	B	B	B	B	B
SCRI_RS_164612	4H	53.326	B	B	B	A	A	B	A	B	B	A	B	B	A	A	B	B	B	A	B	A	B	A	B	B	B	B	B	A	B	B	B	B	B	B	B	B	B	B	A	A	B	B	B	B	B	B	B
BOPA2_12_30597	4H	54.153	B	B	B	A	A	B	A	B	B	A	B	B	A	A	B	B	B	A	B	A	B	A	B	B	B	B	B	A	B	B	B	B	B	B	B	B	B	B	A	A	B	B	B	B	B	B	B
SCRI_RS_184107	4H	54.979	B	B	B	A	A	B	A	B	B	A	B	B	A	A	B	B	B	A	B	A	B	A	B	B	B	B	B	A	B	B	B	B	B	B	B	B	B	B	A	A	B	B	B	B	B	B	B
SCRI_RS_151735	4H	55.806	B	B	B	A	A	B	A	A	B	A	B	B	A	A	B	B	B	A	B	A	B	A	B	B	B	B	B	A	B	B	B	B	B	B	B	B	B	B	A	A	B	B	B	B	B	B	B
SCRI_RS_208828	4H	56.632	B	B	B	A	A	B	A	A	B	A	B	B	A	A	B	B	B	A	B	A	B	A	B	B	B	B	B	A	B	B	B	B	B	B	B	B	B	B	A	A	B	B	B	B	B	B	B
BOPA1_10346-92	4H	57.459	B	B	B	A	A	B	A	A	B	A	B	B	A	A	B	B	B	A	B	A	B	A	B	B	B	B	B	A	B	B	B	B	B	B	B	B	B	B	A	A	B	B	B	B	B	B	B
BOPA2_12_30995	4H	58.285	B	B	B	A	A	B	A	A	B	A	B	B	A	A	B	B	B	A	B	A	B	A	B	B	B	B	B	A	B	B	B	B	B	B	A	B	B	B	A	A	B	B	B	B	B	B	B
BOPA1_2421-520	4H	59.952	B	B	B	A	A	B	A	A	B	A	B	B	A	A	B	B	B	A	B	A	B	A	B	B	B	B	B	A	B	B	B	B	B	B	A	B	B	B	A	A	B	B	B	B	B	B	B
BOPA1_3644-1483	4H	60.779	B	B	B	A	B	B	A	A	B	A	B	B	A	A	B	B	B	A	B	A	B	A	B	B	B	B	B	A	B	B	B	B	B	B	A	B	B	B	A	A	B	B	B	B	B	B	B
SCRI_RS_140349	4H	61.602	B	A	B	A	B	B	A	A	B	A	B	B	A	A	B	B	B	A	B	A	B	A	B	B	B	B	B	A	B	B	B	B	B	B	A	B	B	B	A	A	B	B	B	B	B	B	B
SCRI_RS_147772	4H	62.428	B	A	B	A	B	B	A	A	B	A	B	B	A	A	B	B	B	A	B	A	B	A	B	B	B	B	B	A	B	B	B	B	B	B	A	B	B	B	A	A	B	A	B	B	B	B	B
BOPA1_ABC14714	4H	63.255	B	A	B	A	B	B	A	A	B	A	B	B	A	A	B	B	B	A	B	A	B	A	B	B	B	B	B	A	B	B	B	B	B	B	A	B	B	B	A	A	B	A	B	B	B	B	B
SCRI_RS_159331	4H	64.081	A	A	B	A	B	B	A	A	B	A	B	B	A	A	B	B	B	A	B	A	B	A	B	B	B	B	B	A	B	B	B	B	B	B	A	B	B	B	A	A	B	A	B	B	B	B	B
SCRI_RS_106799	4H	64.907	A	A	B	A	B	B	A	A	B	A	B	B	A	A	B	B	B	A	B	A	B	A	B	B	B	B	B	A	B	B	B	B	B	B	A	B	B	B	A	A	B	A	B	B	B	B	B
BOPA1_4407-1344	4H	65.734	A	A	A	A	B	B	A	A	B	A	B	B	A	A	B	B	B	A	B	A	B	A	B	B	B	B	B	A	B	B	B	B	B	B	A	B	B	B	A	A	B	A	B	B	B	B	B
SCRI_RS_231208	4H	66.56	A	A	A	A	B	B	A	A	B	A	B	B	A	A	B	B	B	A	B	A	B	A	B	B	B	B	B	A	B	B	B	B	B	B	A	B	B	B	A	A	B	A	B	B	B	B	B
BOPA1_6172-773	4H	67.387	A	A	A	A	B	B	B	A	B	A	B	B	A	A	B	B	B	A	B	A	B	A	B	B	B	B	B	A	B	B	B	B	B	B	A	B	B	B	A	A	B	A	B	B	B	B	B
BOPA2_12_31362	4H	68.213	A	A	A	A	B	B	B	A	B	A	B	B	A	A	B	B	B	A	B	A	B	A	B	B	B	B	B	A	B	B	A	B	B	B	A	B	B	B	A	A	B	A	B	B	B	B	B
SCRI_RS_171874	4H	69.88	A	A	A	A	B	B	B	A	B	A	B	B	A	A	B	B	B	A	B	A	B	A	B	B	B	B	B	A	B	B	A	B	B	B	B	B	B	B	A	A	B	A	B	B	B	B	B
SCRI_RS_200964	4H	71.547	A	A	A	A	B	B	B	A	B	A	B	B	A	A	B	B	B	A	B	A	B	A	B	B	B	B	B	A	B	B	A	B	B	A	B	B	B	B	A	A	B	A	B	B	B	B	A
BOPA1_GBS0461-3	4H	72.373	A	A	A	A	B	B	B	A	B	A	B	B	A	A	B	B	B	A	B	A	B	A	B	B	B	B	B	A	B	B	A	B	B	A	B	B	B	B	A	A	B	A	B	B	B	B	A
SCRI_RS_181725	4H	75.765	A	A	A	A	B	B	B	A	B	A	B	B	A	A	B	B	B	A	B	A	B	A	B	B	B	B	B	A	B	B	A	B	B	A	B	B	B	B	A	A	A	A	A	B	B	B	A
SCRI_RS_169134	4H	77.431	A	A	A	A	B	B	B	A	B	A	B	B	A	A	B	B	B	A	B	A	B	A	B	B	B	B	B	A	B	B	A	B	B	A	B	B	B	A	A	A	A	A	A	B	B	B	A
BOPA1_6841-637	4H	78.258	A	A	A	A	B	B	B	A	B	A	B	B	A	A	B	B	B	A	B	A	B	A	B	B	B	B	B	A	B	B	A	B	B	A	B	B	B	A	A	A	A	A	A	B	B	B	A
SCRI_RS_128147	4H	80.779	A	A	A	A	B	A	B	A	B	A	B	B	A	A	B	B	B	A	B	A	B	A	B	B	B	B	B	A	B	B	A	B	B	A	B	B	B	A	A	A	A	A	A	B	B	B	A
SCRI_RS_152166	4H	81.606	A	A	A	A	B	A	B	A	B	A	B	B	A	A	B	B	B	A	B	A	B	A	B	B	B	B	B	A	B	B	A	B	B	A	B	B	B	A	A	A	A	A	A	B	B	B	A
SCRI_RS_138835	4H	82.432	A	A	A	A	B	A	B	A	B	A	B	B	A	A	B	B	B	A	B	A	B	A	B	B	B	B	B	A	B	B	A	B	B	A	B	B	B	A	A	A	A	A	A	B	B	B	A
BOPA1_ABC20090	4H	84.099	A	A	A	A	B	A	B	A	B	B	B	B	A	A	B	B	B	A	B	A	B	A	B	B	B	B	B	A	B	B	A	B	B	A	B	B	B	A	A	A	A	A	A	B	B	B	A
BOPA1_2574-410	4H	86.621	A	A	A	B	B	A	B	A	B	B	B	B	A	A	B	B	B	A	B	A	B	A	B	B	B	B	B	A	B	B	A	B	B	A	B	B	B	A	A	A	A	A	A	B	B	B	A
SCRI_RS_157760	4H	88.288	A	A	A	B	B	A	B	B	B	B	B	B	A	A	B	B	B	A	B	A	B	A	B	B	B	B	B	A	B	B	A	B	B	A	B	B	B	A	A	A	A	A	A	B	B	B	A
BOPA1_4361-1867	4H	89.114	A	A	A	B	B	A	B	B	B	B	B	B	A	A	B	B	B	A	B	A	B	A	B	B	B	B	B	A	B	B	A	B	A	A	B	B	B	A	A	A	A	A	A	B	B	B	A
SCRI_RS_121084	4H	89.94	A	A	A	B	B	A	B	B	B	B	B	B	A	A	B	B	B	A	B	A	B	A	B	A	B	B	B	A	B	B	A	B	A	A	B	B	B	A	A	A	A	A	A	B	B	B	A
SCRI_RS_142683	4H	90.767	A	A	A	B	B	A	B	B	B	B	B	B	A	A	B	B	B	A	B	A	U	A	B	A	B	B	B	A	B	B	A	B	A	A	B	B	B	A	A	A	A	A	A	B	B	B	A
BOPA2_12_30718	4H	93.288	A	A	A	B	B	A	B	B	B	B	A	B	B	A	B	B	B	A	B	A	B	A	B	A	B	B	B	A	B	B	A	B	A	A	B	B	B	A	A	A	A	A	A	B	B	B	A
BOPA2_12_30554	4H	94.115	A	A	A	B	B	A	B	B	B	B	A	B	B	A	B	B	B	A	B	A	B	A	B	A	B	B	B	A	B	B	A	B	A	A	B	B	B	A	A	A	A	A	A	B	B	B	A
SCRI_RS_226787	4H	95.782	B	A	A	B	B	A	B	B	B	B	A	B	B	A	B	B	B	A	B	A	B	B	B	A	B	B	B	A	B	B	A	B	A	A	B	B	B	A	A	A	A	A	A	B	B	B	A
BOPA2_12_10666	4H	96.608	B	A	A	B	B	A	B	B	B	B	A	B	B	A	B	B	B	A	A	A	B	B	B	A	B	B	B	A	B	B	A	B	A	A	B	B	B	A	A	A	A	A	A	B	B	B	A
BOPA2_12_30158	4H	97.435	B	A	A	B	B	A	B	B	B	B	A	B	B	A	B	B	B	A	A	A	B	B	B	A	B	B	B	A	B	B	A	B	A	A	B	B	B	A	A	A	A	A	A	B	B	B	A
SCRI_RS_188827	4H	98.261	B	A	A	B	B	A	B	B	B	B	A	B	B	A	B	B	B	A	A	A	B	B	B	A	B	B	B	A	B	B	A	B	A	A	B	B	B	A	A	A	A	A	A	B	B	B	B
BOPA1_GBS0288-1	4H	99.088	B	A	A	B	B	A	B	B	B	B	A	B	B	A	B	B	B	A	A	A	B	B	B	A	B	B	B	A	B	B	A	B	A	A	B	B	B	A	A	A	A	A	A	B	B	B	B
BOPA2_12_30987	4H	100.754	B	A	A	B	B	A	B	B	B	B	A	B	B	A	B	B	B	A	A	A	B	B	B	A	B	B	B	A	B	B	A	B	A	A	B	B	B	A	A	A	A	A	A	B	B	B	B
BOPA1_3652-872	4H	101.581	B	A	A	B	B	A	B	B	B	B	A	B	B	A	B	B	B	A	A	A	B	B	B	A	B	B	B	A	B	B	A	B	A	A	B	B	B	A	A	A	A	A	A	B	B	B	B
SCRI_RS_156130	4H	102.407	B	A	A	B	B	A	B	B	B	B	A	B	B	A	B	B	B	A	A	A	B	B	B	A	B	B	B	A	B	B	A	B	A	A	B	B	B	A	A	A	A	A	A	B	B	B	B
BOPA1_6519-812	4H	103.234	B	A	A	B	B	A	B	B	B	B	A	B	B	A	B	B	B	A	A	A	B	B	B	A	B	B	B	A	B	B	A	B	A	A	B	B	B	A	A	A	A	A	A	B	B	B	B
SCRI_RS_9549	4H	104.06	B	A	A	B	B	A	B	B	B	B	A	B	B	A	B	B	B	A	A	A	B	B	B	A	B	B	B	A	B	B	A	B	A	A	B	B	B	A	A	A	A	A	A	B	B	B	B
SCRI_RS_160461	4H	106.582	B	A	A	B	B	A	B	B	B	B	A	B	B	A	B	A	B	A	A	A	B	B	B	A	B	A	B	A	B	B	A	B	A	A	B	B	B	A	A	A	A	A	A	B	B	B	B
SCRI_RS_157611	4H	109.973	B	A	B	B	B	A	B	B	B	B	A	B	B	A	B	A	B	A	A	A	B	B	B	A	B	A	B	A	B	B	A	B	A	A	B	B	B	A	A	A	A	A	A	A	B	B	B
SCRI_RS_179398	4H	110.799	B	A	B	B	B	A	B	B	B	B	A	B	B	A	B	A	B	A	A	A	B	B	B	A	B	A	B	B	B	B	A	B	A	A	B	B	B	A	A	A	A	A	A	A	B	B	B
SCRI_RS_192689	4H	111.626	B	A	B	B	B	A	B	B	B	B	A	B	B	A	B	A	B	A	A	A	B	B	A	A	B	A	B	B	B	B	A	B	A	A	B	B	B	A	A	A	A	A	A	A	B	B	B
BOPA1_4861-640	4H	114.147	B	A	B	B	B	A	B	B	B	B	A	B	B	A	B	A	B	A	A	A	B	B	A	A	B	A	B	B	B	B	A	B	A	A	B	B	A	A	A	A	B	A	A	A	B	B	B
BOPA1_4160-1365	4H	120.242	B	A	B	B	A	A	B	B	B	B	A	B	B	A	B	A	B	B	A	B	B	B	A	A	B	A	A	B	B	B	A	B	A	A	B	B	A	A	A	A	B	B	A	A	B	B	B
BOPA2_12_10032	4H	122.763	B	A	B	B	A	A	B	B	B	B	A	B	B	A	B	A	B	B	A	B	B	B	A	A	B	A	A	B	B	B	A	A	A	A	B	B	A	A	A	A	B	B	A	A	B	B	B
SCRI_RS_7809	4H	126.155	B	A	B	B	A	A	B	B	B	B	A	B	B	A	B	A	A	B	A	B	B	B	A	A	B	A	A	B	B	B	A	A	A	A	B	B	A	A	A	A	B	B	A	A	B	B	B
BOPA1_2297-1250	4H	126.981	B	A	B	B	A	A	B	B	B	B	A	B	B	A	B	A	A	B	A	B	B	B	A	A	B	A	A	B	B	B	A	A	A	A	B	B	A	B	A	A	B	B	A	A	B	B	B
BOPA1_ABC08009	4H	127.808	B	A	B	B	A	A	B	B	B	B	A	B	A	A	B	A	A	B	A	B	B	B	A	A	B	A	A	B	B	B	A	A	A	A	B	B	A	B	A	A	B	B	A	A	B	B	B
BOPA2_12_30873	4H	128.634	B	A	B	B	A	A	B	B	B	B	A	B	A	A	B	A	A	B	A	B	B	B	A	A	B	A	A	B	B	B	A	A	A	A	B	B	A	B	A	A	B	B	A	A	B	B	B
BOPA2_12_30239	4H	129.46	B	A	B	B	A	A	B	B	B	B	A	B	A	A	B	A	A	B	A	B	B	B	A	A	B	A	A	B	B	B	A	A	A	A	B	B	A	B	A	A	B	B	A	A	B	B	B
BOPA2_12_31422	4H	130.287	B	B	B	B	A	A	B	B	B	B	A	B	A	A	B	A	A	B	A	B	B	B	A	A	B	A	A	B	B	B	A	A	A	A	B	B	A	B	A	A	B	B	A	A	B	B	B
BOPA2_12_30543	5H	0	B	B	A	B	B	B	A	B	A	A	B	B	B	B	A	A	A	B	B	B	A	A	B	A	A	B	B	A	A	A	B	B	B	A	A	B	B	B	B	B	A	A	B	B	A	A	A
BOPA1_3417-1451	5H	0.826	B	B	A	B	B	B	A	B	A	A	B	B	B	B	A	A	A	B	B	B	A	A	B	A	A	B	B	A	A	A	B	B	B	A	A	B	B	B	B	B	A	A	B	B	A	A	A
SCRI_RS_109375	5H	2.493	B	B	A	B	B	B	A	B	A	A	B	B	B	B	A	A	A	B	B	B	A	A	B	A	A	B	B	A	A	A	B	B	B	A	A	B	B	B	B	B	A	A	B	B	A	A	A
BOPA2_12_30976	5H	3.32	B	B	A	B	B	B	A	B	A	A	B	B	B	B	A	A	A	B	B	A	A	A	B	A	A	B	B	A	A	A	B	B	B	A	A	B	B	B	B	B	A	A	B	B	A	A	A
SCRI_RS_141591	5H	4.514	B	B	A	B	B	B	U	B	A	U	B	B	B	U	A	A	A	B	B	A	U	A	B	A	A	B	B	U	U	A	B	B	B	A	A	B	B	B	B	B	A	A	B	B	A	A	U
BOPA2_12_30591	5H	5.809	B	B	A	B	B	B	A	B	A	A	B	B	B	A	A	A	A	B	B	A	A	A	B	A	B	B	B	A	A	A	B	B	B	A	A	B	B	B	B	B	A	A	B	B	A	A	A
SCRI_RS_168359	5H	6.636	B	B	A	B	B	B	A	B	A	A	B	B	B	A	A	A	A	B	B	A	A	A	B	B	B	B	B	A	A	A	B	B	B	A	A	B	B	B	B	B	A	A	B	B	A	A	A
BOPA1_1582-63	5H	8.303	B	B	A	B	B	B	A	B	B	A	B	B	B	A	A	A	A	B	B	A	A	A	B	B	B	B	B	A	A	A	B	B	B	A	A	B	B	B	B	B	A	A	B	B	A	A	A
SCRI_RS_214760	5H	12.579	B	B	A	B	B	A	B	B	B	A	B	B	B	A	A	A	A	B	B	A	A	A	B	B	B	B	B	A	A	A	B	B	B	A	A	B	B	B	B	B	A	A	B	B	A	A	A
BOPA1_8785-443	5H	18.673	B	B	A	A	B	A	B	B	B	A	B	B	B	A	A	A	A	B	B	A	A	A	B	B	B	B	B	A	A	A	B	B	B	A	A	A	B	B	B	B	A	A	A	B	A	A	A
BOPA1_5086-1239	5H	23.85	B	B	A	A	B	A	B	B	B	A	B	B	B	A	A	A	A	B	B	A	A	A	A	B	B	B	B	A	A	A	B	B	B	A	A	A	B	B	B	B	A	A	A	B	A	B	A
SCRI_RS_194819	5H	30.879	B	B	A	A	B	A	B	B	B	A	B	B	B	A	A	A	A	B	B	A	A	A	A	B	B	B	B	A	A	A	B	B	B	A	A	A	B	A	B	A	A	A	A	B	A	B	B
SCRI_RS_136706	5H	32.546	B	B	A	A	B	A	B	B	B	A	B	B	B	A	A	A	A	B	B	A	A	A	A	B	B	B	B	A	A	A	B	B	B	A	A	A	B	A	B	A	A	A	A	B	A	B	B
SCRI_RS_27067	5H	33.373	B	B	A	A	B	A	B	B	B	A	B	B	B	A	A	A	A	B	B	A	A	A	A	B	B	A	B	A	A	A	B	B	B	A	A	A	B	A	B	A	A	A	A	B	A	B	B
SCRI_RS_205100	5H	34.199	B	B	A	A	B	A	B	B	B	A	B	B	B	A	A	A	A	B	B	A	A	A	A	B	B	A	B	A	A	A	B	B	B	A	A	A	B	A	B	A	A	A	A	B	A	B	B
SCRI_RS_175087	5H	35.026	B	B	A	A	B	A	B	B	B	A	B	B	B	A	A	A	A	B	B	A	A	A	A	B	B	A	B	A	A	A	B	B	A	A	A	A	B	A	B	A	A	A	A	B	A	B	B
SCRI_RS_156016	5H	35.852	B	A	A	A	B	A	B	B	B	A	B	B	B	A	A	A	A	B	B	A	A	A	A	B	B	A	B	A	A	A	B	B	A	A	A	A	B	A	B	A	A	A	A	B	A	B	B
SCRI_RS_179526	5H	36.679	B	A	A	A	B	A	B	B	B	A	B	B	B	A	A	A	A	B	B	A	A	A	A	B	B	A	B	A	A	A	B	B	A	A	A	A	B	A	B	A	A	A	A	B	A	B	B
BOPA1_7207-696	5H	37.505	B	A	A	A	B	A	B	B	B	A	B	B	B	A	A	A	A	B	B	A	A	A	A	B	B	A	B	A	A	A	B	B	A	A	A	A	B	A	B	A	A	A	A	B	A	B	B
BOPA1_9100-978	5H	38.332	B	A	A	A	B	A	B	B	B	A	B	A	B	A	A	A	A	B	B	A	A	A	A	B	B	A	B	A	A	A	B	B	A	A	A	A	B	A	B	A	A	A	A	B	A	B	B
BOPA2_12_11318	5H	39.998	B	A	A	A	B	A	B	B	B	A	B	A	B	A	A	A	A	B	B	A	A	A	A	B	B	A	B	A	A	A	B	B	A	A	B	A	B	A	B	A	A	A	A	B	A	B	B
SCRI_RS_220645	5H	46.093	B	A	A	A	B	A	B	B	B	A	B	A	B	A	A	A	A	B	B	A	A	A	A	B	B	A	B	A	A	A	B	B	A	A	B	A	B	A	B	A	A	A	A	B	A	B	B
BOPA2_12_31521	5H	46.919	B	A	A	A	B	A	B	B	B	A	B	A	B	A	A	A	A	B	B	A	A	A	A	B	B	A	B	A	A	A	B	B	A	A	B	A	B	A	B	A	A	A	A	B	A	B	B
SCRI_RS_160471	5H	47.746	B	A	A	A	B	A	B	B	B	A	B	A	B	A	A	A	A	B	B	A	A	A	A	B	B	A	A	A	A	A	B	B	A	A	B	A	B	A	B	A	A	A	A	B	A	B	B
BOPA1_4570-591	5H	48.572	B	A	A	A	B	A	B	B	B	A	B	A	B	A	A	A	A	B	B	A	A	A	A	B	B	A	A	A	A	A	A	B	A	A	B	A	B	A	B	A	A	A	A	B	A	B	B
SCRI_RS_216162	5H	49.399	B	A	A	A	B	A	B	B	B	A	B	A	B	A	A	A	A	B	A	A	U	A	A	B	B	A	A	A	A	A	A	B	A	A	B	A	B	A	B	A	A	A	A	B	A	B	B
BOPA2_12_31517	5H	50.225	B	A	A	A	B	A	B	B	B	A	B	A	B	A	A	A	A	B	A	A	A	A	A	B	B	A	A	A	A	A	A	B	A	A	B	A	B	A	B	A	A	A	A	B	A	B	B
BOPA2_12_30193	5H	51.892	A	A	A	A	B	A	B	B	B	A	B	A	B	A	A	A	A	B	A	A	A	A	A	B	B	A	A	A	A	A	A	B	A	A	B	A	B	A	A	A	A	A	A	B	A	B	B
SCRI_RS_75826	5H	52.718	A	A	A	A	B	A	B	B	B	A	B	A	B	A	A	A	A	B	A	A	A	A	A	A	B	A	A	A	A	A	A	B	A	A	B	A	B	A	A	A	A	A	A	B	A	B	B
BOPA2_12_31340	5H	53.545	A	A	A	A	B	A	B	B	B	A	B	A	B	A	A	A	A	B	A	A	A	A	A	A	B	A	A	A	A	A	A	B	A	A	B	A	B	A	A	A	A	A	A	B	A	B	A
BOPA2_12_30011	5H	54.371	A	A	A	A	B	A	B	A	B	A	B	A	B	A	A	A	A	B	A	A	A	A	A	A	B	A	A	A	A	A	A	B	A	A	B	A	B	A	A	A	A	A	A	B	A	B	A
BOPA1_4234-1944	5H	55.198	A	A	A	A	B	A	B	A	B	A	B	A	B	A	A	A	A	B	A	A	A	A	A	A	A	A	A	A	A	A	A	B	A	A	B	A	B	A	A	A	A	A	A	B	A	B	A
BOPA1_264-571	5H	56.865	A	A	A	A	B	A	B	A	B	A	B	A	B	A	A	A	A	A	A	A	A	A	A	A	A	A	A	A	A	A	A	B	A	A	B	A	B	A	A	A	A	A	A	B	A	B	A
SCRI_RS_205235	5H	59.386	A	A	A	A	B	A	B	A	B	A	B	A	B	A	A	A	A	A	A	A	A	A	A	A	A	A	A	A	A	A	A	B	A	B	B	A	B	A	A	A	A	A	A	B	A	B	A
BOPA2_12_20350	5H	61.053	A	A	A	A	B	A	B	A	B	A	B	A	B	A	A	A	A	A	A	A	A	B	A	A	A	A	A	A	A	A	A	B	A	B	B	A	A	A	A	A	A	A	A	B	A	B	A
BOPA2_12_21157	5H	63.575	A	A	A	A	B	A	B	A	B	A	B	A	B	A	A	A	A	A	A	A	A	B	B	A	A	A	A	A	A	A	A	B	A	B	B	A	A	A	A	A	A	A	A	B	A	B	A
BOPA1_5799-578	5H	65.241	A	A	A	A	B	A	B	A	B	A	B	A	B	A	A	A	A	A	A	A	A	B	B	A	A	A	A	A	A	A	A	A	A	B	B	A	A	A	A	A	A	B	A	B	A	B	A
BOPA1_1583-522	5H	66.068	A	A	A	A	B	A	B	A	B	A	B	A	B	A	A	A	A	A	A	A	A	B	B	A	A	A	A	A	A	A	A	A	A	B	B	A	A	A	A	A	A	B	A	B	A	B	A
BOPA1_171-1301	5H	66.894	A	A	A	A	A	A	B	A	B	A	B	A	B	A	A	A	A	A	A	A	A	B	B	A	A	A	A	A	A	A	A	A	A	B	B	A	A	A	A	A	A	B	A	B	A	B	A
SCRI_RS_239779	5H	71.17	A	A	A	A	A	B	B	A	B	A	B	A	B	A	A	A	A	A	A	A	A	B	B	A	A	A	A	A	A	A	A	A	A	B	B	A	A	A	B	A	A	B	A	B	A	A	A
BOPA2_12_30314	5H	72.837	A	A	A	A	A	B	B	A	B	A	B	A	B	A	A	A	A	A	A	A	A	B	B	A	A	A	A	A	A	A	A	A	A	B	B	A	A	A	B	A	A	B	A	B	A	A	A
SCRI_RS_191145	5H	74.504	A	A	A	A	A	B	B	A	B	A	B	A	B	A	A	A	A	A	A	A	A	U	B	A	A	A	A	B	A	A	A	A	A	B	B	A	A	A	B	A	A	B	A	B	A	A	A
BOPA1_ABC14990	5H	76.171	A	A	A	A	A	B	B	A	B	A	B	A	B	A	A	A	A	A	A	A	A	B	B	A	A	A	A	B	A	A	A	A	A	B	B	A	A	A	B	A	A	B	A	B	A	A	A
BOPA2_12_31427	5H	76.997	A	A	A	A	A	B	B	A	B	A	B	A	B	A	A	A	A	A	A	A	A	B	B	A	A	A	A	B	A	A	A	A	A	B	B	A	A	A	B	A	A	B	A	B	A	A	A
BOPA2_12_10674	5H	77.824	A	A	A	A	A	B	B	A	B	A	B	A	B	A	A	A	A	A	A	A	A	B	B	A	A	A	A	B	A	A	A	A	A	B	B	A	A	A	B	A	A	B	A	B	A	A	A
SCRI_RS_165919	5H	81.215	A	A	A	A	A	B	B	A	B	A	B	A	B	A	A	A	A	A	A	A	A	B	B	A	A	A	A	B	A	A	A	A	A	B	B	A	A	A	B	A	A	B	A	B	A	A	A
BOPA1_39-843	5H	82.041	A	A	A	A	A	B	B	A	B	A	B	A	B	B	A	A	A	A	A	A	A	B	B	A	A	A	A	B	A	A	A	A	A	B	B	A	A	A	B	A	A	B	A	B	A	A	A
BOPA1_3685-894	5H	84.563	A	A	A	A	A	B	A	A	B	A	B	A	B	B	A	A	A	A	A	A	A	B	B	A	A	A	A	B	A	B	A	A	A	B	B	A	A	A	B	A	A	B	A	B	A	A	A
BOPA1_5004-375	5H	89.74	A	A	A	A	A	B	A	A	B	A	B	A	B	B	A	A	A	A	A	A	B	B	B	A	A	A	A	B	A	B	A	A	A	B	B	A	A	A	B	A	A	B	A	B	A	A	A
SCRI_RS_169005	5H	90.566	A	A	A	A	A	B	A	A	B	A	B	A	B	B	A	A	A	A	A	A	B	B	B	A	B	A	A	B	A	B	A	A	A	B	B	A	A	A	B	A	A	B	A	B	A	A	A
BOPA2_12_30182	5H	93.088	A	A	A	A	A	B	A	A	B	A	B	A	B	B	A	A	A	A	A	A	B	B	B	A	B	A	A	B	A	B	A	A	A	B	B	A	A	A	B	A	A	B	A	B	A	A	A
SCRI_RS_140054	5H	93.914	A	A	A	A	A	B	A	A	B	A	B	A	B	B	A	A	A	A	A	A	B	B	B	A	B	A	A	B	A	B	A	A	A	B	B	A	A	A	B	A	A	B	A	B	A	A	A
SCRI_RS_10386	5H	95.581	A	A	A	A	A	B	A	A	B	A	B	A	B	B	A	A	A	A	A	A	B	B	B	A	B	A	A	B	A	B	A	A	A	B	B	A	A	A	B	A	A	B	A	B	A	A	A
BOPA1_10318-572	5H	97.248	A	A	A	A	A	B	A	A	B	A	B	A	B	B	B	A	A	A	A	A	B	B	B	A	B	A	A	B	A	B	A	A	A	B	B	A	A	A	B	A	A	B	A	B	A	A	A
BOPA1_3398-163	5H	98.915	A	A	A	A	A	B	A	A	B	A	B	A	B	B	B	A	A	A	A	A	B	B	B	A	B	A	A	B	A	B	A	A	A	B	B	A	A	A	B	A	A	B	A	B	A	A	A
SCRI_RS_230566	5H	99.741	A	A	A	A	A	B	A	A	B	A	B	A	B	B	B	A	A	A	A	A	B	B	B	A	B	A	A	B	A	B	A	A	A	B	B	A	A	A	B	A	A	B	A	B	A	A	A
SCRI_RS_143508	5H	100.568	A	A	A	A	A	B	A	A	B	A	B	A	B	B	B	A	A	A	A	A	B	B	B	A	B	A	A	B	A	B	A	A	A	B	B	A	A	A	B	A	A	B	A	B	A	A	A
SCRI_RS_147762	5H	101.394	A	A	A	A	A	B	A	B	B	A	B	A	B	B	B	A	A	A	A	A	B	B	B	A	B	A	A	B	A	B	A	A	A	B	B	A	A	A	B	A	A	B	A	B	A	A	A
BOPA2_12_30854	5H	102.221	A	A	A	A	A	B	A	B	B	A	B	A	B	B	B	A	A	A	A	A	B	B	B	A	B	A	A	B	A	B	A	A	A	B	B	A	A	A	B	A	A	B	A	B	A	A	A
BOPA1_6170-304	5H	103.047	A	A	A	A	A	B	A	B	B	A	B	A	B	B	B	A	A	A	A	A	B	B	B	A	B	A	A	B	A	B	A	A	A	B	B	A	A	A	B	A	B	B	A	B	A	A	A
SCRI_RS_237352	5H	103.874	A	A	A	A	A	B	A	B	B	A	B	A	B	B	B	A	A	A	A	A	B	B	B	A	B	A	A	B	A	B	A	A	A	B	B	A	A	A	B	A	B	B	A	B	A	A	A
BOPA1_4771-380	5H	104.7	A	A	A	B	A	B	A	B	B	A	B	A	B	B	B	A	A	A	A	A	B	B	B	A	B	A	A	B	A	B	A	A	A	B	B	A	A	A	B	A	B	B	A	B	A	A	A
BOPA1_ABC11221	5H	107.222	A	A	A	B	A	B	A	B	B	A	B	A	B	B	B	A	A	A	A	A	B	B	B	A	B	A	A	B	A	B	A	A	A	B	B	A	A	A	B	A	B	B	A	B	A	A	A
SCRI_RS_125581	5H	108.048	A	A	A	B	A	B	A	B	B	A	B	A	B	B	B	A	A	A	A	A	B	B	B	A	B	A	A	B	A	B	A	A	A	B	B	A	A	A	B	A	B	B	A	B	A	A	A
BOPA1_3478-1024	5H	108.875	A	A	A	B	A	B	A	B	B	A	B	A	B	B	B	A	A	A	A	A	B	B	B	A	B	A	A	B	A	B	A	A	A	B	B	A	B	A	B	A	B	B	A	B	A	A	A
SCRI_RS_198617	5H	109.701	A	A	A	B	A	B	A	B	B	A	B	A	B	B	B	B	A	A	A	A	B	B	B	A	B	A	A	B	A	B	A	A	A	B	B	A	B	A	B	A	B	B	A	B	A	A	A
BOPA2_12_30619	5H	110.528	B	A	A	B	A	B	A	B	B	A	B	A	B	B	B	B	A	A	A	A	B	B	B	A	B	A	A	B	A	B	A	A	A	B	B	A	B	A	B	A	B	B	A	B	A	A	A
BOPA1_ABC14350	5H	111.354	B	A	A	B	A	B	A	B	B	A	B	A	B	B	B	B	A	A	A	A	B	B	B	A	B	A	A	B	A	B	A	A	B	B	B	A	B	A	B	A	B	B	A	B	A	A	A
SCRI_RS_149088	5H	112.18	B	A	A	B	A	B	A	B	B	A	B	B	B	B	B	B	A	A	A	A	B	B	B	A	B	A	A	B	A	B	A	A	B	B	B	A	B	A	B	A	B	B	A	B	A	A	A
SCRI_RS_224501	5H	113.847	B	A	A	B	A	B	A	B	B	A	B	B	B	B	B	B	A	A	A	A	B	B	A	A	B	A	A	B	A	B	A	A	B	B	B	A	B	A	B	A	B	B	A	B	A	A	A
BOPA2_12_11245	5H	123.79	B	A	B	B	A	B	A	B	B	B	B	B	B	B	B	B	A	A	A	B	B	B	A	A	B	A	A	B	A	B	A	A	B	B	B	A	B	A	B	A	B	B	A	B	B	A	A
SCRI_RS_142618	5H	124.616	B	A	B	B	A	B	A	B	B	B	B	B	B	B	B	B	A	A	A	B	B	B	A	A	B	A	A	B	A	B	A	A	B	B	B	A	B	A	B	A	B	B	A	B	B	A	A
SCRI_RS_134711	5H	125.443	B	A	B	B	A	B	A	B	B	B	B	B	B	B	B	B	A	A	A	B	B	B	A	A	B	A	A	B	A	B	A	A	B	B	B	A	B	A	B	A	B	B	A	B	B	A	A
SCRI_RS_221130	5H	126.269	B	A	B	B	A	B	A	B	B	B	B	B	B	B	B	B	A	A	A	B	B	B	A	A	B	A	A	A	A	B	A	A	B	B	B	A	B	A	B	A	B	B	A	B	B	A	A
SCRI_RS_206982	5H	127.096	B	A	B	B	A	B	A	B	B	B	B	B	B	B	B	B	A	A	A	B	B	B	A	A	B	A	A	A	A	B	A	A	B	B	B	A	B	A	B	A	B	B	A	B	B	A	A
SCRI_RS_14626	5H	130.487	B	A	B	B	A	B	A	B	B	B	B	B	B	B	B	B	A	A	A	B	B	B	A	A	B	A	A	A	A	B	A	B	B	B	B	A	B	A	B	A	B	B	A	B	B	A	A
BOPA2_12_11472	5H	131.313	B	A	B	B	A	B	A	B	B	B	B	B	B	B	B	B	A	A	A	B	B	B	A	A	B	A	A	A	A	B	A	B	B	B	B	A	B	A	B	A	B	B	A	B	B	A	A
BOPA1_2091-639	5H	135.589	B	A	B	B	A	B	A	B	B	B	B	B	B	B	B	B	A	B	A	B	B	B	A	A	B	A	A	A	A	B	A	B	B	B	B	A	B	A	B	A	B	B	A	B	B	A	A
SCRI_RS_172665	5H	137.722	B	A	B	B	A	B	A	B	B	B	B	B	B	B	B	B	A	B	A	A	B	B	A	A	B	A	A	A	A	B	A	B	B	B	B	A	B	A	B	A	B	B	A	B	B	A	A
BOPA2_12_30867	5H	138.079	B	A	B	B	A	B	A	B	B	B	B	B	B	B	B	B	A	B	A	A	B	B	A	A	B	A	A	A	A	B	A	B	B	B	B	A	B	A	B	A	B	B	A	B	B	A	A
BOPA2_12_31237	5H	138.906	B	B	B	B	A	B	A	B	B	B	B	B	B	B	B	B	A	B	A	A	B	B	A	A	B	A	A	A	A	B	A	B	B	B	B	A	B	A	B	A	B	B	A	B	B	A	A
SCRI_RS_237494	5H	139.732	B	B	B	B	A	B	A	B	B	B	B	B	B	B	B	B	A	B	A	A	B	B	A	A	B	A	A	A	A	B	A	B	B	B	B	A	B	A	B	A	B	B	A	B	B	A	A
BOPA1_6553-328	5H	140.559	B	B	B	B	A	B	A	B	B	B	B	B	B	B	B	B	A	B	A	A	B	B	A	A	B	A	A	A	A	B	A	B	B	B	B	A	B	A	B	A	B	B	A	B	B	A	A
BOPA2_12_30222	5H	141.385	B	B	B	B	A	B	A	B	B	B	B	B	B	B	B	B	A	B	A	A	B	B	A	A	B	A	A	A	A	B	A	B	B	B	B	A	B	A	B	A	B	B	A	A	B	A	A
SCRI_RS_157935	5H	143.052	B	B	B	B	A	B	A	B	B	B	B	B	B	B	B	B	A	B	A	A	B	B	A	A	B	A	B	A	A	B	A	B	B	B	B	A	B	A	B	A	B	B	A	A	B	A	A
SCRI_RS_123457	5H	146.443	B	B	B	B	A	B	A	B	B	B	B	B	B	B	B	B	A	B	A	A	B	B	A	A	B	A	B	A	A	B	B	B	B	B	B	A	B	A	B	A	B	B	A	A	B	A	A
BOPA2_12_31182	5H	148.11	B	B	B	B	A	B	A	B	B	B	B	B	B	B	B	B	A	B	A	A	B	B	A	A	B	A	B	A	A	B	B	B	B	B	A	A	B	A	B	A	B	B	A	A	B	A	A
BOPA1_6260-183	5H	148.936	B	B	B	B	A	B	B	B	B	B	B	B	B	B	B	B	A	B	A	A	B	B	A	A	B	A	B	A	A	B	B	B	B	B	A	A	B	A	B	A	B	B	A	A	B	A	A
SCRI_RS_105705	5H	149.763	B	B	B	B	A	B	B	B	B	B	B	B	B	B	B	B	A	B	A	A	B	B	A	A	B	A	B	A	A	B	B	B	B	B	A	A	B	A	B	A	B	B	B	A	B	A	A
BOPA1_GBS0086-5	5H	151.43	B	B	B	B	A	B	B	B	B	B	B	B	B	B	B	B	A	B	A	A	B	B	A	A	B	A	B	A	A	B	B	B	B	B	A	A	B	A	B	A	B	B	B	A	B	A	A
SCRI_RS_161550	5H	152.256	B	B	B	B	A	B	B	B	B	B	B	B	B	B	B	B	A	B	A	A	B	B	A	A	B	A	B	A	A	B	B	B	B	B	A	A	B	A	B	A	B	B	B	A	B	A	A
SCRI_RS_204797	5H	153.923	B	B	B	B	A	B	B	B	B	B	B	B	B	B	A	B	A	B	A	A	B	B	A	A	B	A	B	A	A	B	B	B	B	B	A	A	B	A	B	A	B	B	B	A	B	A	A
BOPA1_2746-1501	5H	154.749	B	B	B	B	A	B	B	B	B	B	B	B	B	B	A	B	A	B	A	A	B	B	A	A	B	A	B	A	A	B	B	B	B	B	A	A	B	A	B	A	B	B	B	A	B	A	A
SCRI_RS_138029	5H	157.271	B	B	B	B	A	B	B	B	B	B	B	B	B	B	A	A	A	B	A	A	B	B	A	A	B	A	B	A	A	B	B	B	B	B	A	A	B	A	B	A	B	B	B	A	B	B	A
BOPA2_12_30183	5H	158.097	B	B	B	B	A	B	B	B	B	B	B	B	B	B	A	A	A	B	A	A	B	B	A	A	B	A	B	A	A	B	B	B	B	B	A	A	B	A	B	A	B	B	B	A	B	B	A
BOPA1_203-1128	5H	160.619	B	B	B	B	A	B	B	B	B	B	B	B	B	B	A	A	A	B	A	A	B	B	A	A	B	A	B	A	A	B	B	B	B	B	A	A	B	A	B	A	B	B	B	A	B	B	A
BOPA2_12_31170	5H	161.446	B	B	B	B	A	B	B	B	B	A	B	B	B	B	A	A	A	B	A	A	B	B	A	A	B	A	B	A	A	B	B	B	B	B	A	A	B	A	B	A	B	B	B	A	B	B	A
SCRI_RS_189369	5H	164.837	B	B	B	B	A	B	A	B	B	A	B	B	B	B	A	A	A	B	A	A	B	B	A	A	B	A	B	A	A	B	B	B	B	B	A	A	B	A	B	A	B	B	B	A	B	B	A
BOPA1_5163-896	5H	167.358	B	B	B	B	A	B	A	B	B	A	B	B	B	B	A	A	A	B	A	A	B	B	A	A	B	A	B	A	A	B	B	B	B	B	A	A	B	A	B	A	A	B	B	A	B	B	A
BOPA1_11470-478	5H	168.185	B	B	B	B	A	B	A	B	B	A	B	B	B	B	A	A	A	B	A	A	B	B	A	A	B	A	B	A	A	B	B	B	B	B	A	A	B	A	B	A	A	B	B	A	B	B	A
BOPA2_12_31375	5H	171.576	B	B	B	B	A	B	A	B	B	A	B	B	B	B	A	A	A	B	A	A	B	B	A	B	B	A	B	A	A	B	B	B	B	B	A	A	B	A	B	A	A	B	B	A	B	B	A
SCRI_RS_221599	5H	173.243	B	B	B	B	A	B	A	B	B	A	B	B	B	B	A	A	A	B	A	A	B	B	A	B	B	A	B	A	A	B	B	B	B	B	A	A	B	A	B	A	A	B	B	A	B	B	A
SCRI_RS_118326	5H	174.069	B	B	B	B	A	B	A	B	B	A	B	B	B	B	A	A	A	B	A	A	B	B	A	B	B	A	B	A	A	A	B	B	B	B	A	A	B	A	B	A	A	B	B	A	B	B	A
BOPA1_2167-335	5H	176.562	B	B	B	B	A	B	A	B	B	A	B	B	B	A	A	A	A	B	A	A	B	B	A	B	B	A	B	A	A	A	B	B	B	B	A	A	B	A	B	A	A	B	B	A	B	B	A
SCRI_RS_159467	5H	179.084	B	B	B	B	A	B	A	B	B	A	B	B	B	A	A	A	A	B	A	B	B	A	A	B	B	A	B	A	A	A	B	B	B	B	A	A	B	A	B	A	A	B	B	A	B	B	A
BOPA1_4103-1386	5H	181.604	B	B	B	B	A	B	A	B	B	A	B	B	B	A	A	A	A	B	A	B	B	A	A	B	B	A	B	A	A	A	B	B	B	B	A	A	B	A	B	A	A	B	B	A	B	B	A
BOPA2_12_31239	5H	182.431	B	B	B	B	A	B	A	B	B	A	B	B	B	A	A	A	A	B	A	B	B	A	A	B	B	A	B	A	A	A	B	B	B	B	A	A	B	A	B	A	A	B	B	A	B	B	A
BOPA1_6736-452	5H	183.257	B	B	B	B	A	B	A	B	B	A	B	B	B	A	A	A	A	B	A	B	B	A	A	B	B	A	B	A	A	A	B	B	B	B	A	A	B	A	B	A	A	B	B	A	B	B	A
BOPA1_2244-3247	5H	184.084	B	B	B	B	A	B	A	B	B	A	B	B	B	A	A	A	A	B	A	B	B	A	A	B	B	A	B	A	A	A	B	B	B	B	A	A	B	A	B	A	A	B	B	A	B	B	A
SCRI_RS_199298	5H	186.605	B	B	B	B	A	B	A	B	B	A	B	B	B	A	A	A	A	A	A	B	B	A	A	B	B	A	B	A	A	A	B	B	B	B	A	A	B	A	B	A	A	B	B	A	B	B	A
SCRI_RS_154756	5H	187.432	B	B	B	B	A	B	A	B	B	A	B	B	B	A	A	A	A	A	A	B	B	A	A	B	B	A	B	A	A	A	B	B	B	B	A	A	B	A	B	A	A	B	B	A	B	B	A
SCRI_RS_179582	5H	189.099	B	B	B	B	A	B	A	B	B	A	B	B	B	A	A	A	A	A	A	B	B	A	B	B	B	A	B	A	A	A	B	B	B	B	A	A	B	A	B	A	A	B	B	A	B	B	A
BOPA2_12_30494	5H	189.925	B	B	B	B	A	A	A	B	B	A	B	B	B	A	A	A	A	A	A	B	B	A	B	B	B	A	B	A	A	A	B	B	B	B	A	A	B	A	B	A	A	B	B	A	B	B	A
SCRI_RS_204598	5H	190.752	B	B	B	B	A	A	A	B	B	A	B	B	B	A	B	A	A	A	A	B	B	A	B	B	B	A	B	A	A	A	B	B	B	B	A	A	B	A	B	A	A	B	B	A	B	B	A
BOPA1_3007-1337	5H	191.578	B	B	B	B	A	A	A	B	B	A	B	B	B	A	B	A	A	A	A	B	B	A	B	B	B	A	B	A	A	A	B	B	B	B	A	A	B	A	B	A	A	B	B	A	B	B	A
BOPA1_10386-329	5H	193.245	B	B	B	B	A	A	A	B	B	A	B	B	B	A	B	A	A	A	A	B	B	A	B	B	B	A	B	A	A	A	B	B	B	B	A	A	B	A	B	B	A	B	B	A	B	B	A
BOPA2_12_30769	5H	194.071	B	B	B	B	A	A	A	B	B	A	B	B	B	A	B	A	A	A	A	B	B	A	B	B	A	A	B	A	A	A	B	B	B	B	A	A	B	A	B	B	A	B	B	A	B	B	A
BOPA1_5219-773	5H	194.898	B	B	B	B	A	A	A	B	B	A	B	B	B	A	B	A	A	A	A	B	B	A	B	B	A	A	B	A	A	A	B	B	B	B	A	A	B	A	B	B	A	B	B	A	B	B	A
BOPA1_6116-709	5H	198.289	B	B	B	B	A	A	A	B	B	A	B	B	A	A	B	A	A	A	A	B	B	A	B	B	A	A	B	A	A	A	B	B	B	B	A	A	B	A	B	B	A	B	B	A	B	B	A
SCRI_RS_239653	5H	199.115	B	B	B	B	A	A	A	B	B	A	B	B	A	A	B	A	A	A	A	B	B	A	B	B	A	B	B	A	A	A	B	B	B	B	A	A	B	A	B	B	A	B	B	A	B	B	A
SCRI_RS_12519	5H	199.942	B	B	B	B	A	A	A	B	B	A	B	B	A	A	B	A	A	A	A	B	B	A	B	B	A	B	B	A	A	A	B	B	B	B	A	A	B	A	B	B	A	B	B	A	B	B	B
BOPA1_2726-852	5H	204.218	B	B	B	A	A	A	A	B	B	A	B	B	A	A	B	A	B	A	A	B	B	A	B	B	A	B	B	A	B	A	B	B	B	B	A	A	B	A	B	B	A	B	B	A	B	B	B
BOPA2_12_30502	5H	205.041	B	B	B	A	A	A	A	B	B	A	B	B	A	A	B	A	B	A	A	B	B	A	B	B	A	B	B	A	B	A	B	B	B	B	A	A	B	A	B	B	A	B	B	A	B	B	B
SCRI_RS_10770	6H	0	B	A	B	B	B	B	B	B	B	B	B	A	B	A	B	B	B	B	B	B	A	B	B	B	B	B	A	A	B	B	B	B	B	A	B	B	B	B	B	A	B	B	B	B	B	B	B
SCRI_RS_194023	6H	0.826	B	A	B	B	B	B	B	B	B	B	B	A	B	A	B	B	B	B	B	B	A	B	B	B	B	B	A	A	B	B	B	B	B	A	B	B	B	B	B	A	B	B	B	B	B	B	B
SCRI_RS_194036	6H	1.653	B	A	B	B	B	B	B	B	B	B	B	A	B	A	B	B	B	B	B	B	A	B	B	B	B	B	A	A	B	B	B	B	B	A	B	B	B	B	B	A	B	B	B	B	B	B	B
BOPA2_12_30651	6H	3.32	B	A	A	B	B	B	B	B	B	B	B	A	B	A	B	B	B	B	B	B	A	B	B	B	B	B	A	A	B	B	B	B	B	A	B	B	B	B	B	A	B	B	B	B	B	B	B
BOPA1_7185-370	6H	4.146	B	A	A	B	B	B	B	B	B	B	B	A	B	A	B	B	B	B	B	B	A	B	B	B	B	B	A	A	B	B	B	B	B	A	B	B	B	B	B	A	B	B	B	B	B	B	B
SCRI_RS_202485	6H	4.973	B	B	A	B	B	B	B	B	B	B	B	A	B	A	B	B	B	B	B	B	A	B	B	B	B	B	A	A	B	B	B	B	B	A	B	B	B	B	B	A	B	B	B	B	B	B	B
SCRI_RS_206183	6H	5.799	B	B	A	B	B	B	B	B	B	B	B	A	B	A	B	B	B	B	B	B	A	B	B	B	B	B	A	A	B	B	B	B	B	A	B	B	B	B	B	A	B	B	B	B	B	B	B
BOPA1_5993-2383	6H	8.321	B	B	A	B	B	B	B	B	B	B	B	A	B	A	B	B	B	B	B	B	A	B	B	B	B	B	A	A	B	B	A	B	B	A	B	B	B	B	A	A	B	B	B	B	B	B	B
BOPA1_GBS0346-1	6H	11.712	B	B	A	B	B	B	B	B	B	B	A	A	B	A	B	B	B	B	B	B	A	B	B	B	B	B	A	A	B	B	A	B	B	A	B	B	B	B	A	A	B	B	B	B	B	B	B
SCRI_RS_154172	6H	15.103	B	B	A	B	B	B	B	B	B	B	A	A	B	A	B	B	B	B	B	B	A	B	B	B	B	B	A	B	B	B	A	B	B	A	A	B	B	B	A	B	B	B	B	B	B	B	B
SCRI_RS_190870	6H	17.624	B	B	A	B	B	B	B	B	B	B	A	A	B	A	B	B	B	B	B	B	A	B	B	B	B	B	A	B	B	B	A	B	B	A	A	B	B	B	A	B	B	B	B	B	B	B	B
SCRI_RS_186897	6H	18.451	B	B	A	B	B	B	B	B	B	B	A	A	B	A	B	B	B	B	B	B	A	B	B	B	B	A	A	B	B	B	A	B	B	A	A	B	B	B	A	B	B	B	B	B	B	B	B
SCRI_RS_189122	6H	20.972	B	B	A	B	B	B	B	B	B	B	A	A	B	A	B	B	B	B	B	B	A	B	B	B	B	A	A	B	B	B	A	B	B	A	A	B	B	B	A	B	B	B	B	B	B	B	B
SCRI_RS_189878	6H	37.307	B	B	A	B	A	B	B	B	A	A	A	A	B	A	B	B	A	B	B	B	A	B	B	A	B	A	A	B	B	B	A	B	B	A	A	B	B	B	A	B	B	B	B	B	B	B	A
BOPA1_4611-178	6H	38.974	B	B	A	B	A	B	B	B	A	A	A	A	B	A	B	B	A	B	B	B	A	B	B	A	B	A	A	B	B	B	A	B	B	A	A	B	B	B	A	B	B	B	B	B	B	B	A
BOPA2_12_30673	6H	41.495	B	B	A	B	A	B	B	B	A	A	A	A	B	A	B	B	A	B	B	B	A	B	B	A	B	A	A	B	B	B	A	B	A	A	A	B	B	B	A	B	B	B	B	B	B	B	A
BOPA1_885-104	6H	43.162	B	B	A	B	A	B	B	B	A	A	A	A	B	A	B	A	A	B	B	B	A	B	B	A	B	A	A	B	B	B	A	B	A	A	A	B	B	B	A	B	B	B	B	B	B	B	A
SCRI_RS_154121	6H	53.104	B	B	A	A	A	B	B	B	A	A	A	A	B	A	B	A	A	B	B	A	A	B	B	A	B	A	A	B	A	B	A	B	A	A	A	B	B	B	A	B	B	A	A	B	B	B	A
BOPA2_12_30521	6H	53.931	B	B	A	A	A	B	B	B	A	A	A	A	B	A	B	A	A	B	B	A	A	B	B	A	B	A	A	B	A	B	A	B	A	A	A	B	B	B	A	B	B	A	A	B	B	B	A
BOPA2_12_30361	6H	55.598	B	B	A	A	A	B	B	B	A	A	A	A	B	A	B	A	A	B	B	A	A	B	B	A	B	A	A	B	A	B	A	B	A	A	B	B	B	B	A	B	B	A	A	B	B	B	A
SCRI_RS_187	6H	57.265	B	B	A	A	A	B	B	B	A	A	A	A	B	A	B	A	A	B	B	A	A	B	B	A	B	A	A	B	A	B	A	B	A	A	B	B	B	B	A	B	B	A	A	B	B	B	A
BOPA1_10927-876	6H	58.931	B	B	A	A	A	B	B	B	A	A	A	A	B	A	B	A	A	B	B	A	A	B	B	A	B	A	A	B	A	B	A	A	A	A	B	B	B	B	A	B	B	A	A	B	B	B	A
BOPA1_5448-298	6H	61.453	B	B	A	A	A	B	B	B	A	A	A	A	B	A	B	A	A	B	B	A	A	B	B	A	A	A	A	B	A	B	A	A	A	A	B	B	B	B	A	B	B	A	A	B	B	B	A
SCRI_RS_139451	6H	63.12	B	B	A	A	A	B	B	B	A	A	A	A	A	A	B	A	A	B	B	A	A	A	B	A	A	A	A	B	A	B	A	A	A	A	B	B	B	B	A	B	B	A	A	B	B	B	A
SCRI_RS_168118	6H	63.946	B	B	A	A	A	B	B	B	A	A	A	A	A	A	B	A	A	B	B	A	A	A	B	A	A	A	A	B	A	B	A	A	A	A	B	B	B	B	A	B	B	A	A	B	B	B	A
BOPA2_12_30186	6H	70.041	B	B	A	A	A	B	B	B	A	A	A	A	A	A	A	A	A	B	A	A	A	A	A	A	A	A	A	B	A	B	A	A	A	A	B	B	B	B	A	B	A	A	A	B	B	B	A
BOPA2_12_30353	6H	70.867	B	B	A	A	A	B	B	B	A	A	A	A	A	A	A	A	A	B	A	A	A	A	A	A	A	A	A	B	A	B	A	A	A	A	B	B	B	B	A	B	A	A	A	B	B	B	A
BOPA2_12_30317	6H	71.694	B	B	A	A	A	B	B	B	A	A	A	A	A	A	A	A	A	B	A	A	A	A	A	A	A	A	A	B	A	B	A	A	A	A	B	B	B	B	A	B	A	A	A	B	B	B	A
BOPA1_3378-619	6H	72.52	B	B	A	A	A	B	B	B	A	A	A	A	A	A	A	A	A	B	A	A	A	A	A	A	A	A	A	B	A	B	A	A	A	A	B	B	B	B	A	B	A	A	A	B	B	B	A
BOPA2_12_31274	6H	73.347	B	B	A	A	A	B	B	B	A	A	A	A	A	A	A	A	A	B	A	A	A	A	A	A	A	A	A	B	A	B	A	A	A	A	B	B	B	B	A	B	A	A	A	B	B	B	A
BOPA1_ABC08769	6H	74.173	B	B	A	A	A	B	B	B	A	A	A	A	A	A	A	A	A	B	A	A	A	A	A	A	A	A	A	B	A	B	A	A	A	A	B	B	B	B	A	B	A	A	A	B	B	B	A
BOPA1_6487-1315	6H	76.661	B	B	A	A	A	B	B	B	A	A	A	A	A	A	A	A	A	B	A	A	A	A	A	A	A	A	A	B	A	B	A	A	A	A	A	B	B	B	A	B	A	A	A	B	B	B	A
SCRI_RS_153707	6H	77.488	B	B	A	A	A	B	B	B	A	A	A	A	A	A	A	A	A	B	A	A	A	A	A	A	A	A	A	B	A	B	A	A	A	A	A	B	B	B	A	B	A	A	A	B	B	B	A
BOPA1_ABC02895	6H	79.153	B	B	A	A	A	B	B	B	A	A	A	A	A	A	A	A	A	B	A	A	A	A	A	A	A	A	A	B	A	B	A	A	A	A	A	B	B	B	A	B	A	A	A	B	B	B	A
SCRI_RS_125529	6H	80.82	B	B	A	A	A	B	B	B	A	A	A	A	A	A	A	A	A	B	A	A	A	A	A	A	A	A	A	B	A	B	A	A	A	A	A	B	B	B	A	B	A	A	A	B	B	B	A
SCRI_RS_139937	6H	82.486	B	B	A	A	A	B	B	B	A	A	A	A	A	A	A	A	A	B	A	A	A	A	A	A	A	A	A	B	A	B	A	A	A	A	A	B	A	B	A	B	A	A	A	B	B	B	A
BOPA1_1565-514	6H	83.313	B	B	A	A	A	B	B	B	A	A	A	A	A	A	A	A	A	B	A	A	A	A	A	A	A	A	A	B	A	B	A	A	A	A	A	B	A	B	A	B	A	A	A	B	B	B	A
BOPA1_4235-1617	6H	84.139	B	B	A	A	A	B	B	B	A	A	A	A	A	A	A	A	A	B	A	B	A	A	A	A	A	A	A	B	A	B	A	A	A	A	A	B	A	B	A	B	A	A	A	B	B	B	A
BOPA1_3048-1349	6H	84.966	B	B	A	A	A	B	B	B	A	A	A	A	A	A	A	A	A	B	A	B	A	A	A	A	A	A	A	B	A	B	A	A	A	A	A	B	A	B	A	B	A	A	A	B	B	B	A
BOPA1_5187-752	6H	87.459	B	B	A	A	A	B	B	B	A	A	A	A	A	A	A	A	A	B	A	B	A	A	A	A	A	A	A	B	A	B	A	A	A	A	A	B	A	B	A	B	A	A	A	B	B	B	A
BOPA1_3436-354	6H	88.286	B	B	A	A	A	B	B	A	A	A	A	A	A	A	A	A	A	B	A	B	A	A	A	A	A	A	A	B	A	B	A	A	A	A	A	B	A	B	A	B	A	A	A	B	B	B	A
SCRI_RS_207284	6H	89.952	B	B	A	A	A	B	B	A	A	A	A	A	A	A	A	A	A	B	A	B	A	A	A	A	A	A	A	B	A	B	A	A	A	A	A	B	A	B	B	B	A	A	A	B	B	B	A
BOPA1_9251-852	6H	91.619	B	B	A	A	A	B	B	A	A	A	A	A	A	A	A	A	A	B	A	B	A	A	A	A	A	A	A	B	B	B	A	A	A	A	A	B	A	B	B	B	A	A	A	B	B	B	A
SCRI_RS_181114	6H	93.286	B	B	A	A	A	B	B	A	A	A	A	A	A	A	A	A	A	B	A	B	A	A	A	A	A	A	A	B	B	B	A	A	A	A	A	B	A	B	B	B	A	A	A	B	B	B	A
BOPA1_5965-1387	6H	94.953	B	B	A	A	A	B	B	A	A	A	A	A	A	A	A	A	A	B	A	B	A	A	A	A	A	B	A	B	B	B	A	A	A	A	A	B	A	B	B	B	A	A	A	B	B	B	A
SCRI_RS_8702	6H	96.62	B	B	A	A	A	B	B	A	A	A	A	A	A	A	A	A	A	B	A	B	A	B	A	A	A	B	A	B	B	B	A	A	A	A	A	B	A	B	B	B	A	A	A	B	B	B	A
SCRI_RS_102418	6H	97.446	B	B	A	A	A	B	B	A	A	A	A	A	A	A	A	A	A	B	A	B	A	B	A	A	A	B	A	B	B	B	A	A	A	A	A	B	A	B	B	B	A	A	A	B	B	B	A
BOPA1_2968-1066	6H	101.722	B	B	A	A	A	B	B	A	B	A	A	A	A	A	A	A	A	B	A	B	A	B	A	A	A	B	A	B	B	B	A	B	A	A	A	B	A	B	B	A	A	B	A	B	B	B	A
SCRI_RS_8252	6H	103.389	B	B	A	A	A	B	B	A	B	A	A	A	A	A	A	A	A	B	A	B	A	B	A	A	A	B	A	B	B	B	A	B	A	A	A	B	A	B	B	A	A	B	A	B	B	B	A
SCRI_RS_149401	6H	104.215	B	B	B	A	A	B	B	A	B	A	A	A	A	A	A	A	A	B	A	B	A	B	A	A	A	B	A	B	B	B	A	B	A	A	A	B	A	B	B	A	A	B	A	B	B	B	A
BOPA1_3591-957	6H	105.042	B	B	B	A	A	B	B	A	B	A	A	A	A	A	A	A	A	B	A	B	A	B	A	A	A	B	A	B	B	B	A	B	A	A	A	B	A	B	B	A	A	B	A	B	B	B	A
SCRI_RS_194066	6H	106.709	B	B	B	A	A	B	B	A	B	A	A	A	A	A	A	A	A	B	A	B	A	B	A	A	A	B	A	B	B	B	B	B	A	A	A	B	A	B	B	A	A	B	A	B	B	B	A
SCRI_RS_162589	6H	107.535	B	B	B	A	A	B	B	A	B	A	A	A	A	A	A	A	A	B	A	B	A	B	A	A	A	B	A	B	B	B	B	B	A	A	A	B	A	B	B	A	A	B	A	B	B	B	A
SCRI_RS_194345	6H	111.811	B	B	B	A	A	B	B	A	B	A	A	A	A	A	A	A	A	B	A	B	A	B	A	A	A	B	A	B	B	B	B	B	A	A	A	B	A	B	B	A	A	B	A	B	B	B	A
BOPA1_5124-1707	6H	113.478	B	B	B	A	A	B	B	A	B	A	A	A	A	A	A	A	A	B	A	B	A	B	A	A	A	B	A	B	B	B	B	B	A	A	A	B	A	B	B	A	A	B	A	B	B	B	A
SCRI_RS_173142	6H	116.869	B	B	B	A	A	B	B	A	B	B	B	A	A	A	A	A	A	B	A	B	A	B	A	A	A	B	A	B	B	B	B	B	A	A	A	B	A	B	B	A	A	B	A	B	B	B	A
BOPA1_3349-759	6H	117.696	B	B	B	A	A	B	B	A	B	B	B	A	A	A	A	A	A	B	A	B	A	B	A	A	A	B	A	B	B	B	B	B	A	A	A	A	A	B	B	A	A	B	A	B	B	B	A
BOPA2_12_31115	6H	118.522	B	B	B	A	A	B	B	A	B	B	B	A	A	A	A	A	A	B	A	B	A	B	A	A	A	B	A	B	B	B	B	B	A	A	A	A	A	B	B	A	A	B	A	B	B	B	A
BOPA1_2562-1191	6H	120.189	B	B	B	A	B	B	B	A	B	B	B	A	A	A	A	A	A	B	A	B	A	B	A	A	A	B	A	B	B	B	B	B	A	A	A	A	A	B	B	A	A	B	A	B	B	B	A
SCRI_RS_43891	6H	121.016	B	B	B	A	B	B	B	A	B	B	B	A	A	A	A	A	A	B	A	B	A	B	A	A	A	B	A	B	B	B	B	B	A	A	A	A	A	B	B	A	A	B	A	B	B	B	A
BOPA1_10687-540	6H	121.842	B	B	B	A	B	B	B	A	B	B	B	A	A	A	A	A	A	B	A	B	A	B	A	A	A	B	A	B	B	B	B	B	A	A	A	A	A	B	B	A	A	B	A	B	B	B	A
SCRI_RS_204188	6H	127.936	B	B	B	A	B	B	B	A	B	B	B	A	A	A	A	A	A	B	A	B	A	B	A	A	A	B	A	B	B	B	B	B	A	A	B	A	A	B	B	A	A	B	B	B	B	B	A
SCRI_RS_135063	6H	128.763	B	B	B	A	B	B	B	A	B	B	B	A	A	A	A	A	A	B	A	B	A	B	A	A	A	B	A	B	B	B	B	B	A	A	B	A	A	B	B	A	A	B	B	B	B	B	A
BOPA1_GBS0708-6	6H	129.589	B	B	B	A	B	B	B	A	B	B	B	A	A	A	A	A	A	B	A	B	A	B	A	A	A	B	A	B	B	B	B	B	A	A	B	A	A	B	B	A	A	B	B	B	B	B	A
BOPA2_12_31495	6H	130.416	B	B	B	A	B	B	B	A	B	B	B	A	A	A	A	A	A	B	A	B	A	B	B	A	A	B	A	B	B	B	B	B	A	A	B	A	A	B	B	A	A	B	B	B	B	B	A
BOPA2_12_30025	6H	131.242	B	B	B	A	B	B	B	A	B	B	B	A	A	A	A	A	A	B	A	B	A	B	B	A	A	B	A	B	B	B	B	B	A	A	B	A	A	B	B	A	A	B	B	B	B	B	A
BOPA1_ABC08038	6H	133.764	B	B	B	A	B	B	B	A	B	B	B	A	A	A	A	A	A	B	A	B	A	B	B	A	A	B	A	B	B	B	B	B	A	A	B	B	A	B	B	A	A	B	B	B	B	B	A
BOPA1_10535-217	6H	134.59	B	B	B	A	B	B	B	A	B	B	B	A	A	A	A	A	A	B	A	B	A	B	B	A	A	B	A	B	B	B	B	B	A	A	B	B	A	B	B	A	A	B	B	B	B	B	A
BOPA1_617-167	6H	135.383	B	B	U	U	B	B	B	A	B	B	B	A	A	A	A	A	A	B	U	U	A	U	B	A	A	B	A	B	B	U	B	B	A	A	B	U	A	B	B	A	A	B	U	B	B	B	A
SCRI_RS_152414	6H	136.243	B	B	B	B	B	B	B	A	B	B	B	A	A	A	A	A	A	B	A	A	A	B	B	A	A	B	A	B	B	B	B	B	A	A	B	B	A	B	B	A	A	B	B	B	B	B	A
SCRI_RS_225737	6H	137.91	B	B	B	B	B	B	B	A	B	B	B	A	A	A	A	A	A	B	A	A	A	B	B	A	A	B	A	B	B	B	B	B	A	A	B	B	A	B	B	A	A	B	B	B	B	B	A
SCRI_RS_181159	6H	138.737	B	B	B	B	B	B	B	A	B	B	B	B	A	A	A	A	A	B	A	A	A	B	B	A	A	B	A	B	B	B	B	B	A	A	B	B	A	B	B	A	A	B	B	B	B	B	A
BOPA1_4126-1180	6H	140.403	B	B	B	B	B	B	B	A	B	B	B	B	A	A	A	A	A	B	A	A	A	B	B	A	A	B	A	B	B	B	B	B	A	A	B	B	A	B	A	A	A	B	B	B	B	A	A
SCRI_RS_143994	6H	141.23	B	B	B	B	B	B	B	A	B	B	B	B	A	A	A	A	A	B	A	A	A	B	B	A	A	B	A	B	B	B	B	B	A	A	B	B	A	B	A	A	A	B	B	B	B	A	A
BOPA1_ABC05241	6H	142.897	B	B	B	B	B	B	B	A	B	B	B	B	A	A	B	A	A	B	A	A	A	B	B	A	A	B	A	B	B	B	B	B	A	A	B	B	A	B	A	A	A	B	B	B	B	A	A
BOPA1_2911-1136	6H	144.564	B	B	B	B	B	B	B	A	B	B	B	B	A	A	B	A	A	B	A	A	A	B	B	A	A	B	A	B	B	B	B	B	A	A	B	B	B	B	A	A	A	B	B	B	B	A	A
SCRI_RS_223104	6H	145.39	B	B	B	B	B	B	B	A	B	B	B	B	A	A	B	A	A	B	A	A	A	B	B	A	A	B	A	B	B	B	B	B	A	A	B	B	B	B	A	A	A	B	B	B	B	A	A
BOPA2_12_30956	6H	146.216	A	B	B	B	B	B	B	A	B	B	B	B	A	A	B	A	A	B	A	A	A	B	B	A	A	B	A	B	B	B	B	B	A	A	B	B	B	B	A	A	A	B	B	B	B	A	A
BOPA1_9561-168	7H	0	B	A	B	B	A	A	A	A	B	B	B	A	B	B	A	A	A	B	B	B	B	B	B	A	B	B	A	B	A	B	B	A	B	A	A	B	B	B	A	A	A	B	A	B	A	A	B
SCRI_RS_200895	7H	0.826	B	A	B	B	A	A	A	A	B	B	B	A	B	B	A	A	A	B	B	B	B	B	B	A	B	B	A	B	A	B	B	A	B	A	A	B	B	B	A	A	A	B	A	B	A	A	B
BOPA1_7172-1536	7H	3.348	B	A	B	B	A	A	A	B	B	B	B	A	B	B	A	A	A	A	B	B	B	B	B	A	B	B	A	B	A	B	B	A	B	A	A	B	B	B	A	A	A	B	A	B	A	A	B
SCRI_RS_194557	7H	5.015	B	A	B	B	A	A	A	B	B	B	B	A	B	B	A	A	A	A	B	B	B	B	B	A	B	B	A	B	A	B	B	A	B	A	A	B	B	B	A	A	A	B	A	B	A	A	B
SCRI_RS_156237	7H	8.406	B	A	B	B	A	A	A	B	B	A	B	A	B	B	A	A	A	A	B	B	B	B	B	A	B	B	A	B	A	B	B	A	B	A	A	B	B	B	A	A	A	B	A	B	A	A	B
BOPA1_984-583	7H	10.073	B	A	B	B	A	A	A	B	B	A	B	A	B	B	A	A	A	A	B	B	B	B	B	A	B	B	A	B	A	B	B	A	B	A	A	B	B	B	A	A	A	B	A	B	A	A	B
SCRI_RS_140481	7H	13.464	B	A	A	B	A	A	A	A	B	A	B	A	B	B	A	A	A	A	B	B	B	B	B	A	B	B	A	B	A	B	B	A	B	A	A	B	B	B	A	A	A	B	A	B	A	A	B
SCRI_RS_235976	7H	16.855	B	A	A	B	A	A	A	A	B	A	B	A	B	B	A	A	A	A	B	B	B	B	B	A	B	A	A	B	A	B	B	A	B	A	A	B	B	B	A	A	A	B	A	B	A	A	B
SCRI_RS_111979	7H	17.682	B	A	A	B	A	A	A	A	B	A	B	A	B	B	A	A	A	A	B	B	B	B	B	A	B	A	A	B	A	B	B	A	B	A	A	B	B	B	A	A	A	B	A	B	A	A	B
SCRI_RS_166323	7H	19.348	B	A	A	B	A	A	A	A	B	A	B	A	B	B	A	A	A	A	B	B	B	B	B	A	B	A	A	B	B	B	B	A	B	A	A	B	B	B	A	A	A	B	A	B	A	A	B
SCRI_RS_222920	7H	21.015	B	A	A	B	A	A	A	A	B	A	B	A	B	B	A	A	A	A	B	B	B	B	B	A	B	A	A	B	B	B	B	A	B	A	A	B	B	B	A	A	A	B	A	B	A	A	B
BOPA1_1660-347	7H	23.537	B	A	A	B	A	A	A	A	B	A	B	A	B	B	A	A	A	A	B	B	B	B	B	A	A	A	A	B	B	B	B	A	B	A	A	B	B	B	A	A	A	B	A	B	A	A	B
SCRI_RS_137069	7H	24.363	B	A	A	B	A	A	A	A	B	A	B	A	B	B	A	A	A	A	B	B	B	B	B	A	A	A	A	B	B	B	B	A	B	A	A	B	B	B	A	A	A	B	A	B	A	A	B
BOPA1_6517-602	7H	25.19	B	A	A	B	A	A	A	A	B	A	B	A	B	B	A	A	A	A	B	B	B	B	B	A	A	A	A	B	B	B	B	A	B	A	A	B	B	B	A	A	A	B	A	B	A	A	B
SCRI_RS_152228	7H	33.171	B	B	A	B	A	A	A	A	B	A	B	A	B	B	B	A	B	A	B	B	B	B	A	B	A	A	A	B	B	B	B	B	B	A	A	B	B	B	A	B	A	B	A	B	A	A	B
SCRI_RS_148318	7H	37.447	B	B	A	B	A	A	A	A	B	A	B	A	A	B	B	B	B	A	B	B	B	B	A	B	A	A	A	B	B	B	B	B	B	A	A	B	B	B	A	B	B	B	A	B	A	A	B
SCRI_RS_78255	7H	38.27	B	B	A	B	A	A	A	A	B	A	B	A	A	B	B	B	B	A	B	B	B	B	A	B	A	A	A	B	B	B	B	B	B	A	A	B	B	B	A	B	B	B	A	B	A	A	B
SCRI_RS_204453	7H	39.937	B	B	A	B	A	A	A	A	B	A	B	A	A	B	B	B	B	A	B	B	B	B	A	B	A	A	A	B	B	B	B	B	B	A	A	B	B	B	A	B	B	B	A	B	A	A	B
BOPA2_12_30329	7H	40.764	B	B	A	B	A	A	A	A	B	A	B	A	A	B	B	B	B	A	B	B	B	B	A	B	A	A	A	B	B	B	B	B	B	A	A	B	B	B	A	B	B	B	A	B	A	A	B
SCRI_RS_143373	7H	41.59	B	B	A	B	A	A	A	A	B	A	B	A	A	B	B	B	B	A	B	B	B	B	A	B	A	A	A	B	B	B	B	B	B	A	A	B	B	B	A	B	B	B	A	B	A	A	B
BOPA1_3313-1443	7H	42.417	B	B	A	B	A	A	A	A	B	A	B	A	A	B	B	B	B	A	B	B	B	B	A	B	A	A	A	B	B	B	B	B	B	A	A	B	B	B	B	B	B	B	A	B	A	A	B
SCRI_RS_170038	7H	43.243	B	B	A	B	A	A	A	A	B	A	B	A	A	B	B	B	B	A	B	B	B	B	A	B	A	A	A	B	B	B	B	B	B	A	A	A	B	B	B	B	B	B	A	B	A	A	B
SCRI_RS_150517	7H	44.069	B	B	A	B	A	A	A	A	B	A	B	A	A	B	B	B	B	A	B	B	B	B	A	B	A	A	A	B	B	B	B	B	B	A	A	A	B	B	B	A	B	B	A	B	A	A	B
SCRI_RS_236580	7H	45.736	B	B	A	B	A	A	A	A	B	A	B	A	A	B	B	B	B	A	B	B	B	B	A	B	A	A	A	B	B	B	B	B	B	A	A	A	B	B	A	A	B	B	A	B	A	A	B
BOPA2_12_30893	7H	48.258	B	B	A	B	A	A	A	A	B	A	B	A	A	B	B	B	B	A	B	B	B	B	A	B	A	A	A	B	B	B	B	B	B	A	A	A	B	B	A	A	B	B	A	B	B	A	B
BOPA2_12_10218	7H	49.084	B	B	A	B	A	A	A	A	B	A	B	A	A	B	B	B	B	A	B	B	B	B	A	B	A	A	A	B	B	B	B	B	B	A	A	A	B	B	A	A	B	B	A	B	B	A	B
SCRI_RS_179937	7H	53.36	B	B	A	B	A	A	A	A	B	A	B	B	A	B	B	B	B	A	B	B	B	B	A	B	A	A	A	B	B	B	B	B	B	A	A	A	B	B	A	A	B	B	A	B	B	A	B
SCRI_RS_209176	7H	58.537	B	B	A	B	A	A	A	B	A	A	B	B	A	B	B	B	B	A	B	B	B	B	A	B	A	A	A	A	B	B	B	B	B	A	A	A	B	B	A	A	B	B	A	B	B	A	B
BOPA1_398-1244	7H	60.204	B	B	A	B	A	B	A	B	A	A	B	B	A	B	B	B	B	A	B	B	B	B	A	B	A	A	A	A	B	B	B	B	B	A	A	A	B	B	A	A	B	B	A	B	B	A	B
SCRI_RS_193044	7H	61.031	B	B	A	B	A	B	A	B	A	A	B	B	A	B	B	B	B	A	B	B	B	B	A	B	A	A	A	A	B	B	B	B	B	A	A	A	B	B	B	A	B	B	A	B	B	A	B
SCRI_RS_155795	7H	63.552	B	A	A	B	A	B	A	B	A	A	B	B	A	B	B	B	A	A	B	B	B	B	A	B	A	A	A	A	B	B	B	B	B	A	A	A	B	B	B	A	B	B	A	B	B	A	B
SCRI_RS_208770	7H	64.379	B	A	A	B	A	B	A	B	A	A	B	B	A	B	B	B	A	A	B	B	B	B	A	B	A	A	B	A	B	B	B	B	B	A	A	A	B	B	B	A	B	B	A	B	B	A	B
SCRI_RS_188133	7H	66.9	B	A	A	B	A	B	A	B	A	A	B	B	A	B	B	B	A	A	B	B	B	B	A	B	A	A	B	A	B	B	B	B	B	A	A	A	B	B	B	A	B	B	A	B	B	A	B
SCRI_RS_200387	7H	67.727	B	A	A	B	A	B	A	B	A	A	B	B	A	A	B	B	A	A	B	B	B	B	A	B	A	A	B	A	B	B	B	B	B	A	A	A	B	B	B	A	B	B	A	B	B	A	B
SCRI_RS_7797	7H	68.553	B	A	A	B	A	B	A	B	A	A	B	B	A	A	A	B	A	A	B	B	B	B	A	B	A	A	B	A	B	B	B	B	B	A	A	A	B	B	B	A	B	B	A	B	B	A	B
BOPA1_5467-1663	7H	69.38	B	A	A	B	A	B	A	B	A	A	B	B	A	A	A	B	A	A	B	B	B	B	A	B	A	A	B	A	B	B	B	B	B	A	A	A	B	B	B	A	B	B	A	B	B	A	B
SCRI_RS_134872	7H	71.046	B	A	A	B	A	B	B	B	A	A	B	B	A	A	A	B	A	A	B	B	B	B	A	A	A	A	B	A	B	B	B	B	B	A	A	A	B	B	B	A	B	B	A	B	B	A	B
SCRI_RS_138111	7H	73.568	B	A	A	B	A	B	B	B	A	A	B	B	A	A	B	B	A	A	B	B	B	B	A	A	A	A	B	A	B	B	B	B	B	A	A	A	B	B	B	A	B	B	A	A	B	A	B
BOPA2_12_31357	7H	74.394	B	A	A	B	A	B	B	B	A	A	B	B	A	A	B	B	A	B	B	B	B	B	A	A	A	A	B	A	B	B	B	B	B	A	A	A	B	B	B	A	B	B	A	A	B	A	B
BOPA1_2669-1012	7H	75.221	B	A	A	B	A	B	B	B	A	A	B	B	A	A	B	B	A	B	B	B	B	B	A	A	A	A	B	A	B	B	B	B	B	A	A	A	B	B	B	A	B	B	A	A	B	A	B
SCRI_RS_15864	7H	79.497	B	A	B	B	A	B	B	B	A	A	B	B	A	A	B	B	A	B	B	B	B	B	A	A	A	A	B	A	B	B	B	A	B	A	A	A	B	B	B	A	B	B	A	A	B	A	B
BOPA1_5695-922	7H	81.164	B	A	B	B	A	A	B	B	A	A	B	B	A	A	B	B	A	B	B	B	A	B	A	A	A	A	B	A	B	B	B	A	B	A	A	A	B	B	B	A	B	B	A	A	B	A	B
BOPA2_12_30149	7H	81.99	B	A	B	B	A	A	B	B	A	A	B	B	A	A	B	B	A	B	B	B	A	B	A	A	A	A	B	A	B	B	B	A	B	A	A	A	B	B	B	A	B	B	A	A	B	A	B
BOPA1_3186-1560	7H	83.657	B	A	B	B	A	A	B	B	A	A	B	B	A	A	B	B	A	B	B	B	A	B	A	A	A	A	B	A	B	B	B	A	B	A	A	A	B	B	B	A	B	B	A	A	B	A	B
SCRI_RS_129686	7H	85.324	B	A	B	B	B	A	B	B	A	A	B	B	A	A	B	B	A	B	B	A	A	B	A	A	A	A	B	A	B	B	B	A	B	A	A	A	B	B	B	A	B	B	A	A	B	A	B
BOPA2_12_30496	7H	86.15	B	A	B	B	B	A	B	B	A	A	B	B	A	A	B	B	A	B	B	A	A	B	A	A	A	A	B	A	B	B	B	A	B	A	A	A	B	B	B	A	B	B	A	A	B	A	B
BOPA1_2429-1929	7H	87.817	B	A	B	B	B	A	B	B	A	A	B	B	A	A	B	B	A	B	B	A	A	B	A	A	A	A	B	A	B	B	B	A	B	A	A	A	B	B	B	A	B	B	A	A	B	A	B
BOPA1_4849-1248	7H	88.644	B	A	B	B	B	A	B	B	A	A	B	B	A	A	B	B	A	B	B	A	A	B	A	A	A	A	B	A	B	B	B	A	B	A	A	A	B	B	B	A	B	B	A	A	B	A	B
BOPA2_12_11254	7H	89.47	B	A	B	B	B	A	B	B	A	A	B	B	A	A	B	B	A	B	B	A	A	B	A	A	A	A	B	A	B	B	B	A	B	A	A	A	B	B	B	A	B	B	A	A	B	A	B
BOPA2_12_31120	7H	91.137	B	A	B	B	B	A	B	B	A	A	B	B	A	A	B	B	A	B	B	A	A	B	A	A	A	A	B	A	B	B	B	A	B	A	A	A	B	B	B	A	B	B	A	A	B	A	B
BOPA1_151-730	7H	91.963	B	A	B	B	B	A	B	B	A	A	B	B	A	A	B	B	A	B	B	A	A	B	A	A	A	A	B	A	B	B	B	A	A	A	A	A	B	B	B	A	B	B	A	A	B	A	B
SCRI_RS_222088	7H	92.79	B	A	B	B	B	A	B	B	A	A	B	B	A	A	B	B	A	B	B	A	A	B	A	A	A	A	B	A	B	B	B	A	A	A	A	A	B	B	B	A	A	B	A	A	B	A	B
BOPA1_ABC10040	7H	93.616	B	A	B	B	B	A	B	B	A	A	B	B	A	A	B	B	A	B	B	A	A	B	A	A	A	A	B	A	B	B	B	A	A	A	A	A	B	B	B	A	A	B	A	A	B	A	B
BOPA1_235-97	7H	96.138	B	A	B	B	B	A	B	B	A	A	B	B	A	A	B	B	A	B	B	A	A	B	A	A	A	A	B	A	B	B	B	A	A	A	A	A	B	B	B	A	A	B	A	A	A	A	B
SCRI_RS_169649	7H	96.964	B	A	B	B	B	A	B	B	A	A	B	B	A	A	B	B	A	B	B	A	A	B	A	A	A	A	B	A	B	B	B	A	A	A	A	A	B	B	B	A	A	B	A	A	A	A	B
BOPA2_12_31137	7H	98.631	B	A	B	B	B	A	B	B	A	A	B	B	A	A	B	B	A	B	B	A	A	B	A	A	A	A	B	A	B	B	B	A	A	A	A	A	B	B	B	A	A	B	A	A	A	A	B
BOPA1_1674-468	7H	99.458	B	A	B	B	B	A	B	B	A	A	B	B	A	A	B	B	A	B	B	A	A	B	A	A	A	A	B	A	B	B	B	A	A	A	A	A	B	B	B	A	A	A	A	A	A	A	B
SCRI_RS_194291	7H	103.734	B	A	B	B	A	A	B	B	A	A	B	B	A	A	B	B	A	B	B	A	A	B	A	A	A	A	B	A	B	B	B	A	A	A	A	A	A	B	B	A	A	A	A	A	A	A	B
BOPA2_12_11437	7H	104.56	B	A	B	B	A	A	B	B	A	A	B	B	A	A	B	B	A	B	B	A	A	B	A	A	B	A	B	A	B	B	B	A	A	A	A	A	A	B	B	A	A	A	A	A	A	A	B
SCRI_RS_104566	7H	106.227	B	A	B	A	A	A	B	B	A	A	B	B	A	A	B	B	A	B	B	A	A	B	A	A	B	A	B	A	B	B	B	A	A	A	A	A	A	B	B	A	A	A	A	A	A	A	B
SCRI_RS_194841	7H	109.618	B	A	B	A	A	A	B	B	A	A	B	B	A	A	B	B	A	B	B	A	A	B	A	A	B	A	B	A	B	B	B	A	B	A	A	B	A	B	B	A	A	A	A	A	A	A	B
BOPA2_12_11044	7H	112.14	B	A	B	A	A	A	B	B	A	A	B	A	A	A	B	B	A	B	B	A	A	B	A	A	B	A	B	A	B	B	B	A	B	A	A	B	A	B	B	A	A	A	A	A	A	A	B
BOPA2_12_30335	7H	115.531	B	A	B	A	A	A	B	B	A	A	B	A	A	A	B	B	A	B	B	A	A	B	A	A	B	A	B	A	B	B	B	A	B	A	A	B	A	B	A	A	A	A	A	A	A	A	B
SCRI_RS_229415	7H	116.357	B	A	B	A	A	A	B	B	A	A	B	A	A	A	B	B	A	B	B	A	A	B	A	A	B	A	B	A	B	B	B	A	B	A	A	B	A	B	A	A	A	A	A	A	A	B	B
SCRI_RS_208890	7H	122.452	A	A	B	A	A	A	A	B	A	A	B	A	A	A	B	B	A	A	B	A	A	B	A	A	B	A	A	A	B	B	B	A	B	A	A	B	A	A	A	A	A	A	A	A	A	B	B
SCRI_RS_152402	7H	123.278	A	A	B	A	A	A	A	B	A	A	B	A	A	A	B	B	A	A	B	A	A	B	A	A	B	A	A	A	A	B	B	A	B	A	A	B	A	A	A	A	A	A	A	A	A	B	B
BOPA1_1178-279	7H	124.105	A	A	B	A	A	A	A	B	A	A	B	A	A	A	B	B	A	A	B	B	A	B	A	A	B	A	A	A	A	B	B	A	B	A	A	B	A	A	A	A	A	A	A	A	A	B	B
SCRI_RS_189409	7H	126.631	A	A	B	A	A	A	A	B	A	A	B	A	A	A	B	B	A	A	B	B	B	B	A	A	B	A	A	A	A	B	B	A	B	A	B	B	A	A	A	A	U	U	A	A	A	B	B
BOPA1_3900-611	7H	127.461	A	A	B	A	A	A	A	B	A	A	B	A	A	A	B	A	A	A	B	B	B	B	A	A	B	A	A	A	A	B	B	A	B	A	B	B	A	A	A	A	A	A	A	A	A	B	B
BOPA1_1789-782	7H	131.737	A	A	B	A	A	A	A	B	A	A	A	A	A	B	B	A	A	A	B	B	B	B	A	A	B	A	A	A	A	B	A	A	B	A	B	B	A	A	A	A	A	A	A	A	A	B	B
SCRI_RS_174255	7H	132.564	A	A	B	A	A	A	A	B	A	A	A	A	A	B	B	A	A	A	B	B	B	B	A	A	B	A	A	A	A	B	A	A	B	A	B	B	A	A	A	A	A	A	A	A	A	B	B
SCRI_RS_13570	7H	133.39	A	A	B	A	A	A	A	B	A	A	A	A	A	B	B	A	A	A	B	B	B	A	A	A	B	A	A	A	A	B	A	A	B	A	B	B	A	A	A	A	A	A	A	A	A	B	B
SCRI_RS_156412	7H	136.781	A	B	B	A	A	A	A	B	A	A	A	A	A	B	B	A	A	A	B	B	B	A	B	A	B	A	A	A	A	B	A	A	B	A	B	B	A	A	A	A	A	A	A	A	A	B	B
BOPA2_12_30368	7H	137.608	A	B	B	A	A	A	A	B	A	A	A	A	A	B	B	A	A	A	B	B	B	A	B	A	B	A	A	A	A	B	A	A	B	A	B	B	A	A	A	A	A	A	A	A	A	B	B
SCRI_RS_135181	7H	138.434	A	B	B	A	A	A	A	B	A	A	A	A	A	B	B	A	A	A	B	B	B	A	B	A	B	A	A	A	A	B	A	A	B	A	B	B	A	A	A	A	A	A	A	A	A	B	B
BOPA2_12_20217	7H	141.826	A	B	B	A	A	A	A	B	A	A	A	A	A	B	B	A	A	A	B	B	B	A	B	A	B	A	A	A	A	B	A	A	B	A	B	B	A	A	A	A	A	A	A	A	A	B	B
BOPA2_12_31374	7H	147.003	A	B	B	A	A	A	A	B	A	A	A	A	A	B	B	A	A	A	B	B	B	A	B	A	B	A	B	A	A	B	A	A	B	A	B	B	A	A	A	A	A	A	A	A	A	B	B
BOPA2_12_31535	7H	147.829	A	B	B	A	A	A	A	A	A	A	A	A	A	B	B	A	A	A	B	B	B	A	B	A	B	A	B	A	A	B	A	A	B	A	B	B	A	A	A	A	A	A	A	A	A	B	B
BOPA1_7397-854	7H	151.22	A	B	B	A	A	A	A	A	A	A	A	A	A	B	B	A	A	A	B	B	B	A	A	A	B	A	B	A	A	B	A	A	B	A	A	B	A	A	A	A	A	A	A	A	A	B	B
BOPA2_12_30308	7H	152.047	A	B	B	A	A	A	A	A	A	A	A	A	A	B	B	A	A	A	B	B	B	A	A	A	B	A	B	A	A	B	A	A	B	A	A	B	A	A	A	A	A	A	A	A	A	B	B
SCRI_RS_155132	7H	153.713	A	B	B	A	A	A	A	A	A	B	A	A	A	B	B	A	A	A	B	B	B	A	A	A	B	A	B	A	A	B	A	A	B	A	A	B	A	A	A	A	A	A	A	A	A	B	B
BOPA1_6628-1302	7H	154.54	A	B	B	A	A	A	A	A	A	B	A	A	A	B	B	A	A	A	B	B	B	A	A	A	B	A	B	A	A	B	A	A	A	A	A	B	A	A	A	A	A	A	A	A	A	B	B
SCRI_RS_151387	7H	155.366	A	B	B	A	A	A	A	A	A	B	A	A	A	B	B	A	A	A	B	B	B	A	A	A	B	A	B	A	A	B	A	A	A	A	A	B	A	A	A	A	A	A	A	A	A	B	B
SCRI_RS_193330	7H	157.888	A	B	B	A	A	A	A	A	A	B	A	A	A	B	B	A	A	A	B	B	B	A	A	B	B	A	B	A	A	B	A	A	A	A	A	B	B	A	A	A	A	A	A	A	A	B	B
BOPA2_12_10973	7H	158.714	A	B	B	A	A	A	A	A	A	B	A	A	A	B	B	A	A	A	B	B	B	A	A	B	B	A	B	A	A	B	A	A	A	A	A	B	B	A	A	A	A	A	A	A	A	B	B
SCRI_RS_174159	7H	159.541	A	B	B	A	A	A	A	A	A	B	A	A	A	B	B	A	A	A	B	B	B	A	A	B	B	A	B	A	A	B	A	A	A	A	A	B	B	A	A	A	A	A	A	A	A	B	B
BOPA1_4671-856	7H	160.367	A	B	B	A	A	A	A	A	A	B	A	A	A	B	B	A	A	A	B	B	B	A	A	B	B	A	B	A	A	B	A	A	A	A	A	B	B	A	A	A	A	A	A	A	A	B	B
SCRI_RS_155652	7H	161.194	A	B	B	A	A	A	A	A	A	B	A	A	A	B	B	A	A	A	B	B	B	A	A	B	B	A	B	A	A	B	A	A	A	A	A	B	B	A	A	A	A	A	A	A	A	B	B
SCRI_RS_185445	7H	162.02	A	B	B	A	A	A	A	A	A	B	A	A	A	B	B	A	A	A	B	B	B	A	A	B	B	A	B	A	A	B	A	A	A	A	A	B	B	A	A	A	A	A	A	A	A	B	B
BOPA1_4137-798	7H	163.686	A	B	B	A	A	A	A	A	A	B	A	A	A	B	B	A	A	A	B	B	B	A	A	B	B	A	B	A	A	B	A	A	A	A	A	B	B	A	A	A	A	A	A	A	A	B	B
SCRI_RS_206322	7H	164.512	A	B	B	A	A	A	A	A	A	B	A	A	A	B	B	A	A	A	B	B	B	A	A	B	B	A	B	A	A	B	A	A	A	A	A	B	B	A	A	A	A	A	A	A	A	B	B
BOPA1_5595-297	7H	172.494	A	B	B	B	A	B	A	A	B	B	A	B	A	B	B	A	A	A	A	B	B	A	A	B	B	A	B	A	A	B	A	A	A	A	A	B	B	A	A	A	A	A	A	B	A	B	B
SCRI_RS_182331	7H	173.32	A	B	B	B	A	B	A	A	B	B	A	B	A	B	B	A	A	A	A	B	B	A	A	B	B	A	B	A	A	B	A	A	A	A	A	B	B	A	B	A	A	A	A	B	A	B	B
SCRI_RS_752	7H	174.147	A	B	B	B	A	B	A	A	B	B	A	B	A	B	B	A	A	A	A	B	B	A	A	B	B	A	B	A	A	B	A	A	A	A	A	B	B	A	B	A	A	A	A	B	A	B	B
BOPA2_12_20079	7H	174.973	A	B	B	B	A	B	A	A	B	B	A	B	A	B	B	A	A	A	A	B	B	A	A	B	B	A	B	A	A	B	A	A	A	A	A	B	B	A	B	A	A	A	A	B	A	B	B
BOPA1_3225-520	7H	175.8	A	B	B	B	A	B	A	A	B	B	A	B	A	B	B	A	A	A	A	B	B	A	A	B	B	A	B	A	A	B	A	A	A	A	A	A	B	A	B	A	A	A	A	B	A	B	B
SCRI_RS_147449	7H	178.321	A	B	B	B	A	B	A	A	B	B	A	B	A	B	B	A	A	A	A	B	B	A	A	B	B	A	B	A	B	B	A	A	A	A	A	A	B	A	B	A	A	A	A	B	A	B	B
SCRI_RS_193505	7H	179.148	A	B	B	B	A	B	A	A	B	B	A	B	B	B	B	A	A	A	A	B	B	A	A	B	B	A	B	A	B	B	A	A	A	A	A	A	B	A	B	A	A	A	A	B	A	B	B
SCRI_RS_230261	7H	179.974	A	B	B	B	A	B	A	A	B	B	A	B	B	B	B	A	A	A	A	B	B	A	A	B	B	A	B	A	B	B	A	A	A	A	A	A	B	A	B	A	A	A	A	B	A	B	B
[truncated: 75 more columns]
