# Supplementary material for: The barley immune receptor Mla recognizes multiple pathogens and contributes to host range dynamics
Source: Nat Commun. 2021 Nov 25;12:6915. doi: 10.1038/s41467-021-27288-3 (PMC8617247; doi:10.1038/s41467-021-27288-3)
Supplement: Supplementary file 16 — Source Data [file 41467_2021_27288_MOESM16_ESM.zip › Source Data/Supplementary Figure 1/panel_B/elite_barley_AGOUEB_Pst_0821pairwise.csv]

accession	CHLr1	CHLr2	INFr1	INFr2
995964	0	0	0	0
20157 A	0.5	0	0	0
ACAPELLA	0	0	0	0
ACROBAT	0.5	1	0	0
ADONIS	0	0	0	0
AGENDA	0	0	0	0
AKITA	0	0	0	0
ALABAMA	0	0.5	0	0
ALLIOT	0	0	0	0
ALUMINIUM	0	0	0	0
ANACONDA	1.5	4	0	0
ANAIS	0	0	0	0
ANNABELL	0	0	0	0
APPALOOSA	0	0	0	0
ARAMIR	0	0	0	0
ASB 04-18	0	0	0	0
ASPEN	0	0	0	0
ASTORIA	0	0.5	0	0
ATEM	0	0	0	0
ATHENA	0	0	0	0
AVEC	0	0.5	0	0
BEATRIX	0	0	0	0
BERAC	0	0	0	0
BERWICK	0	0	0	0
BERYLLIUM	0	0	0	0
BLENHEIM	0	0	0	0
BRAEMAR	0.5	1	0	0
BRAHMS	0	0	0	0
BRAZIL	0	1	0	0
CALICO	0	2.5	0	0
UNKNOWN	0	0.5	0	0
CAMPALA	0	0	0	0
CANASTA	0	0	0	0
UNKNOWN	0	0.5	0	0
CECILIA	0	0	0	0
CELEBRA	0	0	0	0
CELLAR	0.5	3	0	0
CENTURION	0	0	0	0
CENTURY	0	1	0	0
CHAD	0	0	0	0
CHALICE	0	0.5	0	0
CHARIOT	0.5	0.5	0	0
CHARM	0	0	0	0
CHASER	0	0	0	0
CHIEFTAIN	0	0	0	0
CHIME	0	0.5	0	0
CLARET	0	0	0	0
CLARITY	0	0	0	0
CLASS	1.5	4	0	0
COCKTAIL	0.5	0	0	0
COLADA	0	0	0	0
COLSTON	0	0	0	0
COOPER	0	1	0	0
CORK	0	1.5	0	0
CORNICHE	0	0	0	0
CORSICA	0	2	0	0
CPBT B67	0	0	0	0
CPBT B75	1	1	0	0
CPBT B76	0	0	0	0
CPBT B80	0	0.5	0	0
CRUSADER	0	0.5	0	0
CSBC 5466-27	0	0.5	0	0
DALLAS	0	0	0	0
DECANTER	0	0	0	0
DELIBES	0	0	0	0
DERKADO	0	0.5	0	0
DEW	0	0	0	0
DOYEN	0	0.5	0	0
DRAUGHT	2	4	0	0
DRAY	0	0	0	0
DRUM	1	3	0	0
FAIRYTALE	0	1.5	0	0
FELTWELL	0	0	0	0
FERMENT	0.5	0	0	0
FONTANA	0	0.5	0	0
FOXTROT	0	0.5	0	0
FRACTAL	0	0	0	0
GEORGIE	0	0	0	0
GLEN	0	0	0	0
GLOBAL	0	0	0	0
GOLDIE	0	0.5	0	0
GRANTA	0	0.5	0	0
GUNDEL	0	0	0	0
HANKA	0	0	0	0
HARRIOT	0	2	0	0
HEATHER	0	1.5	0	0
HENLEY	0	2.5	0	0
HERON	0	1	0	0
HOPPER	0	0.5	0	0
HORIZON	0	2	0	0
HOST	0	0	0	0
HYDRA	0.5	1.5	0	0
INDOLA	0	0	0	0
ISABELLA	0	0.5	0	0
JIVE	0	0.5	0	0
KASSIMA	0	0	0	0
KLAXON	0	0	0	0
KYM	0	0	0	0
LANDLORD	0	0	0	0
LINDEN	0	0.5	0	0
LITHIUM	0	0	0	0
LIVET	0	0	0	0
LP1124.8.98	0.5	0.5	0	0
MACARENA	0	0.5	0	0
MACAW	0	0	0	0
MADRAS	0	0	0	0
MANDOLIN-1418	0	0	0	0
MAYPOLE	0	0.5	0	0
MELITTA	0	0	0	0
MELTAN	0	0.5	0	0
MIKADO	0	1	0	0
MINSTREL	1	1.5	0	0
NATASHA	0	0	0	0
NERUDA	0	0	0	0
NORD 03/2408	1	4	0	0
NOVELLO	0	0	0	0
NSL 04-4622	0.5	1.5	0	0
NSL 95-1257	0	1	0	0
NSL 97-4552	0	0.5	0	0
NSL 98-5065	0.5	1	0	0
NSL 99-5363	0	0.5	0	0
ONYX	0	0	0	0
OPTIC	0	0	0	0
PARAMOUNT	0.5	2	0	0
PENTHOUSE	0.5	2	0	0
PEWTER	0	0	0	0
PITCHER	1	3	0	0
POLYGENA	0.5	2	0	0
POTTER	0	0.5	0	0
POWER	0	0	0	0
PRAGUE	0.5	1	0	0
PRESTIGE	1.5	3.5	0	0
PRISMA	0	0	0	0
PUBLICAN	0.5	2	0	0
PUTNEY	0	0	0	0
QUARTET	0	1	0	0
QUENCH	0.5	2	0	0
RAINBOW	0	0.5	0	0
RAKAIA	0	0	0	0
RANGOON	0	0	0	0
REGGAE	0	0	0	0
RENATA	1.5	3	0	0
RIA	0	0	0	0
RICARDA	0	0.5	0	0
RUMMY	0	1.5	0	0
SABEL	0	1	0	0
SACHA	0	0	0	0
SALOON	0	0.5	0	0
SCANDIUM	0	0	0	0
SCARLETT	0	0	0	0
SEBASTIAN	0	0	0	0
SHAKIRA	0	1.5	0	0
SILICON	0	0	0	0
SKAGEN	0	0	0	0
SKITTLE	0	1	0	0
SPEY	0	0.5	0	0
SPIKE	0	0	0	0
SPIRE	0	0	0	0
SPLASH	0	1	0	0
STARLIGHT	0	1	0	0
STATIC	0	1	0	0
SW 2808	0	0	0	0
SW MACSENA	0	0	0	0
SW SCANIA	0	0	0	0
SW STELLA	0	0.5	0	0
TABORA	0	0.5	0	0
TANKARD	0	0.5	0	0
TAPHOUSE	0	0.5	0	0
TARDUS	0	0	0	0
TARTAN	0	0	0	0
TAVERN	0	0.5	0	0
TIPPLE	NA	0.5	0	0
TOBY	NA	0	0	0
TOCADA	NA	1	0	0
TODDY	NA	2	0	0
TOKEN	NA	1.5	0	0
TORUP	NA	0	0	0
TOUCAN	NA	0.5	0	0
TRINITY	NA	3	0	0
TRIUMPH	NA	0	0	0
TROSA	NA	0	0	0
TUCSON	NA	0.5	0	0
TURNBERRY	NA	1	0	0
URSA	0	0.5	0	0
VEGAS	0	0	0	0
VELVET	0	0	0	0
VISKOSA	0.5	2	0	0
VIVENDI	0	0.5	0	0
VORTEX	0.5	1	0	0
WAGGON	2	2	0	0
WEITOR	0	0	0	0
WESTMINSTER	0	0	0	0
WICKET	0	0.5	0	0
WIDRE	0	1	0	0
WIKINGETT	0	0	0	0
WREN	0	0	0	0
Z91-103-21	0	0	0	0
