# Supplementary material for: The barley immune receptor Mla recognizes multiple pathogens and contributes to host range dynamics
Source: Nat Commun. 2021 Nov 25;12:6915. doi: 10.1038/s41467-021-27288-3 (PMC8617247; doi:10.1038/s41467-021-27288-3)
Supplement: Supplementary file 16 — Source Data [file 41467_2021_27288_MOESM16_ESM.zip › Source Data/Supplementary Figure 1/panel_B/wild_barley_WBDC_Pst_0821.csv]

accession	experiment	trait	phenotype
WBDC001	MM_0746	CHL	0.5
WBDC002	MM_0746	CHL	1
WBDC004	MM_0746	CHL	3
WBDC005	MM_0746	CHL	3.5
WBDC006	MM_0746	CHL	2
WBDC007	MM_0746	CHL	4
WBDC008	MM_0746	CHL	0.5
WBDC009	MM_0746	CHL	0
WBDC010	MM_0746	CHL	3.5
WBDC011	MM_0746	CHL	2
WBDC012	MM_0746	CHL	0.5
WBDC013	MM_0746	CHL	0
WBDC014	MM_0746	CHL	2.5
WBDC015	MM_0746	CHL	4
WBDC016	MM_0746	CHL	4
WBDC017	MM_0746	CHL	0.5
WBDC018	MM_0746	CHL	2.5
WBDC019	MM_0746	CHL	3.5
WBDC020	MM_0746	CHL	0.5
WBDC022	MM_0746	CHL	1.5
WBDC023	MM_0746	CHL	2
WBDC024	MM_0746	CHL	4
WBDC025	MM_0746	CHL	3
WBDC026	MM_0746	CHL	1
WBDC027	MM_0746	CHL	1.5
WBDC028	MM_0746	CHL	0.5
WBDC029	MM_0746	CHL	3.5
WBDC030	MM_0746	CHL	3.5
WBDC031	MM_0746	CHL	3.5
WBDC032	MM_0746	CHL	1
WBDC033	MM_0746	CHL	3
WBDC034	MM_0746	CHL	1.5
WBDC035	MM_0746	CHL	2.5
WBDC036	MM_0746	CHL	3
WBDC037	MM_0746	CHL	2.5
WBDC038	MM_0746	CHL	3
WBDC039	MM_0746	CHL	2.5
WBDC040	MM_0746	CHL	2
WBDC041	MM_0746	CHL	2
WBDC042	MM_0746	CHL	3.5
WBDC043	MM_0746	CHL	3.5
WBDC044	MM_0746	CHL	3
WBDC045	MM_0746	CHL	0
WBDC046	MM_0746	CHL	2.5
WBDC047	MM_0746	CHL	2
WBDC048	MM_0746	CHL	0
WBDC049	MM_0746	CHL	2
WBDC050	MM_0746	CHL	2
WBDC051	MM_0746	CHL	1.5
WBDC052	MM_0746	CHL	3.5
WBDC053	MM_0746	CHL	1
WBDC054	MM_0746	CHL	1
WBDC055	MM_0746	CHL	0.5
WBDC056	MM_0746	CHL	0
WBDC057	MM_0746	CHL	0.5
WBDC058	MM_0746	CHL	2
WBDC059	MM_0746	CHL	1
WBDC060	MM_0746	CHL	0.5
WBDC061	MM_0746	CHL	4
WBDC062	MM_0746	CHL	0.5
WBDC063	MM_0746	CHL	3.5
WBDC064	MM_0746	CHL	4
WBDC065	MM_0746	CHL	1
WBDC066	MM_0746	CHL	3
WBDC067	MM_0746	CHL	3
WBDC068	MM_0746	CHL	1.5
WBDC069	MM_0746	CHL	4
WBDC070	MM_0746	CHL	4
WBDC072	MM_0746	CHL	3
WBDC073	MM_0746	CHL	2
WBDC074	MM_0746	CHL	3.5
WBDC075	MM_0746	CHL	4
WBDC078	MM_0746	CHL	1.5
WBDC079	MM_0746	CHL	1
WBDC080	MM_0746	CHL	3.5
WBDC081	MM_0746	CHL	0.5
WBDC082	MM_0746	CHL	3
WBDC083	MM_0746	CHL	2
WBDC085	MM_0746	CHL	1.5
WBDC089	MM_0746	CHL	2.5
WBDC092	MM_0746	CHL	1.5
WBDC093	MM_0746	CHL	0.5
WBDC094	MM_0746	CHL	3
WBDC095	MM_0746	CHL	1.5
WBDC097	MM_0746	CHL	0
WBDC100	MM_0746	CHL	1
WBDC101	MM_0746	CHL	1
WBDC102	MM_0746	CHL	1
WBDC103	MM_0746	CHL	2
WBDC104	MM_0746	CHL	3
WBDC105	MM_0746	CHL	0
WBDC106	MM_0746	CHL	4
WBDC107	MM_0746	CHL	0.5
WBDC108	MM_0746	CHL	1
WBDC109	MM_0746	CHL	3
WBDC110	MM_0746	CHL	0.5
WBDC111	MM_0746	CHL	1
WBDC112	MM_0746	CHL	0.5
WBDC113	MM_0746	CHL	0.5
WBDC115	MM_0746	CHL	2
WBDC116	MM_0746	CHL	3
WBDC117	MM_0746	CHL	1.5
WBDC119	MM_0746	CHL	1.5
WBDC120	MM_0746	CHL	3
WBDC121	MM_0746	CHL	3.5
WBDC122	MM_0746	CHL	2
WBDC123	MM_0746	CHL	2.5
WBDC125	MM_0746	CHL	3
WBDC126	MM_0746	CHL	2
WBDC127	MM_0746	CHL	2
WBDC128	MM_0746	CHL	4
WBDC129	MM_0746	CHL	3.5
WBDC130	MM_0746	CHL	1.5
WBDC132	MM_0746	CHL	4
WBDC133	MM_0746	CHL	3.5
WBDC134	MM_0746	CHL	1.5
WBDC135	MM_0746	CHL	2
WBDC136	MM_0746	CHL	0.5
WBDC137	MM_0746	CHL	2.5
WBDC138	MM_0746	CHL	2
WBDC139	MM_0746	CHL	4
WBDC140	MM_0746	CHL	4
WBDC141	MM_0746	CHL	4
WBDC142	MM_0746	CHL	0.5
WBDC143	MM_0746	CHL	4
WBDC145	MM_0746	CHL	4
WBDC146	MM_0746	CHL	3
WBDC147	MM_0746	CHL	3
WBDC148	MM_0746	CHL	3
WBDC149	MM_0746	CHL	3
WBDC150	MM_0746	CHL	3.5
WBDC151	MM_0746	CHL	0
WBDC152	MM_0746	CHL	0.5
WBDC153	MM_0746	CHL	1
WBDC154	MM_0746	CHL	1.5
WBDC155	MM_0746	CHL	2.5
WBDC156	MM_0746	CHL	1.5
WBDC157	MM_0746	CHL	4
WBDC158	MM_0746	CHL	4
WBDC159	MM_0746	CHL	2
WBDC160	MM_0746	CHL	3.5
WBDC161	MM_0746	CHL	4
WBDC164	MM_0746	CHL	1.5
WBDC165	MM_0746	CHL	1.5
WBDC166	MM_0746	CHL	3.5
WBDC167	MM_0746	CHL	2.5
WBDC168	MM_0746	CHL	3
WBDC169	MM_0746	CHL	1.5
WBDC170	MM_0746	CHL	1
WBDC171	MM_0746	CHL	0.5
WBDC172	MM_0746	CHL	0
WBDC173	MM_0746	CHL	1.5
WBDC174	MM_0746	CHL	3.5
WBDC175	MM_0746	CHL	0
WBDC177	MM_0746	CHL	0
WBDC178	MM_0746	CHL	2.5
WBDC179	MM_0746	CHL	3
WBDC180	MM_0746	CHL	3.5
WBDC181	MM_0746	CHL	2
WBDC182	MM_0746	CHL	0
WBDC183	MM_0746	CHL	3.5
WBDC184	MM_0746	CHL	3
WBDC185	MM_0746	CHL	1.5
WBDC186	MM_0746	CHL	3
WBDC187	MM_0746	CHL	2.5
WBDC188	MM_0746	CHL	0.5
WBDC189	MM_0746	CHL	0
WBDC190	MM_0746	CHL	0
WBDC191	MM_0746	CHL	0
WBDC192	MM_0746	CHL	3.5
WBDC193	MM_0746	CHL	4
WBDC194	MM_0746	CHL	2
WBDC195	MM_0746	CHL	2
WBDC196	MM_0746	CHL	0
WBDC197	MM_0746	CHL	4
WBDC198	MM_0746	CHL	3
WBDC199	MM_0746	CHL	0
WBDC200	MM_0746	CHL	1.5
WBDC201	MM_0746	CHL	0
WBDC202	MM_0746	CHL	4
WBDC203	MM_0746	CHL	0
WBDC204	MM_0746	CHL	1
WBDC205	MM_0746	CHL	2
WBDC206	MM_0746	CHL	0
WBDC207	MM_0746	CHL	3
WBDC208	MM_0746	CHL	0
WBDC209	MM_0746	CHL	3.5
WBDC210	MM_0746	CHL	3.5
WBDC211	MM_0746	CHL	0.5
WBDC212	MM_0746	CHL	3.5
WBDC213	MM_0746	CHL	0.5
WBDC214	MM_0746	CHL	2.5
WBDC215	MM_0746	CHL	3
WBDC216	MM_0746	CHL	0
WBDC217	MM_0746	CHL	0.5
WBDC218	MM_0746	CHL	3.5
WBDC219	MM_0746	CHL	3.5
WBDC220	MM_0746	CHL	0
WBDC221	MM_0746	CHL	1
WBDC222	MM_0746	CHL	2.5
WBDC223	MM_0746	CHL	0
WBDC224	MM_0746	CHL	2
WBDC225	MM_0746	CHL	1.5
WBDC227	MM_0746	CHL	2
WBDC228	MM_0746	CHL	0
WBDC229	MM_0746	CHL	0
WBDC230	MM_0746	CHL	2
WBDC231	MM_0746	CHL	1
WBDC232	MM_0746	CHL	0.5
WBDC233	MM_0746	CHL	3
WBDC234	MM_0746	CHL	3
WBDC235	MM_0746	CHL	2.5
WBDC236	MM_0746	CHL	1
WBDC237	MM_0746	CHL	2
WBDC238	MM_0746	CHL	2
WBDC240	MM_0746	CHL	2.5
WBDC241	MM_0746	CHL	3
WBDC242	MM_0746	CHL	2.5
WBDC243	MM_0746	CHL	1.5
WBDC244	MM_0746	CHL	3
WBDC245	MM_0746	CHL	2.5
WBDC246	MM_0746	CHL	1
WBDC247	MM_0746	CHL	3
WBDC248	MM_0746	CHL	0
WBDC250	MM_0746	CHL	3
WBDC252	MM_0746	CHL	0.5
WBDC253	MM_0746	CHL	0.5
WBDC254	MM_0746	CHL	0.5
WBDC255	MM_0746	CHL	0.5
WBDC256	MM_0746	CHL	2
WBDC257	MM_0746	CHL	4
WBDC258	MM_0746	CHL	1
WBDC259	MM_0746	CHL	3
WBDC260	MM_0746	CHL	2
WBDC261	MM_0746	CHL	1.5
WBDC262	MM_0746	CHL	4
WBDC263	MM_0746	CHL	2.5
WBDC265	MM_0746	CHL	2.5
WBDC266	MM_0746	CHL	3
WBDC267	MM_0746	CHL	1
WBDC268	MM_0746	CHL	1
WBDC269	MM_0746	CHL	3.5
WBDC270	MM_0746	CHL	2.5
WBDC271	MM_0746	CHL	3.5
WBDC274	MM_0746	CHL	2
WBDC275	MM_0746	CHL	0
WBDC276	MM_0746	CHL	0
WBDC277	MM_0746	CHL	3.5
WBDC278	MM_0746	CHL	0
WBDC279	MM_0746	CHL	3.5
WBDC280	MM_0746	CHL	2
WBDC281	MM_0746	CHL	0
WBDC282	MM_0746	CHL	4
WBDC283	MM_0746	CHL	2
WBDC284	MM_0746	CHL	1.5
WBDC285	MM_0746	CHL	0.5
WBDC286	MM_0746	CHL	3.5
WBDC287	MM_0746	CHL	3
WBDC288	MM_0746	CHL	2.5
WBDC289	MM_0746	CHL	3
WBDC290	MM_0746	CHL	0
WBDC291	MM_0746	CHL	4
WBDC292	MM_0746	CHL	3
WBDC293	MM_0746	CHL	3
WBDC294	MM_0746	CHL	4
WBDC295	MM_0746	CHL	2
WBDC296	MM_0746	CHL	2
WBDC297	MM_0746	CHL	2
WBDC298	MM_0746	CHL	4
WBDC299	MM_0746	CHL	0
WBDC300	MM_0746	CHL	3.5
WBDC303	MM_0746	CHL	4
WBDC304	MM_0746	CHL	3
WBDC305	MM_0746	CHL	2.5
WBDC306	MM_0746	CHL	0.5
WBDC307	MM_0746	CHL	4
WBDC308	MM_0746	CHL	1.5
WBDC309	MM_0746	CHL	4
WBDC310	MM_0746	CHL	1.5
WBDC311	MM_0746	CHL	0.5
WBDC312	MM_0746	CHL	2
WBDC314	MM_0746	CHL	0.5
WBDC315	MM_0746	CHL	2.5
WBDC316	MM_0746	CHL	0
WBDC317	MM_0746	CHL	2.5
WBDC318	MM_0746	CHL	0
WBDC320	MM_0746	CHL	1.5
WBDC323	MM_0746	CHL	2
WBDC324	MM_0746	CHL	2.5
WBDC326	MM_0746	CHL	0.5
WBDC329	MM_0746	CHL	1.5
WBDC330	MM_0746	CHL	0
WBDC331	MM_0746	CHL	0
WBDC332	MM_0746	CHL	4
WBDC333	MM_0746	CHL	1
WBDC334	MM_0746	CHL	2
WBDC335	MM_0746	CHL	1
WBDC336	MM_0746	CHL	1.5
WBDC337	MM_0746	CHL	3
WBDC338	MM_0746	CHL	3
WBDC340	MM_0746	CHL	2
WBDC341	MM_0746	CHL	3
WBDC342	MM_0746	CHL	3.5
WBDC343	MM_0746	CHL	1
WBDC344	MM_0746	CHL	0
WBDC345	MM_0746	CHL	3
WBDC346	MM_0746	CHL	0.5
WBDC347	MM_0746	CHL	1
WBDC348	MM_0746	CHL	4
WBDC349	MM_0746	CHL	3.5
WBDC350	MM_0746	CHL	0
WBDC354	MM_0746	CHL	1
WBDC355	MM_0746	CHL	2
WBDC001	MM_0746	INF	0
WBDC002	MM_0746	INF	0
WBDC004	MM_0746	INF	0
WBDC005	MM_0746	INF	0
WBDC006	MM_0746	INF	0
WBDC007	MM_0746	INF	2.5
WBDC008	MM_0746	INF	0
WBDC009	MM_0746	INF	0
WBDC010	MM_0746	INF	0
WBDC011	MM_0746	INF	1.5
WBDC012	MM_0746	INF	0
WBDC013	MM_0746	INF	0
WBDC014	MM_0746	INF	0
WBDC015	MM_0746	INF	4
WBDC016	MM_0746	INF	0
WBDC017	MM_0746	INF	0
WBDC018	MM_0746	INF	0
WBDC019	MM_0746	INF	0
WBDC020	MM_0746	INF	0
WBDC022	MM_0746	INF	0
WBDC023	MM_0746	INF	3
WBDC024	MM_0746	INF	2
WBDC025	MM_0746	INF	0
WBDC026	MM_0746	INF	0
WBDC027	MM_0746	INF	0
WBDC028	MM_0746	INF	0
WBDC029	MM_0746	INF	0
WBDC030	MM_0746	INF	0
WBDC031	MM_0746	INF	0
WBDC032	MM_0746	INF	4
WBDC033	MM_0746	INF	0
WBDC034	MM_0746	INF	0
WBDC035	MM_0746	INF	3.5
WBDC036	MM_0746	INF	4
WBDC037	MM_0746	INF	0
WBDC038	MM_0746	INF	4
WBDC039	MM_0746	INF	3
WBDC040	MM_0746	INF	0
WBDC041	MM_0746	INF	4
WBDC042	MM_0746	INF	0
WBDC043	MM_0746	INF	0
WBDC044	MM_0746	INF	0
WBDC045	MM_0746	INF	0
WBDC046	MM_0746	INF	3
WBDC047	MM_0746	INF	0
WBDC048	MM_0746	INF	0
WBDC049	MM_0746	INF	3.5
WBDC050	MM_0746	INF	3
WBDC051	MM_0746	INF	2
WBDC052	MM_0746	INF	0
WBDC053	MM_0746	INF	0
WBDC054	MM_0746	INF	3
WBDC055	MM_0746	INF	0
WBDC056	MM_0746	INF	0
WBDC057	MM_0746	INF	0
WBDC058	MM_0746	INF	0
WBDC059	MM_0746	INF	0
WBDC060	MM_0746	INF	2.5
WBDC061	MM_0746	INF	0
WBDC062	MM_0746	INF	0
WBDC063	MM_0746	INF	0
WBDC064	MM_0746	INF	0
WBDC065	MM_0746	INF	0
WBDC066	MM_0746	INF	0
WBDC067	MM_0746	INF	2
WBDC068	MM_0746	INF	0
WBDC069	MM_0746	INF	0
WBDC070	MM_0746	INF	0
WBDC072	MM_0746	INF	3
WBDC073	MM_0746	INF	4
WBDC074	MM_0746	INF	0
WBDC075	MM_0746	INF	0
WBDC078	MM_0746	INF	0
WBDC079	MM_0746	INF	0
WBDC080	MM_0746	INF	0
WBDC081	MM_0746	INF	0
WBDC082	MM_0746	INF	0
WBDC083	MM_0746	INF	3.5
WBDC085	MM_0746	INF	0
WBDC089	MM_0746	INF	0
WBDC092	MM_0746	INF	0
WBDC093	MM_0746	INF	0
WBDC094	MM_0746	INF	3.5
WBDC095	MM_0746	INF	0
WBDC097	MM_0746	INF	0
WBDC100	MM_0746	INF	4
WBDC101	MM_0746	INF	4
WBDC102	MM_0746	INF	4
WBDC103	MM_0746	INF	3.5
WBDC104	MM_0746	INF	3.5
WBDC105	MM_0746	INF	0
WBDC106	MM_0746	INF	0
WBDC107	MM_0746	INF	0
WBDC108	MM_0746	INF	3.5
WBDC109	MM_0746	INF	0
WBDC110	MM_0746	INF	0
WBDC111	MM_0746	INF	2.5
WBDC112	MM_0746	INF	0
WBDC113	MM_0746	INF	0
WBDC115	MM_0746	INF	4
WBDC116	MM_0746	INF	3
WBDC117	MM_0746	INF	0
WBDC119	MM_0746	INF	0
WBDC120	MM_0746	INF	0
WBDC121	MM_0746	INF	4
WBDC122	MM_0746	INF	3.5
WBDC123	MM_0746	INF	0
WBDC125	MM_0746	INF	0
WBDC126	MM_0746	INF	0
WBDC127	MM_0746	INF	0
WBDC128	MM_0746	INF	0
WBDC129	MM_0746	INF	0
WBDC130	MM_0746	INF	0
WBDC132	MM_0746	INF	0
WBDC133	MM_0746	INF	0
WBDC134	MM_0746	INF	0
WBDC135	MM_0746	INF	4
WBDC136	MM_0746	INF	0
WBDC137	MM_0746	INF	0
WBDC138	MM_0746	INF	3
WBDC139	MM_0746	INF	0
WBDC140	MM_0746	INF	0
WBDC141	MM_0746	INF	0
WBDC142	MM_0746	INF	0
WBDC143	MM_0746	INF	0
WBDC145	MM_0746	INF	0
WBDC146	MM_0746	INF	0
WBDC147	MM_0746	INF	2.5
WBDC148	MM_0746	INF	2.5
WBDC149	MM_0746	INF	3.5
WBDC150	MM_0746	INF	3
WBDC151	MM_0746	INF	0
WBDC152	MM_0746	INF	0
WBDC153	MM_0746	INF	4
WBDC154	MM_0746	INF	0
WBDC155	MM_0746	INF	0
WBDC156	MM_0746	INF	4
WBDC157	MM_0746	INF	0
WBDC158	MM_0746	INF	0
WBDC159	MM_0746	INF	0
WBDC160	MM_0746	INF	0
WBDC161	MM_0746	INF	0
WBDC164	MM_0746	INF	3
WBDC165	MM_0746	INF	3.5
WBDC166	MM_0746	INF	0
WBDC167	MM_0746	INF	3.5
WBDC168	MM_0746	INF	0
WBDC169	MM_0746	INF	0
WBDC170	MM_0746	INF	0
WBDC171	MM_0746	INF	0
WBDC172	MM_0746	INF	0
WBDC173	MM_0746	INF	0
WBDC174	MM_0746	INF	0
WBDC175	MM_0746	INF	0
WBDC177	MM_0746	INF	0
WBDC178	MM_0746	INF	0.5
WBDC179	MM_0746	INF	0
WBDC180	MM_0746	INF	2.5
WBDC181	MM_0746	INF	3.5
WBDC182	MM_0746	INF	0
WBDC183	MM_0746	INF	0
WBDC184	MM_0746	INF	0
WBDC185	MM_0746	INF	3.5
WBDC186	MM_0746	INF	1.5
WBDC187	MM_0746	INF	0.5
WBDC188	MM_0746	INF	0
WBDC189	MM_0746	INF	0
WBDC190	MM_0746	INF	0
WBDC191	MM_0746	INF	0
WBDC192	MM_0746	INF	0
WBDC193	MM_0746	INF	0
WBDC194	MM_0746	INF	3.5
WBDC195	MM_0746	INF	1.5
WBDC196	MM_0746	INF	0
WBDC197	MM_0746	INF	0
WBDC198	MM_0746	INF	3
WBDC199	MM_0746	INF	0
WBDC200	MM_0746	INF	4
WBDC201	MM_0746	INF	0
WBDC202	MM_0746	INF	0
WBDC203	MM_0746	INF	0
WBDC204	MM_0746	INF	3.5
WBDC205	MM_0746	INF	0
WBDC206	MM_0746	INF	0
WBDC207	MM_0746	INF	0
WBDC208	MM_0746	INF	0
WBDC209	MM_0746	INF	0
WBDC210	MM_0746	INF	0
WBDC211	MM_0746	INF	0
WBDC212	MM_0746	INF	0
WBDC213	MM_0746	INF	0
WBDC214	MM_0746	INF	0
WBDC215	MM_0746	INF	2
WBDC216	MM_0746	INF	0
WBDC217	MM_0746	INF	0
WBDC218	MM_0746	INF	0
WBDC219	MM_0746	INF	0
WBDC220	MM_0746	INF	0
WBDC221	MM_0746	INF	0
WBDC222	MM_0746	INF	0
WBDC223	MM_0746	INF	0
WBDC224	MM_0746	INF	0
WBDC225	MM_0746	INF	0
WBDC227	MM_0746	INF	0
WBDC228	MM_0746	INF	0
WBDC229	MM_0746	INF	0
WBDC230	MM_0746	INF	0
WBDC231	MM_0746	INF	0
WBDC232	MM_0746	INF	0
WBDC233	MM_0746	INF	0
WBDC234	MM_0746	INF	0
WBDC235	MM_0746	INF	0
WBDC236	MM_0746	INF	0
WBDC237	MM_0746	INF	4
WBDC238	MM_0746	INF	4
WBDC240	MM_0746	INF	3.5
WBDC241	MM_0746	INF	4
WBDC242	MM_0746	INF	0
WBDC243	MM_0746	INF	0
WBDC244	MM_0746	INF	0
WBDC245	MM_0746	INF	0
WBDC246	MM_0746	INF	0
WBDC247	MM_0746	INF	3
WBDC248	MM_0746	INF	0
WBDC250	MM_0746	INF	0
WBDC252	MM_0746	INF	0
WBDC253	MM_0746	INF	0
WBDC254	MM_0746	INF	0
WBDC255	MM_0746	INF	0
WBDC256	MM_0746	INF	4
WBDC257	MM_0746	INF	0
WBDC258	MM_0746	INF	0
WBDC259	MM_0746	INF	0
WBDC260	MM_0746	INF	3.5
WBDC261	MM_0746	INF	3
WBDC262	MM_0746	INF	0.5
WBDC263	MM_0746	INF	3.5
WBDC265	MM_0746	INF	0.5
WBDC266	MM_0746	INF	0
WBDC267	MM_0746	INF	3.5
WBDC268	MM_0746	INF	0
WBDC269	MM_0746	INF	0
WBDC270	MM_0746	INF	0
WBDC271	MM_0746	INF	0
WBDC274	MM_0746	INF	0
WBDC275	MM_0746	INF	0
WBDC276	MM_0746	INF	0
WBDC277	MM_0746	INF	0
WBDC278	MM_0746	INF	0
WBDC279	MM_0746	INF	0
WBDC280	MM_0746	INF	3.5
WBDC281	MM_0746	INF	0
WBDC282	MM_0746	INF	0
WBDC283	MM_0746	INF	4
WBDC284	MM_0746	INF	0
WBDC285	MM_0746	INF	0
WBDC286	MM_0746	INF	0
WBDC287	MM_0746	INF	2
WBDC288	MM_0746	INF	3
WBDC289	MM_0746	INF	0
WBDC290	MM_0746	INF	0
WBDC291	MM_0746	INF	0
WBDC292	MM_0746	INF	0
WBDC293	MM_0746	INF	0
WBDC294	MM_0746	INF	0
WBDC295	MM_0746	INF	0
WBDC296	MM_0746	INF	0
WBDC297	MM_0746	INF	1
WBDC298	MM_0746	INF	0
WBDC299	MM_0746	INF	0
WBDC300	MM_0746	INF	0
WBDC303	MM_0746	INF	0
WBDC304	MM_0746	INF	0
WBDC305	MM_0746	INF	0
WBDC306	MM_0746	INF	0
WBDC307	MM_0746	INF	0
WBDC308	MM_0746	INF	4
WBDC309	MM_0746	INF	0
WBDC310	MM_0746	INF	2
WBDC311	MM_0746	INF	0
WBDC312	MM_0746	INF	3.5
WBDC314	MM_0746	INF	0
WBDC315	MM_0746	INF	0
WBDC316	MM_0746	INF	0
WBDC317	MM_0746	INF	0
WBDC318	MM_0746	INF	0
WBDC320	MM_0746	INF	0
WBDC323	MM_0746	INF	0
WBDC324	MM_0746	INF	0
WBDC326	MM_0746	INF	0
WBDC329	MM_0746	INF	2
WBDC330	MM_0746	INF	0
WBDC331	MM_0746	INF	0
WBDC332	MM_0746	INF	0
WBDC333	MM_0746	INF	3
WBDC334	MM_0746	INF	3.5
WBDC335	MM_0746	INF	0
WBDC336	MM_0746	INF	0
WBDC337	MM_0746	INF	0
WBDC338	MM_0746	INF	0
WBDC340	MM_0746	INF	0
WBDC341	MM_0746	INF	0
WBDC342	MM_0746	INF	0
WBDC343	MM_0746	INF	0
WBDC344	MM_0746	INF	0
WBDC345	MM_0746	INF	2
WBDC346	MM_0746	INF	0
WBDC347	MM_0746	INF	0
WBDC348	MM_0746	INF	0
WBDC349	MM_0746	INF	0
WBDC350	MM_0746	INF	0
WBDC354	MM_0746	INF	0
WBDC355	MM_0746	INF	4
WBDC001	MM_0896	CHL	0.5
WBDC002	MM_0896	CHL	0.0
WBDC004	MM_0896	CHL	0.0
WBDC005	MM_0896	CHL	0.5
WBDC006	MM_0896	CHL	1.5
WBDC007	MM_0896	CHL	2.0
WBDC008	MM_0896	CHL	1.0
WBDC009	MM_0896	CHL	0.0
WBDC010	MM_0896	CHL	2.5
WBDC011	MM_0896	CHL	3.0
WBDC012	MM_0896	CHL	1.0
WBDC013	MM_0896	CHL	0.5
WBDC014	MM_0896	CHL	1.0
WBDC015	MM_0896	CHL	3.0
WBDC016	MM_0896	CHL	3.0
WBDC017	MM_0896	CHL	0.5
WBDC018	MM_0896	CHL	1.5
WBDC019	MM_0896	CHL	1.5
WBDC020	MM_0896	CHL	0.0
WBDC022	MM_0896	CHL	1.0
WBDC023	MM_0896	CHL	2.5
WBDC024	MM_0896	CHL	2.5
WBDC025	MM_0896	CHL	3.0
WBDC026	MM_0896	CHL	1.5
WBDC027	MM_0896	CHL	2.5
WBDC028	MM_0896	CHL	0.5
WBDC029	MM_0896	CHL	1.0
WBDC030	MM_0896	CHL	1.0
WBDC031	MM_0896	CHL	3.0
WBDC032	MM_0896	CHL	3.5
WBDC033	MM_0896	CHL	2.0
WBDC034	MM_0896	CHL	0.5
WBDC035	MM_0896	CHL	2.0
WBDC036	MM_0896	CHL	3.0
WBDC037	MM_0896	CHL	0.5
WBDC038	MM_0896	CHL	3.5
WBDC039	MM_0896	CHL	2.0
WBDC040	MM_0896	CHL	0.5
WBDC041	MM_0896	CHL	3.0
WBDC042	MM_0896	CHL	2.5
WBDC043	MM_0896	CHL	2.5
WBDC044	MM_0896	CHL	2.0
WBDC045	MM_0896	CHL	0.0
WBDC046	MM_0896	CHL	1.0
WBDC047	MM_0896	CHL	0.5
WBDC048	MM_0896	CHL	0.0
WBDC049	MM_0896	CHL	4.0
WBDC050	MM_0896	CHL	3.5
WBDC051	MM_0896	CHL	2.0
WBDC052	MM_0896	CHL	3.0
WBDC053	MM_0896	CHL	0.5
WBDC054	MM_0896	CHL	3.0
WBDC055	MM_0896	CHL	0.5
WBDC056	MM_0896	CHL	0.5
WBDC057	MM_0896	CHL	0.5
WBDC058	MM_0896	CHL	1.0
WBDC059	MM_0896	CHL	0.5
WBDC060	MM_0896	CHL	1.5
WBDC061	MM_0896	CHL	1.5
WBDC062	MM_0896	CHL	0.5
WBDC063	MM_0896	CHL	1.0
WBDC064	MM_0896	CHL	2.0
WBDC065	MM_0896	CHL	1.0
WBDC066	MM_0896	CHL	1.0
WBDC067	MM_0896	CHL	2.0
WBDC068	MM_0896	CHL	0.5
WBDC069	MM_0896	CHL	1.5
WBDC070	MM_0896	CHL	1.0
WBDC072	MM_0896	CHL	1.5
WBDC073	MM_0896	CHL	4.0
WBDC074	MM_0896	CHL	2.5
WBDC075	MM_0896	CHL	3.0
WBDC078	MM_0896	CHL	1.0
WBDC079	MM_0896	CHL	0.5
WBDC080	MM_0896	CHL	2.0
WBDC081	MM_0896	CHL	0.0
WBDC082	MM_0896	CHL	2.0
WBDC083	MM_0896	CHL	3.5
WBDC085	MM_0896	CHL	1.5
WBDC089	MM_0896	CHL	2.0
WBDC092	MM_0896	CHL	1.0
WBDC093	MM_0896	CHL	0.5
WBDC094	MM_0896	CHL	1.5
WBDC095	MM_0896	CHL	1.0
WBDC097	MM_0896	CHL	1.0
WBDC100	MM_0896	CHL	1.5
WBDC101	MM_0896	CHL	2.5
WBDC102	MM_0896	CHL	3.0
WBDC103	MM_0896	CHL	1.5
WBDC104	MM_0896	CHL	1.5
WBDC105	MM_0896	CHL	0.5
WBDC106	MM_0896	CHL	1.0
WBDC107	MM_0896	CHL	1.0
WBDC108	MM_0896	CHL	3.0
WBDC109	MM_0896	CHL	1.0
WBDC110	MM_0896	CHL	0.5
WBDC111	MM_0896	CHL	3.0
WBDC112	MM_0896	CHL	0.5
WBDC113	MM_0896	CHL	0.5
WBDC115	MM_0896	CHL	4.0
WBDC116	MM_0896	CHL	2.5
WBDC117	MM_0896	CHL	0.5
WBDC119	MM_0896	CHL	1.0
WBDC120	MM_0896	CHL	2.5
WBDC121	MM_0896	CHL	4.0
WBDC122	MM_0896	CHL	3.0
WBDC123	MM_0896	CHL	1.5
WBDC125	MM_0896	CHL	2.5
WBDC126	MM_0896	CHL	1.5
WBDC127	MM_0896	CHL	1.0
WBDC128	MM_0896	CHL	1.5
WBDC129	MM_0896	CHL	1.5
WBDC130	MM_0896	CHL	1.5
WBDC132	MM_0896	CHL	1.5
WBDC133	MM_0896	CHL	1.0
WBDC134	MM_0896	CHL	0.5
WBDC135	MM_0896	CHL	4.0
WBDC136	MM_0896	CHL	0.5
WBDC137	MM_0896	CHL	1.5
WBDC138	MM_0896	CHL	2.0
WBDC139	MM_0896	CHL	0.5
WBDC140	MM_0896	CHL	1.0
WBDC141	MM_0896	CHL	1.5
WBDC142	MM_0896	CHL	1.0
WBDC143	MM_0896	CHL	2.0
WBDC145	MM_0896	CHL	2.0
WBDC146	MM_0896	CHL	2.0
WBDC147	MM_0896	CHL	3.0
WBDC148	MM_0896	CHL	3.5
WBDC149	MM_0896	CHL	3.5
WBDC150	MM_0896	CHL	3.0
WBDC151	MM_0896	CHL	0.5
WBDC152	MM_0896	CHL	1.5
WBDC153	MM_0896	CHL	4.0
WBDC154	MM_0896	CHL	1.0
WBDC155	MM_0896	CHL	1.5
WBDC156	MM_0896	CHL	2.5
WBDC157	MM_0896	CHL	1.5
WBDC158	MM_0896	CHL	3.5
WBDC159	MM_0896	CHL	0.5
WBDC160	MM_0896	CHL	0.5
WBDC161	MM_0896	CHL	2.0
WBDC164	MM_0896	CHL	1.5
WBDC165	MM_0896	CHL	3.0
WBDC166	MM_0896	CHL	1.5
WBDC167	MM_0896	CHL	3.0
WBDC168	MM_0896	CHL	2.0
WBDC169	MM_0896	CHL	2.5
WBDC170	MM_0896	CHL	1.0
WBDC171	MM_0896	CHL	1.0
WBDC172	MM_0896	CHL	0.5
WBDC173	MM_0896	CHL	1.5
WBDC174	MM_0896	CHL	3.0
WBDC175	MM_0896	CHL	1.0
WBDC177	MM_0896	CHL	1.0
WBDC178	MM_0896	CHL	2.5
WBDC179	MM_0896	CHL	2.0
WBDC180	MM_0896	CHL	3.0
WBDC181	MM_0896	CHL	2.5
WBDC182	MM_0896	CHL	0.0
WBDC183	MM_0896	CHL	2.0
WBDC184	MM_0896	CHL	1.5
WBDC185	MM_0896	CHL	2.0
WBDC186	MM_0896	CHL	3.0
WBDC187	MM_0896	CHL	2.0
WBDC188	MM_0896	CHL	0.0
WBDC189	MM_0896	CHL	0.0
WBDC190	MM_0896	CHL	0.0
WBDC191	MM_0896	CHL	0.0
WBDC192	MM_0896	CHL	2.5
WBDC193	MM_0896	CHL	2.0
WBDC194	MM_0896	CHL	3.5
WBDC195	MM_0896	CHL	3.5
WBDC196	MM_0896	CHL	0.0
WBDC197	MM_0896	CHL	1.0
WBDC198	MM_0896	CHL	3.0
WBDC199	MM_0896	CHL	0.5
WBDC200	MM_0896	CHL	3.5
WBDC201	MM_0896	CHL	0.5
WBDC202	MM_0896	CHL	3.0
WBDC203	MM_0896	CHL	0.5
WBDC204	MM_0896	CHL	2.5
WBDC205	MM_0896	CHL	2.5
WBDC206	MM_0896	CHL	1.0
WBDC207	MM_0896	CHL	1.0
WBDC208	MM_0896	CHL	0.5
WBDC209	MM_0896	CHL	1.5
WBDC210	MM_0896	CHL	1.5
WBDC211	MM_0896	CHL	0.0
WBDC212	MM_0896	CHL	1.0
WBDC213	MM_0896	CHL	0.5
WBDC214	MM_0896	CHL	2.5
WBDC215	MM_0896	CHL	3.0
WBDC216	MM_0896	CHL	0.5
WBDC217	MM_0896	CHL	1.0
WBDC218	MM_0896	CHL	2.5
WBDC219	MM_0896	CHL	2.5
WBDC220	MM_0896	CHL	0.5
WBDC221	MM_0896	CHL	1.5
WBDC222	MM_0896	CHL	2.5
WBDC223	MM_0896	CHL	0.5
WBDC224	MM_0896	CHL	2.5
WBDC225	MM_0896	CHL	1.5
WBDC227	MM_0896	CHL	2.0
WBDC228	MM_0896	CHL	0.5
WBDC229	MM_0896	CHL	0.5
WBDC230	MM_0896	CHL	1.5
WBDC231	MM_0896	CHL	1.0
WBDC232	MM_0896	CHL	1.0
WBDC233	MM_0896	CHL	1.0
WBDC234	MM_0896	CHL	3.0
WBDC235	MM_0896	CHL	2.5
WBDC236	MM_0896	CHL	2.0
WBDC237	MM_0896	CHL	3.5
WBDC238	MM_0896	CHL	3.0
WBDC240	MM_0896	CHL	3.5
WBDC241	MM_0896	CHL	2.0
WBDC242	MM_0896	CHL	1.5
WBDC243	MM_0896	CHL	1.5
WBDC244	MM_0896	CHL	2.0
WBDC245	MM_0896	CHL	1.5
WBDC246	MM_0896	CHL	0.5
WBDC247	MM_0896	CHL	3.0
WBDC248	MM_0896	CHL	0.5
WBDC250	MM_0896	CHL	1.0
WBDC252	MM_0896	CHL	1.0
WBDC253	MM_0896	CHL	1.5
WBDC254	MM_0896	CHL	1.0
WBDC255	MM_0896	CHL	0.5
WBDC256	MM_0896	CHL	3.5
WBDC257	MM_0896	CHL	2.0
WBDC258	MM_0896	CHL	1.5
WBDC259	MM_0896	CHL	1.0
WBDC260	MM_0896	CHL	2.0
WBDC261	MM_0896	CHL	2.0
WBDC262	MM_0896	CHL	1.5
WBDC263	MM_0896	CHL	3.0
WBDC265	MM_0896	CHL	2.0
WBDC266	MM_0896	CHL	2.0
WBDC267	MM_0896	CHL	3.0
WBDC268	MM_0896	CHL	1.0
WBDC269	MM_0896	CHL	1.0
WBDC270	MM_0896	CHL	1.0
WBDC271	MM_0896	CHL	1.5
WBDC274	MM_0896	CHL	2.0
WBDC275	MM_0896	CHL	0.5
WBDC276	MM_0896	CHL	0.0
WBDC277	MM_0896	CHL	1.5
WBDC278	MM_0896	CHL	1.5
WBDC279	MM_0896	CHL	1.0
WBDC280	MM_0896	CHL	2.5
WBDC281	MM_0896	CHL	0.0
WBDC282	MM_0896	CHL	3.0
WBDC283	MM_0896	CHL	3.0
WBDC284	MM_0896	CHL	1.0
WBDC285	MM_0896	CHL	1.0
WBDC286	MM_0896	CHL	1.0
WBDC287	MM_0896	CHL	2.0
WBDC288	MM_0896	CHL	1.5
WBDC289	MM_0896	CHL	2.5
WBDC290	MM_0896	CHL	0.5
WBDC291	MM_0896	CHL	2.0
WBDC292	MM_0896	CHL	1.5
WBDC293	MM_0896	CHL	1.0
WBDC294	MM_0896	CHL	1.0
WBDC295	MM_0896	CHL	1.0
WBDC296	MM_0896	CHL	1.0
WBDC297	MM_0896	CHL	2.0
WBDC298	MM_0896	CHL	2.5
WBDC299	MM_0896	CHL	0.0
WBDC300	MM_0896	CHL	1.5
WBDC303	MM_0896	CHL	1.5
WBDC304	MM_0896	CHL	1.0
WBDC305	MM_0896	CHL	1.0
WBDC306	MM_0896	CHL	0.5
WBDC307	MM_0896	CHL	0.5
WBDC308	MM_0896	CHL	2.5
WBDC309	MM_0896	CHL	1.0
WBDC310	MM_0896	CHL	2.0
WBDC311	MM_0896	CHL	1.5
WBDC312	MM_0896	CHL	1.0
WBDC314	MM_0896	CHL	0.5
WBDC315	MM_0896	CHL	1.0
WBDC316	MM_0896	CHL	0.5
WBDC317	MM_0896	CHL	2.0
WBDC318	MM_0896	CHL	0.5
WBDC320	MM_0896	CHL	0.5
WBDC323	MM_0896	CHL	1.5
WBDC324	MM_0896	CHL	1.5
WBDC326	MM_0896	CHL	0.5
WBDC329	MM_0896	CHL	3.0
WBDC330	MM_0896	CHL	0.0
WBDC331	MM_0896	CHL	1.5
WBDC332	MM_0896	CHL	1.5
WBDC333	MM_0896	CHL	1.5
WBDC334	MM_0896	CHL	2.0
WBDC335	MM_0896	CHL	1.0
WBDC336	MM_0896	CHL	1.0
WBDC337	MM_0896	CHL	2.0
WBDC338	MM_0896	CHL	1.5
WBDC340	MM_0896	CHL	1.5
WBDC341	MM_0896	CHL	0.5
WBDC342	MM_0896	CHL	1.0
WBDC343	MM_0896	CHL	1.0
WBDC344	MM_0896	CHL	0.5
WBDC345	MM_0896	CHL	3.0
WBDC346	MM_0896	CHL	0.5
WBDC347	MM_0896	CHL	0.5
WBDC348	MM_0896	CHL	1.0
WBDC349	MM_0896	CHL	1.5
WBDC350	MM_0896	CHL	0.5
WBDC354	MM_0896	CHL	0.5
WBDC355	MM_0896	CHL	2.5
WBDC001	MM_0896	INF	0.0
WBDC002	MM_0896	INF	0.0
WBDC004	MM_0896	INF	0.0
WBDC005	MM_0896	INF	0.0
WBDC006	MM_0896	INF	0.5
WBDC007	MM_0896	INF	2.0
WBDC008	MM_0896	INF	0.0
WBDC009	MM_0896	INF	0.0
WBDC010	MM_0896	INF	0.0
WBDC011	MM_0896	INF	3.0
WBDC012	MM_0896	INF	0.0
WBDC013	MM_0896	INF	0.0
WBDC014	MM_0896	INF	0.0
WBDC015	MM_0896	INF	3.0
WBDC016	MM_0896	INF	0.5
WBDC017	MM_0896	INF	0.0
WBDC018	MM_0896	INF	0.0
WBDC019	MM_0896	INF	0.0
WBDC020	MM_0896	INF	0.0
WBDC022	MM_0896	INF	0.0
WBDC023	MM_0896	INF	2.0
WBDC024	MM_0896	INF	0.0
WBDC025	MM_0896	INF	1.0
WBDC026	MM_0896	INF	0.0
WBDC027	MM_0896	INF	0.5
WBDC028	MM_0896	INF	0.0
WBDC029	MM_0896	INF	0.0
WBDC030	MM_0896	INF	0.0
WBDC031	MM_0896	INF	0.0
WBDC032	MM_0896	INF	3.5
WBDC033	MM_0896	INF	0.0
WBDC034	MM_0896	INF	0.0
WBDC035	MM_0896	INF	1.0
WBDC036	MM_0896	INF	2.5
WBDC037	MM_0896	INF	0.0
WBDC038	MM_0896	INF	3.5
WBDC039	MM_0896	INF	1.0
WBDC040	MM_0896	INF	0.0
WBDC041	MM_0896	INF	2.0
WBDC042	MM_0896	INF	1.0
WBDC043	MM_0896	INF	0.0
WBDC044	MM_0896	INF	0.0
WBDC045	MM_0896	INF	0.0
WBDC046	MM_0896	INF	1.0
WBDC047	MM_0896	INF	0.0
WBDC048	MM_0896	INF	0.0
WBDC049	MM_0896	INF	4.0
WBDC050	MM_0896	INF	3.0
WBDC051	MM_0896	INF	1.0
WBDC052	MM_0896	INF	1.0
WBDC053	MM_0896	INF	0.0
WBDC054	MM_0896	INF	2.5
WBDC055	MM_0896	INF	0.0
WBDC056	MM_0896	INF	0.0
WBDC057	MM_0896	INF	0.0
WBDC058	MM_0896	INF	0.5
WBDC059	MM_0896	INF	0.0
WBDC060	MM_0896	INF	2.5
WBDC061	MM_0896	INF	0.0
WBDC062	MM_0896	INF	0.0
WBDC063	MM_0896	INF	0.0
WBDC064	MM_0896	INF	0.0
WBDC065	MM_0896	INF	0.0
WBDC066	MM_0896	INF	0.5
WBDC067	MM_0896	INF	2.0
WBDC068	MM_0896	INF	0.0
WBDC069	MM_0896	INF	0.0
WBDC070	MM_0896	INF	0.0
WBDC072	MM_0896	INF	0.5
WBDC073	MM_0896	INF	4.0
WBDC074	MM_0896	INF	0.0
WBDC075	MM_0896	INF	0.0
WBDC078	MM_0896	INF	0.0
WBDC079	MM_0896	INF	0.0
WBDC080	MM_0896	INF	0.0
WBDC081	MM_0896	INF	0.0
WBDC082	MM_0896	INF	0.0
WBDC083	MM_0896	INF	2.5
WBDC085	MM_0896	INF	0.0
WBDC089	MM_0896	INF	0.0
WBDC092	MM_0896	INF	0.0
WBDC093	MM_0896	INF	0.0
WBDC094	MM_0896	INF	2.5
WBDC095	MM_0896	INF	0.0
WBDC097	MM_0896	INF	0.0
WBDC100	MM_0896	INF	2.5
WBDC101	MM_0896	INF	3.0
WBDC102	MM_0896	INF	3.0
WBDC103	MM_0896	INF	1.0
WBDC104	MM_0896	INF	1.5
WBDC105	MM_0896	INF	0.0
WBDC106	MM_0896	INF	0.0
WBDC107	MM_0896	INF	0.0
WBDC108	MM_0896	INF	3.0
WBDC109	MM_0896	INF	0.0
WBDC110	MM_0896	INF	0.0
WBDC111	MM_0896	INF	2.5
WBDC112	MM_0896	INF	0.0
WBDC113	MM_0896	INF	0.0
WBDC115	MM_0896	INF	4.0
WBDC116	MM_0896	INF	2.0
WBDC117	MM_0896	INF	0.0
WBDC119	MM_0896	INF	0.0
WBDC120	MM_0896	INF	0.0
WBDC121	MM_0896	INF	4.0
WBDC122	MM_0896	INF	2.5
WBDC123	MM_0896	INF	0.0
WBDC125	MM_0896	INF	0.5
WBDC126	MM_0896	INF	0.0
WBDC127	MM_0896	INF	0.0
WBDC128	MM_0896	INF	0.0
WBDC129	MM_0896	INF	0.0
WBDC130	MM_0896	INF	0.0
WBDC132	MM_0896	INF	0.0
WBDC133	MM_0896	INF	0.0
WBDC134	MM_0896	INF	0.0
WBDC135	MM_0896	INF	4.0
WBDC136	MM_0896	INF	0.0
WBDC137	MM_0896	INF	0.0
WBDC138	MM_0896	INF	1.0
WBDC139	MM_0896	INF	0.0
WBDC140	MM_0896	INF	0.0
WBDC141	MM_0896	INF	0.0
WBDC142	MM_0896	INF	0.0
WBDC143	MM_0896	INF	0.0
WBDC145	MM_0896	INF	0.0
WBDC146	MM_0896	INF	0.0
WBDC147	MM_0896	INF	2.5
WBDC148	MM_0896	INF	3.0
WBDC149	MM_0896	INF	2.5
WBDC150	MM_0896	INF	2.0
WBDC151	MM_0896	INF	0.0
WBDC152	MM_0896	INF	0.0
WBDC153	MM_0896	INF	4.0
WBDC154	MM_0896	INF	0.0
WBDC155	MM_0896	INF	0.0
WBDC156	MM_0896	INF	2.0
WBDC157	MM_0896	INF	0.0
WBDC158	MM_0896	INF	1.0
WBDC159	MM_0896	INF	0.0
WBDC160	MM_0896	INF	0.0
WBDC161	MM_0896	INF	0.0
WBDC164	MM_0896	INF	1.5
WBDC165	MM_0896	INF	2.5
WBDC166	MM_0896	INF	0.0
WBDC167	MM_0896	INF	3.0
WBDC168	MM_0896	INF	0.0
WBDC169	MM_0896	INF	0.0
WBDC170	MM_0896	INF	0.0
WBDC171	MM_0896	INF	0.0
WBDC172	MM_0896	INF	0.0
WBDC173	MM_0896	INF	0.5
WBDC174	MM_0896	INF	2.0
WBDC175	MM_0896	INF	0.0
WBDC177	MM_0896	INF	0.0
WBDC178	MM_0896	INF	2.0
WBDC179	MM_0896	INF	0.0
WBDC180	MM_0896	INF	2.0
WBDC181	MM_0896	INF	2.0
WBDC182	MM_0896	INF	0.0
WBDC183	MM_0896	INF	0.0
WBDC184	MM_0896	INF	0.0
WBDC185	MM_0896	INF	3.0
WBDC186	MM_0896	INF	1.0
WBDC187	MM_0896	INF	0.0
WBDC188	MM_0896	INF	0.0
WBDC189	MM_0896	INF	0.0
WBDC190	MM_0896	INF	0.0
WBDC191	MM_0896	INF	0.0
WBDC192	MM_0896	INF	0.5
WBDC193	MM_0896	INF	0.0
WBDC194	MM_0896	INF	3.0
WBDC195	MM_0896	INF	3.0
WBDC196	MM_0896	INF	0.0
WBDC197	MM_0896	INF	0.0
WBDC198	MM_0896	INF	3.0
WBDC199	MM_0896	INF	0.0
WBDC200	MM_0896	INF	3.5
WBDC201	MM_0896	INF	0.0
WBDC202	MM_0896	INF	0.0
WBDC203	MM_0896	INF	0.0
WBDC204	MM_0896	INF	1.0
WBDC205	MM_0896	INF	3.0
WBDC206	MM_0896	INF	0.0
WBDC207	MM_0896	INF	0.0
WBDC208	MM_0896	INF	0.0
WBDC209	MM_0896	INF	0.0
WBDC210	MM_0896	INF	0.0
WBDC211	MM_0896	INF	0.0
WBDC212	MM_0896	INF	0.0
WBDC213	MM_0896	INF	0.0
WBDC214	MM_0896	INF	0.0
WBDC215	MM_0896	INF	2.0
WBDC216	MM_0896	INF	0.0
WBDC217	MM_0896	INF	0.0
WBDC218	MM_0896	INF	0.0
WBDC219	MM_0896	INF	0.0
WBDC220	MM_0896	INF	0.0
WBDC221	MM_0896	INF	0.0
WBDC222	MM_0896	INF	0.0
WBDC223	MM_0896	INF	0.0
WBDC224	MM_0896	INF	0.0
WBDC225	MM_0896	INF	0.0
WBDC227	MM_0896	INF	0.0
WBDC228	MM_0896	INF	0.0
WBDC229	MM_0896	INF	0.0
WBDC230	MM_0896	INF	0.0
WBDC231	MM_0896	INF	0.0
WBDC232	MM_0896	INF	0.0
WBDC233	MM_0896	INF	0.0
WBDC234	MM_0896	INF	0.0
WBDC235	MM_0896	INF	0.0
WBDC236	MM_0896	INF	0.0
WBDC237	MM_0896	INF	3.0
WBDC238	MM_0896	INF	2.5
WBDC240	MM_0896	INF	3.5
WBDC241	MM_0896	INF	1.5
WBDC242	MM_0896	INF	0.0
WBDC243	MM_0896	INF	0.0
WBDC244	MM_0896	INF	0.0
WBDC245	MM_0896	INF	0.0
WBDC246	MM_0896	INF	0.0
WBDC247	MM_0896	INF	2.5
WBDC248	MM_0896	INF	0.0
WBDC250	MM_0896	INF	0.0
WBDC252	MM_0896	INF	0.0
WBDC253	MM_0896	INF	0.0
WBDC254	MM_0896	INF	0.0
WBDC255	MM_0896	INF	0.0
WBDC256	MM_0896	INF	2.5
WBDC257	MM_0896	INF	0.0
WBDC258	MM_0896	INF	0.0
WBDC259	MM_0896	INF	0.0
WBDC260	MM_0896	INF	2.0
WBDC261	MM_0896	INF	2.5
WBDC262	MM_0896	INF	0.0
WBDC263	MM_0896	INF	3.0
WBDC265	MM_0896	INF	1.0
WBDC266	MM_0896	INF	1.0
WBDC267	MM_0896	INF	3.0
WBDC268	MM_0896	INF	0.0
WBDC269	MM_0896	INF	0.0
WBDC270	MM_0896	INF	0.0
WBDC271	MM_0896	INF	0.0
WBDC274	MM_0896	INF	0.0
WBDC275	MM_0896	INF	0.0
WBDC276	MM_0896	INF	0.0
WBDC277	MM_0896	INF	0.0
WBDC278	MM_0896	INF	0.0
WBDC279	MM_0896	INF	0.0
WBDC280	MM_0896	INF	2.5
WBDC281	MM_0896	INF	0.0
WBDC282	MM_0896	INF	0.0
WBDC283	MM_0896	INF	3.0
WBDC284	MM_0896	INF	0.0
WBDC285	MM_0896	INF	0.0
WBDC286	MM_0896	INF	0.0
WBDC287	MM_0896	INF	0.0
WBDC288	MM_0896	INF	3.0
WBDC289	MM_0896	INF	0.0
WBDC290	MM_0896	INF	0.0
WBDC291	MM_0896	INF	0.0
WBDC292	MM_0896	INF	0.0
WBDC293	MM_0896	INF	0.0
WBDC294	MM_0896	INF	0.5
WBDC295	MM_0896	INF	0.0
WBDC296	MM_0896	INF	0.0
WBDC297	MM_0896	INF	1.0
WBDC298	MM_0896	INF	0.5
WBDC299	MM_0896	INF	0.0
WBDC300	MM_0896	INF	0.5
WBDC303	MM_0896	INF	0.0
WBDC304	MM_0896	INF	0.0
WBDC305	MM_0896	INF	0.0
WBDC306	MM_0896	INF	0.0
WBDC307	MM_0896	INF	0.0
WBDC308	MM_0896	INF	2.5
WBDC309	MM_0896	INF	0.0
WBDC310	MM_0896	INF	3.0
WBDC311	MM_0896	INF	0.0
WBDC312	MM_0896	INF	1.0
WBDC314	MM_0896	INF	0.0
WBDC315	MM_0896	INF	0.0
WBDC316	MM_0896	INF	0.0
WBDC317	MM_0896	INF	0.5
WBDC318	MM_0896	INF	0.0
WBDC320	MM_0896	INF	0.0
WBDC323	MM_0896	INF	0.0
WBDC324	MM_0896	INF	0.0
WBDC326	MM_0896	INF	0.0
WBDC329	MM_0896	INF	3.0
WBDC330	MM_0896	INF	0.0
WBDC331	MM_0896	INF	0.0
WBDC332	MM_0896	INF	0.0
WBDC333	MM_0896	INF	1.5
WBDC334	MM_0896	INF	3.0
WBDC335	MM_0896	INF	0.0
WBDC336	MM_0896	INF	0.0
WBDC337	MM_0896	INF	1.5
WBDC338	MM_0896	INF	0.0
WBDC340	MM_0896	INF	0.0
WBDC341	MM_0896	INF	0.0
WBDC342	MM_0896	INF	0.0
WBDC343	MM_0896	INF	0.0
WBDC344	MM_0896	INF	0.0
WBDC345	MM_0896	INF	1.5
WBDC346	MM_0896	INF	0.0
WBDC347	MM_0896	INF	0.0
WBDC348	MM_0896	INF	0.0
WBDC349	MM_0896	INF	0.0
WBDC350	MM_0896	INF	0.0
WBDC354	MM_0896	INF	0.0
WBDC355	MM_0896	INF	2.0
