# Supplementary material for: The barley immune receptor Mla recognizes multiple pathogens and contributes to host range dynamics
Source: Nat Commun. 2021 Nov 25;12:6915. doi: 10.1038/s41467-021-27288-3 (PMC8617247; doi:10.1038/s41467-021-27288-3)
Supplement: Supplementary file 16 — Source Data [file 41467_2021_27288_MOESM16_ESM.zip › Source Data/Supplementary Figure 1/panel_B/wild_barley_WBDC_Pst_0821pairwise.csv]

accession	CHLr1	CHLr2	INFr1	INFr2
WBDC001	0.5	0.5	0	0
WBDC002	1	0	0	0
WBDC004	3	0	0	0
WBDC005	3.5	0.5	0	0
WBDC006	2	1.5	0	0.5
WBDC007	4	2	2.5	2
WBDC008	0.5	1	0	0
WBDC009	0	0	0	0
WBDC010	3.5	2.5	0	0
WBDC011	2	3	1.5	3
WBDC012	0.5	1	0	0
WBDC013	0	0.5	0	0
WBDC014	2.5	1	0	0
WBDC015	4	3	4	3
WBDC016	4	3	0	0.5
WBDC017	0.5	0.5	0	0
WBDC018	2.5	1.5	0	0
WBDC019	3.5	1.5	0	0
WBDC020	0.5	0	0	0
WBDC022	1.5	1	0	0
WBDC023	2	2.5	3	2
WBDC024	4	2.5	2	0
WBDC025	3	3	0	1
WBDC026	1	1.5	0	0
WBDC027	1.5	2.5	0	0.5
WBDC028	0.5	0.5	0	0
WBDC029	3.5	1	0	0
WBDC030	3.5	1	0	0
WBDC031	3.5	3	0	0
WBDC032	1	3.5	4	3.5
WBDC033	3	2	0	0
WBDC034	1.5	0.5	0	0
WBDC035	2.5	2	3.5	1
WBDC036	3	3	4	2.5
WBDC037	2.5	0.5	0	0
WBDC038	3	3.5	4	3.5
WBDC039	2.5	2	3	1
WBDC040	2	0.5	0	0
WBDC041	2	3	4	2
WBDC042	3.5	2.5	0	1
WBDC043	3.5	2.5	0	0
WBDC044	3	2	0	0
WBDC045	0	0	0	0
WBDC046	2.5	1	3	1
WBDC047	2	0.5	0	0
WBDC048	0	0	0	0
WBDC049	2	4	3.5	4
WBDC050	2	3.5	3	3
WBDC051	1.5	2	2	1
WBDC052	3.5	3	0	1
WBDC053	1	0.5	0	0
WBDC054	1	3	3	2.5
WBDC055	0.5	0.5	0	0
WBDC056	0	0.5	0	0
WBDC057	0.5	0.5	0	0
WBDC058	2	1	0	0.5
WBDC059	1	0.5	0	0
WBDC060	0.5	1.5	2.5	2.5
WBDC061	4	1.5	0	0
WBDC062	0.5	0.5	0	0
WBDC063	3.5	1	0	0
WBDC064	4	2	0	0
WBDC065	1	1	0	0
WBDC066	3	1	0	0.5
WBDC067	3	2	2	2
WBDC068	1.5	0.5	0	0
WBDC069	4	1.5	0	0
WBDC070	4	1	0	0
WBDC072	3	1.5	3	0.5
WBDC073	2	4	4	4
WBDC074	3.5	2.5	0	0
WBDC075	4	3	0	0
WBDC078	1.5	1	0	0
WBDC079	1	0.5	0	0
WBDC080	3.5	2	0	0
WBDC081	0.5	0	0	0
WBDC082	3	2	0	0
WBDC083	2	3.5	3.5	2.5
WBDC085	1.5	1.5	0	0
WBDC089	2.5	2	0	0
WBDC092	1.5	1	0	0
WBDC093	0.5	0.5	0	0
WBDC094	3	1.5	3.5	2.5
WBDC095	1.5	1	0	0
WBDC097	0	1	0	0
WBDC100	1	1.5	4	2.5
WBDC101	1	2.5	4	3
WBDC102	1	3	4	3
WBDC103	2	1.5	3.5	1
WBDC104	3	1.5	3.5	1.5
WBDC105	0	0.5	0	0
WBDC106	4	1	0	0
WBDC107	0.5	1	0	0
WBDC108	1	3	3.5	3
WBDC109	3	1	0	0
WBDC110	0.5	0.5	0	0
WBDC111	1	3	2.5	2.5
WBDC112	0.5	0.5	0	0
WBDC113	0.5	0.5	0	0
WBDC115	2	4	4	4
WBDC116	3	2.5	3	2
WBDC117	1.5	0.5	0	0
WBDC119	1.5	1	0	0
WBDC120	3	2.5	0	0
WBDC121	3.5	4	4	4
WBDC122	2	3	3.5	2.5
WBDC123	2.5	1.5	0	0
WBDC125	3	2.5	0	0.5
WBDC126	2	1.5	0	0
WBDC127	2	1	0	0
WBDC128	4	1.5	0	0
WBDC129	3.5	1.5	0	0
WBDC130	1.5	1.5	0	0
WBDC132	4	1.5	0	0
WBDC133	3.5	1	0	0
WBDC134	1.5	0.5	0	0
WBDC135	2	4	4	4
WBDC136	0.5	0.5	0	0
WBDC137	2.5	1.5	0	0
WBDC138	2	2	3	1
WBDC139	4	0.5	0	0
WBDC140	4	1	0	0
WBDC141	4	1.5	0	0
WBDC142	0.5	1	0	0
WBDC143	4	2	0	0
WBDC145	4	2	0	0
WBDC146	3	2	0	0
WBDC147	3	3	2.5	2.5
WBDC148	3	3.5	2.5	3
WBDC149	3	3.5	3.5	2.5
WBDC150	3.5	3	3	2
WBDC151	0	0.5	0	0
WBDC152	0.5	1.5	0	0
WBDC153	1	4	4	4
WBDC154	1.5	1	0	0
WBDC155	2.5	1.5	0	0
WBDC156	1.5	2.5	4	2
WBDC157	4	1.5	0	0
WBDC158	4	3.5	0	1
WBDC159	2	0.5	0	0
WBDC160	3.5	0.5	0	0
WBDC161	4	2	0	0
WBDC164	1.5	1.5	3	1.5
WBDC165	1.5	3	3.5	2.5
WBDC166	3.5	1.5	0	0
WBDC167	2.5	3	3.5	3
WBDC168	3	2	0	0
WBDC169	1.5	2.5	0	0
WBDC170	1	1	0	0
WBDC171	0.5	1	0	0
WBDC172	0	0.5	0	0
WBDC173	1.5	1.5	0	0.5
WBDC174	3.5	3	0	2
WBDC175	0	1	0	0
WBDC177	0	1	0	0
WBDC178	2.5	2.5	0.5	2
WBDC179	3	2	0	0
WBDC180	3.5	3	2.5	2
WBDC181	2	2.5	3.5	2
WBDC182	0	0	0	0
WBDC183	3.5	2	0	0
WBDC184	3	1.5	0	0
WBDC185	1.5	2	3.5	3
WBDC186	3	3	1.5	1
WBDC187	2.5	2	0.5	0
WBDC188	0.5	0	0	0
WBDC189	0	0	0	0
WBDC190	0	0	0	0
WBDC191	0	0	0	0
WBDC192	3.5	2.5	0	0.5
WBDC193	4	2	0	0
WBDC194	2	3.5	3.5	3
WBDC195	2	3.5	1.5	3
WBDC196	0	0	0	0
WBDC197	4	1	0	0
WBDC198	3	3	3	3
WBDC199	0	0.5	0	0
WBDC200	1.5	3.5	4	3.5
WBDC201	0	0.5	0	0
WBDC202	4	3	0	0
WBDC203	0	0.5	0	0
WBDC204	1	2.5	3.5	1
WBDC205	2	2.5	0	3
WBDC206	0	1	0	0
WBDC207	3	1	0	0
WBDC208	0	0.5	0	0
WBDC209	3.5	1.5	0	0
WBDC210	3.5	1.5	0	0
WBDC211	0.5	0	0	0
WBDC212	3.5	1	0	0
WBDC213	0.5	0.5	0	0
WBDC214	2.5	2.5	0	0
WBDC215	3	3	2	2
WBDC216	0	0.5	0	0
WBDC217	0.5	1	0	0
WBDC218	3.5	2.5	0	0
WBDC219	3.5	2.5	0	0
WBDC220	0	0.5	0	0
WBDC221	1	1.5	0	0
WBDC222	2.5	2.5	0	0
WBDC223	0	0.5	0	0
WBDC224	2	2.5	0	0
WBDC225	1.5	1.5	0	0
WBDC227	2	2	0	0
WBDC228	0	0.5	0	0
WBDC229	0	0.5	0	0
WBDC230	2	1.5	0	0
WBDC231	1	1	0	0
WBDC232	0.5	1	0	0
WBDC233	3	1	0	0
WBDC234	3	3	0	0
WBDC235	2.5	2.5	0	0
WBDC236	1	2	0	0
WBDC237	2	3.5	4	3
WBDC238	2	3	4	2.5
WBDC240	2.5	3.5	3.5	3.5
WBDC241	3	2	4	1.5
WBDC242	2.5	1.5	0	0
WBDC243	1.5	1.5	0	0
WBDC244	3	2	0	0
WBDC245	2.5	1.5	0	0
WBDC246	1	0.5	0	0
WBDC247	3	3	3	2.5
WBDC248	0	0.5	0	0
WBDC250	3	1	0	0
WBDC252	0.5	1	0	0
WBDC253	0.5	1.5	0	0
WBDC254	0.5	1	0	0
WBDC255	0.5	0.5	0	0
WBDC256	2	3.5	4	2.5
WBDC257	4	2	0	0
WBDC258	1	1.5	0	0
WBDC259	3	1	0	0
WBDC260	2	2	3.5	2
WBDC261	1.5	2	3	2.5
WBDC262	4	1.5	0.5	0
WBDC263	2.5	3	3.5	3
WBDC265	2.5	2	0.5	1
WBDC266	3	2	0	1
WBDC267	1	3	3.5	3
WBDC268	1	1	0	0
WBDC269	3.5	1	0	0
WBDC270	2.5	1	0	0
WBDC271	3.5	1.5	0	0
WBDC274	2	2	0	0
WBDC275	0	0.5	0	0
WBDC276	0	0	0	0
WBDC277	3.5	1.5	0	0
WBDC278	0	1.5	0	0
WBDC279	3.5	1	0	0
WBDC280	2	2.5	3.5	2.5
WBDC281	0	0	0	0
WBDC282	4	3	0	0
WBDC283	2	3	4	3
WBDC284	1.5	1	0	0
WBDC285	0.5	1	0	0
WBDC286	3.5	1	0	0
WBDC287	3	2	2	0
WBDC288	2.5	1.5	3	3
WBDC289	3	2.5	0	0
WBDC290	0	0.5	0	0
WBDC291	4	2	0	0
WBDC292	3	1.5	0	0
WBDC293	3	1	0	0
WBDC294	4	1	0	0.5
WBDC295	2	1	0	0
WBDC296	2	1	0	0
WBDC297	2	2	1	1
WBDC298	4	2.5	0	0.5
WBDC299	0	0	0	0
WBDC300	3.5	1.5	0	0.5
WBDC303	4	1.5	0	0
WBDC304	3	1	0	0
WBDC305	2.5	1	0	0
WBDC306	0.5	0.5	0	0
WBDC307	4	0.5	0	0
WBDC308	1.5	2.5	4	2.5
WBDC309	4	1	0	0
WBDC310	1.5	2	2	3
WBDC311	0.5	1.5	0	0
WBDC312	2	1	3.5	1
WBDC314	0.5	0.5	0	0
WBDC315	2.5	1	0	0
WBDC316	0	0.5	0	0
WBDC317	2.5	2	0	0.5
WBDC318	0	0.5	0	0
WBDC320	1.5	0.5	0	0
WBDC323	2	1.5	0	0
WBDC324	2.5	1.5	0	0
WBDC326	0.5	0.5	0	0
WBDC329	1.5	3	2	3
WBDC330	0	0	0	0
WBDC331	0	1.5	0	0
WBDC332	4	1.5	0	0
WBDC333	1	1.5	3	1.5
WBDC334	2	2	3.5	3
WBDC335	1	1	0	0
WBDC336	1.5	1	0	0
WBDC337	3	2	0	1.5
WBDC338	3	1.5	0	0
WBDC340	2	1.5	0	0
WBDC341	3	0.5	0	0
WBDC342	3.5	1	0	0
WBDC343	1	1	0	0
WBDC344	0	0.5	0	0
WBDC345	3	3	2	1.5
WBDC346	0.5	0.5	0	0
WBDC347	1	0.5	0	0
WBDC348	4	1	0	0
WBDC349	3.5	1.5	0	0
WBDC350	0	0.5	0	0
WBDC354	1	0.5	0	0
WBDC355	2	2.5	4	2
