# Supplementary material for: The barley immune receptor Mla recognizes multiple pathogens and contributes to host range dynamics
Source: Nat Commun. 2021 Nov 25;12:6915. doi: 10.1038/s41467-021-27288-3 (PMC8617247; doi:10.1038/s41467-021-27288-3)
Supplement: Supplementary file 16 — Source Data [file 41467_2021_27288_MOESM16_ESM.zip › Source Data/Supplementary Figure 1/panel_B/figure_elite_WBDC_analysis.R]

library(ggplot2)

setwd("~/Dropbox/manuscripts/NOLRA/figures/figure_elite_WBDC/")

WBDCp = read.csv(file="wild_barley_WBDC_Pst_0821pairwise.csv", header=T)
WBDCp = data.frame(WBDCp)

ggplot(WBDCp, aes(x=CHLr1, y=CHLr2)) + geom_jitter(width=0.1, height=0.1) + xlim(-0.1,4.1) + ylim(-0.1,4.1)
ggplot(WBDCp, aes(x=INFr1, y=INFr2)) + geom_jitter(width=0.1, height=0.1) + xlim(-0.1,4.1) + ylim(-0.1,4.1)

AGEOUBp = read.csv(file="elite_barley_AGOUEB_Pst_0821pairwise.csv", header=T)
AGEOUBp = data.frame(AGEOUBp)

ggplot(AGEOUBp, aes(x=CHLr1, y=CHLr2)) + geom_jitter(width=0.1, height=0.1) + xlim(-0.1,4.1) + ylim(-0.1,4.1)
ggplot(AGEOUBp, aes(x=INFr1, y=INFr2)) + geom_jitter(width=0.1, height=0.1) + xlim(-0.1,4.1) + ylim(-0.1,4.1)

WBDC = read.csv(file="wild_barley_WBDC_Pst_0821.csv", header=T)
WBDC = data.frame(WBDC)

AGEOUB = read.csv(file="elite_barley_AGOUEB_Pst_0821r.csv", header=T)
AGEOUB = data.frame(AGEOUB)


# figure below is based on mean and standard deviation, which is better for visualization than raw data points
# note: once you load the function below, it will conflict with the use of dplyr in the earlier part of this script

#+++++++++++++++++++++++++
# Function to calculate the mean and the standard deviation
  # for each group
#+++++++++++++++++++++++++
# data : a data frame
# varname : the name of a column containing the variable
  #to be summariezed
# groupnames : vector of column names to be used as
  # grouping variables
data_summary <- function(data, varname, groupnames){
  require(plyr)
  summary_func <- function(x, col){
    c(mean = mean(x[[col]], na.rm=TRUE),
      sd = sd(x[[col]], na.rm=TRUE))
  }
  data_sum<-ddply(data, groupnames, .fun=summary_func,
                  varname)
  data_sum <- rename(data_sum, c("mean" = varname))
 return(data_sum)
}

WBDCm <- data_summary(WBDC, varname="phenotype", groupnames=c("accession", "trait"))
AGEOUBm <- data_summary(AGEOUB, varname="phenotype", groupnames=c("accession", "trait"))

postscript(file="WBDC_histograms.ps", width=6, height=2.5)
ggplot(WBDCm, aes(phenotype)) + geom_histogram() + xlim(-0.1, 4.1) + facet_grid(. ~ trait) + theme_minimal()
dev.off()

postscript(file="AGEOUB_histograms.ps", width=6, height=2.5)
ggplot(AGEOUBm, aes(phenotype)) + geom_histogram() + xlim(-0.1, 4.1)+ facet_grid(. ~ trait) + theme_minimal()
dev.off()

AGEOUBmCHL = AGEOUBm[AGEOUBm$trait=="CHL",]
sum(AGEOUBmCHL$phenotype > 0)
sum(AGEOUBmCHL$phenotype == 0)

WBDCmCHL = WBDCm[WBDCm$trait=="CHL",]
sum(WBDCmCHL$phenotype > 0)
sum(WBDCmCHL$phenotype == 0)

WBDCmINF = WBDCm[WBDCm$trait=="INF",]
sum(WBDCmINF$phenotype > 0)
sum(WBDCmINF$phenotype == 0)
