# Supplementary material for: The barley immune receptor Mla recognizes multiple pathogens and contributes to host range dynamics
Source: Nat Commun. 2021 Nov 25;12:6915. doi: 10.1038/s41467-021-27288-3 (PMC8617247; doi:10.1038/s41467-021-27288-3)
Supplement: Supplementary file 16 — Source Data [file 41467_2021_27288_MOESM16_ESM.zip › Source Data/Supplementary Figure 1/panel_B/elite_barley_AGOUEB_Pst_0821r.csv]

accession	experiment	trait	phenotype
995964	MM_0561	CHL	0
20157 A	MM_0561	CHL	0.5
ACAPELLA	MM_0561	CHL	0
ACROBAT	MM_0561	CHL	0.5
ADONIS	MM_0561	CHL	0
AGENDA	MM_0561	CHL	0
AKITA	MM_0561	CHL	0
ALABAMA	MM_0561	CHL	0
ALLIOT	MM_0561	CHL	0
ALUMINIUM	MM_0561	CHL	0
ANACONDA	MM_0561	CHL	1.5
ANAIS	MM_0561	CHL	0
ANNABELL	MM_0561	CHL	0
APPALOOSA	MM_0561	CHL	0
ARAMIR	MM_0561	CHL	0
ASB 04-18	MM_0561	CHL	0
ASPEN	MM_0561	CHL	0
ASTORIA	MM_0561	CHL	0
ATEM	MM_0561	CHL	0
ATHENA	MM_0561	CHL	0
AVEC	MM_0561	CHL	0
BEATRIX	MM_0561	CHL	0
BERAC	MM_0561	CHL	0
BERWICK	MM_0561	CHL	0
BERYLLIUM	MM_0561	CHL	0
BLENHEIM	MM_0561	CHL	0
BRAEMAR	MM_0561	CHL	0.5
BRAHMS	MM_0561	CHL	0
BRAZIL	MM_0561	CHL	0
CALICO	MM_0561	CHL	0
UNKNOWN	MM_0561	CHL	0
CAMPALA	MM_0561	CHL	0
CANASTA	MM_0561	CHL	0
UNKNOWN	MM_0561	CHL	0
CECILIA	MM_0561	CHL	0
CELEBRA	MM_0561	CHL	0
CELLAR	MM_0561	CHL	0.5
CENTURION	MM_0561	CHL	0
CENTURY	MM_0561	CHL	0
CHAD	MM_0561	CHL	0
CHALICE	MM_0561	CHL	0
CHARIOT	MM_0561	CHL	0.5
CHARM	MM_0561	CHL	0
CHASER	MM_0561	CHL	0
CHIEFTAIN	MM_0561	CHL	0
CHIME	MM_0561	CHL	0
CLARET	MM_0561	CHL	0
CLARITY	MM_0561	CHL	0
CLASS	MM_0561	CHL	1.5
COCKTAIL	MM_0561	CHL	0.5
COLADA	MM_0561	CHL	0
COLSTON	MM_0561	CHL	0
COOPER	MM_0561	CHL	0
CORK	MM_0561	CHL	0
CORNICHE	MM_0561	CHL	0
CORSICA	MM_0561	CHL	0
CPBT B67	MM_0561	CHL	0
CPBT B75	MM_0561	CHL	1
CPBT B76	MM_0561	CHL	0
CPBT B80	MM_0561	CHL	0
CRUSADER	MM_0561	CHL	0
CSBC 5466-27	MM_0561	CHL	0
DALLAS	MM_0561	CHL	0
DECANTER	MM_0561	CHL	0
DELIBES	MM_0561	CHL	0
DERKADO	MM_0561	CHL	0
DEW	MM_0561	CHL	0
DOYEN	MM_0561	CHL	0
DRAUGHT	MM_0561	CHL	2
DRAY	MM_0561	CHL	0
DRUM	MM_0561	CHL	1
FAIRYTALE	MM_0561	CHL	0
FELTWELL	MM_0561	CHL	0
FERMENT	MM_0561	CHL	0.5
FONTANA	MM_0561	CHL	0
FOXTROT	MM_0561	CHL	0
FRACTAL	MM_0561	CHL	0
GEORGIE	MM_0561	CHL	0
GLEN	MM_0561	CHL	0
GLOBAL	MM_0561	CHL	0
GOLDIE	MM_0561	CHL	0
GRANTA	MM_0561	CHL	0
GUNDEL	MM_0561	CHL	0
HANKA	MM_0561	CHL	0
HARRIOT	MM_0561	CHL	0
HEATHER	MM_0561	CHL	0
HENLEY	MM_0561	CHL	0
HERON	MM_0561	CHL	0
HOPPER	MM_0561	CHL	0
HORIZON	MM_0561	CHL	0
HOST	MM_0561	CHL	0
HYDRA	MM_0561	CHL	0.5
INDOLA	MM_0561	CHL	0
ISABELLA	MM_0561	CHL	0
JIVE	MM_0561	CHL	0
KASSIMA	MM_0561	CHL	0
KLAXON	MM_0561	CHL	0
KYM	MM_0561	CHL	0
LANDLORD	MM_0561	CHL	0
LINDEN	MM_0561	CHL	0
LITHIUM	MM_0561	CHL	0
LIVET	MM_0561	CHL	0
LP1124.8.98	MM_0561	CHL	0.5
MACARENA	MM_0561	CHL	0
MACAW	MM_0561	CHL	0
MADRAS	MM_0561	CHL	0
MANDOLIN-1418	MM_0561	CHL	0
MAYPOLE	MM_0561	CHL	0
MELITTA	MM_0561	CHL	0
MELTAN	MM_0561	CHL	0
MIKADO	MM_0561	CHL	0
MINSTREL	MM_0561	CHL	1
NATASHA	MM_0561	CHL	0
NERUDA	MM_0561	CHL	0
NORD 03/2408	MM_0561	CHL	1
NOVELLO	MM_0561	CHL	0
NSL 04-4622	MM_0561	CHL	0.5
NSL 95-1257	MM_0561	CHL	0
NSL 97-4552	MM_0561	CHL	0
NSL 98-5065	MM_0561	CHL	0.5
NSL 99-5363	MM_0561	CHL	0
ONYX	MM_0561	CHL	0
OPTIC	MM_0561	CHL	0
PARAMOUNT	MM_0561	CHL	0.5
PENTHOUSE	MM_0561	CHL	0.5
PEWTER	MM_0561	CHL	0
PITCHER	MM_0561	CHL	1
POLYGENA	MM_0561	CHL	0.5
POTTER	MM_0561	CHL	0
POWER	MM_0561	CHL	0
PRAGUE	MM_0561	CHL	0.5
PRESTIGE	MM_0561	CHL	1.5
PRISMA	MM_0561	CHL	0
PUBLICAN	MM_0561	CHL	0.5
PUTNEY	MM_0561	CHL	0
QUARTET	MM_0561	CHL	0
QUENCH	MM_0561	CHL	0.5
RAINBOW	MM_0561	CHL	0
RAKAIA	MM_0561	CHL	0
RANGOON	MM_0561	CHL	0
REGGAE	MM_0561	CHL	0
RENATA	MM_0561	CHL	1.5
RIA	MM_0561	CHL	0
RICARDA	MM_0561	CHL	0
RUMMY	MM_0561	CHL	0
SABEL	MM_0561	CHL	0
SACHA	MM_0561	CHL	0
SALOON	MM_0561	CHL	0
SCANDIUM	MM_0561	CHL	0
SCARLETT	MM_0561	CHL	0
SEBASTIAN	MM_0561	CHL	0
SHAKIRA	MM_0561	CHL	0
SILICON	MM_0561	CHL	0
SKAGEN	MM_0561	CHL	0
SKITTLE	MM_0561	CHL	0
SPEY	MM_0561	CHL	0
SPIKE	MM_0561	CHL	0
SPIRE	MM_0561	CHL	0
SPLASH	MM_0561	CHL	0
STARLIGHT	MM_0561	CHL	0
STATIC	MM_0561	CHL	0
SW 2808	MM_0561	CHL	0
SW MACSENA	MM_0561	CHL	0
SW SCANIA	MM_0561	CHL	0
SW STELLA	MM_0561	CHL	0
TABORA	MM_0561	CHL	0
TANKARD	MM_0561	CHL	0
TAPHOUSE	MM_0561	CHL	0
TARDUS	MM_0561	CHL	0
TARTAN	MM_0561	CHL	0
TAVERN	MM_0561	CHL	0
TIPPLE	MM_0561	CHL	NA
TOBY	MM_0561	CHL	NA
TOCADA	MM_0561	CHL	NA
TODDY	MM_0561	CHL	NA
TOKEN	MM_0561	CHL	NA
TORUP	MM_0561	CHL	NA
TOUCAN	MM_0561	CHL	NA
TRINITY	MM_0561	CHL	NA
TRIUMPH	MM_0561	CHL	NA
TROSA	MM_0561	CHL	NA
TUCSON	MM_0561	CHL	NA
TURNBERRY	MM_0561	CHL	NA
URSA	MM_0561	CHL	0
VEGAS	MM_0561	CHL	0
VELVET	MM_0561	CHL	0
VISKOSA	MM_0561	CHL	0.5
VIVENDI	MM_0561	CHL	0
VORTEX	MM_0561	CHL	0.5
WAGGON	MM_0561	CHL	2
WEITOR	MM_0561	CHL	0
WESTMINSTER	MM_0561	CHL	0
WICKET	MM_0561	CHL	0
WIDRE	MM_0561	CHL	0
WIKINGETT	MM_0561	CHL	0
WREN	MM_0561	CHL	0
Z91-103-21	MM_0561	CHL	0
995964	MM_0561	INF	0
20157 A	MM_0561	INF	0
ACAPELLA	MM_0561	INF	0
ACROBAT	MM_0561	INF	0
ADONIS	MM_0561	INF	0
AGENDA	MM_0561	INF	0
AKITA	MM_0561	INF	0
ALABAMA	MM_0561	INF	0
ALLIOT	MM_0561	INF	0
ALUMINIUM	MM_0561	INF	0
ANACONDA	MM_0561	INF	0
ANAIS	MM_0561	INF	0
ANNABELL	MM_0561	INF	0
APPALOOSA	MM_0561	INF	0
ARAMIR	MM_0561	INF	0
ASB 04-18	MM_0561	INF	0
ASPEN	MM_0561	INF	0
ASTORIA	MM_0561	INF	0
ATEM	MM_0561	INF	0
ATHENA	MM_0561	INF	0
AVEC	MM_0561	INF	0
BEATRIX	MM_0561	INF	0
BERAC	MM_0561	INF	0
BERWICK	MM_0561	INF	0
BERYLLIUM	MM_0561	INF	0
BLENHEIM	MM_0561	INF	0
BRAEMAR	MM_0561	INF	0
BRAHMS	MM_0561	INF	0
BRAZIL	MM_0561	INF	0
CALICO	MM_0561	INF	0
UNKNOWN	MM_0561	INF	0
CAMPALA	MM_0561	INF	0
CANASTA	MM_0561	INF	0
UNKNOWN	MM_0561	INF	0
CECILIA	MM_0561	INF	0
CELEBRA	MM_0561	INF	0
CELLAR	MM_0561	INF	0
CENTURION	MM_0561	INF	0
CENTURY	MM_0561	INF	0
CHAD	MM_0561	INF	0
CHALICE	MM_0561	INF	0
CHARIOT	MM_0561	INF	0
CHARM	MM_0561	INF	0
CHASER	MM_0561	INF	0
CHIEFTAIN	MM_0561	INF	0
CHIME	MM_0561	INF	0
CLARET	MM_0561	INF	0
CLARITY	MM_0561	INF	0
CLASS	MM_0561	INF	0
COCKTAIL	MM_0561	INF	0
COLADA	MM_0561	INF	0
COLSTON	MM_0561	INF	0
COOPER	MM_0561	INF	0
CORK	MM_0561	INF	0
CORNICHE	MM_0561	INF	0
CORSICA	MM_0561	INF	0
CPBT B67	MM_0561	INF	0
CPBT B75	MM_0561	INF	0
CPBT B76	MM_0561	INF	0
CPBT B80	MM_0561	INF	0
CRUSADER	MM_0561	INF	0
CSBC 5466-27	MM_0561	INF	0
DALLAS	MM_0561	INF	0
DECANTER	MM_0561	INF	0
DELIBES	MM_0561	INF	0
DERKADO	MM_0561	INF	0
DEW	MM_0561	INF	0
DOYEN	MM_0561	INF	0
DRAUGHT	MM_0561	INF	0
DRAY	MM_0561	INF	0
DRUM	MM_0561	INF	0
FAIRYTALE	MM_0561	INF	0
FELTWELL	MM_0561	INF	0
FERMENT	MM_0561	INF	0
FONTANA	MM_0561	INF	0
FOXTROT	MM_0561	INF	0
FRACTAL	MM_0561	INF	0
GEORGIE	MM_0561	INF	0
GLEN	MM_0561	INF	0
GLOBAL	MM_0561	INF	0
GOLDIE	MM_0561	INF	0
GRANTA	MM_0561	INF	0
GUNDEL	MM_0561	INF	0
HANKA	MM_0561	INF	0
HARRIOT	MM_0561	INF	0
HEATHER	MM_0561	INF	0
HENLEY	MM_0561	INF	0
HERON	MM_0561	INF	0
HOPPER	MM_0561	INF	0
HORIZON	MM_0561	INF	0
HOST	MM_0561	INF	0
HYDRA	MM_0561	INF	0
INDOLA	MM_0561	INF	0
ISABELLA	MM_0561	INF	0
JIVE	MM_0561	INF	0
KASSIMA	MM_0561	INF	0
KLAXON	MM_0561	INF	0
KYM	MM_0561	INF	0
LANDLORD	MM_0561	INF	0
LINDEN	MM_0561	INF	0
LITHIUM	MM_0561	INF	0
LIVET	MM_0561	INF	0
LP1124.8.98	MM_0561	INF	0
MACARENA	MM_0561	INF	0
MACAW	MM_0561	INF	0
MADRAS	MM_0561	INF	0
MANDOLIN-1418	MM_0561	INF	0
MAYPOLE	MM_0561	INF	0
MELITTA	MM_0561	INF	0
MELTAN	MM_0561	INF	0
MIKADO	MM_0561	INF	0
MINSTREL	MM_0561	INF	0
NATASHA	MM_0561	INF	0
NERUDA	MM_0561	INF	0
NORD 03/2408	MM_0561	INF	0
NOVELLO	MM_0561	INF	0
NSL 04-4622	MM_0561	INF	0
NSL 95-1257	MM_0561	INF	0
NSL 97-4552	MM_0561	INF	0
NSL 98-5065	MM_0561	INF	0
NSL 99-5363	MM_0561	INF	0
ONYX	MM_0561	INF	0
OPTIC	MM_0561	INF	0
PARAMOUNT	MM_0561	INF	0
PENTHOUSE	MM_0561	INF	0
PEWTER	MM_0561	INF	0
PITCHER	MM_0561	INF	0
POLYGENA	MM_0561	INF	0
POTTER	MM_0561	INF	0
POWER	MM_0561	INF	0
PRAGUE	MM_0561	INF	0
PRESTIGE	MM_0561	INF	0
PRISMA	MM_0561	INF	0
PUBLICAN	MM_0561	INF	0
PUTNEY	MM_0561	INF	0
QUARTET	MM_0561	INF	0
QUENCH	MM_0561	INF	0
RAINBOW	MM_0561	INF	0
RAKAIA	MM_0561	INF	0
RANGOON	MM_0561	INF	0
REGGAE	MM_0561	INF	0
RENATA	MM_0561	INF	0
RIA	MM_0561	INF	0
RICARDA	MM_0561	INF	0
RUMMY	MM_0561	INF	0
SABEL	MM_0561	INF	0
SACHA	MM_0561	INF	0
SALOON	MM_0561	INF	0
SCANDIUM	MM_0561	INF	0
SCARLETT	MM_0561	INF	0
SEBASTIAN	MM_0561	INF	0
SHAKIRA	MM_0561	INF	0
SILICON	MM_0561	INF	0
SKAGEN	MM_0561	INF	0
SKITTLE	MM_0561	INF	0
SPEY	MM_0561	INF	0
SPIKE	MM_0561	INF	0
SPIRE	MM_0561	INF	0
SPLASH	MM_0561	INF	0
STARLIGHT	MM_0561	INF	0
STATIC	MM_0561	INF	0
SW 2808	MM_0561	INF	0
SW MACSENA	MM_0561	INF	0
SW SCANIA	MM_0561	INF	0
SW STELLA	MM_0561	INF	0
TABORA	MM_0561	INF	0
TANKARD	MM_0561	INF	0
TAPHOUSE	MM_0561	INF	0
TARDUS	MM_0561	INF	0
TARTAN	MM_0561	INF	0
TAVERN	MM_0561	INF	0
TIPPLE	MM_0561	INF	0
TOBY	MM_0561	INF	0
TOCADA	MM_0561	INF	0
TODDY	MM_0561	INF	0
TOKEN	MM_0561	INF	0
TORUP	MM_0561	INF	0
TOUCAN	MM_0561	INF	0
TRINITY	MM_0561	INF	0
TRIUMPH	MM_0561	INF	0
TROSA	MM_0561	INF	0
TUCSON	MM_0561	INF	0
TURNBERRY	MM_0561	INF	0
URSA	MM_0561	INF	0
VEGAS	MM_0561	INF	0
VELVET	MM_0561	INF	0
VISKOSA	MM_0561	INF	0
VIVENDI	MM_0561	INF	0
VORTEX	MM_0561	INF	0
WAGGON	MM_0561	INF	0
WEITOR	MM_0561	INF	0
WESTMINSTER	MM_0561	INF	0
WICKET	MM_0561	INF	0
WIDRE	MM_0561	INF	0
WIKINGETT	MM_0561	INF	0
WREN	MM_0561	INF	0
Z91-103-21	MM_0561	INF	0
995964	MM_0746	CHL	0
20157 A	MM_0746	CHL	0
ACAPELLA	MM_0746	CHL	0
ACROBAT	MM_0746	CHL	1
ADONIS	MM_0746	CHL	0
AGENDA	MM_0746	CHL	0
AKITA	MM_0746	CHL	0
ALABAMA	MM_0746	CHL	0.5
ALLIOT	MM_0746	CHL	0
ALUMINIUM	MM_0746	CHL	0
ANACONDA	MM_0746	CHL	4
ANAIS	MM_0746	CHL	0
ANNABELL	MM_0746	CHL	0
APPALOOSA	MM_0746	CHL	0
ARAMIR	MM_0746	CHL	0
ASB 04-18	MM_0746	CHL	0
ASPEN	MM_0746	CHL	0
ASTORIA	MM_0746	CHL	0.5
ATEM	MM_0746	CHL	0
ATHENA	MM_0746	CHL	0
AVEC	MM_0746	CHL	0.5
BEATRIX	MM_0746	CHL	0
BERAC	MM_0746	CHL	0
BERWICK	MM_0746	CHL	0
BERYLLIUM	MM_0746	CHL	0
BLENHEIM	MM_0746	CHL	0
BRAEMAR	MM_0746	CHL	1
BRAHMS	MM_0746	CHL	0
BRAZIL	MM_0746	CHL	1
CALICO	MM_0746	CHL	2.5
UNKNOWN	MM_0746	CHL	0.5
CAMPALA	MM_0746	CHL	0
CANASTA	MM_0746	CHL	0
UNKNOWN	MM_0746	CHL	0.5
CECILIA	MM_0746	CHL	0
CELEBRA	MM_0746	CHL	0
CELLAR	MM_0746	CHL	3
CENTURION	MM_0746	CHL	0
CENTURY	MM_0746	CHL	1
CHAD	MM_0746	CHL	0
CHALICE	MM_0746	CHL	0.5
CHARIOT	MM_0746	CHL	0.5
CHARM	MM_0746	CHL	0
CHASER	MM_0746	CHL	0
CHIEFTAIN	MM_0746	CHL	0
CHIME	MM_0746	CHL	0.5
CLARET	MM_0746	CHL	0
CLARITY	MM_0746	CHL	0
CLASS	MM_0746	CHL	4
COCKTAIL	MM_0746	CHL	0
COLADA	MM_0746	CHL	0
COLSTON	MM_0746	CHL	0
COOPER	MM_0746	CHL	1
CORK	MM_0746	CHL	1.5
CORNICHE	MM_0746	CHL	0
CORSICA	MM_0746	CHL	2
CPBT B67	MM_0746	CHL	0
CPBT B75	MM_0746	CHL	1
CPBT B76	MM_0746	CHL	0
CPBT B80	MM_0746	CHL	0.5
CRUSADER	MM_0746	CHL	0.5
CSBC 5466-27	MM_0746	CHL	0.5
DALLAS	MM_0746	CHL	0
DECANTER	MM_0746	CHL	0
DELIBES	MM_0746	CHL	0
DERKADO	MM_0746	CHL	0.5
DEW	MM_0746	CHL	0
DOYEN	MM_0746	CHL	0.5
DRAUGHT	MM_0746	CHL	4
DRAY	MM_0746	CHL	0
DRUM	MM_0746	CHL	3
FAIRYTALE	MM_0746	CHL	1.5
FELTWELL	MM_0746	CHL	0
FERMENT	MM_0746	CHL	0
FONTANA	MM_0746	CHL	0.5
FOXTROT	MM_0746	CHL	0.5
FRACTAL	MM_0746	CHL	0
GEORGIE	MM_0746	CHL	0
GLEN	MM_0746	CHL	0
GLOBAL	MM_0746	CHL	0
GOLDIE	MM_0746	CHL	0.5
GRANTA	MM_0746	CHL	0.5
GUNDEL	MM_0746	CHL	0
HANKA	MM_0746	CHL	0
HARRIOT	MM_0746	CHL	2
HEATHER	MM_0746	CHL	1.5
HENLEY	MM_0746	CHL	2.5
HERON	MM_0746	CHL	1
HOPPER	MM_0746	CHL	0.5
HORIZON	MM_0746	CHL	2
HOST	MM_0746	CHL	0
HYDRA	MM_0746	CHL	1.5
INDOLA	MM_0746	CHL	0
ISABELLA	MM_0746	CHL	0.5
JIVE	MM_0746	CHL	0.5
KASSIMA	MM_0746	CHL	0
KLAXON	MM_0746	CHL	0
KYM	MM_0746	CHL	0
LANDLORD	MM_0746	CHL	0
LINDEN	MM_0746	CHL	0.5
LITHIUM	MM_0746	CHL	0
LIVET	MM_0746	CHL	0
LP1124.8.98	MM_0746	CHL	0.5
MACARENA	MM_0746	CHL	0.5
MACAW	MM_0746	CHL	0
MADRAS	MM_0746	CHL	0
MANDOLIN-1418	MM_0746	CHL	0
MAYPOLE	MM_0746	CHL	0.5
MELITTA	MM_0746	CHL	0
MELTAN	MM_0746	CHL	0.5
MIKADO	MM_0746	CHL	1
MINSTREL	MM_0746	CHL	1.5
NATASHA	MM_0746	CHL	0
NERUDA	MM_0746	CHL	0
NORD 03/2408	MM_0746	CHL	4
NOVELLO	MM_0746	CHL	0
NSL 04-4622	MM_0746	CHL	1.5
NSL 95-1257	MM_0746	CHL	1
NSL 97-4552	MM_0746	CHL	0.5
NSL 98-5065	MM_0746	CHL	1
NSL 99-5363	MM_0746	CHL	0.5
ONYX	MM_0746	CHL	0
OPTIC	MM_0746	CHL	0
PARAMOUNT	MM_0746	CHL	2
PENTHOUSE	MM_0746	CHL	2
PEWTER	MM_0746	CHL	0
PITCHER	MM_0746	CHL	3
POLYGENA	MM_0746	CHL	2
POTTER	MM_0746	CHL	0.5
POWER	MM_0746	CHL	0
PRAGUE	MM_0746	CHL	1
PRESTIGE	MM_0746	CHL	3.5
PRISMA	MM_0746	CHL	0
PUBLICAN	MM_0746	CHL	2
PUTNEY	MM_0746	CHL	0
QUARTET	MM_0746	CHL	1
QUENCH	MM_0746	CHL	2
RAINBOW	MM_0746	CHL	0.5
RAKAIA	MM_0746	CHL	0
RANGOON	MM_0746	CHL	0
REGGAE	MM_0746	CHL	0
RENATA	MM_0746	CHL	3
RIA	MM_0746	CHL	0
RICARDA	MM_0746	CHL	0.5
RUMMY	MM_0746	CHL	1.5
SABEL	MM_0746	CHL	1
SACHA	MM_0746	CHL	0
SALOON	MM_0746	CHL	0.5
SCANDIUM	MM_0746	CHL	0
SCARLETT	MM_0746	CHL	0
SEBASTIAN	MM_0746	CHL	0
SHAKIRA	MM_0746	CHL	1.5
SILICON	MM_0746	CHL	0
SKAGEN	MM_0746	CHL	0
SKITTLE	MM_0746	CHL	1
SPEY	MM_0746	CHL	0.5
SPIKE	MM_0746	CHL	0
SPIRE	MM_0746	CHL	0
SPLASH	MM_0746	CHL	1
STARLIGHT	MM_0746	CHL	1
STATIC	MM_0746	CHL	1
SW 2808	MM_0746	CHL	0
SW MACSENA	MM_0746	CHL	0
SW SCANIA	MM_0746	CHL	0
SW STELLA	MM_0746	CHL	0.5
TABORA	MM_0746	CHL	0.5
TANKARD	MM_0746	CHL	0.5
TAPHOUSE	MM_0746	CHL	0.5
TARDUS	MM_0746	CHL	0
TARTAN	MM_0746	CHL	0
TAVERN	MM_0746	CHL	0.5
TIPPLE	MM_0746	CHL	0.5
TOBY	MM_0746	CHL	0
TOCADA	MM_0746	CHL	1
TODDY	MM_0746	CHL	2
TOKEN	MM_0746	CHL	1.5
TORUP	MM_0746	CHL	0
TOUCAN	MM_0746	CHL	0.5
TRINITY	MM_0746	CHL	3
TRIUMPH	MM_0746	CHL	0
TROSA	MM_0746	CHL	0
TUCSON	MM_0746	CHL	0.5
TURNBERRY	MM_0746	CHL	1
URSA	MM_0746	CHL	0.5
VEGAS	MM_0746	CHL	0
VELVET	MM_0746	CHL	0
VISKOSA	MM_0746	CHL	2
VIVENDI	MM_0746	CHL	0.5
VORTEX	MM_0746	CHL	1
WAGGON	MM_0746	CHL	2
WEITOR	MM_0746	CHL	0
WESTMINSTER	MM_0746	CHL	0
WICKET	MM_0746	CHL	0.5
WIDRE	MM_0746	CHL	1
WIKINGETT	MM_0746	CHL	0
WREN	MM_0746	CHL	0
Z91-103-21	MM_0746	CHL	0
995964	MM_0746	INF	0
20157 A	MM_0746	INF	0
ACAPELLA	MM_0746	INF	0
ACROBAT	MM_0746	INF	0
ADONIS	MM_0746	INF	0
AGENDA	MM_0746	INF	0
AKITA	MM_0746	INF	0
ALABAMA	MM_0746	INF	0
ALLIOT	MM_0746	INF	0
ALUMINIUM	MM_0746	INF	0
ANACONDA	MM_0746	INF	0
ANAIS	MM_0746	INF	0
ANNABELL	MM_0746	INF	0
APPALOOSA	MM_0746	INF	0
ARAMIR	MM_0746	INF	0
ASB 04-18	MM_0746	INF	0
ASPEN	MM_0746	INF	0
ASTORIA	MM_0746	INF	0
ATEM	MM_0746	INF	0
ATHENA	MM_0746	INF	0
AVEC	MM_0746	INF	0
BEATRIX	MM_0746	INF	0
BERAC	MM_0746	INF	0
BERWICK	MM_0746	INF	0
BERYLLIUM	MM_0746	INF	0
BLENHEIM	MM_0746	INF	0
BRAEMAR	MM_0746	INF	0
BRAHMS	MM_0746	INF	0
BRAZIL	MM_0746	INF	0
CALICO	MM_0746	INF	0
UNKNOWN	MM_0746	INF	0
CAMPALA	MM_0746	INF	0
CANASTA	MM_0746	INF	0
UNKNOWN	MM_0746	INF	0
CECILIA	MM_0746	INF	0
CELEBRA	MM_0746	INF	0
CELLAR	MM_0746	INF	0
CENTURION	MM_0746	INF	0
CENTURY	MM_0746	INF	0
CHAD	MM_0746	INF	0
CHALICE	MM_0746	INF	0
CHARIOT	MM_0746	INF	0
CHARM	MM_0746	INF	0
CHASER	MM_0746	INF	0
CHIEFTAIN	MM_0746	INF	0
CHIME	MM_0746	INF	0
CLARET	MM_0746	INF	0
CLARITY	MM_0746	INF	0
CLASS	MM_0746	INF	0
COCKTAIL	MM_0746	INF	0
COLADA	MM_0746	INF	0
COLSTON	MM_0746	INF	0
COOPER	MM_0746	INF	0
CORK	MM_0746	INF	0
CORNICHE	MM_0746	INF	0
CORSICA	MM_0746	INF	0
CPBT B67	MM_0746	INF	0
CPBT B75	MM_0746	INF	0
CPBT B76	MM_0746	INF	0
CPBT B80	MM_0746	INF	0
CRUSADER	MM_0746	INF	0
CSBC 5466-27	MM_0746	INF	0
DALLAS	MM_0746	INF	0
DECANTER	MM_0746	INF	0
DELIBES	MM_0746	INF	0
DERKADO	MM_0746	INF	0
DEW	MM_0746	INF	0
DOYEN	MM_0746	INF	0
DRAUGHT	MM_0746	INF	0
DRAY	MM_0746	INF	0
DRUM	MM_0746	INF	0
FAIRYTALE	MM_0746	INF	0
FELTWELL	MM_0746	INF	0
FERMENT	MM_0746	INF	0
FONTANA	MM_0746	INF	0
FOXTROT	MM_0746	INF	0
FRACTAL	MM_0746	INF	0
GEORGIE	MM_0746	INF	0
GLEN	MM_0746	INF	0
GLOBAL	MM_0746	INF	0
GOLDIE	MM_0746	INF	0
GRANTA	MM_0746	INF	0
GUNDEL	MM_0746	INF	0
HANKA	MM_0746	INF	0
HARRIOT	MM_0746	INF	0
HEATHER	MM_0746	INF	0
HENLEY	MM_0746	INF	0
HERON	MM_0746	INF	0
HOPPER	MM_0746	INF	0
HORIZON	MM_0746	INF	0
HOST	MM_0746	INF	0
HYDRA	MM_0746	INF	0
INDOLA	MM_0746	INF	0
ISABELLA	MM_0746	INF	0
JIVE	MM_0746	INF	0
KASSIMA	MM_0746	INF	0
KLAXON	MM_0746	INF	0
KYM	MM_0746	INF	0
LANDLORD	MM_0746	INF	0
LINDEN	MM_0746	INF	0
LITHIUM	MM_0746	INF	0
LIVET	MM_0746	INF	0
LP1124.8.98	MM_0746	INF	0
MACARENA	MM_0746	INF	0
MACAW	MM_0746	INF	0
MADRAS	MM_0746	INF	0
MANDOLIN-1418	MM_0746	INF	0
MAYPOLE	MM_0746	INF	0
MELITTA	MM_0746	INF	0
MELTAN	MM_0746	INF	0
MIKADO	MM_0746	INF	0
MINSTREL	MM_0746	INF	0
NATASHA	MM_0746	INF	0
NERUDA	MM_0746	INF	0
NORD 03/2408	MM_0746	INF	0
NOVELLO	MM_0746	INF	0
NSL 04-4622	MM_0746	INF	0
NSL 95-1257	MM_0746	INF	0
NSL 97-4552	MM_0746	INF	0
NSL 98-5065	MM_0746	INF	0
NSL 99-5363	MM_0746	INF	0
ONYX	MM_0746	INF	0
OPTIC	MM_0746	INF	0
PARAMOUNT	MM_0746	INF	0
PENTHOUSE	MM_0746	INF	0
PEWTER	MM_0746	INF	0
PITCHER	MM_0746	INF	0
POLYGENA	MM_0746	INF	0
POTTER	MM_0746	INF	0
POWER	MM_0746	INF	0
PRAGUE	MM_0746	INF	0
PRESTIGE	MM_0746	INF	0
PRISMA	MM_0746	INF	0
PUBLICAN	MM_0746	INF	0
PUTNEY	MM_0746	INF	0
QUARTET	MM_0746	INF	0
QUENCH	MM_0746	INF	0
RAINBOW	MM_0746	INF	0
RAKAIA	MM_0746	INF	0
RANGOON	MM_0746	INF	0
REGGAE	MM_0746	INF	0
RENATA	MM_0746	INF	0
RIA	MM_0746	INF	0
RICARDA	MM_0746	INF	0
RUMMY	MM_0746	INF	0
SABEL	MM_0746	INF	0
SACHA	MM_0746	INF	0
SALOON	MM_0746	INF	0
SCANDIUM	MM_0746	INF	0
SCARLETT	MM_0746	INF	0
SEBASTIAN	MM_0746	INF	0
SHAKIRA	MM_0746	INF	0
SILICON	MM_0746	INF	0
SKAGEN	MM_0746	INF	0
SKITTLE	MM_0746	INF	0
SPEY	MM_0746	INF	0
SPIKE	MM_0746	INF	0
SPIRE	MM_0746	INF	0
SPLASH	MM_0746	INF	0
STARLIGHT	MM_0746	INF	0
STATIC	MM_0746	INF	0
SW 2808	MM_0746	INF	0
SW MACSENA	MM_0746	INF	0
SW SCANIA	MM_0746	INF	0
SW STELLA	MM_0746	INF	0
TABORA	MM_0746	INF	0
TANKARD	MM_0746	INF	0
TAPHOUSE	MM_0746	INF	0
TARDUS	MM_0746	INF	0
TARTAN	MM_0746	INF	0
TAVERN	MM_0746	INF	0
TIPPLE	MM_0746	INF	0
TOBY	MM_0746	INF	0
TOCADA	MM_0746	INF	0
TODDY	MM_0746	INF	0
TOKEN	MM_0746	INF	0
TORUP	MM_0746	INF	0
TOUCAN	MM_0746	INF	0
TRINITY	MM_0746	INF	0
TRIUMPH	MM_0746	INF	0
TROSA	MM_0746	INF	0
TUCSON	MM_0746	INF	0
TURNBERRY	MM_0746	INF	0
URSA	MM_0746	INF	0
VEGAS	MM_0746	INF	0
VELVET	MM_0746	INF	0
VISKOSA	MM_0746	INF	0
VIVENDI	MM_0746	INF	0
VORTEX	MM_0746	INF	0
WAGGON	MM_0746	INF	0
WEITOR	MM_0746	INF	0
WESTMINSTER	MM_0746	INF	0
WICKET	MM_0746	INF	0
WIDRE	MM_0746	INF	0
WIKINGETT	MM_0746	INF	0
WREN	MM_0746	INF	0
Z91-103-21	MM_0746	INF	0
