# Supplementary material for: The barley immune receptor Mla recognizes multiple pathogens and contributes to host range dynamics
Source: Nat Commun. 2021 Nov 25;12:6915. doi: 10.1038/s41467-021-27288-3 (PMC8617247; doi:10.1038/s41467-021-27288-3)
Supplement: Supplementary file 16 — Source Data [file 41467_2021_27288_MOESM16_ESM.zip › Source Data/Supplementary Figure 1/panel_A/OPA_diversity_1_2_WS_R.txt]

SNP	Morex	SteptoeNA1	22	Q21861	Foster	CIho4196	I5	GZ	HOR1428	BlackHullNAless	Hiproly	Mazurka	Russell	HOR3209NA1	Benton	GoldenPromise	Emir	Bigo	HeilsFranken	AbedBinder12	StauffersObersulzer	HOR2926	Trumpf	Atem	Derkado	Optic	Parasol	Regina	Triumph	L94	Vada	SusPtrit	CebadaCapa	Apex	Prisma	Haisa	ProbstdorferVollkorn	MalteriaHeda	CarlsbergII	Diamant	ManchuriaNA1	Algerian	Hanna	Kwan	Psaknon	Multan	Durani	Franger	LongGlumes
2_0528	1	0	0	0	0	1	0	0	0	0	0	0	1	0	0	0	0	0	0	0	0	0	0	0	0	0	0	0	0	0	0	0	0	0	0	0	0	0	0	0	0	1	0	0	0	0	0	0	0
2_0708	0	0	0	0	0	0	0	0	0	0	0	0	0	0	0	0	0	0	0	0	0	0	0	0	0	0	0	0	0	0	0	0	0	0	0	0	0	0	0	0	0	0	1	0	0	0	0	0	0
2_1436	1	0	0	0	1	0	0	0	0	0	0	0	0	0	0	0	0	0	0	1	0	0	0	0	0	0	0	0	0	0	0	0	1	0	0	0	0	0	0	0	0	1	0	0	0	0	0	0	0
1_1488	0	0	1	0	0	0	0	0	0	0	0	0	0	0	0	0	0	0	0	0	0	0	0	0	0	0	1	0	0	0	0	0	0	0	0	0	0	0	0	0	0	0	0	0	0	0	0	0	0
2_0657	1	0	0	0	0	0	0	0	0	0	0	0	1	0	0	0	0	0	0	0	0	0	0	0	0	0	0	0	0	0	0	0	0	0	0	0	0	0	0	0	0	0	0	0	0	0	0	0	0
2_0371	1	0	0	0	0	0	0	0	0	0	0	0	0	0	0	0	0	0	0	1	0	0	0	0	0	0	0	0	0	0	0	0	1	0	0	0	0	1	0	0	0	0	0	0	0	0	0	0	0
2_1193	1	0	0	0	1	0	0	0	0	0	0	0	0	0	0	0	0	0	0	0	0	0	0	0	0	0	0	0	0	0	0	0	0	0	0	0	0	0	0	0	0	0	0	0	0	0	0	0	0
2_1469	1	0	0	1	0	0	0	0	0	0	0	0	0	0	0	0	0	0	0	0	0	0	0	0	0	0	0	0	0	0	0	0	0	0	0	0	0	0	0	0	0	0	0	0	0	0	0	0	0
2_0724	0	0	0	0	0	0	0	0	1	0	0	0	0	0	0	0	0	0	0	0	1	1	0	0	0	0	0	0	0	0	0	0	0	0	0	0	0	0	0	0	0	0	0	0	0	1	0	0	1
1_1227	0	0	0	0	0	0	0	0	0	0	0	0	0	0	0	0	0	0	0	0	0	0	0	0	0	0	1	1	0	0	0	0	0	0	0	0	0	0	0	0	0	0	1	0	0	0	0	0	0
2_1253	1	0	0	0	1	0	0	0	0	0	0	0	1	0	0	0	0	0	0	0	0	0	0	0	0	0	0	0	0	0	0	0	0	0	0	0	0	0	0	0	1	0	0	1	0	1	0	0	0
2_0710	1	0	0	0	1	0	0	0	0	0	0	0	0	0	0	0	0	1	1	0	0	0	0	0	0	0	0	0	0	0	0	0	1	0	0	0	0	0	0	0	1	0	0	NA	NA	NA	NA	0	0
2_0366	0	0	0	0	0	0	0	0	0	NA	0	0	0	0	0	0	0	0	0	0	1	0	0	0	0	0	1	1	0	0	0	0	0	0	0	0	0	0	0	0	0	0	0	0	1	0	0	0	0
2_1038	1	0	0	0	1	0	1	0	0	0	0	0	1	0	0	0	0	1	0	1	0	0	0	0	0	0	0	0	0	0	0	0	0	0	0	0	0	0	0	0	0	1	0	0	1	0	0	0	1
1_1024	0	0	0	0	0	0	1	0	0	0	0	0	0	0	0	0	0	0	0	0	0	0	0	0	0	0	0	1	0	0	0	0	0	0	0	0	0	0	0	0	0	0	0	1	0	1	0	1	0
2_0969	1	1	0	1	1	0	0	0	0	0	0	0	0	1	1	0	0	0	0	0	0	0	0	0	0	0	0	0	0	0	0	0	0	0	0	0	0	0	0	0	0	0	0	0	1	0	0	0	0
2_0001	0	0	0	0	0	0	0	0	0	0	0	1	0	0	0	0	0	0	1	0	0	0	0	0	0	1	0	0	0	0	1	0	0	0	0	0	1	0	0	0	0	0	0	0	0	0	0	0	0
2_1010	0	0	0	0	1	0	1	0	0	0	0	0	0	0	0	0	0	0	0	0	0	0	0	0	0	0	0	0	0	0	0	0	1	0	0	0	0	0	0	0	0	1	0	0	1	0	0	0	0
2_0358	0	0	0	0	1	0	0	0	0	0	0	1	0	0	0	0	0	1	0	0	0	0	1	0	0	0	0	0	1	0	0	0	0	0	0	0	0	0	0	1	0	0	0	0	0	0	0	0	0
1_0895	0	0	0	0	0	0	0	0	0	0	0	0	0	0	0	0	0	0	0	0	0	0	0	1	0	0	0	0	0	0	0	0	0	1	0	1	0	1	0	0	0	0	1	0	0	0	0	1	NA
2_1140	1	0	1	0	1	1	1	0	0	0	0	0	1	0	0	0	0	0	0	0	0	0	0	0	0	0	1	1	0	0	0	0	0	0	0	0	0	0	0	0	0	1	0	0	0	0	0	0	0
2_1175	1	0	0	0	1	0	0	0	0	0	0	0	1	0	0	0	0	0	0	1	0	0	0	0	0	0	1	1	0	0	0	0	0	0	0	0	0	0	0	0	1	1	0	0	0	0	0	0	0
2_1254	0	0	0	0	0	0	1	0	0	1	0	0	0	0	0	0	0	0	0	0	0	0	0	0	0	0	0	1	0	0	0	0	0	0	0	0	0	0	0	0	0	0	0	1	0	1	1	0	0
1_0083	0	0	1	0	0	0	0	0	0	0	0	0	0	0	0	0	0	0	0	0	0	0	0	0	0	0	0	0	0	0	0	NA	0	0	0	0	0	0	0	0	0	0	0	NA	0	NA	0	0	0
2_0014	1	0	0	0	1	1	0	0	0	0	0	0	1	0	0	1	0	0	0	0	0	0	0	0	0	0	0	0	0	0	0	0	0	0	0	0	0	0	0	0	0	0	0	0	0	0	0	0	0
1_0935	0	0	1	0	0	0	0	0	0	0	0	0	0	0	0	0	0	0	0	0	0	0	0	0	0	0	0	0	0	0	0	0	0	0	0	0	0	0	0	0	0	0	0	0	0	0	1	0	0
2_0149	0	0	0	0	0	0	0	0	1	0	0	0	0	0	0	0	1	0	0	0	0	0	0	1	0	1	0	0	0	0	1	0	0	1	0	0	0	0	0	0	0	0	0	0	0	0	0	0	0
2_1096	0	0	0	0	0	0	0	0	0	0	0	0	0	0	0	0	0	0	0	0	0	0	0	0	0	0	0	0	0	0	0	0	0	1	0	0	0	0	0	0	0	0	1	0	0	0	0	0	0
2_1307	1	0	0	0	1	0	0	0	0	0	0	0	1	0	0	0	0	1	0	0	0	0	0	0	0	0	0	0	0	0	0	0	0	0	0	0	0	0	0	0	1	0	0	0	0	0	0	0	0
1_0064	0	0	NA	0	0	0	0	1	0	NA	1	0	0	0	1	0	0	0	0	0	0	1	0	1	0	0	0	0	0	1	0	1	0	0	0	0	0	0	0	0	0	0	0	0	0	0	0	0	0
2_0947	1	0	0	0	1	0	0	0	0	0	0	0	1	0	0	0	0	0	1	0	1	0	0	0	0	0	0	0	0	0	0	0	0	0	0	0	0	0	0	0	0	0	0	0	0	0	0	0	0
2_1314	0	0	0	0	0	0	0	0	0	0	0	0	0	0	0	0	0	0	0	0	1	0	0	1	0	0	1	1	0	0	0	0	0	0	0	0	0	0	1	0	0	0	0	0	0	0	0	1	0
1_0714	1	0	0	0	0	1	0	0	0	0	0	0	0	0	0	1	0	1	0	1	0	0	0	0	0	0	0	1	0	0	0	0	0	0	0	0	0	0	0	0	0	1	0	0	1	0	0	0	0
1_1256	0	0	0	0	0	0	0	0	0	0	0	0	0	0	0	0	0	0	0	0	0	0	0	0	0	0	0	0	0	0	0	0	1	0	0	0	0	0	0	0	0	0	1	0	1	0	0	0	0
2_0931	1	0	0	0	1	1	0	0	0	0	0	0	1	0	0	0	0	1	0	0	0	0	0	0	0	0	0	0	0	0	0	0	0	1	0	0	0	0	0	0	1	0	0	0	0	0	0	0	0
2_1156	1	0	0	0	1	0	0	0	0	0	0	0	1	0	0	0	0	0	1	0	1	0	0	0	0	0	0	0	0	0	0	0	0	0	0	0	0	0	0	0	0	0	0	0	0	0	0	0	0
2_0021	1	1	0	0	1	0	0	0	0	0	0	0	1	1	0	0	0	1	0	1	0	0	0	0	0	0	0	0	0	0	0	0	1	0	0	0	0	0	1	0	0	1	0	0	1	0	0	0	0
2_1437	1	0	1	0	1	1	0	0	0	0	0	1	1	0	0	1	0	1	0	0	0	0	0	0	0	0	0	0	0	0	0	0	0	0	0	0	0	0	0	0	0	0	0	0	0	0	0	0	0
1_0574	0	0	1	0	0	0	1	0	0	1	0	0	0	0	0	0	0	0	0	1	0	0	0	0	0	0	1	1	0	0	0	0	0	0	0	0	0	0	0	0	0	0	0	0	0	NA	1	0	0
2_0636	1	0	0	1	0	0	1	0	1	NA	0	0	NA	0	0	0	0	0	1	0	0	1	0	0	0	0	1	1	0	0	0	0	0	0	0	0	0	1	1	0	0	0	0	0	0	0	0	0	0
2_0912	0	1	0	0	0	0	1	0	0	0	0	0	0	1	0	0	0	0	0	1	0	0	0	0	0	0	0	0	0	0	0	0	1	0	0	0	0	0	0	0	0	1	1	1	0	1	0	0	1
1_0770	0	0	0	0	0	0	1	0	0	0	0	0	0	0	0	0	0	0	1	0	0	0	0	0	1	0	0	0	0	0	0	0	0	0	0	0	1	0	0	1	0	0	0	0	0	0	1	0	0
1_1099	0	0	1	0	0	0	1	0	0	0	0	0	0	0	1	0	0	1	0	0	0	0	0	0	0	0	0	0	0	0	0	0	0	0	0	0	0	0	0	0	0	1	0	0	1	0	0	0	0
2_0577	0	0	0	0	0	0	0	0	0	0	0	0	0	0	0	0	0	0	1	0	0	0	1	0	1	0	1	1	0	0	0	0	0	0	0	0	0	1	1	1	0	0	1	0	0	0	1	1	0
2_0704	1	0	0	0	1	1	0	0	0	0	0	0	1	0	0	0	0	1	0	0	0	0	0	0	0	0	0	1	0	0	0	0	0	1	0	0	0	0	0	0	1	0	0	0	0	0	0	0	0
2_0709	0	0	0	1	0	1	0	0	0	0	0	0	0	0	0	1	0	0	1	0	1	0	0	0	0	0	0	1	0	0	0	0	0	0	0	0	0	1	1	0	0	0	0	0	0	0	1	0	0
2_1521	0	0	0	0	0	1	1	0	0	0	0	0	1	0	0	0	0	0	0	0	1	0	0	0	0	0	0	1	0	0	0	0	0	0	0	0	0	0	0	0	1	0	0	0	0	0	0	0	0
1_1090	1	0	0	0	1	1	0	0	0	0	0	1	1	0	0	0	0	1	0	0	0	0	0	0	0	0	1	1	0	0	0	0	0	0	0	0	0	0	0	0	1	0	0	0	0	0	1	1	0
2_0754	0	0	0	0	0	1	0	1	1	0	1	0	0	0	1	0	0	0	0	0	0	1	0	0	0	0	0	0	0	1	0	1	0	0	0	0	1	0	0	1	0	0	1	0	0	1	0	0	1
2_0626	1	0	0	0	1	0	0	1	1	0	0	0	1	0	1	0	0	0	0	0	0	1	0	0	0	0	0	0	0	0	0	0	0	0	0	0	0	0	0	0	1	0	0	1	0	1	1	0	1
1_0608	0	0	0	0	0	0	0	0	NA	0	0	0	0	0	NA	0	0	0	0	1	0	NA	0	0	1	1	0	0	1	0	0	0	1	1	1	1	0	0	0	0	0	1	0	NA	0	NA	0	0	0
1_0405	0	0	1	0	0	0	0	1	0	0	0	1	0	0	1	0	0	0	0	0	0	0	0	0	0	0	0	0	0	1	0	1	0	0	0	1	0	1	0	1	0	0	1	1	0	1	0	0	0
2_0042	1	1	0	0	1	0	0	0	0	0	0	0	1	1	0	0	0	0	0	0	0	0	0	0	0	0	0	0	0	0	0	0	0	0	0	0	0	0	0	0	0	0	0	0	0	0	1	0	0
2_0670	1	0	0	1	0	0	1	0	0	0	0	1	0	0	0	0	0	1	0	0	0	0	0	0	0	0	1	0	0	0	0	0	0	0	0	0	0	0	0	0	1	0	0	1	0	1	1	0	0
2_0109	1	0	0	0	0	0	0	0	0	1	0	0	1	0	0	0	0	1	0	0	0	0	0	0	0	0	0	0	0	0	0	0	0	0	0	0	0	0	0	0	1	0	0	0	1	0	1	1	0
2_0131	0	0	0	0	0	0	0	0	0	0	1	1	0	0	0	1	1	0	1	0	1	0	0	1	0	0	1	0	0	1	0	0	0	0	0	1	0	0	1	0	0	0	0	0	0	0	0	0	1
1_0460	0	0	0	1	0	0	0	0	0	1	1	1	0	0	0	1	0	0	0	0	0	0	0	0	0	0	0	1	0	1	0	0	1	0	0	0	0	0	0	0	0	0	0	0	0	0	1	0	0
1_1054	0	1	0	0	0	0	0	0	0	0	0	0	0	1	0	0	0	1	0	0	0	0	0	0	0	0	1	1	0	0	0	0	0	0	0	0	0	0	0	0	0	0	0	0	0	1	0	1	0
2_0877	0	0	0	0	0	0	0	0	0	0	0	1	0	0	0	0	1	0	1	0	0	0	0	1	0	1	0	0	0	0	1	0	0	0	0	0	1	1	0	1	0	0	0	0	0	0	0	0	0
1_0726	0	1	0	0	0	0	0	0	1	0	0	0	0	1	0	0	1	0	1	0	0	1	0	0	0	0	0	0	0	0	1	0	0	0	0	0	1	0	0	0	0	0	0	0	0	0	0	0	0
2_0121	1	0	0	1	0	0	1	0	0	0	0	0	0	0	0	0	0	1	1	1	0	0	0	0	0	0	0	0	0	0	0	1	1	0	0	0	0	0	0	0	1	1	0	1	0	1	0	1	0
2_0550	1	0	0	0	1	0	0	0	0	0	0	0	1	0	0	0	0	1	0	1	0	0	0	0	0	0	0	1	0	0	0	0	0	0	0	0	0	0	0	0	1	0	1	0	0	0	1	1	0
2_0894	1	0	0	0	0	0	0	0	0	1	0	0	0	0	0	0	1	0	0	0	0	0	0	0	0	1	0	0	0	0	1	0	0	0	0	0	0	0	0	0	0	0	0	0	0	0	0	0	0
2_0526	0	0	0	1	0	0	0	0	0	0	0	0	0	0	0	0	1	0	0	0	0	0	0	0	0	1	0	0	0	0	1	0	1	0	0	0	0	0	0	0	0	0	0	0	1	0	1	0	0
1_0590	0	0	NA	0	0	1	0	0	NA	1	0	0	0	0	NA	1	0	0	0	0	0	NA	1	0	0	0	1	1	1	0	0	0	0	0	1	0	1	0	0	1	0	0	0	0	0	0	0	1	0
2_1163	NA	0	0	0	1	0	NA	0	0	1	0	0	NA	0	0	0	0	1	0	0	0	0	0	0	0	0	0	0	0	0	0	1	0	0	0	0	1	0	0	0	1	0	0	0	0	0	0	0	0
1_0147	0	0	0	0	0	0	1	1	0	0	0	0	0	0	1	0	0	0	0	0	1	0	0	0	0	0	0	0	0	0	0	0	0	0	0	0	0	0	0	0	0	0	0	1	0	1	0	0	0
1_1213	0	1	0	0	0	0	0	0	0	0	0	0	0	1	0	0	0	0	1	0	0	0	0	0	0	0	1	0	0	0	0	0	1	0	0	0	0	0	0	0	0	1	0	0	1	0	0	1	0
1_1400	0	0	0	0	0	0	0	0	0	0	0	0	0	0	0	0	0	0	0	1	0	0	0	0	0	0	0	0	0	0	1	0	0	0	0	0	0	0	0	0	0	1	0	0	1	0	0	0	0
2_0170	0	0	0	0	0	1	0	0	1	0	1	0	0	0	0	1	0	0	0	1	1	1	0	0	0	0	1	1	0	1	0	0	0	0	0	0	0	0	0	0	0	1	0	0	0	0	1	0	0
2_0485	0	0	1	0	1	0	0	0	0	0	0	0	0	0	0	0	0	1	0	0	0	0	0	0	0	0	0	1	0	0	0	0	0	0	0	0	0	0	0	0	1	0	0	0	0	0	0	1	0
2_1124	1	0	0	1	1	0	0	0	0	0	0	0	0	0	0	0	1	0	1	0	0	0	0	0	0	0	0	0	0	0	0	0	0	0	0	0	0	0	0	0	1	0	0	0	0	0	0	0	1
2_1324	0	0	0	0	0	0	1	0	0	0	0	0	0	0	0	0	1	0	0	0	0	0	0	0	0	0	0	0	0	0	0	0	0	1	0	0	0	1	0	0	0	0	1	0	0	0	0	0	1
1_0586	1	0	0	0	1	1	0	0	0	0	0	0	1	0	0	0	0	0	0	0	0	0	0	0	0	0	1	1	0	0	0	0	1	0	0	0	0	0	0	0	1	1	0	0	1	0	0	1	0
1_0809	0	0	0	0	0	0	0	1	0	1	0	0	0	0	0	0	0	0	0	0	1	0	0	1	1	0	0	0	0	1	0	0	0	1	0	0	0	1	0	0	0	0	0	0	0	1	1	0	0
2_0273	0	0	0	0	0	0	0	0	0	0	0	1	0	0	0	0	1	0	1	0	0	0	0	1	0	1	0	0	0	0	1	0	0	0	0	0	1	1	0	1	0	0	0	0	0	0	0	0	0
1_0234	1	NA	0	0	0	0	0	0	0	0	0	0	1	1	0	0	0	1	0	0	0	0	0	0	0	0	1	1	0	0	0	0	0	0	0	0	0	0	0	0	0	0	0	0	0	1	0	1	0
1_1483	1	0	1	1	1	0	0	0	0	0	0	0	0	0	0	0	0	1	0	1	0	0	0	0	0	0	0	0	0	0	0	0	1	0	0	0	1	0	0	0	1	1	0	0	1	0	0	0	0
1_1162	0	0	1	0	0	0	0	0	0	0	0	0	0	0	0	0	0	0	0	0	0	0	0	0	0	0	0	0	0	0	0	0	0	0	0	0	0	0	0	0	0	0	0	0	0	0	0	0	0
2_0018	0	0	0	1	0	1	0	0	0	0	NA	1	0	0	0	1	1	0	0	0	0	0	0	0	0	1	0	0	0	0	1	0	0	0	0	0	0	0	0	0	0	0	0	0	0	0	0	0	0
2_0487	0	0	0	0	0	1	0	1	1	0	1	0	0	0	1	0	0	0	0	0	0	1	0	1	0	0	0	0	0	1	0	0	0	0	0	0	0	0	0	0	0	0	0	0	0	0	1	0	0
1_0050	1	0	0	1	1	1	0	0	1	1	0	0	1	0	0	0	0	1	0	0	1	1	0	0	0	0	1	1	0	0	0	0	0	0	0	0	0	0	0	0	1	0	0	0	0	0	0	1	1
1_0515	0	0	0	0	0	0	0	0	0	0	0	1	0	0	0	0	0	1	0	0	1	0	1	1	0	0	0	1	0	0	0	0	0	0	1	1	1	1	0	1	0	0	0	0	0	0	0	0	0
2_0003	1	1	0	0	1	1	0	0	0	0	0	0	1	1	0	0	0	1	0	0	1	0	0	0	0	0	1	0	0	0	0	0	1	0	0	0	0	0	0	0	1	1	0	0	0	0	0	0	0
2_0472	0	0	0	0	0	0	0	1	1	1	0	0	0	0	0	0	0	0	0	0	1	1	0	1	1	0	0	0	0	1	0	1	0	1	0	0	0	1	0	0	0	0	0	0	0	0	1	0	0
2_0585	1	0	0	1	1	0	1	0	0	0	0	0	1	0	0	0	0	0	0	0	0	0	0	0	0	0	0	1	0	0	0	0	1	0	0	0	0	1	0	0	1	1	0	1	1	1	1	0	0
2_0956	1	1	0	1	0	0	0	0	0	1	0	0	0	1	0	0	0	1	0	0	0	0	0	0	0	0	0	0	0	1	0	0	1	0	0	0	0	1	0	0	1	0	0	0	0	0	0	0	0
2_1297	0	0	0	0	0	0	1	0	0	1	0	0	0	0	0	0	0	1	0	0	1	0	0	0	0	0	1	0	0	0	0	1	0	0	0	0	0	0	0	0	1	0	0	1	0	1	0	0	0
1_0914	0	0	0	0	1	0	1	1	0	0	0	0	0	0	0	0	0	0	0	0	0	0	0	1	1	0	0	0	0	1	0	0	1	1	0	0	0	0	0	0	0	1	0	0	1	0	1	0	0
2_0714	1	0	1	0	1	1	0	0	0	0	0	0	0	0	0	1	0	1	0	0	1	0	0	0	0	0	0	0	0	0	0	0	0	0	0	0	1	0	0	0	1	0	1	0	0	0	0	1	0
2_1265	1	0	0	0	1	1	0	0	0	0	NA	1	0	0	0	0	0	0	1	0	0	0	0	0	0	0	0	1	0	0	0	0	0	0	0	1	1	0	0	0	1	0	0	1	0	0	1	0	0
2_1357	1	0	0	0	0	0	0	1	1	0	0	0	0	0	1	1	0	1	0	1	0	1	0	0	0	0	0	0	0	1	0	0	0	0	0	0	0	1	1	0	1	1	0	0	0	0	0	0	1
1_0781	1	0	0	0	1	0	1	1	1	0	NA	0	0	0	1	0	0	1	0	1	0	1	0	0	0	0	0	1	0	1	0	1	0	0	0	0	1	0	1	0	1	1	0	0	1	0	0	0	0
1_0768	1	0	0	0	0	0	1	1	1	1	1	0	0	0	1	0	0	1	0	1	0	1	0	0	0	0	0	0	0	1	0	1	0	0	0	0	0	0	0	0	0	0	0	0	1	0	1	1	0
1_0867	1	1	0	0	1	1	1	0	0	0	0	1	1	1	0	0	0	0	0	1	1	0	0	0	0	0	0	0	0	0	0	0	1	0	0	0	0	0	0	0	1	1	0	0	1	0	0	1	0
2_0390	1	0	0	1	1	0	1	0	0	0	0	0	1	0	0	0	0	0	0	0	0	0	0	0	0	0	0	1	0	0	0	0	0	0	0	0	0	0	0	0	1	0	0	1	0	1	0	0	0
2_0532	1	0	0	1	1	0	1	0	1	0	0	0	1	0	1	0	0	0	0	0	0	1	0	0	0	0	0	1	0	0	0	0	0	0	0	0	0	0	0	0	1	0	0	1	0	1	0	0	0
2_0537	1	0	0	0	0	1	0	0	0	0	0	0	0	0	0	0	0	1	0	0	1	0	0	0	0	0	1	0	0	0	0	0	0	0	0	0	0	1	0	0	1	1	0	0	0	0	0	0	1
2_0610	1	0	0	0	1	0	1	0	0	0	0	0	1	0	1	0	0	1	0	1	0	0	0	0	0	0	1	1	0	0	0	0	1	0	0	0	0	0	0	0	1	1	0	0	1	0	0	1	0
2_0851	1	1	0	0	0	0	0	0	0	0	1	0	1	1	0	0	0	0	0	0	0	0	0	0	0	0	0	1	0	0	0	1	0	0	0	0	0	0	0	0	0	0	0	0	0	0	0	1	1
1_1336	0	0	NA	0	0	0	0	0	0	0	0	0	0	0	0	0	0	0	0	1	0	0	0	0	0	0	0	0	0	0	0	0	0	0	0	0	0	0	0	0	0	0	0	0	0	0	0	0	0
2_1095	0	0	0	0	0	1	0	0	0	0	0	1	0	0	0	0	0	1	0	0	1	0	0	0	1	0	0	1	0	0	0	0	0	1	0	1	1	1	0	0	0	0	0	0	0	0	0	0	0
1_1328	0	1	1	0	0	0	0	0	0	1	0	0	0	1	0	0	0	0	0	0	0	0	0	0	0	0	1	1	0	0	0	0	0	0	0	0	0	0	0	0	0	0	0	0	0	0	1	1	0
2_1389	0	NA	1	0	0	1	0	0	0	1	0	0	0	1	0	1	0	1	0	0	0	0	0	0	0	0	0	0	0	0	0	1	1	0	0	0	0	0	0	0	0	1	1	0	1	1	1	0	0
1_0124	0	0	1	0	0	1	0	0	1	1	0	0	1	0	1	1	0	0	1	0	1	1	0	0	0	0	0	1	0	0	0	0	1	0	0	0	0	1	1	0	0	0	0	0	0	0	1	0	0
1_0947	0	0	1	0	0	0	0	0	0	0	0	0	0	0	0	0	0	0	0	0	0	0	0	0	0	0	0	0	0	0	0	0	0	0	0	0	0	0	0	0	0	0	0	0	0	0	1	0	0
1_1329	0	0	1	0	0	0	0	0	1	1	0	0	1	0	1	0	0	0	1	0	0	1	1	0	1	0	1	1	0	0	0	0	0	0	0	0	0	1	1	1	0	0	0	0	0	0	0	0	0
1_1019	0	0	0	0	0	0	0	0	0	0	0	0	0	0	0	0	0	0	0	0	0	0	1	1	0	1	0	0	1	0	1	0	0	0	0	1	0	0	0	0	0	0	0	0	0	0	0	0	0
1_0398	1	1	0	1	1	0	0	0	0	0	0	0	1	1	0	0	0	1	0	1	0	0	0	0	0	0	1	1	0	0	0	0	0	0	0	0	0	0	0	0	1	0	0	0	1	0	0	1	0
1_0775	0	0	0	1	0	1	0	0	0	0	0	0	0	0	0	0	0	1	0	0	1	0	1	0	0	0	0	0	1	0	0	0	1	1	1	0	1	1	0	1	0	1	0	0	0	0	0	1	0
2_0410	0	0	0	1	0	1	0	0	0	0	0	1	0	0	0	1	1	0	0	0	0	0	0	0	0	1	0	0	0	0	0	0	0	0	0	0	1	1	1	0	0	0	0	0	0	0	0	0	0
2_1508	1	0	0	0	1	1	NA	1	1	0	0	0	NA	0	1	1	0	1	0	0	1	1	0	0	0	0	0	0	0	1	0	1	0	0	0	0	0	1	1	0	1	0	0	0	0	0	0	1	0
1_0702	0	0	0	0	0	1	0	0	0	0	0	0	0	0	0	1	0	1	1	0	1	0	0	0	1	0	0	0	0	0	0	0	0	0	0	0	1	0	0	0	1	0	0	0	0	1	0	0	0
2_0283	0	0	1	1	0	0	0	0	0	0	0	0	0	0	0	0	0	0	0	0	0	0	0	0	0	0	0	0	0	0	1	0	0	1	0	0	0	0	0	0	0	0	0	0	0	0	1	0	0
2_1516	1	0	0	1	1	0	0	0	0	0	0	1	1	0	0	0	1	0	0	0	0	0	0	1	0	0	1	0	0	0	0	0	0	1	0	0	0	0	0	0	0	0	0	0	0	0	0	0	0
2_1109	1	0	0	0	1	1	1	1	1	0	0	0	1	0	0	0	0	1	0	0	0	1	0	0	0	0	0	0	0	1	0	0	0	0	0	0	0	0	0	0	1	0	0	0	0	0	1	0	0
2_0293	1	0	0	1	0	1	0	0	0	0	0	1	0	0	0	1	1	1	1	1	0	0	0	0	0	0	0	1	0	1	0	0	0	0	0	0	0	0	0	0	0	1	0	0	1	0	0	0	0
2_1366	1	0	0	0	1	1	0	0	0	0	NA	1	0	0	0	0	0	0	1	0	0	0	1	1	0	0	0	1	0	0	1	0	0	0	0	1	1	0	0	0	1	0	0	0	0	0	0	0	0
1_0570	0	0	1	0	0	NA	NA	0	0	1	0	NA	0	0	0	0	0	0	1	0	NA	0	1	0	0	1	1	0	1	0	0	0	1	0	1	0	0	0	0	1	0	0	1	0	0	1	1	0	0
1_0069	1	1	0	0	1	0	0	1	0	0	1	0	1	1	0	0	0	1	0	0	0	0	0	0	0	0	0	0	0	1	0	0	0	0	0	0	0	0	0	0	1	0	0	1	0	1	0	1	0
1_0080	0	0	1	0	0	0	0	0	0	0	0	0	0	0	0	0	0	0	0	1	0	0	0	0	0	0	0	1	0	0	0	0	1	0	0	0	0	0	0	0	0	0	0	0	1	0	1	1	0
1_1459	1	0	0	1	1	1	0	0	0	0	0	0	0	0	0	1	0	1	0	0	1	0	0	0	0	0	0	1	0	0	0	0	1	0	0	0	1	0	1	0	1	1	0	1	0	1	0	0	0
2_0442	1	0	1	1	1	0	1	1	0	0	1	0	1	0	0	0	0	0	0	0	0	0	0	0	0	0	0	1	0	1	0	0	0	0	0	0	0	0	0	0	1	0	1	1	0	1	1	0	0
2_0895	1	1	0	1	1	1	0	0	0	0	0	0	1	1	0	1	0	0	0	0	0	0	0	0	0	0	0	0	0	0	0	0	0	0	1	0	0	0	0	0	1	1	1	0	0	0	0	0	0
1_0819	1	0	0	1	1	0	0	0	0	0	0	1	1	0	0	0	0	1	0	0	0	0	0	0	0	0	NA	1	0	0	1	0	0	0	0	0	0	0	1	1	1	0	0	0	0	0	0	1	0
1_1110	0	1	0	0	0	0	1	0	0	1	0	1	0	1	0	0	0	0	0	1	0	0	0	1	0	0	0	0	0	0	1	0	1	0	0	0	0	0	0	0	0	0	0	0	1	0	0	0	0
2_1536	1	1	0	1	1	0	0	1	0	0	0	0	1	1	0	0	0	1	0	0	0	0	0	0	0	0	0	0	0	1	0	0	0	0	1	0	0	0	0	0	1	0	0	0	1	0	0	0	0
2_0188	1	1	0	0	1	1	0	0	0	0	0	0	0	1	0	1	0	0	1	1	1	0	0	0	0	0	0	0	0	0	1	0	1	0	0	1	1	1	1	1	0	1	1	0	1	0	0	0	1
1_0909	0	0	0	0	0	0	0	0	0	0	0	1	0	0	0	0	1	0	0	0	0	0	0	0	1	1	0	0	0	0	1	0	0	1	1	0	0	0	0	0	0	0	0	0	0	0	0	0	0
1_0292	1	1	0	1	1	0	0	0	0	0	0	1	1	1	0	0	0	1	0	0	0	0	0	0	0	0	NA	1	0	0	1	0	0	0	0	0	0	0	1	0	1	0	0	0	0	0	0	0	0
1_1497	1	0	0	0	0	0	1	0	0	0	0	0	1	0	0	0	0	1	0	0	0	0	0	0	0	0	1	0	0	0	0	0	0	0	0	0	0	0	0	0	0	0	0	0	0	0	0	0	0
2_0455	0	0	0	0	0	0	1	1	1	0	1	0	0	0	1	0	0	0	0	0	0	1	0	0	1	0	0	0	0	1	0	0	1	0	0	0	0	0	0	0	0	1	0	1	0	1	1	0	1
2_0642	1	0	1	0	0	0	0	1	1	0	1	0	0	0	1	0	0	0	0	0	0	1	0	0	0	0	0	0	0	1	0	0	0	0	0	0	0	0	0	0	0	0	0	0	0	0	0	0	0
1_0157	0	0	0	0	0	0	0	0	0	1	0	0	0	0	0	0	0	0	0	0	0	0	0	0	0	0	0	0	0	0	0	0	0	1	0	0	0	0	0	0	0	0	1	0	0	0	1	0	0
1_0854	1	0	0	0	0	1	1	0	0	0	0	0	1	0	0	0	0	0	0	1	0	0	0	0	0	0	1	1	0	0	0	0	1	0	0	0	0	0	1	0	1	1	0	0	1	0	0	1	1
2_0681	0	0	0	0	0	0	0	0	0	1	1	0	0	0	1	0	0	0	0	1	0	0	1	0	0	1	0	0	1	0	0	0	0	0	1	0	0	0	0	0	0	0	0	0	0	0	0	0	0
1_0208	1	0	0	0	1	1	1	1	0	0	1	1	1	0	1	0	0	1	0	0	0	0	0	0	0	0	0	0	0	1	0	0	0	0	0	1	0	0	0	0	1	0	1	1	0	1	0	0	1
1_0256	0	0	1	1	0	0	0	0	0	1	0	0	0	0	0	0	0	0	0	0	0	0	0	0	0	0	0	0	0	0	0	0	0	0	0	0	0	0	0	0	0	0	0	1	0	1	1	0	0
1_0481	0	0	0	0	0	0	0	0	0	1	0	0	0	0	0	0	0	0	0	0	0	0	0	0	0	0	0	0	0	0	0	0	0	1	0	0	0	0	0	0	0	0	1	0	0	0	1	0	0
1_0814	1	0	0	0	1	0	1	0	0	0	0	0	0	0	0	1	0	1	0	1	0	0	0	0	1	0	0	1	0	0	0	0	0	0	0	0	1	0	1	0	1	1	0	0	1	0	0	1	0
1_0913	0	0	0	0	0	0	0	0	0	1	0	0	0	0	0	0	0	0	0	0	0	0	0	0	0	0	0	0	0	0	0	0	0	1	0	0	0	0	0	0	0	0	1	0	0	0	1	0	0
1_1260	0	1	1	1	0	0	0	0	0	1	0	0	0	1	0	0	0	0	0	0	0	0	0	0	0	0	0	0	0	0	0	0	1	0	1	0	0	0	0	0	0	0	0	0	1	0	0	1	0
2_0691	0	0	0	0	0	0	0	0	0	0	0	0	0	0	0	1	1	0	0	0	0	0	1	1	1	1	0	0	0	0	1	0	0	1	0	1	0	1	1	1	0	0	0	0	0	0	0	1	0
2_0552	0	0	1	0	0	0	0	1	1	1	1	0	0	0	1	0	0	0	0	0	0	1	0	0	1	0	0	0	0	1	1	1	0	0	0	0	0	0	1	0	0	0	0	1	1	1	1	0	0
2_0795	1	0	0	0	0	0	1	0	0	0	0	0	0	0	0	0	0	1	0	0	1	0	0	1	0	0	1	1	0	0	0	0	0	1	0	0	0	0	1	0	1	0	0	0	1	0	0	1	0
2_1011	0	1	0	1	0	0	0	0	0	0	0	0	0	1	0	0	0	0	0	0	0	0	0	0	0	1	1	1	0	0	0	0	1	0	1	0	0	0	0	0	0	0	0	0	1	0	0	0	0
2_1111	1	1	0	0	1	1	1	0	0	1	0	1	0	1	0	1	0	1	0	0	1	0	0	0	0	0	1	0	0	0	0	0	0	0	0	0	0	1	1	0	1	0	0	0	0	0	0	0	1
2_0720	0	0	0	1	1	0	0	0	0	0	0	1	0	0	0	0	1	1	1	0	0	0	0	1	0	0	0	0	0	0	0	0	0	0	0	0	0	0	1	0	0	0	0	0	0	0	0	0	1
1_0006	1	0	1	0	0	0	0	0	0	0	1	1	0	0	1	0	0	0	0	0	0	0	0	0	0	0	0	1	0	1	0	1	0	0	0	1	0	0	0	0	0	0	0	0	0	0	1	0	1
1_0323	0	0	0	0	0	1	0	0	0	1	0	0	1	0	0	1	0	0	0	0	1	0	1	0	1	0	0	0	0	0	0	0	0	0	1	0	1	1	1	1	0	0	1	0	0	0	1	1	0
1_0785	0	0	NA	0	0	0	0	0	0	1	0	0	0	0	0	0	0	0	0	0	0	0	0	0	0	0	0	0	0	1	0	0	0	1	0	0	1	0	0	0	0	1	1	0	0	0	1	0	1
1_0863	0	0	0	0	0	1	0	0	0	0	0	0	0	0	0	0	0	1	0	0	1	0	0	0	1	0	1	0	1	0	0	0	1	1	0	0	1	1	0	1	0	0	0	0	0	0	0	0	0
1_0180	0	0	1	0	0	0	0	0	1	0	0	0	0	0	0	0	0	0	0	0	0	1	0	1	0	1	0	0	1	0	0	0	0	0	1	1	1	0	0	1	1	0	0	0	0	0	1	0	0
1_0209	0	0	0	0	0	0	0	0	0	0	0	1	0	0	0	1	1	0	0	0	0	0	0	1	0	0	1	1	0	0	1	0	0	1	0	0	0	0	1	0	0	0	0	0	0	0	0	0	0
1_0318	0	0	0	0	0	0	0	0	0	1	0	0	0	0	0	0	0	0	0	0	0	0	0	0	0	0	0	0	0	0	0	0	0	1	0	0	0	0	0	0	0	0	1	0	0	0	1	0	0
1_0797	0	0	1	0	0	0	0	1	0	1	1	0	0	0	1	0	0	0	0	0	0	0	0	0	0	0	0	0	0	1	0	0	0	0	0	0	0	0	0	0	0	0	0	1	0	1	1	0	1
1_0974	1	0	0	0	1	0	0	0	1	0	0	0	1	0	0	0	0	0	1	0	0	1	0	0	1	0	0	0	0	0	1	0	0	0	0	0	0	0	1	0	1	0	0	0	0	0	1	0	0
1_1072	0	0	1	0	0	0	0	0	1	0	0	0	0	0	1	0	0	0	0	1	0	1	0	0	0	0	0	0	0	0	0	0	0	0	0	0	0	0	0	0	0	0	1	0	0	0	0	0	0
1_1292	0	0	0	0	0	0	0	1	1	0	1	0	0	0	1	0	0	0	0	1	0	1	0	0	1	0	0	0	0	1	0	1	1	1	0	0	0	0	0	0	0	1	0	0	0	0	1	0	1
2_1125	1	0	0	0	1	0	0	0	0	1	0	0	1	0	0	0	0	1	0	0	0	0	0	0	0	0	0	0	0	0	0	1	0	0	0	0	0	0	0	0	1	0	0	1	0	1	1	1	1
2_1158	0	0	0	1	1	0	0	0	0	0	0	1	1	0	0	0	1	1	1	0	0	0	0	1	0	0	0	0	0	0	0	0	0	0	0	0	0	0	1	0	0	0	0	0	0	0	1	0	1
2_1201	0	0	1	1	0	1	0	1	1	0	1	0	0	0	1	0	0	0	0	0	1	1	0	0	0	0	0	0	0	1	0	1	1	0	0	0	0	0	0	0	0	0	0	0	0	0	0	0	0
1_0815	0	0	1	0	0	1	0	0	0	0	0	0	0	0	0	1	0	1	0	0	1	0	0	1	0	0	0	0	0	0	0	0	1	0	0	0	0	0	1	0	0	1	0	0	1	0	0	0	0
1_0943	1	0	0	0	1	1	0	0	1	0	0	0	1	0	0	1	0	1	1	0	0	0	0	1	0	1	0	0	1	0	0	0	0	0	1	1	1	0	0	1	0	0	1	0	0	0	0	0	0
1_1469	0	0	0	0	0	0	0	0	0	1	0	0	0	0	0	0	0	0	0	0	0	0	0	0	0	0	0	0	0	0	0	0	0	1	0	0	0	0	0	0	0	0	1	0	0	0	1	0	0
2_0881	0	0	0	0	0	0	0	0	0	1	0	0	0	0	0	0	1	0	0	0	0	0	0	1	0	1	0	0	0	0	0	0	0	1	0	1	1	0	1	0	0	1	0	0	0	0	1	1	0
2_0545	0	0	0	0	0	0	0	0	0	0	0	1	0	0	0	0	1	1	1	0	1	0	0	1	0	0	1	1	0	0	1	0	0	1	0	1	1	1	1	1	0	0	0	0	0	0	0	0	0
2_0791	0	0	0	0	0	0	1	0	0	1	0	0	0	0	0	0	0	1	0	0	1	0	0	0	0	0	1	0	0	0	0	1	0	0	0	0	0	0	0	0	1	0	0	1	1	1	0	0	0
1_0466	0	0	1	0	0	0	0	0	0	0	0	0	0	0	0	0	0	0	0	0	0	0	0	1	0	0	0	0	0	0	1	0	0	0	0	0	0	0	0	0	0	0	0	0	0	0	1	0	0
1_0734	0	0	0	0	0	0	0	0	0	0	0	1	0	0	0	1	1	0	1	0	0	0	0	0	0	0	0	0	0	0	1	0	0	1	0	1	0	1	0	0	0	0	0	0	1	0	0	0	0
1_0957	1	0	1	0	1	1	0	0	0	0	0	0	0	0	0	0	0	0	0	0	1	0	0	0	0	0	0	0	0	0	0	0	1	0	0	0	0	1	0	0	1	1	1	0	0	0	0	0	0
1_1185	0	0	0	1	0	0	0	0	0	0	0	1	0	0	0	0	1	1	1	0	1	0	0	1	0	0	1	1	0	0	1	1	0	0	0	1	1	1	1	0	0	0	0	0	0	0	0	0	0
2_0534	0	0	0	0	0	0	0	1	0	0	0	0	0	0	0	0	0	0	1	1	1	0	1	0	1	1	0	0	1	1	0	0	0	0	0	1	1	1	1	1	1	0	1	0	0	0	0	0	0
2_0887	1	0	1	1	1	0	1	0	0	0	0	0	1	0	0	0	0	0	0	1	0	0	0	0	0	0	0	1	0	0	0	0	0	0	0	0	0	0	0	0	1	0	0	1	0	1	0	0	0
2_1490	1	1	0	1	0	1	0	0	0	0	0	0	1	1	0	1	0	0	0	1	0	0	0	0	0	0	0	1	0	0	1	0	1	1	0	1	0	0	0	0	0	0	0	0	1	0	0	1	0
1_0057	0	0	1	0	0	0	0	1	1	1	1	0	0	0	1	0	0	0	0	1	0	1	0	0	0	0	0	0	0	1	0	1	1	0	0	0	0	1	0	0	0	0	0	0	1	0	1	1	0
2_0536	0	1	0	0	0	0	0	1	0	0	0	0	0	1	1	0	0	0	0	0	0	0	1	0	1	0	0	0	1	1	0	0	0	0	1	0	0	0	0	0	1	1	0	0	0	0	0	0	0
2_0891	0	1	0	0	0	1	0	0	0	0	0	0	0	1	0	1	0	0	1	1	0	0	1	1	1	0	0	0	0	0	0	0	0	0	0	1	1	0	0	1	0	0	0	0	1	0	0	1	1
2_1333	1	0	0	0	0	0	1	1	1	1	1	0	0	0	1	0	0	1	0	1	0	1	0	0	0	0	0	1	0	1	0	1	0	0	0	0	0	0	0	0	1	0	0	0	1	0	1	1	0
1_0697	0	0	1	0	0	0	0	0	0	1	NA	0	0	0	0	0	0	0	0	1	0	0	0	0	0	0	0	0	0	0	0	0	1	0	0	0	0	0	0	0	0	1	1	1	1	1	1	0	1
1_1206	0	0	1	0	0	0	0	1	0	1	1	0	0	0	0	0	0	0	0	0	0	0	0	0	0	0	0	0	0	1	0	1	1	0	0	0	0	1	0	0	0	1	0	0	1	0	1	0	0
2_0160	1	0	1	1	1	0	1	1	0	1	1	0	1	0	0	0	NA	0	0	0	0	0	NA	0	0	0	0	1	0	1	0	1	0	0	0	0	0	0	0	0	1	0	0	1	0	1	0	0	0
1_0667	0	0	0	1	0	0	0	1	1	0	1	1	0	0	1	0	0	0	0	1	0	1	0	1	1	0	0	0	0	1	0	0	1	1	1	0	0	0	0	0	0	0	0	0	0	0	0	0	0
2_0272	1	1	0	0	1	0	1	0	0	0	0	1	1	1	0	0	0	1	0	0	0	0	1	1	0	0	1	1	0	0	0	0	0	0	0	1	0	0	0	0	1	0	0	0	0	0	0	1	0
2_0287	1	1	1	0	1	0	1	1	1	0	1	0	0	1	0	0	0	1	0	0	0	1	0	0	0	0	0	1	0	1	0	1	0	0	0	0	0	0	1	0	1	1	0	0	1	0	0	0	0
2_0733	0	0	0	1	0	0	0	0	0	0	0	1	0	0	0	1	1	0	0	0	1	0	1	0	0	0	0	0	1	0	0	0	0	1	0	0	0	0	1	0	0	0	0	0	0	0	0	1	0
1_0971	0	1	0	0	0	0	0	0	0	0	0	0	0	1	0	0	0	0	1	0	1	0	1	0	1	1	0	0	1	0	1	0	0	0	1	1	1	1	1	1	0	0	0	0	0	0	0	0	0
2_0824	0	1	0	0	0	0	0	1	0	0	1	0	0	1	0	0	0	0	0	0	0	0	0	0	0	1	0	0	0	1	0	0	0	0	0	0	0	0	0	0	0	0	0	1	0	1	0	0	0
1_0052	0	0	0	0	1	0	0	0	0	1	1	0	0	0	0	0	1	1	0	0	0	0	1	0	0	0	0	1	1	0	1	0	0	1	0	1	1	0	1	1	0	1	0	0	0	0	0	0	1
2_0496	0	0	0	0	0	1	0	0	0	0	NA	0	0	0	0	1	1	0	0	0	1	0	1	0	0	1	0	0	1	0	1	0	0	0	0	1	1	1	1	1	0	0	0	0	0	0	0	0	0
1_0044	0	0	1	0	0	0	0	1	0	1	1	0	0	0	1	0	1	0	0	0	0	0	0	0	0	0	0	0	0	1	1	1	0	1	0	1	1	0	0	0	0	0	1	1	0	1	1	0	1
1_0896	0	1	1	0	0	0	1	0	0	0	0	0	0	1	0	0	0	0	0	1	0	0	0	0	0	0	0	1	0	0	0	0	1	0	0	0	0	0	0	0	0	1	0	0	1	0	1	0	0
1_0949	0	1	0	0	0	0	0	0	0	0	0	0	0	1	1	0	0	1	1	0	1	0	1	0	0	1	0	1	0	0	1	0	0	0	1	1	0	1	1	0	0	0	1	0	NA	0	0	1	0
1_0376	0	0	0	0	0	0	0	0	0	0	0	1	0	0	0	0	1	0	1	1	0	0	0	1	0	0	0	0	0	0	0	0	1	1	0	1	0	1	1	0	0	0	0	0	1	0	0	0	0
2_0439	0	0	0	0	0	0	0	1	1	1	1	0	0	0	0	0	0	0	1	0	1	1	0	1	0	1	0	1	0	1	1	1	1	1	0	0	1	0	0	0	0	0	0	0	0	0	1	0	0
2_0736	0	1	0	0	0	0	0	0	0	0	0	0	0	1	0	0	0	0	0	0	0	0	0	0	0	0	0	0	0	0	0	0	0	0	0	0	0	1	0	0	0	1	0	1	0	1	1	0	0
2_1062	0	0	0	0	0	0	0	1	1	1	1	0	0	0	0	0	0	0	1	0	1	1	0	1	0	1	0	1	0	1	1	1	1	1	0	0	1	0	0	0	0	0	0	0	0	0	1	0	0
1_0625	1	0	1	1	0	0	1	0	0	1	0	0	0	0	0	0	0	1	0	1	0	0	0	0	0	0	0	0	0	0	1	1	1	0	0	0	0	0	0	0	0	1	0	1	1	1	0	1	1
2_0502	0	1	0	0	0	0	0	1	1	0	1	0	1	1	1	0	0	0	0	0	0	1	0	1	0	0	0	0	0	0	1	1	0	1	0	1	1	0	1	1	0	0	0	0	0	0	0	1	0
2_1354	0	0	0	0	0	0	0	1	0	1	1	0	0	0	1	0	1	0	0	0	0	1	0	0	0	1	1	1	0	1	0	1	0	0	1	0	0	0	0	0	0	0	0	0	0	0	1	0	0
2_1447	0	1	0	1	0	0	0	0	0	0	0	0	0	1	0	0	0	0	0	0	0	0	0	0	0	1	1	1	0	0	0	0	1	0	1	0	0	0	0	0	0	0	0	0	1	0	0	0	0
1_0414	1	0	1	0	0	0	0	0	0	0	0	0	0	0	0	0	0	1	1	0	1	0	0	1	0	0	0	0	1	0	0	0	0	0	1	1	0	1	1	1	1	1	0	0	0	0	0	0	0
2_0104	0	0	1	1	1	0	0	0	0	0	1	0	0	0	1	0	0	0	0	0	1	0	1	0	1	1	0	0	1	0	0	0	0	0	1	0	0	0	0	0	0	0	0	1	0	1	0	0	0
2_0419	0	1	0	0	0	1	1	1	1	0	0	0	0	1	1	0	0	0	0	0	0	1	0	0	0	0	1	1	0	0	0	0	1	0	0	0	0	0	0	0	0	1	0	1	1	1	0	1	0
2_0475	1	1	NA	0	1	0	1	0	0	0	0	0	1	1	0	0	0	1	0	1	0	0	0	0	0	0	1	1	0	1	0	0	1	0	0	0	0	0	0	0	1	1	0	1	1	1	0	1	1
1_0521	0	0	1	0	0	1	NA	0	0	0	0	1	0	0	0	0	0	1	0	0	0	0	0	0	0	0	1	1	0	0	0	0	0	0	0	0	0	0	0	0	1	0	0	0	0	0	1	1	1
1_0793	1	1	0	1	0	1	1	0	0	0	0	0	1	1	0	1	0	0	0	1	0	0	0	0	0	0	0	1	0	0	1	1	1	1	0	1	0	0	0	0	0	0	0	0	1	0	0	1	0
1_1118	1	0	0	0	0	0	0	1	1	0	1	0	0	0	1	0	1	0	1	0	0	1	0	0	0	0	0	0	0	1	1	1	1	0	0	0	0	0	0	0	0	0	1	1	1	1	1	0	0
1_1458	1	1	0	1	1	0	0	0	0	0	0	0	0	1	0	0	0	1	1	1	0	0	0	1	1	1	0	0	1	0	0	0	1	1	1	1	0	0	0	0	0	1	0	0	1	0	0	0	0
2_0561	1	0	0	1	1	0	0	1	1	0	1	1	1	0	1	0	0	1	0	0	0	1	1	0	0	1	0	0	1	0	0	0	0	0	1	0	0	0	0	0	0	0	0	0	0	0	0	0	0
2_1244	0	0	1	0	0	0	0	0	0	1	0	0	0	0	0	0	0	0	0	0	0	0	0	0	0	0	0	0	0	0	1	0	0	1	0	0	0	0	0	0	0	0	0	1	0	1	1	0	0
1_0172	0	1	0	1	0	0	0	0	0	1	NA	0	0	1	0	1	0	0	0	0	0	0	1	0	1	0	0	1	1	0	0	1	0	1	1	1	0	0	1	0	0	0	0	0	0	0	0	1	0
1_0891	1	0	0	0	1	0	1	0	0	0	0	1	1	0	0	0	0	1	0	1	0	0	0	1	0	0	1	0	0	0	1	0	0	0	0	0	0	0	0	0	1	1	0	0	0	0	0	1	0
1_1199	0	0	1	0	0	0	0	1	1	1	1	0	0	0	1	0	0	0	0	0	0	1	0	1	0	0	0	0	0	1	0	1	0	0	0	0	0	0	0	0	0	0	0	0	0	0	0	0	0
1_1354	1	0	1	1	1	0	0	1	0	1	NA	0	1	0	0	0	0	0	0	0	0	0	0	0	0	0	0	1	0	1	0	1	0	0	0	0	0	0	0	0	1	0	0	0	0	0	1	0	0
2_1018	0	0	0	0	0	1	0	1	0	0	1	1	0	0	0	1	1	0	1	1	1	0	0	1	0	0	0	0	0	1	1	0	1	0	0	1	0	1	1	1	0	0	1	0	0	0	1	0	1
1_1049	1	0	1	0	0	0	0	0	0	0	0	0	0	0	0	0	0	1	0	1	0	0	0	0	0	0	0	1	0	0	0	0	1	0	0	0	0	1	0	0	0	0	0	0	0	0	1	1	0
2_0422	1	1	0	0	1	0	1	0	1	1	1	0	1	1	1	0	0	1	0	1	0	1	0	0	0	0	0	0	0	0	0	1	1	0	0	0	0	0	0	0	0	1	0	1	1	1	1	1	0
2_0119	0	0	0	0	1	0	0	1	0	1	0	0	0	0	0	0	1	0	0	0	0	0	0	1	1	1	0	0	0	0	1	0	0	0	0	0	0	0	0	0	0	0	1	1	0	1	1	0	0
2_0524	0	0	1	0	0	0	0	0	0	1	0	0	0	0	0	0	0	0	0	0	0	0	0	0	0	0	0	0	0	0	0	0	0	1	0	0	0	0	0	0	0	0	1	0	0	0	1	0	0
1_0132	0	0	0	1	0	1	0	1	1	1	0	1	0	0	0	0	1	0	1	0	1	1	1	1	1	0	0	0	1	1	0	1	0	1	1	0	0	1	0	1	0	1	0	1	0	1	0	0	0
1_0240	0	0	1	0	0	0	0	0	0	1	0	0	0	0	0	0	0	0	0	0	0	0	0	0	0	0	0	0	0	0	0	0	0	1	0	0	0	0	0	0	0	0	1	0	0	0	1	0	0
2_1040	0	0	1	0	0	0	0	0	0	1	0	0	0	0	0	0	0	0	0	0	0	0	0	0	0	0	0	0	0	0	0	0	0	1	0	0	0	0	0	0	0	0	1	0	0	0	1	0	0
1_1534	0	0	0	1	0	0	1	0	0	0	0	1	0	0	0	1	1	0	0	0	1	0	1	0	0	0	0	0	1	0	0	0	0	1	0	0	0	0	1	0	0	0	1	1	0	1	0	1	1
1_0128	0	0	1	0	0	1	NA	NA	0	1	0	0	NA	0	1	1	1	0	1	0	0	1	0	0	0	0	0	0	0	0	1	0	1	0	0	0	0	0	0	0	0	0	0	0	1	0	1	0	0
2_0563	0	0	1	1	1	0	1	1	1	0	NA	1	1	0	1	0	0	1	0	0	0	1	1	0	0	0	0	0	0	1	1	1	0	1	0	1	0	1	0	0	0	0	0	0	1	0	0	0	1
1_1319	0	0	NA	0	0	0	0	1	0	0	1	0	0	0	0	0	0	0	0	1	0	0	0	0	0	0	0	0	0	0	0	0	1	0	0	1	0	0	0	0	1	1	0	1	1	1	1	0	1
2_0334	0	0	0	1	0	0	0	1	1	1	1	0	0	0	1	0	0	0	0	0	0	1	1	0	1	1	0	0	1	1	0	1	0	0	1	0	0	0	0	0	0	0	0	1	0	1	1	0	1
1_0534	0	0	1	1	1	0	0	0	0	0	0	0	0	0	0	0	0	1	0	0	0	0	0	0	0	0	0	0	0	0	0	1	0	0	0	0	0	0	0	0	1	1	0	1	1	1	0	1	0
2_0096	0	1	1	0	0	0	0	0	0	1	0	0	0	1	0	0	0	1	0	1	0	0	0	0	0	0	0	0	0	0	0	0	1	0	0	0	1	1	0	0	1	0	0	1	0	1	1	1	0
2_0885	0	0	0	1	0	0	0	1	1	1	1	1	0	0	1	0	0	0	0	0	0	1	0	0	0	0	0	0	0	1	0	1	1	0	0	0	0	0	0	0	0	0	0	1	0	1	1	0	1
1_0013	0	0	0	0	0	0	0	0	0	0	0	1	0	0	0	0	1	0	0	0	0	0	1	1	1	1	0	0	1	0	1	0	0	1	1	1	0	0	1	1	0	0	0	0	0	0	0	0	0
2_0855	1	0	1	0	1	1	0	0	0	0	0	0	0	0	0	0	0	0	0	0	1	0	0	0	0	0	0	0	0	0	0	0	1	0	0	0	0	1	0	0	1	1	0	0	0	0	1	0	0
2_1505	0	1	1	0	0	0	0	0	0	1	0	0	0	1	0	0	0	0	0	0	0	0	0	0	0	0	0	0	0	0	0	1	1	0	0	0	0	0	0	0	0	1	0	1	1	1	1	0	1
1_0297	0	0	0	0	0	0	0	0	0	0	0	0	0	0	0	1	0	0	1	0	1	0	1	1	1	1	0	0	1	0	0	0	0	1	1	1	1	0	1	1	0	0	0	0	0	0	0	0	1
1_0749	0	0	0	0	0	1	1	0	0	0	0	0	0	0	0	1	0	0	0	0	1	0	1	0	1	0	0	0	0	0	0	0	0	0	1	0	1	1	1	1	0	0	1	1	0	1	1	1	0
1_0818	0	0	0	1	0	0	0	1	1	1	1	1	0	0	1	1	1	0	0	0	1	1	0	0	0	1	0	1	0	1	1	1	0	0	0	0	0	1	0	0	1	0	1	0	0	0	0	1	0
2_0796	0	0	0	0	0	0	0	1	1	1	1	0	0	0	0	0	0	0	1	0	1	1	0	1	0	1	0	1	0	1	1	1	1	1	0	0	1	0	0	0	0	0	0	0	0	0	1	0	0
1_0843	1	1	0	1	1	1	0	0	0	0	0	1	1	1	0	0	0	1	1	0	1	0	1	0	0	0	1	0	1	0	0	0	0	0	1	0	1	0	0	1	1	0	0	0	0	0	0	0	0
1_1080	1	1	0	0	1	1	0	0	0	0	0	0	0	1	0	1	0	0	1	1	1	0	0	0	0	0	0	0	0	0	1	0	1	0	0	1	1	1	1	1	0	1	1	0	1	0	0	0	1
1_1330	1	0	1	0	1	0	1	0	0	0	0	0	1	0	0	0	0	0	1	1	0	0	0	0	0	0	0	0	0	0	1	0	0	0	0	0	0	0	0	0	0	1	0	0	1	0	0	1	0
1_0411	0	0	1	0	0	0	0	0	0	1	0	0	0	0	0	0	0	0	0	1	0	0	0	0	0	0	0	0	0	0	0	0	0	0	0	0	0	0	0	0	1	0	0	1	0	1	1	0	0
1_1528	1	1	1	0	1	1	0	1	0	0	0	0	1	1	0	0	0	0	0	0	0	0	0	0	0	0	1	1	0	1	0	0	1	0	0	0	0	0	1	0	1	0	0	0	0	0	0	0	0
2_1266	0	0	0	1	1	0	1	0	0	1	0	0	0	0	0	0	0	0	0	0	0	0	1	0	0	0	1	1	1	0	0	0	1	0	1	0	0	0	0	1	1	1	0	1	1	1	1	0	NA
1_1196	0	0	1	0	0	1	0	1	0	1	0	1	0	0	0	0	0	0	0	1	1	0	0	0	0	0	0	0	0	1	0	1	1	0	0	0	1	0	0	0	0	0	0	1	0	1	1	1	0
1_0869	0	0	NA	0	0	1	1	0	0	0	0	0	0	0	0	1	0	0	0	1	1	0	0	0	0	0	0	0	0	0	0	0	1	0	0	1	0	0	0	0	1	1	1	0	0	1	1	1	1
2_0388	1	0	0	0	0	0	1	0	0	0	0	0	1	0	0	0	0	1	0	0	0	1	0	0	0	0	0	0	0	0	0	0	0	0	0	0	0	0	0	0	1	NA	0	1	NA	1	0	0	0
1_1453	0	0	0	0	0	1	0	1	0	0	1	1	1	0	1	0	0	0	0	0	0	1	0	0	1	0	0	0	0	1	0	1	0	1	0	0	1	1	0	0	0	1	0	1	0	0	0	0	1
2_0362	0	1	1	0	0	1	1	0	0	0	0	0	0	1	0	0	0	1	0	0	0	0	0	0	0	0	0	0	0	0	0	1	0	0	0	0	1	0	0	0	0	0	0	1	0	1	0	0	1
2_0644	1	1	0	0	1	0	0	1	1	0	1	1	1	1	1	0	0	1	0	0	0	1	1	0	1	0	1	1	1	1	0	0	0	0	1	0	0	1	0	0	0	0	0	0	0	1	0	0	1
2_1353	0	1	0	0	1	1	0	1	1	0	1	0	0	1	1	1	0	0	0	1	1	1	0	0	1	1	0	0	0	1	0	1	1	0	1	0	0	1	0	0	0	1	0	0	1	0	0	1	1
2_1452	1	1	1	0	0	1	0	0	0	1	0	0	1	1	0	1	0	1	0	0	1	0	0	0	0	0	0	0	0	0	0	0	0	1	0	0	1	0	1	0	1	0	0	0	0	0	0	0	0
1_0003	0	1	1	1	0	0	1	1	0	0	NA	1	1	1	1	0	0	1	1	0	0	0	0	0	0	0	0	0	0	1	0	1	1	0	0	0	0	0	0	0	0	1	0	1	1	1	1	0	0
1_0186	1	1	0	1	0	0	0	0	0	0	0	0	1	1	0	1	0	1	0	0	0	0	0	0	0	0	0	0	0	0	1	0	1	1	0	0	0	1	1	0	0	0	0	0	0	0	0	0	0
1_0270	0	1	0	0	1	0	0	1	1	0	1	0	0	1	1	0	0	0	0	1	0	1	0	1	0	1	0	0	1	1	1	1	0	1	1	1	0	0	0	0	0	1	1	0	0	0	0	0	0
1_0536	0	0	1	0	1	0	0	1	1	0	1	0	0	0	1	0	0	0	0	0	0	1	1	0	1	1	0	0	1	1	0	0	0	0	1	0	0	0	0	0	0	0	0	0	0	0	0	0	0
2_1223	1	1	0	0	1	0	1	1	1	1	1	0	1	1	1	0	0	0	0	1	0	1	0	0	0	0	0	0	0	1	0	1	1	0	0	0	0	0	0	0	1	0	1	1	0	1	0	0	0
2_1312	1	1	0	0	1	0	0	1	1	1	0	0	1	1	1	1	0	1	0	1	0	1	0	0	0	0	0	0	0	1	0	1	1	0	0	0	0	1	1	0	1	0	1	0	0	0	1	0	1
2_0100	0	0	1	0	1	0	0	0	0	0	0	0	0	0	0	0	0	0	0	0	1	0	0	0	0	0	1	1	0	0	0	0	0	0	0	0	0	0	0	0	1	1	0	0	0	0	1	1	0
1_0104	1	0	0	0	1	0	1	0	0	0	0	1	1	0	0	0	0	1	0	1	0	0	0	0	0	0	1	0	0	0	1	0	1	0	0	0	0	0	1	1	1	0	0	1	1	1	0	0	0
1_0470	1	0	1	0	1	0	0	0	0	1	0	0	0	0	0	0	0	0	0	1	0	0	0	0	0	0	0	1	0	0	0	0	1	0	0	0	0	0	0	0	1	1	0	0	0	0	1	1	0
1_0531	1	0	1	1	0	0	0	1	1	0	0	0	1	0	1	0	0	0	0	0	0	1	0	0	0	0	0	0	0	1	0	1	0	0	0	0	0	0	0	0	0	1	0	0	0	0	0	0	0
1_0817	1	1	0	0	0	1	0	1	1	0	0	0	0	1	1	1	0	0	1	1	1	1	0	0	0	0	1	1	0	1	0	1	1	0	0	0	1	1	0	0	1	0	1	0	1	0	0	0	1
1_1478	1	0	1	0	1	0	0	0	0	1	0	0	0	0	0	0	0	0	0	1	0	0	0	0	0	0	0	1	0	0	0	0	1	0	0	0	0	0	0	0	1	1	0	0	0	0	1	1	0
2_1473	1	0	0	1	1	0	1	0	0	0	1	1	0	0	1	0	1	1	1	0	0	0	0	1	0	0	0	0	0	0	0	1	0	0	0	0	0	0	1	0	1	0	0	1	0	1	0	0	1
2_0482	1	0	1	0	0	0	0	0	0	1	0	0	1	0	0	0	0	1	0	0	1	0	0	0	0	1	1	1	0	0	0	0	0	0	0	0	0	1	0	0	1	0	1	1	0	1	1	1	0
1_0046	0	1	0	1	0	1	0	0	0	0	0	1	0	1	0	1	1	0	1	0	0	0	1	0	0	1	0	0	1	0	1	0	0	0	1	1	1	0	1	1	0	0	1	0	0	0	0	0	0
1_0070	1	0	0	0	1	0	0	1	1	1	1	0	1	0	1	0	0	1	0	0	0	1	0	0	0	0	0	1	0	1	0	1	0	0	0	0	0	0	0	0	1	0	1	0	0	0	1	0	0
2_1335	0	1	0	0	0	1	0	1	0	1	1	0	0	1	1	0	0	1	1	0	0	0	1	0	1	1	0	1	1	1	0	0	0	0	1	1	1	1	0	1	0	0	1	NA	0	NA	1	1	0
2_1310	1	1	0	1	1	1	0	1	1	0	1	1	0	1	1	1	0	1	1	1	1	1	0	0	0	0	1	0	0	1	0	1	1	0	0	0	1	0	0	0	1	1	0	0	1	0	0	0	0
1_1178	1	0	1	1	1	0	1	1	0	1	NA	0	1	0	0	0	0	0	0	0	0	0	0	0	0	0	0	1	0	1	0	1	0	0	0	0	0	0	0	0	1	0	0	1	0	1	1	0	0
1_0673	1	1	1	1	1	0	0	1	1	0	NA	0	1	1	0	0	0	1	0	NA	0	1	0	0	0	0	0	0	0	1	0	0	0	0	0	0	0	0	0	0	1	0	0	0	0	0	0	0	0
2_0997	0	1	NA	0	1	0	1	0	0	1	0	0	1	1	0	0	0	0	0	0	0	0	0	0	0	0	0	1	0	0	0	1	0	0	0	0	0	0	0	0	0	1	0	0	0	1	1	1	1
1_0547	0	0	0	0	0	0	0	1	1	0	1	0	0	0	1	0	1	0	0	0	0	1	1	1	1	1	0	0	1	1	1	0	0	1	1	1	0	1	1	1	0	0	0	0	0	0	0	0	0
1_0846	0	0	1	1	0	0	1	0	0	1	1	0	0	0	0	0	0	1	0	1	0	0	0	1	0	0	0	0	0	0	1	0	0	1	1	0	0	0	0	0	0	1	0	1	1	1	0	1	1
2_0372	1	1	1	0	1	0	1	0	0	1	0	0	1	1	0	0	0	1	0	1	0	0	0	0	0	1	1	1	0	0	0	0	1	0	1	0	0	0	0	0	1	1	0	0	0	0	0	0	0
2_0631	0	0	1	0	0	0	0	1	1	0	1	0	0	0	1	0	0	1	0	1	0	1	0	0	0	0	0	0	0	1	0	1	0	0	0	0	0	0	0	0	0	0	1	0	0	0	0	1	0
1_1355	0	0	0	1	1	1	1	0	0	0	0	1	1	0	0	1	0	1	1	0	1	0	0	1	0	0	0	1	1	0	0	0	0	1	0	1	1	1	0	1	0	0	0	0	1	0	0	1	1
1_1445	0	1	1	1	0	0	1	1	1	1	0	0	0	1	0	0	0	0	0	0	1	1	0	0	0	0	0	0	0	1	0	0	0	0	0	0	0	0	0	0	0	1	0	0	0	0	1	0	0
2_0267	1	1	0	1	1	0	1	0	0	1	0	0	1	1	0	0	0	1	0	1	0	0	0	0	0	0	0	0	0	0	0	0	0	0	0	0	0	0	0	0	1	1	0	1	0	1	1	1	0
2_0690	0	0	1	0	1	0	0	1	1	1	NA	0	0	0	1	0	0	0	0	0	0	1	0	0	0	0	0	0	0	1	0	0	0	0	0	0	0	0	0	0	1	0	1	0	1	0	0	0	0
1_0111	1	1	1	1	1	0	1	0	0	1	0	0	1	1	0	0	0	1	0	1	0	0	0	0	0	0	0	0	0	0	0	0	0	0	0	0	0	0	0	0	1	1	0	1	0	1	1	1	0
1_0631	1	0	1	0	0	1	1	0	0	0	0	1	1	0	1	0	0	1	0	0	1	0	1	0	0	1	1	1	1	0	0	0	0	0	1	0	0	0	0	1	0	0	1	1	0	1	0	1	0
2_0013	1	1	1	0	1	0	1	0	0	0	1	0	1	1	0	0	0	0	0	1	0	0	0	0	0	0	1	1	0	0	0	0	1	0	0	0	0	0	0	0	1	1	0	0	0	0	1	1	0
1_0002	1	1	1	0	1	0	0	0	1	0	0	0	1	1	0	0	0	1	0	1	0	1	0	0	0	0	0	1	0	0	0	0	1	0	0	0	0	1	0	0	0	0	0	0	1	0	0	1	0
2_0781	0	0	0	0	0	0	0	0	0	0	1	1	0	0	0	0	0	0	1	0	0	0	1	0	1	1	0	0	1	1	1	0	0	1	0	1	1	0	1	1	0	0	1	0	0	0	0	0	1
2_0961	0	0	1	1	0	0	0	0	0	1	0	0	0	0	0	0	0	0	0	0	0	0	0	0	0	0	0	0	0	0	1	0	0	1	0	0	0	0	0	0	0	0	0	1	0	1	1	1	0
2_1293	1	1	1	1	1	0	0	0	0	0	0	0	1	1	0	0	0	1	1	1	0	0	0	0	0	0	0	0	0	0	0	0	1	0	0	0	1	0	0	0	1	1	0	0	1	0	0	1	0
2_1493	0	0	1	0	0	0	0	1	1	1	1	0	0	0	1	0	0	0	0	0	0	1	0	0	0	0	0	0	0	1	0	1	1	0	0	0	0	0	0	0	0	1	0	1	0	1	1	0	1
2_1094	1	0	1	0	1	0	0	0	1	0	0	0	1	0	1	0	0	0	0	1	0	1	0	0	0	0	0	1	0	0	0	0	0	0	0	0	0	0	0	0	1	0	1	0	0	0	1	0	0
1_0213	1	1	0	0	0	0	1	0	0	1	0	0	1	1	1	0	0	0	0	1	0	1	0	0	0	0	0	0	0	0	0	0	1	0	0	0	0	0	0	0	1	1	0	1	1	1	1	1	0
1_0404	0	0	0	0	0	0	0	0	0	1	0	1	0	0	0	1	1	0	1	0	1	0	1	1	1	0	0	0	1	0	1	0	0	1	1	1	1	1	1	1	0	0	0	0	0	0	0	0	1
1_0741	1	1	1	0	0	1	0	0	0	1	0	0	1	1	0	1	0	1	0	0	1	0	0	0	0	0	0	0	0	0	0	0	0	1	0	0	1	0	1	0	1	0	0	0	0	0	0	0	0
1_1105	0	1	1	0	0	0	1	0	0	0	0	0	0	1	0	0	0	0	0	0	0	0	0	0	1	1	0	0	0	0	0	0	1	0	0	0	0	1	0	0	1	1	0	0	1	0	1	0	0
2_0707	1	1	0	0	0	1	0	1	1	0	0	0	0	1	1	1	0	1	1	1	1	1	0	0	0	0	1	1	0	1	0	1	1	0	0	0	1	1	0	0	1	0	1	0	1	0	0	0	1
1_0798	1	0	1	0	0	0	1	0	0	0	0	0	0	0	0	0	0	1	0	1	0	0	0	0	0	0	0	1	0	0	0	1	1	0	0	0	0	1	0	0	0	0	0	0	0	0	1	1	0
1_0848	0	0	1	0	0	1	1	0	0	0	0	0	0	0	0	1	0	0	0	0	1	0	1	0	1	0	0	0	0	0	0	0	0	0	1	0	1	1	1	1	0	0	1	1	0	1	1	1	0
2_0269	0	1	0	0	1	0	1	1	1	1	1	0	0	1	1	0	0	1	0	0	0	1	0	1	1	0	0	1	0	1	0	0	0	0	0	0	0	0	0	0	0	1	0	1	1	1	1	1	0
2_0320	0	0	0	0	0	0	0	1	1	0	0	1	0	0	1	1	1	NA	0	0	1	1	0	1	0	1	0	0	0	1	1	1	NA	NA	0	0	0	0	1	0	0	0	0	1	1	1	0	0	0
1_0221	1	0	0	0	1	1	0	1	1	0	1	1	0	0	1	1	0	1	1	0	0	1	0	1	0	0	1	0	0	1	1	0	1	0	0	0	1	0	1	0	0	1	0	1	1	1	0	1	0
1_0130	0	0	1	1	0	0	1	0	0	0	0	0	0	0	0	0	0	0	0	1	0	0	0	0	0	0	0	1	0	0	0	0	1	0	0	0	0	0	0	0	0	1	1	1	1	1	1	0	1
1_0317	1	0	1	1	1	0	1	1	0	1	1	0	1	0	0	0	0	0	0	0	0	0	0	0	0	0	0	1	0	1	0	1	0	0	0	0	0	0	0	0	1	0	0	1	0	1	1	0	0
1_0952	1	0	1	0	1	1	0	1	1	1	1	0	1	0	1	0	0	1	0	0	0	1	0	0	0	0	0	0	0	1	0	0	0	0	0	0	0	0	0	0	1	0	0	0	0	0	1	0	0
2_0197	0	1	1	0	0	1	0	0	0	0	0	0	0	1	0	1	0	0	0	0	1	0	0	0	1	1	0	0	0	0	0	0	1	0	1	0	0	1	0	0	0	1	0	1	1	1	1	0	0
2_0249	0	1	1	0	0	0	1	0	0	1	0	0	0	1	0	0	0	1	0	1	0	0	0	0	0	0	0	0	0	0	0	0	1	0	0	0	0	0	0	0	0	0	0	1	1	1	1	1	0
2_0880	0	1	1	1	0	0	0	1	1	1	0	0	0	1	0	0	0	0	0	0	1	1	0	0	0	0	0	0	0	1	0	0	0	0	0	0	0	0	0	0	0	0	0	1	0	1	1	0	0
2_1216	0	0	1	0	0	1	1	0	0	0	0	0	0	0	0	1	0	0	0	0	1	0	1	0	1	0	0	0	0	0	0	0	0	0	1	0	1	1	1	1	0	0	1	1	0	1	1	1	0
2_1426	0	1	0	0	0	0	1	0	0	0	0	0	0	1	0	0	1	0	0	0	0	0	1	0	0	0	1	0	1	0	0	0	0	1	0	1	1	1	1	1	0	0	1	0	0	0	0	0	1
1_0293	1	0	1	0	0	0	1	0	1	1	0	0	0	0	0	0	0	1	0	0	0	1	0	0	0	0	0	0	0	1	0	1	0	0	0	0	0	0	0	0	0	0	0	1	0	1	0	1	1
1_1061	0	1	1	0	1	0	1	0	0	1	0	0	0	1	0	0	0	0	0	1	0	0	0	0	0	0	0	0	0	0	0	0	1	0	0	0	0	1	0	0	1	1	1	1	1	1	1	0	0
2_0172	0	0	1	0	0	0	1	0	0	0	0	0	0	0	0	0	1	0	1	1	0	0	1	1	0	0	1	1	1	0	0	0	0	0	1	1	0	0	0	1	0	0	0	0	1	0	0	1	0
1_0260	1	1	0	0	1	0	0	0	1	0	NA	0	1	1	0	0	0	0	0	1	0	1	0	0	0	1	0	0	0	0	1	1	0	1	0	0	0	0	0	0	1	1	1	0	1	0	1	1	0
1_1484	1	0	0	1	0	1	0	0	0	0	0	1	0	0	0	0	1	0	1	0	1	0	1	1	1	1	1	0	1	0	1	0	0	1	1	1	1	0	0	1	0	0	0	0	0	0	0	0	0
2_0298	0	0	0	0	0	0	0	1	0	0	NA	0	0	0	0	1	1	0	1	0	1	0	1	1	1	1	0	0	1	1	1	0	0	1	1	1	1	0	1	1	0	0	1	0	0	0	1	0	1
1_0786	1	1	0	0	1	1	1	1	1	1	0	0	1	1	0	0	0	1	0	1	1	1	0	0	0	0	0	1	0	0	0	1	1	0	0	0	0	0	0	0	1	0	0	1	1	0	0	1	0
1_0933	1	1	0	0	1	0	1	1	1	1	1	0	1	1	1	0	0	1	0	1	0	1	0	0	0	0	0	1	0	1	0	1	1	0	0	0	0	0	0	0	1	1	0	1	1	1	1	1	1
2_0427	1	0	1	0	1	0	1	0	1	0	0	0	0	0	1	0	0	0	0	1	0	1	0	0	0	0	0	1	0	0	0	0	1	0	0	0	0	0	0	0	0	0	1	1	0	1	0	1	0
1_0683	1	0	0	0	1	0	1	0	0	0	0	0	1	0	0	1	0	1	0	0	0	0	1	0	1	0	0	1	1	0	0	0	0	1	1	1	0	0	1	0	1	NA	NA	1	0	1	0	1	1
1_0510	0	0	0	1	0	0	1	1	1	0	1	0	0	0	1	0	0	0	1	0	0	1	1	1	1	0	1	0	1	1	0	1	1	1	1	1	1	0	1	1	0	1	1	0	0	0	0	0	1
1_1435	0	1	0	0	0	1	0	0	0	0	0	0	0	1	0	0	0	0	1	0	0	0	1	1	1	0	1	0	1	0	0	0	0	1	1	1	1	0	1	1	0	0	0	0	1	0	0	0	1
2_0023	1	0	0	1	1	1	1	0	0	0	0	1	0	0	0	1	0	1	0	1	1	0	0	1	0	1	0	0	0	0	0	0	0	0	0	0	1	0	1	0	1	0	0	0	0	0	0	0	0
2_0862	0	0	0	0	0	0	0	1	1	1	1	0	0	0	1	0	0	0	0	1	0	1	0	0	0	0	0	0	0	1	0	1	1	0	0	0	0	1	0	0	0	0	0	0	1	0	1	1	0
2_1428	0	0	0	0	0	0	0	0	0	0	0	0	0	0	0	1	1	0	0	0	0	0	1	1	1	1	0	0	1	0	1	0	0	1	1	1	0	1	1	1	0	0	0	0	0	0	0	0	0
1_0455	0	0	0	0	0	1	0	0	0	1	0	0	1	0	0	1	0	0	1	0	1	0	0	1	0	1	1	0	1	0	1	0	0	1	1	1	0	1	0	0	0	0	0	0	0	0	0	0	1
1_0620	0	0	0	1	0	0	1	0	0	0	0	1	0	0	0	1	1	0	0	0	0	0	1	0	1	0	1	0	1	0	0	0	0	0	1	1	0	1	1	1	0	1	1	0	1	0	0	0	0
1_1365	0	0	1	0	0	0	1	0	1	0	1	0	0	0	1	0	0	0	0	0	0	1	0	0	0	1	0	1	0	1	0	1	0	0	0	0	0	0	0	0	0	0	0	1	1	1	1	0	0
1_1432	0	0	1	1	0	0	0	0	0	1	0	0	0	0	0	0	0	0	0	0	0	0	0	0	0	1	1	1	0	0	1	0	0	1	0	0	0	0	0	0	0	0	1	0	0	0	1	0	0
2_0159	1	0	0	1	1	1	0	1	0	1	0	1	1	0	1	0	0	0	0	0	0	1	0	0	1	0	0	0	0	1	0	1	0	1	0	0	1	1	0	0	1	0	0	0	1	0	1	0	1
2_0699	0	0	1	0	0	1	0	1	1	1	NA	1	0	0	1	0	1	0	1	0	1	1	1	0	0	1	0	0	1	1	0	0	0	0	0	0	1	0	0	1	0	0	1	0	0	0	0	0	1
1_0279	0	1	1	0	1	0	0	0	1	0	1	0	1	1	1	0	0	0	0	0	0	1	0	0	0	1	0	0	0	1	0	0	0	0	0	0	0	0	0	0	0	1	1	0	1	0	1	0	0
1_1042	0	0	1	0	0	0	1	1	1	0	1	0	0	0	1	0	0	0	0	0	0	1	0	1	1	0	0	1	0	1	0	0	0	0	0	0	0	0	0	0	0	0	0	0	0	0	0	1	0
1_1332	0	0	1	0	0	0	1	1	1	0	1	0	0	0	1	0	0	0	0	0	0	1	0	1	1	0	0	1	0	1	0	0	0	0	0	0	0	0	0	0	0	0	0	0	0	0	0	1	0
1_0112	1	0	NA	1	1	0	0	0	0	1	0	0	1	0	0	0	1	1	1	0	0	0	0	1	0	0	0	0	0	0	1	0	0	0	0	0	0	0	0	0	1	0	0	1	0	1	1	1	0
1_0137	0	1	1	0	0	0	1	1	1	1	NA	0	0	1	1	0	0	0	0	0	1	1	0	0	0	0	0	1	0	1	0	1	1	1	0	0	1	0	0	0	0	1	0	0	1	0	1	0	0
1_0669	1	0	1	0	1	0	0	1	1	0	0	1	0	0	1	0	1	1	0	1	0	1	0	0	1	1	0	0	1	0	0	0	0	1	0	1	1	0	0	0	1	1	0	1	0	1	0	0	0
1_1314	1	0	1	0	1	1	0	0	0	1	0	1	1	0	0	0	1	1	0	0	1	0	0	0	0	0	1	0	0	0	0	1	0	0	0	0	1	1	0	0	1	0	0	0	0	0	0	1	0
2_0467	0	0	0	0	0	0	0	0	0	0	0	1	0	0	0	1	1	0	1	0	0	0	0	0	0	1	0	0	0	0	1	0	0	1	0	0	0	0	1	1	0	0	1	1	0	0	0	0	0
2_0501	0	1	1	0	0	0	0	1	1	1	1	0	0	1	1	0	0	0	0	0	0	1	0	0	0	0	0	0	0	1	1	1	0	1	0	0	0	0	0	0	0	0	0	1	0	1	1	0	0
2_1032	0	0	0	1	0	0	1	1	1	1	NA	0	0	0	1	0	0	0	0	1	0	1	0	0	0	0	0	0	1	1	0	1	1	0	0	0	0	0	0	0	0	0	0	1	1	1	1	0	0
2_0970	0	1	1	0	0	0	1	1	1	1	1	0	0	1	1	0	0	0	0	0	1	1	0	0	0	0	0	1	0	1	0	1	1	1	0	0	1	0	0	0	0	1	0	0	1	0	1	0	0
1_0671	1	1	0	0	1	0	1	0	0	1	0	0	1	1	0	0	0	1	0	1	0	0	0	0	0	1	1	1	0	0	0	0	1	1	1	0	0	0	0	0	1	1	0	0	0	0	0	0	0
1_0919	1	1	0	0	1	0	1	0	0	0	0	1	1	1	0	1	0	1	1	1	0	0	0	0	1	0	0	0	0	0	0	0	1	0	0	1	1	1	1	1	1	1	1	0	1	0	0	0	0
2_0799	0	0	1	0	0	1	1	0	0	1	0	0	1	0	0	1	0	0	0	0	1	0	1	0	1	0	0	0	0	0	0	0	0	0	1	0	1	1	1	1	0	0	1	1	0	1	1	1	0
2_1035	1	1	1	1	1	0	1	0	0	1	0	0	1	1	0	0	0	1	0	1	0	0	0	0	0	0	1	0	0	0	0	0	1	0	0	0	0	0	0	0	1	1	0	1	1	1	0	1	1
2_1332	0	0	1	0	0	0	1	1	0	1	0	1	0	0	0	0	0	1	1	0	0	0	1	0	0	0	1	0	1	0	0	0	0	0	0	1	0	0	0	1	0	0	1	1	0	1	0	0	0
2_1409	1	0	0	0	0	1	1	1	1	0	0	0	1	0	1	0	0	0	1	1	0	1	1	0	1	1	0	1	1	1	0	0	1	0	1	1	1	1	0	1	1	1	1	0	1	0	0	1	0
1_0538	0	0	0	0	0	0	0	0	0	0	0	1	0	0	0	1	1	0	1	1	1	0	1	1	1	0	0	0	1	0	1	0	0	1	1	1	1	1	1	1	0	1	0	0	0	0	0	0	1
1_1430	0	0	1	1	0	0	0	0	1	1	0	0	0	0	1	0	0	0	0	1	0	1	0	0	0	0	1	0	0	0	0	1	1	0	0	0	0	1	0	0	0	0	1	0	1	0	0	1	0
2_0114	1	0	0	0	1	0	0	1	1	1	1	0	1	0	1	0	0	0	0	0	1	1	0	1	0	0	0	0	0	1	0	1	0	0	0	0	0	1	0	0	1	0	0	1	0	1	1	0	0
2_1189	1	1	1	0	1	0	1	1	0	1	NA	0	1	1	1	0	0	0	0	0	0	0	0	0	0	0	0	0	0	1	0	1	0	0	0	0	0	0	0	0	1	0	0	1	1	1	1	0	1
1_0012	1	0	1	0	1	0	0	1	1	1	NA	0	1	0	1	0	0	0	0	0	0	1	0	0	0	0	0	1	0	1	0	1	1	0	0	0	0	0	0	0	1	1	1	0	1	0	1	1	0
1_0610	1	1	NA	0	1	0	1	1	1	0	1	1	1	1	1	0	0	1	0	0	0	1	1	1	1	0	1	1	0	1	0	1	0	1	0	1	0	0	0	0	1	0	0	0	0	0	0	1	0
2_0434	0	0	NA	1	0	1	0	0	0	0	0	1	0	0	0	1	0	0	1	0	1	0	1	0	1	1	1	0	1	0	0	0	0	0	1	1	1	1	1	1	0	0	0	0	0	0	0	0	1
1_1262	1	0	1	0	0	0	1	1	1	1	1	0	0	0	1	0	0	1	0	1	0	1	1	0	0	0	0	0	1	1	1	1	1	0	0	0	0	0	0	0	0	0	0	1	1	1	0	0	1
1_1522	0	0	0	0	1	1	0	0	0	0	0	0	0	0	0	0	0	0	0	0	0	0	0	0	0	0	0	1	0	0	0	0	0	1	0	0	0	1	0	0	1	0	1	0	0	0	0	0	0
2_0428	0	0	0	0	0	0	0	1	1	1	1	0	0	0	0	0	0	0	1	0	1	1	0	1	0	1	0	1	0	1	1	1	1	1	0	0	1	0	0	0	0	0	0	0	0	0	1	0	0
2_0929	0	0	0	1	1	1	0	1	1	1	1	0	0	0	1	1	0	1	1	0	1	1	1	1	1	1	0	1	1	1	0	1	0	0	1	1	1	0	1	1	1	0	0	1	0	1	1	0	1
2_1246	0	0	0	0	1	0	0	0	0	1	0	0	0	0	0	0	1	0	0	0	0	0	0	0	1	0	0	0	0	0	1	0	0	1	1	1	0	0	0	0	1	0	0	1	0	1	1	1	0
1_0043	0	0	0	0	0	1	1	0	1	0	1	0	0	0	1	0	1	0	1	0	1	1	1	0	1	0	1	0	1	1	1	0	0	1	1	0	1	0	0	1	0	0	1	1	0	1	0	0	1
1_1180	0	1	1	0	0	0	1	1	0	1	0	0	0	1	0	0	0	0	1	1	0	0	1	1	0	0	1	1	1	0	0	0	1	0	0	0	0	0	0	1	0	1	1	0	1	0	0	1	1
1_0602	1	0	1	0	1	0	0	1	0	1	NA	0	1	0	0	0	0	1	0	1	0	0	0	0	0	0	0	1	0	1	0	1	1	0	0	0	0	0	0	0	1	1	1	0	1	0	1	1	0
2_1226	0	0	1	1	0	0	0	1	1	1	NA	0	0	0	1	0	1	1	0	0	0	1	0	0	0	1	1	0	0	1	0	0	1	0	1	0	1	0	0	1	0	1	0	0	1	0	0	0	1
1_0315	1	0	0	1	1	1	1	1	0	0	1	0	0	0	0	1	1	1	1	0	0	0	1	0	0	0	1	1	1	0	1	1	1	0	0	0	0	0	0	0	0	1	0	1	0	0	0	1	0
2_0141	0	0	1	0	0	0	1	1	1	1	1	0	0	0	1	0	0	0	0	0	0	1	0	0	0	1	0	0	0	1	0	1	0	0	0	0	0	0	0	0	0	0	0	1	NA	0	1	1	0
2_1217	1	1	1	0	0	0	1	1	1	0	1	0	0	1	1	1	0	1	0	1	0	1	0	0	0	0	0	0	0	1	0	0	1	0	0	0	0	0	1	0	1	1	0	0	0	0	1	1	1
1_0918	0	1	0	1	0	0	1	1	1	0	1	0	0	1	1	1	0	0	0	0	0	1	1	1	1	1	0	0	1	1	1	0	1	0	1	0	0	1	1	1	0	1	1	0	1	0	0	0	0
1_0025	0	0	1	0	0	0	1	0	0	1	0	1	0	0	0	0	0	1	1	0	0	0	0	0	1	0	0	1	0	0	1	0	0	0	0	0	0	0	0	0	1	0	0	1	0	1	1	1	0
1_0606	1	1	1	0	1	1	0	0	0	0	1	0	1	1	0	1	0	0	1	0	1	0	0	0	0	1	0	1	0	0	0	0	0	0	0	1	0	1	0	0	1	0	1	0	0	0	0	0	1
1_0627	0	0	1	0	1	0	0	0	1	1	0	1	0	0	0	0	1	1	0	1	0	1	1	0	0	0	0	0	1	0	0	1	1	0	1	0	1	0	1	1	1	1	1	1	0	1	1	0	0
1_1394	0	0	1	1	0	0	0	1	0	1	0	1	0	0	0	0	1	0	1	1	1	0	0	1	0	1	1	1	0	1	1	1	1	0	0	0	0	1	0	1	0	1	1	0	1	0	1	0	0
2_0062	0	1	0	1	0	1	0	0	1	0	0	1	0	1	0	1	0	0	1	0	1	1	0	1	0	1	1	0	0	0	0	0	0	0	1	0	0	1	0	0	0	0	1	0	0	1	0	0	0
2_0118	1	0	0	1	1	1	0	1	0	0	1	1	0	0	0	1	1	1	0	0	1	0	1	0	0	0	0	0	0	1	1	1	0	1	0	1	0	1	0	1	1	0	1	0	0	0	0	0	0
2_0332	1	1	1	1	1	0	0	0	1	0	0	0	1	1	0	0	0	1	0	0	0	1	0	0	0	0	0	0	0	0	1	1	0	0	1	0	0	0	0	0	1	0	1	0	1	0	0	0	0
2_1305	0	0	0	1	0	0	0	1	0	0	0	1	0	0	0	0	1	0	1	0	1	0	0	1	0	1	1	1	0	1	1	0	1	0	0	0	0	1	0	1	0	1	1	0	1	0	1	1	0
2_1381	1	0	0	0	1	0	0	1	1	1	1	0	1	0	1	0	0	0	1	0	0	1	0	0	0	1	1	0	0	1	1	1	1	0	0	0	0	0	0	0	1	0	0	1	1	1	1	0	1
1_0738	1	0	0	0	1	0	1	0	0	0	0	1	1	0	0	1	0	1	0	0	1	0	0	0	0	0	1	1	0	0	0	0	0	0	0	1	0	1	1	0	1	0	0	0	0	0	0	1	0
1_1046	1	0	1	0	1	0	0	1	1	1	1	0	1	0	1	0	0	0	0	0	0	1	0	0	0	0	0	1	0	1	0	1	1	0	0	0	0	0	0	0	1	1	1	0	1	0	1	1	0
1_1240	0	0	1	1	0	0	0	1	1	1	1	0	0	0	1	0	0	0	0	0	0	1	0	0	0	0	0	0	0	1	1	1	0	1	0	0	0	0	0	0	0	0	0	1	0	1	1	1	0
2_1302	1	0	1	1	1	0	1	1	1	1	NA	0	1	0	0	0	0	1	0	1	0	1	0	0	0	0	0	0	0	1	0	1	1	0	0	0	0	0	0	0	1	1	0	1	1	1	0	1	1
2_1078	0	0	0	1	0	1	0	0	0	0	0	1	0	0	0	1	1	0	0	0	0	0	1	1	1	1	0	0	1	0	1	0	0	1	1	1	1	1	1	1	0	0	1	0	0	0	0	0	1
1_1145	1	0	1	1	1	0	1	0	1	0	0	0	1	0	0	0	0	0	0	1	0	1	0	0	0	0	0	0	0	0	0	1	1	0	0	0	0	0	0	0	1	1	0	1	1	1	0	0	1
2_1192	0	0	1	0	0	0	0	1	1	0	1	0	0	0	1	0	1	0	0	0	0	1	0	1	0	0	0	0	0	1	1	1	0	1	0	0	0	0	0	0	0	0	0	1	1	1	0	0	0
1_0026	0	1	1	0	0	0	1	1	1	1	1	0	0	1	1	0	0	0	0	1	0	1	0	0	0	0	1	0	0	1	0	1	NA	0	0	0	0	0	0	0	0	NA	0	1	NA	1	1	0	1
1_0287	0	0	0	1	0	1	0	0	0	0	0	1	0	0	0	1	1	0	1	0	1	0	0	1	0	1	1	1	0	0	1	0	0	1	1	1	0	1	1	0	0	0	0	0	0	0	0	0	1
1_0658	1	0	NA	1	1	1	0	0	0	0	0	1	1	0	0	1	1	1	0	1	1	0	0	0	0	0	NA	1	0	0	1	0	1	1	0	1	1	1	1	1	1	0	0	0	0	0	0	1	1
1_0055	1	0	1	1	1	0	1	1	1	1	1	0	1	0	0	0	0	1	0	1	0	1	0	0	0	0	0	0	0	1	0	1	1	0	0	0	0	0	0	0	1	1	0	1	1	1	0	1	1
1_0442	1	1	1	1	1	0	0	1	1	1	0	0	1	1	0	0	0	0	0	0	1	1	0	0	0	0	0	0	0	1	0	0	0	0	0	0	0	0	0	0	1	0	0	0	0	0	1	0	0
2_1205	1	0	1	1	0	1	0	0	0	0	0	1	1	0	0	0	1	1	1	1	0	0	0	1	1	1	0	0	0	0	0	0	0	1	0	1	0	1	1	0	0	1	1	0	1	0	0	0	1
1_1068	0	1	1	0	0	0	1	1	1	1	NA	0	0	1	1	0	0	0	0	1	0	1	0	0	0	0	0	0	0	1	0	1	1	0	0	0	0	0	0	0	1	1	1	0	1	1	0	0	1
2_1121	1	0	1	0	1	0	1	0	0	1	0	0	1	0	0	0	0	1	0	0	0	0	0	0	0	0	1	0	0	0	0	0	0	0	0	0	0	0	0	0	1	0	0	1	0	1	1	0	1
1_1028	0	1	0	1	0	0	1	0	0	1	0	1	0	1	0	0	0	0	0	1	0	0	0	0	0	0	0	0	0	0	0	0	1	0	0	0	0	0	0	0	0	1	1	1	1	1	1	0	1
2_0414	0	0	1	0	0	0	0	1	1	1	1	0	0	0	1	0	0	0	0	1	0	1	0	0	0	0	0	1	0	1	0	1	0	0	0	0	0	0	0	0	0	1	1	1	1	1	1	0	1
2_0452	1	1	0	1	1	1	0	0	0	0	0	1	1	1	0	0	0	1	1	0	1	0	1	0	0	0	1	1	1	0	0	1	0	0	1	0	1	0	0	1	1	0	0	0	0	0	0	1	0
2_1151	0	0	0	0	0	1	0	0	0	0	1	0	0	0	0	1	0	0	1	0	1	0	1	0	0	1	0	0	1	1	0	0	0	1	1	1	1	1	1	1	0	0	1	0	0	0	0	0	0
2_0007	1	1	1	1	1	0	1	1	0	1	1	1	1	1	0	0	0	1	1	1	0	0	0	0	1	0	1	1	0	0	0	0	1	0	0	0	0	0	0	0	1	1	1	1	1	1	1	1	1
1_0383	0	1	1	1	0	0	1	0	0	1	0	0	0	1	0	0	0	0	0	0	0	0	0	1	0	1	0	0	0	0	1	0	0	1	0	0	0	0	0	0	0	1	0	0	1	0	1	1	0
1_0700	1	0	0	0	0	0	0	1	1	0	1	1	1	0	1	1	1	0	0	0	0	1	0	1	0	0	1	1	0	1	1	0	0	1	0	0	0	0	1	0	0	0	0	0	0	0	0	0	0
1_0988	1	0	1	1	0	0	0	1	1	1	1	1	0	0	1	1	0	0	0	0	1	1	1	1	1	1	0	0	1	1	0	1	0	1	1	1	1	1	1	1	0	1	0	0	0	0	0	0	1
2_0009	1	0	0	1	1	1	0	0	0	0	0	1	0	0	0	1	0	1	1	1	1	0	0	1	0	1	0	1	0	0	1	0	0	0	0	1	1	0	1	0	1	0	0	0	0	0	0	1	0
2_0093	0	0	0	1	0	1	0	0	0	0	0	1	0	0	0	1	1	0	1	0	0	0	0	1	1	1	1	1	0	0	1	0	1	1	0	1	0	0	1	1	0	0	1	0	0	0	0	1	0
2_0441	0	1	1	1	0	0	1	0	0	1	0	0	0	1	0	0	0	0	0	0	0	0	0	0	0	1	0	1	0	0	0	0	1	0	0	0	0	0	0	0	0	1	0	1	1	1	1	0	0
2_0546	0	0	1	0	0	1	1	0	0	1	0	0	0	0	0	1	0	0	1	1	1	0	0	0	0	0	0	0	0	0	1	1	1	0	0	0	0	0	1	1	1	1	1	0	0	0	0	1	0
2_0590	1	1	0	0	0	1	0	0	0	0	0	1	1	1	0	1	1	0	1	1	1	0	0	1	1	0	1	0	0	0	0	0	0	1	1	1	1	1	1	1	1	0	1	0	0	0	0	0	0
2_1133	0	0	1	0	0	0	1	1	0	1	1	0	0	0	1	0	0	0	0	1	0	0	0	0	0	0	1	0	0	1	0	0	1	0	0	0	0	1	0	0	0	1	0	1	1	1	1	1	0
2_1166	0	0	0	0	0	1	0	0	0	0	0	1	0	0	0	1	1	1	1	1	1	0	1	1	1	1	0	0	1	0	1	0	0	1	1	1	1	0	1	1	0	0	0	0	0	0	0	0	1
2_1435	1	0	0	0	1	1	0	1	1	1	1	0	1	0	1	0	0	1	1	1	1	1	0	1	0	1	0	1	0	1	1	1	1	1	0	0	1	0	0	0	1	0	0	0	0	0	1	1	0
1_0216	0	0	1	0	0	0	0	0	1	0	0	1	0	0	1	0	0	0	0	1	0	1	0	1	0	0	0	0	0	0	1	0	0	0	0	0	0	1	0	0	0	0	1	1	1	1	1	1	0
1_1200	0	0	1	0	0	0	1	0	0	1	0	0	0	0	0	0	0	1	0	1	0	0	0	1	0	0	1	1	0	0	0	0	1	0	0	0	0	0	0	0	1	1	0	0	1	0	1	1	0
2_0236	1	1	0	0	0	0	1	1	1	1	1	0	0	1	1	0	0	0	0	1	0	1	0	0	0	0	1	0	0	1	0	1	1	0	0	0	0	1	0	0	0	1	0	1	1	1	1	1	0
2_0494	1	0	1	0	1	0	1	1	1	1	1	0	0	0	1	0	0	1	0	1	0	1	1	0	0	0	0	0	1	1	1	1	1	0	0	0	0	0	0	0	0	0	0	1	1	1	0	1	1
1_0073	1	0	1	1	1	0	1	0	1	0	0	0	1	0	0	0	0	0	0	1	1	1	0	0	0	0	0	0	0	0	0	1	1	0	0	0	0	0	0	0	1	1	0	1	1	1	0	0	1
1_0597	1	1	0	1	1	1	0	1	1	1	NA	1	0	1	1	0	0	1	0	1	1	1	0	0	1	0	0	1	0	1	0	1	0	1	0	1	1	1	0	0	0	1	0	0	1	0	0	1	0
2_0210	0	0	1	1	0	0	0	1	1	1	0	0	0	0	0	0	1	0	1	1	0	1	1	1	1	0	0	0	1	1	0	1	1	1	1	0	0	0	0	1	0	1	1	1	1	1	1	0	0
1_0047	0	1	1	0	0	1	1	0	0	1	0	0	0	1	0	0	0	1	0	1	0	0	0	0	0	0	0	0	0	0	0	1	0	0	0	0	1	0	0	0	0	0	0	1	0	1	1	0	1
1_0437	0	1	0	1	0	0	1	0	0	0	0	1	0	1	0	1	1	0	0	0	0	0	1	0	1	0	1	0	1	0	0	0	0	0	1	1	0	1	1	1	0	1	1	0	1	0	0	0	0
2_0392	1	0	0	0	1	1	0	0	0	0	0	0	1	0	0	1	1	1	0	0	1	0	1	1	0	0	0	0	1	0	1	0	1	1	0	0	1	0	1	1	1	1	0	0	0	0	0	1	1
2_0748	1	0	0	1	1	0	0	0	0	1	0	1	1	0	0	0	1	0	0	1	0	0	0	0	0	1	1	1	1	0	0	1	1	1	1	0	0	1	1	0	1	1	0	0	1	0	1	1	0
2_0853	0	1	1	0	1	0	1	0	0	1	0	0	0	1	0	0	0	1	0	0	0	0	0	0	0	0	0	1	0	0	0	0	1	0	0	0	0	0	0	0	0	1	0	1	1	1	1	1	0
1_1224	0	0	1	1	0	0	0	0	0	1	1	1	0	0	0	0	1	1	0	0	0	0	1	1	0	0	1	0	1	0	1	0	0	1	1	0	1	0	1	1	0	0	0	1	0	1	1	0	1
2_0453	1	0	0	0	1	0	1	0	0	1	0	0	1	0	0	0	1	1	0	1	0	0	0	0	0	0	0	1	0	0	1	0	1	1	0	1	0	0	1	0	1	1	0	1	1	1	1	1	1
2_0625	1	0	0	1	1	1	1	0	0	1	0	1	1	0	0	0	0	1	0	1	0	0	1	1	0	1	1	1	1	0	0	0	0	0	1	1	1	1	1	1	1	0	1	1	0	1	0	1	0
2_0892	0	1	0	0	1	1	1	0	0	1	0	1	1	1	0	1	1	1	0	0	1	0	0	1	0	1	0	0	1	0	0	0	1	1	1	1	1	0	0	0	1	1	0	0	1	0	0	0	0
2_0896	0	0	0	0	0	1	1	0	0	1	0	0	0	0	1	0	0	0	1	1	0	1	1	0	1	1	0	1	0	0	0	1	1	0	1	1	1	1	0	1	1	1	1	0	1	1	0	1	1
1_0638	0	1	0	1	0	1	1	0	0	0	0	0	0	1	0	0	0	0	0	1	0	0	0	0	0	0	0	0	0	0	1	1	0	0	0	0	0	1	0	0	0	0	0	0	1	1	0	1	0
2_0921	1	1	0	1	1	1	1	0	0	1	0	1	1	1	0	0	0	1	0	0	1	0	0	1	0	1	1	1	0	0	0	0	0	0	0	1	1	1	1	1	1	0	1	1	0	1	0	1	0
1_0081	0	0	1	1	0	1	0	0	0	1	0	1	0	0	0	1	1	0	0	0	0	0	0	0	1	1	0	0	1	0	0	0	0	0	0	0	1	1	1	1	0	0	0	0	0	0	0	0	0
1_0565	1	1	0	1	1	1	0	0	0	0	0	1	1	1	0	1	1	0	1	0	1	0	1	1	0	0	0	0	1	0	0	0	0	1	1	1	0	0	1	1	1	0	1	0	0	0	0	1	0
1_0309	0	1	1	0	1	0	1	1	0	0	1	0	0	1	0	0	0	0	1	1	0	0	0	0	0	0	1	0	0	0	0	0	1	0	0	1	0	0	0	0	1	1	0	1	1	1	1	1	1
1_0635	0	0	0	0	0	0	0	0	0	1	0	1	1	0	0	0	1	0	0	0	0	0	1	1	1	1	0	1	1	0	1	0	0	1	1	1	0	1	1	1	0	0	1	0	0	0	0	0	1
1_1281	0	1	1	1	0	0	0	0	0	1	0	0	0	1	0	0	0	0	0	1	0	0	0	0	0	0	1	0	0	0	1	0	1	0	0	0	0	0	0	0	0	1	0	1	1	1	1	1	0
1_1345	0	1	1	0	0	1	1	1	1	1	1	1	0	1	1	0	0	1	0	1	1	1	0	0	0	0	0	0	0	1	0	1	1	0	1	1	0	1	0	0	0	1	1	1	1	0	0	0	0
2_0302	1	1	1	1	1	0	1	0	0	1	0	0	1	1	0	0	1	1	0	1	0	0	0	0	0	0	0	0	0	0	0	0	1	0	0	0	0	0	0	0	0	1	0	0	1	0	1	1	0
2_1315	0	1	0	0	0	0	0	1	0	0	0	0	0	1	0	1	0	0	0	0	0	0	1	1	1	1	1	1	1	0	1	0	0	1	1	1	0	1	0	0	0	0	0	0	0	0	1	0	1
1_0385	1	1	0	1	0	1	0	0	0	1	0	0	1	1	0	1	0	1	0	0	1	0	0	0	0	0	0	1	0	0	0	1	0	1	0	0	1	0	1	0	1	0	0	0	0	0	1	0	0
1_0518	0	1	NA	0	1	1	0	0	1	1	0	0	1	1	0	1	0	0	1	0	0	1	1	0	1	0	0	0	0	0	0	0	0	1	0	1	1	0	1	0	0	0	0	1	0	1	1	0	1
1_0023	1	0	0	1	1	0	1	0	0	1	0	0	0	0	0	0	1	1	0	0	0	0	0	0	0	1	0	0	1	0	0	0	0	1	1	1	1	0	1	1	1	1	1	1	0	1	1	1	0
1_0820	0	0	0	0	1	0	0	1	1	0	1	0	0	0	1	0	0	0	0	1	0	1	1	1	1	1	0	0	1	1	1	0	1	1	1	0	0	1	0	1	0	1	1	1	1	1	0	0	0
1_1133	1	0	1	1	1	0	0	1	1	1	1	0	1	0	1	0	0	0	0	0	0	1	0	0	0	0	0	1	0	1	0	1	0	0	0	0	0	1	0	0	1	1	0	1	1	1	1	1	0
1_1503	0	1	0	1	0	1	0	1	1	1	1	0	1	1	1	1	1	0	0	1	1	1	0	1	0	0	1	0	0	1	1	1	0	0	0	0	0	0	1	0	0	1	0	0	1	0	0	0	0
2_0020	0	1	0	1	0	1	0	0	0	0	0	1	0	1	1	1	1	0	1	0	0	0	1	0	0	1	0	0	1	0	1	0	0	0	1	1	1	0	1	1	0	0	1	0	0	1	0	0	0
2_0715	1	0	1	0	1	0	0	1	1	1	1	0	0	0	1	0	0	1	0	0	0	1	1	0	0	0	0	0	1	1	0	1	0	0	0	0	0	0	0	0	0	0	1	0	0	1	0	1	1
2_0906	0	0	1	1	0	0	0	1	0	1	0	1	0	0	0	0	1	1	0	0	0	1	1	1	1	0	1	1	1	1	1	0	0	1	1	0	1	0	1	1	0	1	0	0	0	0	0	0	0
2_0078	1	1	1	1	0	1	0	0	0	1	0	0	1	1	0	1	0	1	0	0	1	0	0	0	0	0	0	1	0	0	0	0	0	1	0	0	1	0	1	0	1	0	0	0	0	0	0	0	0
2_0602	0	0	1	0	0	1	1	1	1	0	0	0	0	0	1	1	0	0	1	0	0	1	1	1	1	0	0	0	0	0	0	0	0	0	0	1	1	0	0	1	0	0	0	1	1	1	0	1	1
1_0676	0	1	0	1	0	1	1	1	1	1	1	1	0	1	1	0	1	1	0	1	1	1	1	1	0	0	1	1	0	1	0	1	0	1	0	1	0	1	0	0	0	1	1	1	1	0	0	1	1
1_1349	1	0	0	1	1	0	0	0	0	1	0	0	1	0	1	0	0	0	1	1	0	1	1	0	1	0	1	0	0	0	0	0	0	0	0	0	0	1	0	1	1	0	1	1	0	1	1	1	0
1_1473	1	1	1	0	1	1	0	0	0	1	0	0	1	1	0	0	0	0	0	1	0	0	0	0	0	0	0	0	1	0	0	0	1	0	1	0	0	0	0	1	1	1	0	1	0	1	1	0	0
2_0192	1	1	0	1	0	1	0	1	1	0	1	0	1	1	1	0	0	1	1	1	1	1	0	1	0	0	1	1	0	1	0	1	1	1	0	0	0	0	1	0	0	1	0	0	1	0	0	1	0
1_0176	0	1	1	0	1	1	0	0	0	0	0	0	1	1	0	1	0	0	0	1	1	0	0	0	0	1	0	1	0	0	0	0	0	0	0	0	0	1	1	0	0	1	1	1	1	1	0	1	1
2_0173	0	1	0	1	0	0	0	0	NA	0	0	0	0	1	NA	1	1	0	0	0	0	NA	1	1	0	1	0	0	1	0	0	0	1	1	1	1	1	1	1	0	0	1	0	0	0	0	0	0	1
2_0101	0	NA	0	1	0	0	0	0	0	0	0	0	0	1	0	0	0	0	0	0	0	0	0	0	0	1	1	1	0	0	1	0	1	1	1	0	0	0	0	0	0	0	0	0	1	0	0	0	0
2_1015	0	1	1	0	1	0	1	0	0	0	0	0	0	1	0	0	0	0	0	1	1	0	0	0	0	1	0	0	1	0	0	0	0	0	1	0	0	0	0	1	1	1	0	0	0	0	1	0	0
2_1304	1	1	1	0	0	0	0	0	1	0	0	0	1	1	1	0	0	0	0	0	0	1	0	1	0	0	0	0	0	0	1	0	1	0	0	0	0	0	0	0	0	0	0	1	1	1	1	0	0
1_0138	0	0	0	0	0	1	0	0	0	0	0	1	0	0	0	1	1	0	1	0	1	0	1	1	1	0	0	0	1	0	1	0	1	1	1	1	1	1	1	1	0	0	1	0	0	0	0	1	1
1_0225	0	1	1	0	0	0	0	1	1	1	1	0	0	1	1	0	0	0	0	0	0	1	0	0	0	0	0	0	0	1	0	1	0	0	0	0	0	0	0	0	0	0	1	1	1	1	1	1	1
2_0092	0	0	0	0	1	0	0	1	0	1	1	0	1	0	0	0	0	1	0	0	0	0	0	0	0	1	0	1	0	1	0	1	0	0	0	1	0	0	0	0	1	0	0	1	1	1	1	1	0
2_0205	1	1	1	0	1	0	1	1	0	0	1	0	1	1	0	0	0	1	0	1	0	0	0	0	0	0	0	0	0	1	0	0	1	0	0	0	0	0	0	0	1	1	0	1	1	1	0	1	1
2_0582	0	0	1	0	0	0	0	1	0	0	0	1	1	0	0	0	1	1	0	1	0	0	0	0	0	1	0	0	0	1	1	0	0	0	0	1	0	1	0	0	0	0	0	0	1	0	1	0	0
2_0597	0	1	1	0	0	1	1	0	0	1	0	0	0	1	0	0	0	1	0	1	0	0	0	0	0	0	0	0	0	0	0	1	0	0	0	0	1	0	0	0	0	0	0	1	0	1	1	0	1
2_1025	0	1	1	0	0	0	0	0	1	0	0	1	0	1	1	0	1	0	0	1	0	1	0	0	0	0	0	1	0	0	1	0	1	1	0	0	0	0	0	0	0	1	0	0	0	0	1	1	1
2_1274	0	0	1	0	0	0	0	0	0	1	0	1	0	0	0	0	1	0	1	0	1	0	0	1	1	1	1	1	0	0	0	1	1	1	0	1	0	1	1	0	0	1	0	0	1	0	1	0	0
1_1187	0	0	1	0	0	0	1	1	1	1	1	0	0	0	1	0	0	0	0	0	1	1	0	0	0	0	1	0	0	1	1	1	1	0	0	0	0	0	0	0	0	0	0	1	0	1	1	0	1
2_1377	1	1	1	1	0	1	0	0	0	0	0	1	1	1	0	1	0	0	0	1	1	0	0	1	0	0	0	1	0	0	1	0	0	0	0	0	0	0	1	0	1	0	0	1	1	1	1	0	1
1_0639	0	0	1	0	1	0	0	1	0	1	NA	0	0	0	1	0	1	1	0	0	0	0	1	0	1	0	0	1	1	1	1	0	0	1	0	1	1	0	1	1	0	1	0	0	0	0	0	0	1
2_1419	0	0	0	0	0	1	0	0	0	0	0	1	1	0	0	1	1	1	0	1	0	0	0	1	1	0	1	0	1	0	0	0	0	1	0	0	1	0	0	1	1	0	0	1	1	1	1	0	1
1_1307	1	1	1	0	1	0	1	1	1	1	1	0	1	1	1	0	0	1	0	1	0	1	0	0	0	0	1	1	0	1	0	1	0	0	0	0	0	0	0	0	1	1	0	0	1	0	1	0	0
2_0384	1	0	0	1	1	1	0	0	0	0	0	1	1	0	0	1	0	1	1	0	1	0	1	0	0	0	0	1	1	0	0	0	0	0	0	0	0	1	0	1	1	1	0	1	1	1	0	1	0
2_1494	1	1	1	1	1	0	1	1	NA	1	1	0	1	1	1	0	0	1	0	1	0	NA	0	0	0	0	0	0	0	1	0	1	1	0	0	0	0	0	0	0	1	1	0	1	1	1	0	1	1
1_0312	1	0	0	1	1	1	0	0	0	1	0	1	1	0	0	1	1	1	0	1	1	0	0	1	0	0	1	0	0	0	1	0	0	0	0	0	1	0	1	0	1	0	0	0	0	0	0	1	0
1_0926	1	0	0	1	1	0	0	0	0	0	0	1	1	0	0	1	1	1	1	0	1	0	1	1	1	1	1	0	1	0	1	0	0	0	1	1	1	1	1	1	1	0	0	0	0	0	0	0	0
1_1186	0	0	0	1	0	1	0	0	0	1	1	0	0	0	1	1	1	0	1	1	1	0	0	0	0	1	0	0	1	1	1	0	1	1	1	0	1	1	1	1	0	1	1	0	1	0	1	0	0
1_1501	0	1	1	0	0	0	1	1	1	1	1	0	0	1	1	0	0	0	0	0	1	1	0	0	0	0	0	1	0	1	0	1	1	1	0	0	1	0	0	0	0	1	0	0	1	0	1	0	0
2_1200	1	1	0	1	1	0	1	1	1	1	1	0	1	1	1	0	0	1	0	1	0	1	0	0	0	1	1	1	0	1	0	1	1	1	0	0	0	0	0	0	1	1	0	0	1	0	1	1	0
1_0116	0	1	1	1	0	0	0	0	0	1	0	0	0	1	0	0	0	0	0	0	0	0	0	0	0	1	1	1	0	0	0	0	1	1	1	0	0	0	0	0	0	0	0	0	1	0	1	0	0
1_1516	0	1	1	0	0	0	1	0	0	1	0	0	0	1	0	0	0	1	1	0	0	0	1	0	0	0	1	0	1	0	0	0	1	0	1	0	0	0	0	1	1	1	0	1	1	1	1	0	1
1_0048	0	0	0	1	0	1	0	0	0	0	0	1	0	0	0	1	1	0	1	0	1	0	1	0	1	1	1	0	1	0	1	0	0	1	1	1	1	1	1	1	0	0	1	0	0	0	0	0	1
1_0772	0	1	0	1	0	1	1	1	0	0	1	0	0	1	1	1	1	1	1	1	1	0	0	0	0	1	0	0	0	1	1	0	1	1	0	0	1	0	1	0	0	1	1	0	1	0	0	1	1
1_0821	0	0	NA	0	0	0	0	0	0	1	0	0	0	0	0	1	1	0	0	0	0	0	0	0	0	0	0	0	0	0	1	1	0	1	0	1	1	1	0	0	0	0	1	1	0	1	1	0	1
1_1367	1	1	0	1	1	0	1	0	1	1	1	0	1	1	1	0	0	1	0	1	0	1	0	0	0	0	0	1	0	1	0	1	1	0	0	0	0	1	0	0	1	1	0	0	1	0	1	1	0
2_1027	0	1	0	0	0	0	1	0	0	0	0	0	1	1	0	1	1	0	1	1	1	0	1	1	0	0	1	1	1	0	NA	0	1	0	1	1	0	0	1	1	0	1	1	0	1	0	0	0	0
2_0772	1	0	1	1	1	0	1	1	1	0	0	0	1	0	1	0	1	1	0	1	0	1	0	0	1	1	0	0	0	1	0	0	0	1	0	0	0	1	1	0	1	1	0	1	1	1	1	0	1
2_1294	1	0	0	0	1	1	1	1	1	1	1	1	1	0	1	0	0	1	0	0	0	1	0	0	1	1	0	0	0	1	0	1	1	0	0	0	1	0	0	1	1	0	1	1	0	1	1	0	1
1_1207	0	0	1	0	0	0	1	1	1	1	1	0	0	0	1	0	1	0	0	0	0	1	0	1	1	0	0	1	0	1	1	1	0	1	0	1	0	0	1	0	0	0	0	0	0	0	0	1	1
1_0174	0	1	0	0	0	0	0	1	1	0	1	1	0	1	1	0	1	0	1	0	0	1	1	1	1	1	0	0	1	1	1	1	0	1	1	1	1	0	1	1	0	0	1	0	0	0	0	0	1
2_1191	1	0	1	0	0	0	1	1	1	1	1	0	1	0	1	0	0	0	0	1	0	1	0	1	1	0	0	0	0	1	0	1	1	0	0	0	0	0	0	0	1	1	0	0	1	1	1	0	0
2_1467	0	0	1	0	0	0	0	1	1	1	1	0	0	0	1	0	0	1	0	1	1	1	0	0	0	0	0	1	0	1	1	1	1	0	0	0	0	1	0	0	0	1	0	0	0	0	1	0	1
1_0757	1	1	1	0	1	0	0	0	0	1	0	0	1	1	1	0	1	0	0	1	0	1	0	0	1	0	1	0	0	1	1	0	0	1	0	0	0	0	0	0	1	0	0	1	1	1	1	1	1
2_0762	1	1	1	1	1	0	0	1	1	1	1	1	1	1	1	0	0	1	0	1	0	1	0	0	1	0	0	0	0	1	0	1	1	1	0	0	0	0	0	0	0	1	1	1	1	1	1	0	0
2_1070	1	1	1	0	1	0	1	0	1	1	1	0	1	1	1	0	0	1	0	1	0	1	0	0	0	0	0	0	0	0	0	1	1	0	0	0	0	0	0	0	0	1	0	1	1	1	1	1	0
1_1127	0	1	0	1	0	1	1	1	1	0	NA	1	0	1	1	0	0	1	1	0	1	1	0	0	0	0	1	1	0	1	0	1	1	0	0	0	1	0	0	0	1	1	1	1	1	1	1	1	1
2_1215	0	1	1	1	0	0	0	0	0	1	0	0	0	1	0	0	0	0	0	0	0	0	NA	0	0	1	1	1	0	0	0	0	1	1	1	0	0	0	0	0	0	0	0	0	1	0	1	0	0
2_0858	0	0	1	1	0	1	1	1	0	1	0	1	NA	0	0	0	0	0	0	0	0	0	0	0	1	1	1	0	0	1	1	1	0	1	0	0	1	1	0	0	0	0	0	0	0	0	1	1	1
1_0834	1	1	0	0	1	0	1	NA	NA	1	NA	1	1	1	NA	1	1	0	0	1	0	NA	0	0	0	1	1	1	0	NA	1	NA	1	0	0	0	0	0	0	0	0	1	1	1	0	1	1	1	0
1_0280	0	1	1	0	0	1	0	1	1	1	1	1	0	1	0	0	0	0	0	1	1	1	0	1	0	0	0	0	0	0	0	1	1	0	0	0	1	0	1	0	0	1	1	1	0	1	1	1	0
1_0409	1	0	0	1	1	0	0	0	0	0	0	1	1	0	0	1	1	1	1	0	0	0	1	1	1	1	1	1	1	0	1	0	0	1	1	0	1	0	1	1	1	0	0	0	0	0	0	1	0
2_0511	0	1	0	0	0	0	0	1	0	0	0	1	1	1	0	1	1	1	1	0	1	0	1	1	1	0	1	0	1	0	1	0	0	1	1	1	0	1	1	1	0	0	1	0	0	0	0	1	1
1_0010	0	1	0	0	1	1	0	0	1	0	1	0	0	1	1	1	0	0	1	0	1	0	0	0	0	1	0	0	0	0	0	1	0	0	0	1	0	1	0	0	0	0	1	1	0	1	1	0	1
1_0182	0	1	1	0	1	1	0	1	1	1	NA	0	1	1	1	0	0	0	0	0	1	1	0	0	0	0	0	0	0	1	0	1	1	0	0	1	0	1	0	0	0	1	1	1	1	0	1	0	0
1_0332	1	1	0	0	1	1	0	0	1	0	0	0	1	1	0	1	0	1	1	0	1	0	1	0	0	0	0	0	1	1	1	1	1	1	0	0	1	0	1	1	1	1	1	1	1	1	0	0	1
1_0840	1	1	0	0	1	0	1	0	0	1	0	0	1	1	0	0	0	1	0	1	0	0	0	0	0	1	1	1	0	0	1	0	1	1	1	0	0	0	0	0	1	1	0	0	0	0	0	0	0
2_0732	0	1	1	0	0	1	0	0	0	0	0	0	0	1	0	1	1	0	0	0	1	0	0	0	0	0	1	0	0	0	0	0	0	1	0	0	1	1	1	0	0	0	1	0	0	0	0	0	1
2_1404	0	0	1	0	0	0	0	0	1	1	0	0	1	0	1	0	0	0	0	0	0	1	0	0	1	1	0	1	1	1	0	1	0	1	0	1	1	0	0	0	0	0	0	1	0	1	1	1	0
1_0826	1	0	1	0	1	0	1	1	1	1	1	0	0	0	1	0	0	1	0	1	0	1	1	0	0	0	0	0	1	1	1	1	1	0	0	0	0	0	0	0	0	1	0	1	1	1	0	1	1
1_0965	0	0	0	0	0	1	1	0	1	1	1	0	0	0	0	0	0	0	0	0	1	1	1	1	0	1	1	1	1	0	0	1	0	1	1	1	1	1	1	1	0	0	1	1	0	0	0	0	0
1_1277	0	0	0	1	0	1	1	0	0	0	0	1	0	0	0	1	0	0	1	0	1	0	1	0	1	0	0	0	1	0	0	0	0	0	1	1	1	1	1	1	0	0	0	1	0	1	1	0	1
1_0223	1	1	0	0	1	0	1	0	0	0	0	0	1	1	0	1	0	1	1	0	0	0	1	0	1	0	1	1	1	0	1	0	0	0	1	0	1	0	1	1	1	0	0	0	0	0	0	1	1
1_0589	0	0	1	1	1	0	0	0	0	1	1	0	0	0	1	0	0	0	0	1	1	1	1	0	1	1	0	0	1	0	0	1	0	0	1	0	0	0	0	0	0	1	0	1	1	1	1	0	0
1_0692	0	1	0	0	0	1	0	0	0	0	0	1	0	1	0	1	1	1	1	0	1	0	1	1	1	1	0	0	1	0	1	0	0	1	1	1	1	0	1	1	0	1	0	0	0	0	0	0	1
1_1067	0	1	1	0	0	1	1	0	0	0	0	1	0	1	0	1	1	1	1	1	1	0	1	0	1	0	0	1	0	0	0	0	0	0	0	0	1	1	1	1	0	0	0	1	1	1	0	1	1
1_1073	0	1	0	1	0	0	1	0	0	0	1	0	0	1	0	1	1	0	0	0	1	0	1	1	0	1	0	0	1	0	1	1	0	1	1	1	1	1	1	0	0	0	1	1	0	1	0	0	1
2_0790	1	0	0	0	1	1	1	1	0	0	1	0	1	0	0	0	1	0	1	0	1	0	1	1	1	1	1	1	1	1	1	0	1	0	1	1	1	1	0	1	1	0	0	0	0	0	0	1	0
2_1406	1	0	0	1	1	0	1	0	0	1	0	1	0	0	0	0	1	0	1	0	1	0	1	0	0	1	0	0	1	0	0	1	0	0	0	1	1	1	1	1	1	0	1	1	0	1	1	1	1
1_0661	1	0	0	0	1	1	1	1	1	0	1	1	1	0	1	1	1	1	1	1	1	1	1	1	1	0	0	0	1	1	1	1	0	0	0	1	1	1	1	1	1	1	0	1	0	1	0	1	1
1_0756	0	1	1	1	1	0	1	0	0	1	0	1	0	1	0	0	0	1	0	1	0	0	0	0	0	0	0	1	0	0	0	1	1	1	1	0	0	0	0	0	0	1	0	1	1	1	1	1	0
2_0946	0	0	1	0	0	1	1	1	0	1	1	0	1	0	0	1	0	0	0	1	1	0	1	0	1	0	1	0	0	1	0	1	1	0	1	0	1	1	1	1	0	1	1	1	0	1	1	1	0
2_0959	1	0	0	1	1	0	0	0	0	0	0	1	1	0	0	1	1	0	1	0	1	0	1	1	1	1	0	0	1	0	1	0	0	1	1	1	1	1	0	1	0	0	1	1	0	1	0	0	0
2_1459	1	0	0	1	1	0	1	0	0	1	0	1	0	0	0	0	1	0	1	1	0	0	1	0	0	1	1	0	1	0	0	1	0	0	0	1	1	1	0	1	1	0	1	1	1	1	1	1	1
2_1048	0	1	1	0	1	1	1	1	1	1	1	1	1	1	1	0	1	0	0	1	1	1	1	0	1	1	0	0	1	1	0	1	1	0	0	0	1	1	0	1	0	1	0	1	1	1	0	0	1
1_0184	1	0	1	0	1	0	0	1	1	1	1	0	1	0	1	0	0	0	0	1	0	1	0	0	0	0	0	0	0	1	0	1	1	0	0	0	0	0	0	0	1	1	0	1	1	1	1	1	1
1_0202	0	1	0	1	1	1	1	0	0	0	0	0	0	1	0	1	0	1	1	1	1	0	1	1	1	1	1	0	1	0	0	0	0	0	1	1	1	1	1	1	1	0	1	0	1	0	0	0	0
1_0900	1	1	1	1	1	0	0	1	1	1	1	0	1	1	1	0	0	1	0	0	0	1	0	0	0	0	1	1	0	1	0	1	0	0	0	0	0	0	0	0	1	0	0	1	1	1	1	1	0
1_1249	1	0	0	0	1	1	0	0	0	0	0	0	1	0	0	1	1	1	0	0	1	0	1	1	0	0	0	0	1	0	1	0	1	1	0	0	1	0	1	1	1	1	0	0	0	0	1	1	1
2_0182	0	0	0	0	0	1	1	0	1	0	1	1	0	0	0	1	0	0	0	0	1	0	1	1	1	0	1	1	1	1	0	1	1	1	1	1	1	1	1	1	0	0	1	0	1	1	0	1	1
2_0211	0	0	0	1	0	1	0	1	0	0	1	1	0	0	0	1	1	0	0	0	0	0	1	1	1	1	0	0	1	1	0	0	0	1	1	1	1	0	1	1	0	1	1	0	0	0	1	0	0
2_0952	1	1	0	0	0	1	0	1	1	0	1	1	1	1	1	1	1	0	1	0	1	1	1	1	1	1	0	0	1	1	0	1	0	0	1	1	0	1	1	1	0	0	1	0	0	0	0	1	0
2_1077	0	0	1	1	0	1	1	1	1	0	1	1	0	0	0	1	1	0	1	0	0	1	1	1	1	1	0	0	1	0	1	0	0	1	1	1	1	1	1	0	0	0	1	0	0	0	0	0	1
1_0191	1	0	1	1	1	0	1	1	1	1	1	0	1	0	1	0	0	0	0	0	0	1	0	0	0	0	1	1	0	1	0	1	1	0	0	0	0	1	0	0	1	0	0	1	1	1	1	1	0
1_0370	1	1	1	1	1	0	1	1	1	1	1	0	1	1	1	0	0	1	0	1	0	1	0	0	0	0	0	0	0	1	0	1	1	0	0	0	0	0	0	0	1	1	0	1	1	1	0	1	1
1_0527	0	1	0	1	0	1	1	0	0	0	0	1	0	1	0	1	1	0	1	1	0	0	1	0	0	0	0	0	1	0	1	0	1	0	1	1	1	0	1	1	0	1	0	0	1	0	0	0	1
1_0966	0	1	0	1	0	0	1	0	1	0	0	1	0	1	1	1	1	0	0	0	0	1	1	0	1	0	1	0	1	0	0	0	0	0	1	1	0	1	1	1	0	1	1	1	1	1	0	0	1
1_1323	0	0	1	0	0	0	0	1	1	1	1	0	0	0	1	1	0	0	0	0	0	1	1	0	0	0	0	0	1	1	1	1	0	0	0	0	1	1	1	1	0	0	1	1	1	1	0	0	1
2_0129	0	1	0	1	0	0	0	0	0	1	0	0	0	1	0	0	0	0	0	0	0	0	0	0	0	1	1	1	0	0	0	0	1	1	1	0	0	0	0	0	0	0	0	0	1	0	1	0	0
2_0794	0	0	1	0	0	0	0	1	1	1	1	1	0	0	1	0	0	1	0	0	0	1	1	0	1	1	0	0	1	0	1	0	0	1	1	0	1	0	1	1	0	0	0	0	1	0	0	1	1
2_0893	1	1	1	1	1	0	1	1	1	1	1	0	1	1	1	0	0	1	0	1	0	1	0	0	0	0	0	0	0	1	0	1	1	0	0	0	0	0	0	0	1	1	0	1	1	1	0	1	1
1_0390	0	0	0	0	1	1	0	1	1	1	1	0	0	0	1	0	0	1	0	1	0	1	0	0	1	0	1	0	1	1	1	1	1	1	1	0	0	1	0	0	0	1	0	1	1	1	1	1	1
1_1530	0	1	0	1	0	0	1	0	0	0	0	1	0	1	0	1	1	0	0	0	0	0	1	0	1	0	1	0	1	0	0	0	0	0	1	1	0	1	1	1	0	1	1	0	1	0	0	0	0
1_0621	0	0	0	1	1	1	0	0	1	0	0	1	1	0	0	1	1	0	1	1	1	1	1	1	1	1	1	1	1	0	0	1	0	1	0	1	1	0	1	1	0	1	1	1	1	1	0	0	1
1_1114	1	1	0	1	0	1	0	0	0	0	0	1	1	1	0	1	1	0	1	0	1	0	1	0	0	1	1	0	1	0	1	1	1	1	1	1	1	1	1	1	0	0	1	0	1	0	0	0	1
2_0415	0	1	1	1	1	0	1	1	0	1	1	0	1	1	0	0	0	1	0	1	0	1	0	1	0	0	1	1	0	0	0	0	1	0	0	0	0	0	0	0	1	1	1	1	1	1	1	0	0
2_0712	0	1	1	0	1	0	1	1	1	1	1	1	0	1	1	0	1	0	0	0	0	1	0	0	1	0	1	0	0	1	0	0	0	0	0	0	0	1	0	0	1	0	0	1	1	1	1	1	1
1_0357	1	1	1	1	1	0	1	1	1	1	1	0	1	1	1	0	0	1	0	1	0	0	0	0	0	0	0	0	0	1	0	1	1	0	0	0	0	0	0	0	1	0	0	1	1	1	1	1	1
1_1004	0	1	1	0	1	1	0	1	1	0	1	0	0	1	1	1	0	0	0	1	1	1	0	0	1	1	0	0	0	1	0	1	1	0	1	0	0	1	0	0	0	1	0	0	1	0	1	1	1
1_0994	1	1	1	1	0	0	NA	1	0	1	0	0	0	1	0	0	0	0	0	1	0	0	0	1	0	0	1	1	0	1	0	1	1	0	0	0	0	0	0	0	1	1	1	1	1	1	1	1	1
2_0342	1	1	1	1	1	0	NA	NA	1	0	NA	1	NA	1	1	0	1	1	1	1	0	1	0	0	0	0	0	0	0	1	0	1	1	1	0	1	0	1	0	1	1	1	1	0	0	0	0	1	0
1_0331	0	1	1	0	0	1	1	1	1	1	1	0	1	1	1	1	0	0	1	1	1	1	1	1	0	0	1	1	0	1	0	1	1	0	0	0	0	1	1	1	0	1	1	1	1	1	1	0	0
1_0823	0	0	0	1	0	1	0	0	0	0	1	1	0	0	0	1	1	0	1	0	1	0	1	1	1	1	1	0	1	1	1	0	0	1	1	1	1	1	1	1	0	0	0	0	0	0	0	1	1
1_0851	1	1	0	1	1	1	0	1	0	1	0	0	1	1	0	1	0	0	0	0	1	0	0	0	0	0	0	1	0	0	1	0	1	0	0	0	0	0	1	0	1	1	1	0	0	0	1	1	1
2_0383	0	0	1	0	0	0	1	1	1	0	1	0	0	0	0	0	0	1	0	1	0	1	0	0	1	1	0	0	0	1	0	0	1	1	0	0	1	1	0	0	0	1	0	1	1	0	0	1	1
2_0606	1	1	1	0	1	0	1	0	1	1	1	0	1	1	1	0	0	1	0	1	0	1	0	0	0	0	0	0	0	0	0	1	1	0	0	0	0	0	0	0	1	1	0	1	1	1	1	1	0
2_0810	1	1	1	0	0	0	1	1	1	0	1	0	0	1	1	1	0	1	0	1	0	1	0	0	0	0	0	1	0	1	0	1	1	0	0	0	0	0	1	0	1	1	1	1	0	1	0	1	1
2_0856	0	1	1	0	0	0	1	1	1	1	1	0	0	1	1	0	0	0	1	0	1	1	0	1	0	1	0	1	0	1	1	1	1	1	0	0	1	0	0	0	0	0	0	0	1	0	1	0	0
2_0911	1	1	1	1	1	0	1	1	1	1	1	0	1	1	1	0	0	1	0	1	0	1	0	0	0	0	0	0	0	1	0	1	1	0	0	0	0	0	0	0	1	1	0	1	1	1	0	1	1
2_0936	1	1	1	1	0	0	1	1	1	1	1	0	1	1	1	0	0	1	0	0	0	1	0	0	0	0	1	1	0	1	0	1	0	0	0	0	0	0	0	0	1	0	1	1	0	1	0	1	0
1_0310	1	0	0	1	1	1	0	0	0	0	0	1	1	0	0	1	1	1	0	0	1	0	1	1	1	1	1	1	1	0	1	0	1	1	1	1	0	1	1	1	0	0	0	0	0	0	0	0	0
1_0789	1	0	1	0	1	1	1	1	0	1	0	0	1	0	1	0	1	1	1	0	0	0	1	0	0	0	0	0	1	0	1	1	0	0	1	0	1	0	0	1	1	0	0	0	0	0	0	1	0
1_1191	1	0	1	0	1	1	1	0	0	1	0	0	1	0	0	0	0	1	1	1	0	0	1	1	0	1	0	1	1	0	1	1	1	1	1	1	1	0	0	0	1	1	1	1	0	0	0	1	0
2_0801	0	1	0	1	0	0	1	0	0	0	0	1	0	1	0	1	1	0	0	0	0	0	1	0	1	0	1	0	1	0	0	0	0	0	1	1	0	1	1	1	0	1	1	0	1	0	0	0	0
2_0884	1	0	0	1	1	0	0	1	1	0	1	0	0	0	1	0	1	0	0	0	0	1	1	1	1	1	0	0	1	1	0	0	0	1	1	1	1	1	0	0	0	0	1	0	0	0	1	0	0
2_1326	1	1	1	0	1	1	1	0	1	0	1	0	1	1	1	0	0	1	0	1	1	1	0	0	0	0	0	0	0	0	0	1	1	1	0	0	0	0	0	0	1	1	1	0	1	0	1	1	0
2_1358	1	1	1	0	1	0	1	1	1	1	0	0	1	1	1	0	0	1	0	1	0	1	0	0	0	0	0	0	0	NA	0	1	1	0	0	0	1	0	0	0	1	1	0	0	1	0	0	0	0
1_1189	0	1	1	0	0	0	1	0	0	1	NA	0	0	1	1	0	1	1	0	1	0	1	0	1	0	1	1	1	0	0	1	1	1	1	0	0	0	0	0	0	0	1	0	1	1	1	1	1	0
1_0146	1	1	1	0	1	1	0	0	0	0	0	1	1	1	0	0	0	1	0	1	0	0	0	0	0	0	1	1	0	0	0	0	1	0	0	0	0	1	0	0	1	1	0	0	1	0	0	1	0
2_1110	1	0	1	1	1	0	1	1	1	1	1	0	1	0	1	0	0	0	0	0	0	1	0	0	0	0	1	1	0	1	0	1	0	0	0	0	0	1	0	0	1	1	0	1	1	1	1	1	0
1_0224	0	0	0	1	0	1	1	0	1	0	1	1	0	0	1	1	1	0	0	0	0	1	1	0	1	0	1	1	1	0	0	0	1	1	1	1	0	1	1	1	0	1	1	0	1	0	0	0	0
1_0399	0	0	0	1	0	0	0	0	0	0	1	0	0	0	0	1	1	0	0	0	1	0	1	1	0	1	0	0	1	0	1	1	0	1	1	1	1	1	1	0	0	0	1	1	0	1	1	0	1
1_0724	0	1	0	0	1	1	0	0	1	1	0	0	1	1	1	1	0	0	0	0	1	1	0	0	1	1	1	0	0	0	0	1	1	0	1	0	0	1	0	0	0	1	0	1	1	1	0	0	0
1_1411	0	0	1	1	0	0	1	0	0	1	0	1	1	0	0	0	1	1	1	0	0	0	0	1	0	1	0	1	0	0	1	0	0	0	0	0	0	0	1	0	1	1	1	1	1	1	1	0	0
2_0029	0	0	1	1	0	1	0	0	0	0	0	1	0	0	0	1	1	0	0	0	0	0	1	1	1	1	1	0	1	0	0	0	0	0	1	1	1	0	1	1	0	1	1	0	0	0	1	0	0
2_0333	0	1	1	0	0	0	1	1	1	1	1	0	0	1	1	0	0	0	1	0	1	1	0	1	0	1	0	1	0	1	1	1	1	1	0	0	1	0	0	0	0	1	0	0	1	0	1	0	0
2_0962	1	1	0	1	1	1	0	0	0	0	0	1	1	1	0	1	1	1	1	0	1	0	1	1	1	0	0	0	1	0	1	0	0	1	0	1	1	1	1	1	1	0	1	0	0	0	1	0	0
1_0239	1	1	1	0	1	0	1	1	0	1	1	0	1	1	0	0	0	0	1	1	0	0	0	0	0	1	1	0	0	1	0	1	0	0	1	0	0	0	0	1	1	0	1	1	1	1	1	0	1
1_1244	1	0	0	0	1	0	1	1	0	1	0	0	1	0	0	0	0	1	0	1	1	0	0	1	1	0	1	1	0	1	0	0	1	1	0	0	0	1	0	0	1	1	0	0	1	0	1	1	1
1_0056	1	0	1	0	1	1	1	1	1	1	1	0	1	0	1	0	0	1	0	0	1	1	0	0	0	1	0	0	0	1	0	1	0	1	0	0	0	0	0	0	1	0	1	1	0	1	0	1	1
1_0925	0	0	1	1	0	0	1	0	0	0	0	1	0	0	0	1	1	0	0	0	0	0	1	0	1	0	1	0	1	0	0	0	0	0	1	1	0	1	1	1	0	1	1	0	1	0	0	0	0
1_0686	1	1	1	1	1	0	1	1	1	1	1	0	1	1	1	0	0	0	0	1	0	1	0	0	0	0	0	0	0	1	1	1	1	0	0	0	0	1	0	0	1	1	0	1	1	1	1	0	0
1_0113	0	0	1	1	0	1	0	1	1	0	1	0	0	0	1	0	1	0	1	1	0	1	1	1	1	1	0	0	1	1	1	1	1	1	1	0	1	0	0	1	0	0	1	1	1	1	1	0	1
1_0196	0	1	1	1	0	0	0	1	1	1	1	1	0	1	1	1	1	0	0	0	1	1	0	0	0	1	1	1	0	1	1	1	0	0	0	0	0	1	0	0	1	0	1	0	1	0	1	1	0
1_0582	0	0	0	0	1	0	1	1	1	0	1	1	0	0	1	0	1	0	1	1	0	1	1	1	1	1	1	0	1	1	1	1	1	0	1	1	0	1	0	1	0	0	1	1	1	1	0	1	1
1_1283	1	0	1	0	1	1	0	1	1	1	1	0	1	0	1	0	0	1	1	1	1	1	0	1	0	1	0	1	0	1	1	1	1	1	0	0	1	0	0	0	1	0	0	1	0	1	1	1	1
2_1008	0	0	0	1	0	1	0	0	0	0	0	1	0	0	0	1	0	1	0	0	1	0	0	1	1	1	1	1	0	0	1	0	1	1	0	1	1	0	1	0	1	1	0	0	0	0	0	1	0
2_0379	1	1	0	1	1	1	0	0	0	0	0	1	1	1	0	1	1	1	0	0	1	0	1	1	0	1	0	0	1	0	1	0	1	1	1	1	1	1	1	0	1	1	0	0	1	0	0	0	0
2_0651	0	0	1	0	0	1	0	0	1	0	0	0	1	0	1	1	0	0	0	1	1	1	1	1	1	0	1	0	0	0	0	1	1	0	1	0	1	1	1	1	0	1	1	0	1	0	0	1	0
2_0920	1	0	1	0	1	1	0	0	0	0	0	1	1	0	0	1	1	0	0	1	1	0	1	1	1	1	0	0	1	0	1	0	0	1	1	1	0	1	1	1	0	1	0	NA	0	0	0	0	0
1_0861	0	1	0	0	1	0	0	1	1	1	1	1	1	1	1	1	1	0	1	0	0	1	1	1	1	1	0	0	1	1	0	0	1	1	1	0	1	0	1	1	0	0	0	1	0	1	1	0	1
1_0381	1	1	1	1	1	1	1	1	1	1	1	1	1	1	1	0	0	1	1	1	1	1	0	0	0	0	0	0	0	1	0	1	1	0	0	0	1	0	0	0	1	1	1	1	1	1	1	0	1
2_0314	0	0	0	0	0	1	0	0	0	0	0	1	0	0	0	1	1	0	1	0	1	0	1	1	1	1	1	1	1	0	1	0	0	1	1	1	1	1	1	1	0	0	1	0	0	0	1	0	0
2_1397	1	1	1	0	1	1	0	1	0	1	0	0	1	1	0	1	0	1	0	0	1	0	0	1	0	0	0	1	0	0	0	1	1	0	0	0	0	1	0	0	1	1	1	1	1	1	1	0	0
1_0327	1	0	1	0	1	1	1	1	1	1	1	0	1	0	1	0	0	1	0	0	1	1	0	0	0	0	0	0	0	1	0	1	0	1	0	0	0	0	0	0	1	0	NA	1	0	1	1	1	1
1_1290	1	0	1	1	0	0	0	0	1	1	0	0	0	0	1	0	0	1	0	1	0	1	1	0	1	0	1	0	0	0	0	1	1	0	0	0	0	0	0	0	1	1	0	1	1	1	1	0	0
2_1161	0	1	1	0	0	0	0	1	1	1	1	0	1	1	1	0	1	0	1	0	0	1	1	0	1	0	1	1	1	1	1	1	1	1	1	1	0	1	0	1	0	1	1	1	1	1	NA	1	1
1_0139	0	0	1	0	0	0	0	0	1	1	0	1	0	0	1	1	1	0	1	1	0	1	0	0	0	0	1	0	0	0	1	1	0	1	0	1	0	1	0	0	0	0	0	1	1	1	1	1	1
1_0456	1	0	0	1	1	1	0	0	0	0	0	1	1	0	0	1	1	1	0	1	0	0	1	0	1	0	1	0	1	0	0	0	0	0	1	1	0	1	1	1	1	0	1	1	0	1	0	1	1
1_1219	0	0	1	1	1	1	0	0	0	1	0	0	0	0	0	0	0	1	1	0	0	0	1	0	1	1	0	0	1	0	0	1	1	0	1	1	1	1	0	1	1	0	1	1	0	1	1	1	0
2_0099	1	1	1	0	1	1	1	0	0	0	0	0	1	1	1	0	0	1	0	1	0	1	0	0	0	0	1	1	0	0	0	0	1	0	0	0	1	0	0	0	1	1	0	0	1	0	0	1	0
2_0999	1	0	1	0	1	0	1	1	1	1	1	0	1	0	1	0	0	0	0	1	0	1	0	0	0	0	0	1	0	1	0	1	1	0	0	0	0	0	0	0	1	1	0	1	1	1	1	1	1
2_1184	1	1	1	0	1	1	1	0	0	0	0	0	1	1	0	0	0	1	0	1	0	0	0	0	0	0	1	1	0	0	0	0	1	0	0	0	1	0	0	0	1	1	0	0	1	0	0	1	0
1_0939	1	1	0	1	0	1	1	1	1	0	1	1	1	1	1	1	1	1	1	1	1	1	0	1	0	0	1	1	0	1	0	1	1	1	0	0	0	0	1	0	1	0	0	1	0	1	0	1	1
2_0660	0	1	0	1	0	0	0	0	0	0	0	1	1	1	0	1	1	1	1	1	0	0	1	1	1	1	1	0	1	0	1	0	0	1	1	1	1	0	1	1	1	1	0	0	1	0	0	0	1
2_1385	1	0	1	0	1	1	0	0	0	0	1	1	1	0	1	1	0	0	1	0	1	0	1	0	1	0	1	1	1	0	0	0	0	0	1	1	0	1	1	1	1	0	1	0	0	0	0	1	1
1_0559	0	0	NA	1	0	0	0	1	1	1	1	0	1	0	1	0	0	1	0	0	0	1	0	0	1	0	1	1	0	1	1	1	1	0	0	0	1	0	1	0	0	1	0	1	NA	1	1	0	0
1_0269	1	1	1	1	1	0	1	1	1	1	NA	1	1	1	1	0	0	0	0	1	0	1	0	0	1	0	0	0	0	1	0	1	1	1	0	0	0	0	0	0	1	1	1	1	1	1	1	0	1
1_0107	1	1	0	1	1	1	0	0	0	0	0	1	1	1	0	1	1	0	0	1	0	0	1	1	1	1	0	1	1	0	1	0	0	1	0	1	1	1	1	0	1	0	0	0	0	0	0	1	0
1_0281	0	0	0	1	0	1	1	0	0	0	0	1	0	0	1	1	1	0	0	1	1	0	1	0	1	0	1	1	1	0	0	1	1	1	1	1	0	1	1	1	0	0	0	0	1	1	0	0	1
1_0438	1	1	0	0	1	0	0	0	0	0	0	1	1	1	0	1	1	1	1	0	0	0	1	1	1	1	1	0	1	0	1	0	0	1	1	1	1	0	1	1	1	0	0	0	1	0	0	0	1
1_0477	0	0	1	0	0	1	1	1	0	1	1	1	0	0	0	1	1	0	0	1	0	0	0	0	0	1	1	0	0	1	1	0	1	0	0	0	0	0	0	0	1	1	0	1	1	1	1	1	0
1_0568	1	0	0	0	1	0	1	1	1	1	1	0	1	0	1	0	0	1	0	1	0	1	0	1	1	0	1	1	0	1	0	1	1	1	0	0	0	0	0	0	1	1	0	1	1	0	1	1	1
2_0200	0	0	0	0	0	1	0	0	0	0	0	1	0	0	0	1	1	0	1	0	1	0	1	1	1	1	1	1	1	0	1	0	0	1	1	1	1	1	1	1	0	0	1	0	0	0	1	0	0
1_0764	0	0	1	0	0	0	0	0	0	0	0	1	0	0	0	1	1	1	1	1	0	0	1	1	0	1	0	0	1	0	1	0	1	0	1	0	0	0	1	1	1	0	1	0	0	0	0	1	0
2_0063	0	1	0	1	0	1	0	1	1	0	1	1	0	1	1	1	1	0	0	0	1	1	1	1	1	0	1	0	1	1	0	0	0	1	1	1	0	1	1	1	0	0	1	0	1	0	0	1	0
2_0072	0	0	1	1	0	0	1	1	0	1	1	0	0	0	0	0	0	1	0	1	0	0	0	1	1	0	0	0	0	1	1	1	1	1	0	1	0	0	0	0	0	1	0	1	1	1	1	1	1
2_0731	0	1	0	1	0	1	0	1	1	0	1	0	0	1	1	1	1	0	1	0	1	1	1	1	1	1	0	1	1	0	0	0	0	1	1	1	1	1	0	0	0	0	1	0	0	0	0	1	1
2_1088	0	1	0	1	0	0	0	0	1	1	0	0	0	1	1	0	0	0	0	0	1	1	0	1	1	0	1	1	0	0	1	1	1	1	0	0	0	0	0	0	0	1	0	1	1	1	1	1	1
2_0553	0	0	0	1	0	1	0	1	0	0	0	1	0	0	0	1	1	0	1	0	1	0	1	1	1	1	0	0	1	1	1	0	0	1	1	1	1	1	1	1	0	0	1	0	0	0	0	0	0
1_0015	0	0	0	0	0	1	0	0	1	0	1	1	0	0	1	1	1	0	0	0	1	1	1	1	1	1	0	1	1	1	1	0	0	1	1	1	1	1	1	1	0	0	1	0	1	0	1	0	0
2_1361	0	0	0	1	0	1	0	0	0	0	0	1	0	0	0	0	1	0	1	0	1	0	1	1	1	1	1	0	1	0	1	0	0	1	1	1	1	1	0	1	0	0	1	0	0	0	0	0	0
1_0072	0	0	1	1	0	0	0	1	1	0	NA	1	1	0	1	0	0	1	0	1	1	1	1	0	0	1	0	NA	0	1	1	0	0	0	0	0	0	0	0	0	1	1	0	0	1	0	1	0	0
2_1318	1	0	1	0	1	1	1	1	1	0	0	1	1	0	1	1	1	1	1	0	1	1	1	1	1	1	1	1	1	1	0	1	0	0	0	1	1	1	1	1	1	0	0	0	0	0	0	0	1
2_1438	0	1	0	1	0	1	0	0	0	0	0	1	0	1	0	1	1	1	1	0	1	0	1	1	1	1	1	0	1	0	1	0	0	1	1	1	1	1	1	1	0	0	1	0	0	0	0	0	0
2_1374	0	1	1	1	0	1	0	1	0	1	0	0	0	1	0	1	1	0	0	0	0	0	0	1	0	0	1	0	0	0	0	0	1	1	0	1	0	0	1	0	0	1	0	1	1	1	1	0	1
1_1059	1	1	1	0	1	0	1	1	1	0	1	0	1	1	1	0	NA	0	1	0	0	1	0	0	1	1	1	0	1	1	0	1	1	0	1	0	1	0	0	1	0	1	1	0	1	1	1	0	1
1_1479	1	1	1	1	0	0	1	0	0	0	0	0	1	1	0	1	1	0	1	0	0	0	1	1	1	1	0	0	1	0	1	0	1	1	1	1	1	1	0	1	0	0	0	0	1	0	0	0	1
2_1238	0	0	0	1	0	0	0	0	0	1	0	1	0	0	0	1	0	0	0	0	1	0	1	1	1	1	1	1	1	0	0	0	0	1	1	1	1	1	1	1	0	1	NA	0	0	0	0	1	1
1_0078	0	0	NA	1	0	0	0	1	1	1	1	0	0	0	1	0	0	1	0	0	0	1	0	0	0	0	0	0	0	1	0	1	1	0	1	0	1	0	0	0	1	1	1	1	1	1	NA	0	1
2_0367	1	1	1	0	1	1	1	1	1	1	1	0	1	1	1	1	0	0	0	1	0	1	0	0	0	0	1	0	0	1	0	1	1	0	0	0	0	0	0	0	0	1	0	1	1	1	1	1	0
2_0943	1	1	1	1	1	0	0	1	1	0	1	0	1	1	1	0	1	0	1	1	0	1	1	0	0	1	0	1	1	1	1	0	1	0	0	0	0	0	0	0	1	1	0	0	1	0	0	1	0
2_1391	1	1	1	0	0	0	1	1	1	1	1	0	0	1	1	0	0	1	0	1	0	1	0	0	0	0	0	0	0	1	1	1	1	0	0	0	0	0	0	0	1	1	0	1	1	1	1	1	0
1_0120	1	0	1	0	1	0	1	1	1	0	1	1	0	0	1	0	1	1	0	1	0	1	0	0	1	1	1	0	1	1	0	1	1	1	0	1	1	0	0	0	0	0	0	0	0	0	0	1	0
1_1098	0	1	1	1	0	1	1	0	0	1	0	1	1	1	0	0	0	0	0	1	1	0	0	1	0	0	1	1	0	0	0	0	1	0	0	0	0	0	0	0	1	1	0	1	1	1	0	1	1
2_0329	0	1	1	0	0	1	1	1	0	1	1	0	1	1	0	1	0	0	0	1	1	0	1	0	1	0	1	0	0	1	0	1	1	0	1	0	1	1	1	1	0	0	1	1	1	1	1	1	0
2_0826	1	1	1	0	1	0	1	0	0	0	0	1	1	1	0	0	1	1	0	1	0	0	0	1	0	0	1	1	0	0	0	0	1	0	0	0	1	1	0	1	1	1	0	0	0	0	0	1	0
2_1277	0	0	1	0	0	0	0	1	1	1	1	0	0	0	1	0	0	0	1	1	0	1	1	0	1	0	0	1	1	1	0	1	1	1	1	1	0	1	0	1	0	1	0	0	0	0	1	1	0
1_0494	0	1	1	1	1	1	1	1	0	1	1	1	1	1	0	1	0	1	1	1	1	0	0	0	0	0	1	1	0	1	0	1	1	0	0	1	0	1	0	0	0	0	0	1	1	1	1	1	0
2_0139	0	0	1	0	0	0	0	1	1	1	1	1	0	0	1	0	0	0	0	0	0	1	0	0	0	0	0	0	1	1	0	1	1	0	1	0	1	0	0	0	0	0	1	1	1	1	1	0	1
2_1087	1	0	1	0	1	0	1	0	0	1	0	0	1	0	0	0	1	1	0	1	0	0	0	0	0	0	0	1	0	0	1	0	1	1	0	1	0	0	1	0	1	1	0	1	1	1	1	1	1
2_1261	0	1	0	1	0	0	1	0	0	1	0	0	1	1	0	1	1	0	0	1	NA	0	1	0	1	1	1	0	1	0	0	0	1	1	1	0	0	1	1	1	0	1	1	0	1	1	0	1	1
2_0300	1	1	1	1	1	1	0	1	1	0	NA	1	1	1	1	0	0	1	1	0	1	1	0	0	0	0	1	1	0	1	1	1	1	0	0	0	1	1	1	1	1	1	0	0	0	0	0	1	1
2_0607	0	0	1	0	0	0	0	1	1	1	NA	1	0	0	1	0	1	0	1	0	1	1	1	0	1	1	0	0	1	1	1	1	0	1	1	1	0	0	0	1	0	0	1	0	0	0	0	1	0
2_0988	1	1	1	1	1	0	1	0	0	1	0	1	1	1	0	0	1	1	1	1	0	0	0	1	0	0	1	1	0	0	0	1	1	0	0	1	0	1	0	0	1	1	0	1	1	1	1	1	1
2_1014	0	1	1	0	0	1	0	0	1	0	0	0	0	1	1	1	0	0	0	1	1	1	1	1	1	0	1	0	0	0	0	1	1	0	1	0	1	1	1	1	0	1	1	0	1	0	0	1	0
1_0396	0	0	0	1	0	1	1	1	1	0	1	0	0	0	1	1	1	0	0	0	1	1	1	1	1	1	0	0	1	1	1	1	0	1	1	1	1	1	1	1	0	0	0	1	0	1	1	0	1
2_0934	1	1	1	1	1	0	0	1	0	1	NA	0	1	1	0	0	0	1	0	1	0	0	0	0	0	0	0	0	0	1	1	1	1	1	0	0	1	1	0	0	1	1	1	1	1	1	1	1	1
1_0419	0	1	0	1	0	0	1	0	0	1	1	0	1	1	0	1	0	1	0	1	0	0	0	1	0	0	0	1	0	1	1	1	0	1	0	1	0	0	0	0	0	1	1	0	1	0	0	1	0
2_0306	0	0	0	1	0	0	0	1	1	1	1	1	0	0	1	0	1	0	1	0	0	1	1	1	1	0	0	0	1	1	1	1	0	1	1	1	1	0	0	1	0	0	0	1	0	1	1	0	1
2_0365	0	1	0	0	0	0	0	1	1	0	1	1	0	1	1	0	1	0	1	0	0	1	1	1	1	1	0	0	1	1	1	1	0	1	1	1	1	0	1	1	0	0	1	0	0	0	0	0	1
2_0780	0	0	1	1	0	0	1	1	1	1	1	0	0	0	1	0	0	0	0	1	0	1	1	0	1	0	0	0	1	1	0	1	1	1	1	0	0	0	0	0	0	1	0	1	1	1	1	0	1
1_0962	0	1	1	0	0	1	0	0	1	0	0	0	0	1	1	1	0	0	0	1	1	1	1	1	1	0	1	0	0	0	0	1	1	0	1	0	1	1	1	1	0	1	1	0	1	0	0	1	0
1_1124	1	1	0	1	1	1	1	0	0	0	0	1	1	1	1	1	1	1	0	1	0	0	1	0	1	0	1	0	1	0	0	0	0	0	1	1	0	1	1	1	1	1	1	0	1	0	0	1	0
1_1128	0	0	0	1	0	1	1	1	1	0	0	1	0	0	1	1	1	0	1	0	1	1	1	1	1	1	1	1	1	1	0	1	0	1	1	1	1	1	1	1	0	0	0	0	0	0	1	0	1
1_1401	0	1	1	0	0	1	1	1	1	1	NA	0	0	1	1	0	0	0	0	1	0	1	0	0	0	0	0	1	0	1	0	1	1	1	0	0	0	0	0	0	0	1	1	1	1	1	1	1	1
2_0012	0	1	0	1	0	1	0	0	0	0	0	1	0	1	0	1	1	0	1	0	0	0	1	0	1	1	0	0	1	0	1	0	0	1	1	1	1	0	1	1	0	0	1	0	0	0	0	0	1
2_0105	0	0	1	1	0	0	0	1	1	1	1	1	0	0	1	0	1	0	1	0	0	1	1	1	1	0	0	0	1	1	1	1	0	1	0	1	1	0	0	1	0	0	1	1	0	1	1	0	1
1_1222	1	1	1	1	1	0	1	0	0	1	0	0	1	1	0	0	0	1	0	1	1	0	0	0	0	0	1	1	0	1	1	0	1	0	0	0	0	0	0	0	0	1	0	1	1	1	1	1	1
2_0412	0	0	1	0	0	0	1	1	1	1	1	0	0	0	1	0	0	1	0	1	1	1	0	1	1	0	1	1	0	1	0	1	1	1	0	0	0	1	0	0	0	1	0	0	1	1	1	1	1
2_0980	1	1	1	0	0	0	1	1	1	1	1	0	0	1	1	0	0	1	0	1	0	1	0	0	0	1	0	0	0	1	NA	1	1	0	0	0	0	0	0	0	1	1	0	1	1	1	1	1	0
1_0299	1	1	1	1	1	1	1	1	1	1	1	1	1	1	1	0	0	1	0	1	1	1	0	0	0	0	1	0	0	1	0	1	1	0	0	0	0	0	0	0	1	1	1	1	1	1	0	1	1
2_1041	1	1	1	1	0	1	1	0	0	1	0	1	1	1	0	1	1	1	1	0	1	0	0	0	0	0	1	1	0	0	0	1	0	0	0	1	1	0	1	0	1	0	0	0	0	0	1	1	1
1_0523	1	0	1	1	0	1	0	1	1	1	1	0	1	0	1	1	0	0	0	0	1	1	0	0	1	1	0	1	0	1	0	1	1	0	1	0	0	1	0	0	1	1	0	1	1	1	1	1	0
1_1214	1	1	1	0	1	0	1	1	1	1	1	0	1	1	1	0	0	1	0	1	0	1	0	0	0	0	0	1	0	1	0	1	1	0	0	0	0	0	0	0	1	1	1	1	1	1	1	0	0
2_1141	1	0	1	1	1	0	0	1	0	1	1	0	1	0	1	0	1	1	0	0	0	0	1	1	1	1	0	1	1	1	0	1	0	0	1	0	0	0	0	0	0	1	0	1	0	1	1	1	1
1_0990	1	0	1	1	0	0	0	0	0	1	1	1	0	0	0	1	0	0	0	0	1	1	1	1	1	1	1	1	1	0	0	1	0	1	1	1	1	1	1	1	0	1	NA	0	0	0	0	1	1
1_0400	0	1	1	1	1	1	1	0	1	1	0	0	1	1	1	1	0	1	0	0	1	1	0	1	0	0	0	0	0	0	0	0	1	0	1	0	0	0	1	0	1	1	0	0	0	0	0	1	0
1_0498	1	1	0	1	1	0	1	0	0	1	1	1	1	1	0	0	1	1	0	1	0	0	0	0	0	0	0	1	0	0	1	1	1	0	0	0	0	1	0	0	1	1	1	1	1	1	1	1	0
1_0787	0	1	1	0	1	0	1	0	1	1	0	1	0	1	1	0	0	1	0	1	1	1	0	0	0	0	1	0	0	0	0	0	1	0	0	0	0	0	0	0	1	1	0	1	1	1	1	1	0
1_1159	0	1	1	1	0	0	1	1	1	1	1	0	0	1	1	0	0	0	0	1	0	1	0	0	0	1	1	1	0	1	1	1	1	0	0	0	0	0	0	0	0	1	0	1	1	1	1	0	0
1_1502	1	0	0	1	1	1	1	0	0	0	0	1	1	0	0	1	1	1	1	0	1	0	1	1	1	1	1	1	1	0	1	0	0	1	1	1	1	1	1	1	1	0	1	0	0	0	0	1	0
2_0659	0	1	1	1	0	1	0	1	1	0	1	0	0	1	1	1	1	1	1	0	1	1	1	1	1	1	0	1	1	1	1	0	0	1	1	1	1	1	1	0	0	0	0	0	0	0	1	1	0
2_0750	1	1	1	1	1	1	1	1	0	1	0	1	1	1	0	0	0	1	0	0	1	0	0	0	0	0	1	1	0	1	0	0	1	0	0	0	0	0	0	0	1	0	1	1	1	1	1	1	1
1_1431	1	1	0	1	0	1	1	0	1	0	0	1	1	1	0	1	0	0	1	1	1	1	0	1	0	1	1	0	0	0	0	1	1	0	1	0	0	1	0	0	1	0	1	1	1	1	1	1	0
2_0958	0	1	1	1	0	0	0	0	0	1	0	0	0	1	0	0	0	0	0	0	0	0	0	0	0	1	1	1	0	0	0	0	1	1	1	0	0	0	0	0	0	0	1	0	1	0	1	0	0
1_0095	0	1	1	1	0	0	1	0	0	1	0	1	1	1	0	0	1	1	0	1	0	0	1	0	1	1	NA	1	1	0	0	1	0	1	1	0	0	0	0	0	1	0	0	1	1	1	1	1	0
1_0978	0	1	0	0	1	1	0	1	0	0	1	1	0	1	0	1	1	0	1	0	1	0	1	1	1	0	0	0	0	1	1	1	0	1	0	1	0	1	1	1	1	0	0	0	1	0	0	1	0
2_0086	0	0	0	0	0	1	0	0	0	0	0	1	0	0	0	1	1	0	1	1	1	0	1	1	1	0	1	1	1	0	1	0	1	1	1	1	1	1	0	1	0	1	1	0	0	0	0	1	1
1_0433	1	1	1	0	1	0	1	1	1	1	1	0	1	1	1	0	0	1	1	1	0	1	0	0	0	0	1	1	0	1	0	1	1	0	0	0	0	0	0	0	1	1	1	1	1	1	0	1	1
2_0695	0	1	0	1	0	1	0	1	1	1	1	1	0	1	1	0	1	0	1	1	1	1	0	1	0	1	1	0	0	1	1	1	1	0	0	0	1	1	0	1	0	NA	0	0	1	0	1	0	0
1_0342	1	1	1	0	1	1	1	0	0	1	1	1	1	1	0	0	0	1	0	1	1	0	0	1	1	0	1	1	0	0	0	0	1	0	0	1	1	1	0	1	1	1	0	0	1	0	1	1	0
1_0158	1	0	0	1	1	0	0	1	1	NA	1	1	1	0	1	1	1	0	1	0	1	1	1	1	1	1	1	0	1	1	1	1	0	0	1	1	1	1	1	1	1	1	1	1	0	NA	0	0	NA
1_1398	1	1	0	1	1	1	1	0	0	0	0	1	0	1	0	1	1	1	1	1	1	0	1	1	0	1	0	0	1	1	1	0	1	1	1	1	1	1	1	1	1	1	0	0	1	0	1	0	1
2_0798	1	1	1	0	1	0	1	1	1	1	1	0	1	1	1	1	0	1	0	1	0	1	0	0	0	0	0	1	0	1	0	1	1	0	0	0	0	0	1	0	1	1	1	1	1	1	1	1	1
2_0449	0	0	1	0	1	1	1	0	0	1	0	1	0	0	0	0	0	0	1	1	1	0	0	1	0	0	1	1	1	0	0	0	1	0	1	0	0	1	1	1	0	0	0	1	0	1	1	1	1
2_0551	1	0	1	1	1	1	1	1	0	1	1	1	1	0	0	1	1	1	0	1	0	0	0	1	0	0	0	1	0	0	0	1	0	1	0	1	1	1	0	0	1	0	1	1	0	1	1	1	1
2_0628	0	0	0	0	0	1	0	1	1	0	1	1	0	0	1	1	1	1	0	1	1	1	1	0	1	1	1	0	1	1	0	1	0	1	1	1	1	1	1	1	0	0	0	0	0	1	1	0	1
2_1168	1	1	1	0	1	0	1	0	0	1	1	0	1	1	0	0	0	1	0	0	1	0	0	1	0	0	1	1	0	0	0	0	0	1	0	0	0	0	1	0	1	0	1	1	0	1	1	1	0
1_0153	1	1	0	1	1	0	1	1	1	1	NA	1	1	1	1	0	0	1	0	1	0	1	0	0	0	0	1	0	0	1	0	1	1	0	0	0	0	0	0	0	1	1	1	1	1	1	1	1	1
1_0796	0	1	0	0	0	1	1	0	0	0	0	1	0	1	0	1	1	0	1	1	1	0	1	1	1	1	1	0	1	0	1	0	0	1	1	1	1	0	1	1	0	0	0	1	0	1	0	0	1
2_0132	1	1	1	1	1	1	1	1	1	1	1	0	1	1	1	0	1	0	0	0	0	1	0	0	1	0	0	0	0	1	1	1	1	0	0	0	0	0	0	0	0	1	0	1	1	1	1	1	1
2_0549	1	1	1	0	1	0	1	1	1	1	1	0	1	1	1	0	0	1	0	0	1	1	0	1	0	0	1	1	0	1	0	1	0	1	0	0	0	0	1	0	1	0	0	0	0	0	1	1	0
2_0583	0	1	1	1	0	0	1	0	0	0	0	1	0	1	0	1	1	0	0	0	0	0	1	0	1	0	1	0	1	0	0	0	0	0	1	1	0	1	1	1	0	1	1	1	1	1	0	0	1
1_0778	0	1	1	0	0	0	1	1	0	0	NA	0	0	1	1	0	1	0	0	1	0	0	1	1	1	1	1	1	1	1	0	0	1	0	1	0	0	0	0	0	1	1	0	0	1	0	0	1	0
1_0890	0	1	1	0	1	0	0	0	1	0	1	1	NA	1	1	0	0	0	0	0	0	1	0	1	0	1	1	1	0	1	1	0	0	0	0	1	1	1	0	1	0	1	1	0	1	0	1	0	1
2_0409	1	1	1	1	1	1	1	1	1	1	1	1	1	1	1	0	0	1	1	1	1	1	0	0	0	0	1	1	0	1	0	1	1	0	0	0	1	0	0	0	1	1	1	1	1	1	1	1	1
1_1021	0	1	0	1	0	1	0	1	1	0	1	1	0	1	1	1	1	1	1	0	1	1	1	1	1	1	1	1	1	1	1	0	0	1	1	1	1	1	1	0	0	0	0	0	0	0	0	1	0
1_0247	1	1	0	1	1	1	0	0	1	0	1	0	1	1	1	1	1	0	0	1	1	1	0	1	1	1	0	1	0	1	1	1	1	1	1	0	1	1	1	0	1	1	0	0	1	0	0	1	1
1_0462	1	0	1	1	1	1	1	1	0	1	1	0	1	0	0	1	0	1	0	0	1	0	0	0	0	0	1	1	0	1	0	1	0	0	0	0	1	1	0	0	1	0	1	1	0	1	1	1	1
1_0656	0	1	1	1	0	0	1	1	1	1	1	0	0	1	1	0	0	0	0	0	1	1	0	1	1	0	1	1	0	1	1	1	1	1	0	0	0	0	0	0	0	1	0	1	1	1	1	1	1
1_1216	0	0	1	1	0	1	0	1	1	0	1	0	0	0	1	1	1	0	1	0	1	1	1	1	1	1	0	0	1	1	1	0	0	1	1	1	0	0	1	0	0	0	1	1	0	1	1	0	1
1_1500	0	1	1	0	0	0	0	1	1	0	NA	0	0	1	1	0	1	0	1	0	0	1	1	1	0	0	0	0	1	1	1	1	0	0	0	1	0	0	1	1	0	0	1	1	1	1	1	0	0
2_0276	1	0	0	1	1	1	1	0	0	0	0	1	1	0	0	1	1	1	1	1	1	0	1	1	1	1	1	1	1	0	1	0	1	1	1	1	1	1	1	1	1	1	0	0	0	0	0	0	0
2_0645	0	1	0	0	0	1	0	1	1	0	1	1	0	1	1	1	0	1	1	0	1	1	1	0	1	0	1	0	0	1	0	1	0	1	0	1	1	0	0	0	0	1	1	1	0	1	1	0	1
2_1260	1	1	1	1	1	0	1	1	1	1	1	0	1	1	1	0	0	1	0	0	0	1	0	0	0	0	0	0	0	1	1	1	0	1	1	0	0	0	0	0	1	0	0	1	1	1	1	0	0
1_0688	1	1	0	0	0	1	1	1	1	0	1	1	0	1	1	1	0	1	0	1	1	1	1	1	1	1	1	1	0	1	0	1	1	0	1	0	0	0	1	0	1	1	0	1	0	1	0	1	0
1_1513	0	1	1	0	1	0	1	0	0	1	0	1	0	1	0	0	1	0	1	0	0	1	1	1	0	0	1	0	1	0	0	0	0	0	0	0	1	0	1	1	1	0	1	1	0	1	1	1	0
2_0486	0	1	0	1	0	0	1	0	1	0	0	1	0	1	1	1	1	0	0	0	0	1	1	0	1	0	1	0	1	0	0	0	0	0	1	1	0	1	1	1	0	1	1	1	1	1	0	0	1
2_1212	1	0	1	1	1	0	1	0	0	0	0	1	0	0	0	1	0	1	0	1	1	0	0	1	0	1	0	0	0	0	0	0	0	0	0	0	1	0	1	0	1	0	0	0	0	0	1	0	0
2_1251	1	0	1	0	1	0	1	1	1	1	1	0	1	0	1	1	0	1	1	1	1	1	0	0	0	0	1	1	0	1	1	1	0	0	1	0	0	0	0	0	1	0	1	1	1	1	1	1	0
2_1346	0	1	0	0	1	0	0	1	1	1	1	0	1	1	1	0	0	0	0	0	1	1	1	1	0	1	1	0	1	0	1	1	1	1	0	1	0	1	0	0	1	0	1	1	0	0	1	0	0
2_1472	0	1	1	1	0	0	1	0	0	0	0	1	0	1	0	1	1	0	0	0	0	0	1	0	1	0	1	0	1	0	0	0	0	0	1	1	0	1	1	1	0	1	1	1	1	1	0	0	1
2_1523	1	NA	1	1	1	0	1	1	0	1	1	1	1	0	0	0	1	0	0	1	0	0	0	1	0	1	1	1	0	1	1	1	1	1	0	1	0	0	1	0	0	1	0	1	1	0	1	1	1
1_0526	1	1	1	1	1	1	1	1	1	1	NA	0	1	1	1	0	0	0	0	1	1	1	0	0	0	0	0	0	0	1	0	1	1	0	0	0	0	1	0	0	1	1	1	1	1	1	1	1	1
1_0551	1	1	0	0	0	0	1	NA	NA	1	0	0	1	1	NA	0	1	0	1	1	1	NA	NA	1	1	1	1	1	NA	NA	0	1	0	1	1	1	1	1	0	1	1	0	1	1	1	1	1	1	1
1_0685	0	1	0	0	0	1	0	0	0	0	0	1	0	1	0	1	1	1	1	0	1	0	1	1	1	1	1	0	1	0	1	0	0	1	1	1	1	0	1	1	0	1	1	0	0	0	0	0	1
1_0989	0	1	1	0	1	1	1	1	1	0	0	0	1	1	1	0	1	1	1	1	0	1	0	0	0	0	1	1	0	1	1	0	1	0	0	0	0	0	0	0	1	0	1	1	1	1	1	1	0
1_1229	1	1	1	0	1	1	0	1	1	0	1	0	1	1	1	1	0	0	1	0	1	1	0	0	1	1	0	1	0	1	0	1	0	0	0	1	0	1	0	0	1	0	1	0	0	0	0	0	0
2_0650	0	1	0	1	0	0	1	0	0	1	0	1	0	1	0	1	0	1	0	1	0	0	1	1	1	1	1	1	1	0	0	0	1	1	1	1	0	1	1	1	0	1	1	0	1	0	0	0	0
2_1083	0	0	0	1	0	1	1	0	0	1	0	1	0	0	0	1	1	1	1	0	1	0	1	1	1	1	1	1	1	0	1	0	1	1	1	1	1	1	1	1	0	1	1	0	1	0	0	0	0
2_1363	0	0	1	0	0	0	1	1	1	0	0	0	0	0	1	1	1	0	0	1	0	1	0	1	1	1	0	1	0	1	1	1	1	1	0	1	0	1	1	0	0	1	0	0	1	0	1	1	0
1_0343	1	1	NA	0	0	0	1	1	1	1	1	1	1	1	1	0	1	0	1	1	0	1	0	1	0	0	0	0	0	1	1	1	1	0	0	0	0	0	1	0	0	1	1	1	1	1	1	0	0
1_0471	1	1	0	1	1	1	1	0	0	1	0	1	1	1	0	1	0	1	1	1	1	0	1	0	1	1	1	1	1	0	0	0	0	0	1	1	1	1	1	1	1	0	1	0	0	0	0	1	1
1_0728	0	1	0	1	0	0	0	0	0	1	0	1	0	1	0	1	1	1	0	1	1	0	1	0	1	0	1	0	1	0	0	0	0	0	1	1	0	1	1	1	0	0	0	0	1	1	1	1	1
1_0886	1	1	0	1	1	0	0	0	1	1	0	0	1	1	0	0	1	0	1	0	1	1	1	1	0	0	1	1	1	0	1	0	0	0	1	0	0	0	1	1	1	0	1	0	0	1	1	1	0
1_1294	1	0	0	1	1	0	0	1	0	0	1	1	0	0	0	1	1	1	1	0	0	0	0	0	1	0	0	0	0	1	1	1	0	1	0	1	0	1	0	0	1	0	0	0	0	1	1	1	1
2_0674	0	0	0	1	1	1	0	1	1	1	1	0	0	0	1	1	0	0	1	1	1	1	1	1	1	1	0	1	1	1	0	1	0	1	1	1	1	0	1	1	1	1	1	1	0	1	1	0	1
2_1242	1	1	1	0	1	1	1	1	1	1	1	0	1	1	1	0	0	1	0	1	1	1	0	0	0	0	0	1	0	1	0	1	1	0	0	0	0	0	0	0	1	1	0	1	1	1	1	1	0
2_1443	1	0	1	1	1	0	1	0	0	1	0	0	1	0	0	0	0	0	1	0	1	0	0	0	1	1	0	1	1	0	0	0	0	0	0	0	1	0	1	1	1	0	0	0	1	1	0	1	1
1_0694	0	1	1	0	0	1	0	0	0	0	0	0	0	1	0	1	0	1	0	1	1	0	1	0	1	0	1	1	1	0	0	0	1	1	1	1	0	1	0	1	0	1	0	0	0	0	1	1	1
2_0361	1	1	0	1	0	1	0	0	0	1	0	1	1	1	0	1	1	1	1	0	1	0	1	0	0	1	1	1	1	0	1	0	0	0	1	1	1	1	1	1	1	0	1	1	0	1	0	1	1
2_0468	1	1	1	1	1	1	1	0	1	1	0	0	1	1	0	1	0	1	1	1	1	1	0	0	0	0	0	1	0	0	0	0	1	0	0	0	1	1	1	0	1	1	1	1	1	1	1	1	0
2_0975	1	1	1	1	1	0	1	1	1	1	NA	1	1	1	1	0	0	1	0	0	0	1	0	1	0	0	1	1	0	1	0	1	1	0	0	0	0	0	0	0	1	0	0	1	1	1	1	1	1
1_0622	1	1	1	0	1	0	0	1	1	1	1	0	1	1	1	0	0	1	1	0	1	1	0	1	0	0	0	1	1	1	0	1	1	0	1	1	0	1	1	1	1	1	0	0	0	0	1	0	0
1_1125	0	1	1	1	0	0	1	0	0	0	0	1	0	1	0	1	1	0	0	0	0	0	1	0	1	0	1	0	1	0	0	0	0	0	1	1	0	1	1	1	0	1	1	1	1	1	0	0	1
1_0262	0	0	1	0	0	0	1	1	1	1	NA	0	0	0	1	0	0	1	0	1	1	1	0	1	1	0	1	1	0	1	0	1	1	1	0	0	0	1	0	0	0	1	1	0	1	1	1	1	1
1_0873	1	1	1	0	1	0	1	1	1	1	1	1	1	1	0	0	1	0	1	1	0	1	0	0	1	0	0	1	0	1	0	1	0	0	0	0	0	0	0	0	1	1	1	0	1	0	0	0	0
2_1405	1	0	1	0	1	1	1	0	0	1	0	0	1	0	0	0	1	1	1	0	1	0	0	0	0	0	1	1	0	0	0	1	0	1	0	1	1	0	0	0	1	0	0	1	0	1	1	0	1
1_0324	0	0	0	1	1	1	0	0	0	0	0	1	1	0	0	1	1	1	1	0	1	0	1	1	1	1	1	0	1	0	1	0	1	1	1	1	1	1	1	1	0	0	1	0	0	0	0	1	1
1_0754	1	0	1	0	1	1	1	1	1	1	1	0	1	0	1	0	1	1	1	0	1	1	0	0	0	0	0	0	0	1	1	1	0	1	0	1	1	0	0	0	1	0	1	1	0	1	1	1	1
2_0845	1	1	1	0	0	0	1	1	1	1	1	0	0	1	1	0	0	1	0	1	0	1	0	0	0	1	0	0	0	1	1	1	1	0	0	0	0	0	0	0	1	1	0	1	1	1	1	1	0
1_0577	1	0	0	0	0	1	0	1	1	0	1	0	1	0	1	1	1	0	1	1	1	1	1	1	1	1	1	0	1	1	1	0	1	0	0	1	1	1	1	1	1	0	1	0	0	0	0	0	1
2_0076	1	1	1	0	1	0	1	0	0	0	0	1	1	1	0	1	1	0	0	0	1	0	1	1	1	1	1	0	1	0	1	1	0	1	1	1	1	0	1	1	0	0	0	1	0	0	1	0	0
1_0325	1	1	1	1	1	1	1	1	1	1	NA	0	1	1	1	0	0	1	0	1	0	1	0	0	0	0	0	1	0	1	1	1	1	0	0	0	0	1	0	0	1	1	0	1	1	1	1	1	0
2_1224	1	0	0	1	1	1	1	0	0	0	0	1	0	0	0	1	1	1	1	0	1	0	1	1	0	0	1	1	0	0	1	0	0	0	0	0	1	1	1	1	1	0	0	0	0	0	0	1	1
2_1399	0	1	0	0	0	1	0	0	0	0	0	1	0	1	0	1	1	1	1	0	1	0	1	1	1	1	0	0	1	0	1	0	0	1	1	1	1	0	1	1	0	1	1	0	0	0	0	0	1
1_0885	1	0	0	1	1	1	1	1	1	1	1	0	1	0	1	0	0	1	1	0	1	1	1	0	1	0	1	0	1	1	0	1	0	0	0	1	0	1	0	1	1	1	0	1	0	1	1	1	0
2_0771	0	1	1	1	1	0	0	0	0	1	1	1	0	1	0	1	1	NA	0	0	1	0	0	1	0	0	1	0	0	0	1	1	0	1	0	0	0	0	1	0	0	0	0	1	0	1	1	0	1
1_1023	1	1	NA	NA	1	1	1	1	0	1	0	0	1	1	0	1	NA	1	NA	1	0	0	0	NA	0	0	1	1	0	NA	0	1	1	NA	0	NA	0	NA	0	0	1	1	NA	1	1	1	1	1	1
1_0611	1	1	1	1	1	0	1	1	1	1	1	1	1	1	1	0	0	1	0	1	0	1	0	1	1	0	1	1	0	1	0	1	1	1	0	0	0	0	0	0	1	1	0	1	1	1	1	1	1
1_0837	0	1	1	0	0	0	0	1	1	1	0	0	0	1	1	1	1	0	1	1	0	1	1	1	1	0	0	0	1	1	0	0	1	1	1	1	1	1	1	1	0	1	1	0	1	0	0	0	1
1_0916	1	1	1	1	1	1	1	1	1	0	1	0	1	1	1	0	0	1	0	1	0	1	0	0	0	1	0	0	0	1	0	0	0	0	0	0	0	0	0	0	1	0	1	1	1	1	1	1	0
1_1302	1	1	1	0	0	0	1	0	0	0	0	1	1	1	0	0	1	0	0	1	0	0	0	0	0	0	1	0	0	0	1	0	0	1	0	0	0	1	0	0	0	1	1	0	1	0	0	1	0
1_1352	0	1	0	0	0	1	0	1	0	1	1	1	0	1	1	1	1	1	1	0	0	0	1	1	1	1	1	1	1	1	1	0	0	1	1	1	1	1	1	1	0	0	1	0	0	0	1	1	0
2_0620	1	1	NA	1	1	1	1	0	0	1	0	0	1	1	1	1	0	1	1	1	1	1	1	0	1	0	1	1	0	0	0	0	1	0	0	0	1	1	1	1	1	1	1	1	1	1	1	1	0
2_0835	0	1	1	0	0	0	1	1	1	1	1	1	1	1	1	0	0	1	0	1	0	1	1	0	1	0	1	0	0	1	0	1	1	0	0	0	1	1	1	1	0	1	NA	1	1	1	1	1	0
2_0844	1	0	NA	1	1	1	1	1	1	1	1	0	1	0	1	1	1	0	1	1	1	1	0	0	0	1	0	0	0	1	1	1	1	0	0	0	0	0	1	0	1	0	0	1	1	1	1	0	1
1_1509	0	0	0	1	0	1	0	1	1	1	1	1	0	0	1	1	1	0	1	0	1	1	1	1	0	0	1	1	1	1	1	1	0	1	1	1	1	0	1	1	0	1	1	1	0	1	1	1	1
1_0997	1	1	0	1	1	1	0	0	0	1	0	1	1	1	0	0	1	1	1	1	0	0	1	1	1	1	1	1	1	0	0	1	1	1	1	0	1	1	1	1	1	1	0	0	1	0	1	1	0
2_0686	1	0	1	1	1	0	0	1	1	0	1	1	1	0	1	0	1	1	0	0	0	1	1	1	1	1	0	0	1	1	0	0	0	1	1	1	0	1	0	0	0	0	1	1	1	1	1	1	1
2_0889	1	0	0	1	1	1	1	1	1	1	1	1	1	0	1	1	1	0	1	0	1	1	1	1	1	0	1	1	0	1	0	1	0	0	0	0	0	1	1	1	0	0	1	1	0	1	1	1	0
1_0214	0	1	1	1	1	0	0	0	0	0	0	1	0	1	0	1	1	0	0	1	0	0	1	1	1	1	1	0	1	0	1	0	1	1	1	1	1	1	1	1	0	1	0	0	0	0	0	0	1
1_0401	1	0	1	1	1	0	1	1	1	1	0	1	0	0	1	0	0	1	0	0	1	1	0	0	0	0	0	1	0	1	0	1	0	0	0	1	1	1	1	1	1	0	0	1	0	1	1	1	1
2_0036	0	0	1	0	0	1	1	1	0	1	1	1	0	0	0	1	1	1	0	0	1	0	1	1	0	1	0	0	1	0	1	0	0	1	1	1	1	1	1	0	0	0	1	1	1	0	0	1	1
2_0289	1	1	1	0	0	1	0	0	0	1	0	0	1	1	0	1	1	0	1	0	1	0	1	0	0	1	1	0	1	0	1	1	1	0	0	1	1	1	1	1	0	0	1	1	1	1	1	0	0
2_0600	1	1	1	0	0	1	1	1	1	1	1	0	1	1	1	1	0	0	0	1	1	1	1	0	1	0	1	0	0	1	0	1	0	0	1	0	1	1	1	1	1	1	1	1	0	1	1	1	0
2_1001	0	0	0	1	0	1	0	0	0	0	0	1	0	0	1	1	1	1	1	0	1	0	1	1	1	1	0	1	1	0	1	0	0	1	1	1	1	1	1	1	1	0	0	1	0	1	1	1	1
2_1061	1	1	1	0	1	0	1	1	1	1	1	0	1	1	1	0	0	1	0	1	1	1	0	1	0	0	1	1	0	1	0	1	1	0	0	0	0	0	0	0	1	1	0	1	1	1	1	1	0
1_0030	1	0	1	0	0	0	1	0	0	1	1	1	0	0	0	1	1	0	1	1	0	0	0	0	1	0	1	1	0	0	1	1	1	0	0	0	0	1	1	0	0	0	1	1	0	1	1	1	1
1_0755	1	1	1	1	1	0	1	0	0	1	1	1	1	1	1	0	0	1	1	1	0	0	0	0	0	0	0	1	0	0	0	1	1	0	0	1	1	1	0	0	1	1	1	1	1	1	1	1	0
1_1490	0	1	1	1	0	1	0	0	0	1	0	1	0	1	1	1	1	0	1	0	1	0	0	0	0	0	0	0	0	1	1	1	0	1	0	1	1	0	1	1	1	0	0	0	0	0	1	0	1
2_0017	0	1	1	1	0	0	1	0	0	1	0	0	0	1	0	1	0	0	0	0	0	0	1	0	1	0	0	1	1	0	0	1	0	1	1	1	0	0	1	0	0	0	0	1	0	1	1	1	1
2_0728	1	0	1	1	1	0	0	1	1	0	1	1	0	0	1	1	1	1	1	0	0	1	1	0	0	0	0	0	0	1	1	1	0	1	0	1	0	1	0	1	1	0	0	0	1	1	1	1	1
2_0923	0	0	0	0	0	1	1	1	1	0	1	1	0	0	1	1	0	0	0	0	1	1	0	1	1	1	1	1	0	1	1	1	1	1	0	1	0	0	1	0	0	1	0	0	0	0	1	1	0
1_0641	0	1	0	1	0	1	1	1	1	0	1	1	0	1	1	1	0	0	1	1	1	1	1	0	1	1	1	1	0	1	0	1	0	0	1	1	0	1	1	0	0	0	1	0	0	0	1	1	0
1_0328	1	1	1	1	1	1	0	0	0	0	0	1	1	1	0	1	1	1	0	1	0	0	1	0	1	0	1	0	1	0	0	0	0	0	1	1	0	1	1	1	1	1	1	1	0	1	0	1	1
1_1037	1	1	0	1	1	1	1	0	0	0	0	1	0	1	0	1	1	1	1	1	1	0	1	0	1	1	1	1	1	0	0	0	1	1	1	1	1	1	1	1	1	1	1	0	1	1	0	1	1
2_0924	1	1	0	1	0	1	1	0	1	0	0	1	1	1	0	1	0	0	1	1	1	1	0	1	0	1	1	0	0	0	0	1	1	0	1	0	0	1	0	0	1	0	1	1	1	1	1	1	0
1_0422	1	1	1	0	0	0	1	0	0	0	0	1	1	1	0	0	1	0	0	1	0	0	0	0	0	0	1	0	0	0	1	0	0	1	0	0	0	1	0	0	0	1	1	0	1	0	0	1	0
1_0513	1	0	0	1	1	1	1	1	1	0	1	1	0	0	1	1	1	1	1	0	1	1	1	0	1	0	0	0	0	1	0	1	1	0	0	0	1	1	1	1	1	1	1	1	1	1	0	0	1
1_0799	1	1	1	0	1	1	1	1	1	0	1	1	1	1	1	1	1	1	0	1	1	1	0	1	0	0	1	1	0	1	0	1	1	1	0	0	0	0	0	0	1	1	1	1	1	0	0	1	1
2_0226	1	0	1	1	1	1	1	0	0	1	0	1	1	0	0	1	0	1	1	1	1	0	1	1	1	0	1	1	1	0	0	1	1	1	1	1	1	1	1	1	0	0	0	1	0	1	0	1	1
2_0743	1	1	NA	1	1	1	1	1	0	1	1	0	1	1	0	1	0	1	0	0	1	0	0	0	0	0	1	1	0	1	0	1	0	0	0	0	1	1	0	0	1	0	1	1	0	1	1	1	1
1_0275	0	0	1	0	0	0	1	1	0	0	0	1	1	0	0	1	1	0	1	0	0	0	1	1	0	1	1	0	1	1	1	1	1	0	1	0	0	0	1	1	1	0	1	1	0	1	1	0	1
2_0595	1	0	1	1	1	0	0	1	1	1	1	0	1	0	1	0	1	1	1	0	0	1	1	1	1	0	1	1	1	1	0	1	0	0	1	0	0	0	0	1	1	0	1	1	0	1	1	1	0
1_0595	1	1	1	0	1	0	1	1	1	1	1	0	1	1	1	0	0	1	1	1	0	1	0	0	0	1	1	1	1	1	0	1	1	0	1	0	1	0	0	0	1	1	1	1	1	1	0	1	1
1_0920	1	1	1	0	1	0	1	1	1	0	1	0	1	1	1	0	0	0	0	0	0	1	1	0	0	1	0	1	1	1	0	1	0	1	1	1	1	1	0	1	1	0	1	1	0	1	1	1	1
2_0328	0	0	0	1	0	1	0	0	1	0	0	1	0	0	0	1	1	1	1	1	1	1	1	1	1	1	1	1	1	0	1	0	1	1	1	1	1	1	1	1	0	1	1	0	0	0	0	1	0
1_0085	0	0	1	0	0	1	1	1	1	1	1	1	0	0	1	1	1	1	1	1	1	1	1	1	0	1	1	1	1	1	1	0	0	0	1	0	0	0	0	0	1	0	1	1	1	1	1	1	0
2_0603	0	0	0	1	0	1	1	1	1	0	1	1	0	0	1	1	1	0	1	0	1	1	1	1	0	0	1	1	1	1	1	1	0	1	1	1	1	0	1	1	0	0	1	1	0	1	0	1	1
1_0227	0	1	1	0	0	0	1	1	1	1	1	1	1	1	1	0	0	1	0	1	0	1	1	0	1	0	1	0	0	1	0	1	1	0	0	0	1	1	1	1	0	1	1	1	1	1	1	1	0
2_0189	0	1	1	0	0	0	1	0	0	0	0	1	0	1	0	1	0	0	0	0	0	0	1	0	1	1	0	0	1	0	1	0	0	0	1	1	1	1	0	1	0	1	1	1	0	1	0	1	0
2_0230	0	0	0	1	0	1	1	0	0	0	0	1	0	0	0	1	1	1	1	1	1	0	1	1	1	1	1	1	0	0	1	0	1	1	1	1	1	1	1	1	1	1	1	1	1	1	0	1	0
2_0432	0	1	0	0	1	1	0	0	0	0	0	1	1	1	0	1	1	0	1	1	1	0	1	1	1	1	1	1	1	0	1	1	1	1	1	1	1	1	1	1	0	1	1	0	1	0	0	1	1
1_0429	1	0	1	1	0	0	1	1	1	1	1	1	0	0	1	1	0	0	0	0	1	1	1	1	1	0	0	0	1	1	0	1	1	1	1	1	1	1	1	1	0	1	1	0	0	0	0	0	1
1_1094	1	1	0	1	1	1	0	0	0	0	0	1	1	1	0	0	1	1	1	1	1	0	1	1	1	1	1	1	1	0	0	0	1	1	1	1	1	1	0	1	1	1	1	0	1	0	0	1	1
1_1243	0	1	1	1	1	0	1	0	0	0	0	1	1	1	0	1	1	1	0	1	0	0	0	1	0	0	0	1	0	0	1	1	0	1	0	1	0	0	1	0	0	0	0	0	1	1	1	0	1
1_1275	1	1	1	1	1	1	0	1	0	1	0	1	1	1	0	1	1	1	1	0	1	0	1	1	1	0	1	0	1	1	1	1	0	1	0	1	1	1	1	1	1	0	1	0	0	0	0	1	0
1_0520	1	1	1	0	1	0	1	1	1	1	1	0	1	1	1	1	0	1	0	1	0	1	0	0	0	0	0	1	0	1	0	1	1	0	0	0	0	0	1	0	1	1	1	1	1	1	1	1	1
2_0265	0	1	1	1	0	1	0	1	1	1	1	0	0	1	1	1	0	0	0	0	1	1	0	0	0	1	1	1	0	1	1	1	1	0	0	0	0	1	1	0	0	1	0	1	1	1	1	0	0
2_1303	1	0	1	1	1	0	1	1	1	1	1	1	1	0	1	0	0	1	0	1	0	1	0	1	1	0	0	1	0	1	0	0	1	1	1	0	0	0	0	0	1	1	0	1	1	1	1	1	1
1_0509	1	1	0	1	1	1	0	0	0	0	0	1	1	1	0	1	1	1	1	1	1	0	1	0	0	1	1	1	1	0	1	0	0	1	1	1	1	1	1	1	0	0	1	0	1	0	0	1	1
2_0687	1	1	1	0	1	1	1	0	1	1	1	0	1	1	0	0	0	1	1	1	1	1	0	0	0	0	1	1	0	0	1	1	1	1	0	0	0	0	0	0	1	1	0	1	1	1	1	1	1
1_0434	1	0	0	1	1	1	1	1	0	0	0	1	0	0	0	1	1	1	1	1	1	1	1	0	1	1	1	1	1	1	0	0	1	1	1	1	1	1	1	1	1	0	1	0	0	1	0	1	1
2_0206	0	1	0	1	0	1	0	0	0	0	0	1	1	1	0	1	0	1	1	1	1	0	1	1	1	0	1	1	1	0	0	0	1	1	1	1	1	1	1	1	1	1	0	1	1	1	0	1	1
1_0058	1	0	1	0	1	1	1	1	1	0	1	1	1	0	1	1	1	1	1	1	1	1	1	1	1	0	0	0	1	1	1	1	0	0	0	1	1	1	1	1	1	1	1	1	0	1	0	1	1
2_1138	0	1	0	1	0	1	0	0	1	1	0	1	0	1	1	0	1	1	1	1	1	1	1	1	1	0	1	1	1	1	1	0	1	1	1	1	0	1	1	1	1	1	1	1	1	1	1	0	1
2_1502	1	0	1	1	1	1	1	1	1	1	1	0	1	0	1	0	0	1	0	1	1	1	1	0	0	0	1	1	1	1	0	1	1	1	1	1	1	0	0	0	1	1	1	1	1	1	1	0	1
1_0336	0	0	1	0	0	1	0	1	0	0	1	1	0	0	0	1	1	0	1	1	1	0	1	1	1	1	0	0	1	1	1	1	0	0	1	1	0	1	1	1	0	0	1	0	1	0	1	0	1
1_0942	0	0	1	0	0	0	0	1	1	1	1	0	0	0	1	0	1	0	1	1	1	1	1	1	1	1	1	0	1	1	0	0	1	0	0	0	1	1	1	1	0	0	1	1	0	1	1	0	0
1_1016	1	0	1	1	1	1	1	0	0	0	0	1	1	0	0	1	1	1	1	1	1	0	1	1	1	1	1	1	1	0	1	0	1	1	1	1	1	1	1	1	1	1	0	0	0	0	0	0	0
2_0002	1	1	1	0	1	1	0	1	1	1	1	0	1	1	1	0	0	1	1	1	1	1	0	1	0	1	0	1	0	1	1	1	1	1	0	0	1	0	0	0	1	0	0	1	0	1	1	1	1
2_0085	0	1	0	0	0	0	0	0	0	1	0	0	0	1	0	1	1	0	0	0	0	0	1	1	1	1	1	1	1	0	1	0	0	1	1	1	0	1	1	1	0	0	0	0	0	0	0	1	0
2_0572	1	1	0	1	1	0	0	1	1	0	NA	1	0	1	1	0	1	1	1	1	0	1	0	1	0	1	1	1	1	1	1	1	1	1	0	1	0	0	0	0	1	1	0	0	1	0	0	0	1
1_0469	1	1	1	1	1	1	1	0	1	0	0	0	0	1	1	1	0	1	0	1	1	1	0	0	0	0	0	1	0	0	1	0	1	0	0	0	1	0	1	0	1	1	0	1	1	1	0	0	1
2_0847	1	1	1	1	1	1	1	1	1	1	NA	0	1	1	1	0	0	1	1	0	1	1	1	0	1	0	1	1	1	1	0	1	0	0	0	1	0	1	0	1	1	1	0	1	0	0	0	1	0
1_0259	1	1	1	1	1	1	1	1	1	1	1	0	1	1	1	1	0	1	0	1	1	1	0	0	0	0	0	0	0	1	0	1	1	0	0	0	1	1	1	0	1	1	1	1	1	1	1	1	1
1_0576	1	1	0	1	1	1	1	0	0	0	0	1	1	1	0	1	1	1	1	1	1	0	1	1	1	1	1	1	1	0	1	0	1	1	1	1	1	1	1	1	1	1	0	0	1	0	0	1	0
1_0731	1	0	1	1	0	0	0	1	1	1	1	1	0	0	1	1	0	0	0	0	1	1	1	1	1	1	1	1	1	1	0	1	0	1	1	1	1	1	1	1	0	1	0	0	0	0	0	1	1
1_1064	0	1	0	1	0	0	1	1	1	1	1	1	1	1	1	1	1	1	1	1	0	1	1	1	1	1	1	0	1	1	1	1	0	1	1	1	1	0	1	1	0	0	1	1	1	1	0	0	1
2_0713	0	1	1	0	0	0	1	1	1	0	1	0	0	1	1	0	0	1	0	1	0	1	0	0	0	1	1	1	1	1	1	1	1	0	0	0	1	0	0	1	0	1	0	0	1	0	0	1	1
1_0733	1	1	1	1	1	1	1	1	1	1	NA	0	1	1	1	0	0	1	0	1	0	1	0	0	0	0	0	1	0	1	1	1	1	0	0	0	0	1	0	0	1	1	0	1	1	1	1	1	0
1_1147	0	1	0	1	1	0	0	1	1	1	NA	1	1	1	1	0	1	0	1	1	0	1	1	0	1	1	1	0	1	1	1	1	1	1	1	1	1	0	0	1	1	0	1	1	0	1	1	0	1
2_0386	0	0	1	0	0	0	1	1	1	1	1	0	1	0	1	0	1	1	1	1	0	1	1	0	1	1	0	0	1	1	0	1	1	1	0	0	1	1	0	1	0	0	1	1	1	1	1	0	1
2_0765	1	0	1	1	0	1	1	1	1	1	0	0	0	0	1	1	1	0	1	1	1	1	0	1	1	1	0	0	0	0	1	1	0	1	1	1	1	1	1	0	0	0	0	0	0	0	1	0	1
2_1427	0	1	1	1	0	1	1	1	1	1	1	1	0	1	1	0	0	1	1	0	1	1	0	0	0	0	1	1	0	1	0	1	1	0	0	0	1	0	0	0	1	0	1	1	1	1	1	1	1
1_0326	1	1	1	1	1	1	0	0	0	0	0	1	0	1	0	1	0	1	1	1	1	0	1	1	1	1	1	0	1	0	1	1	1	1	1	1	1	1	1	1	1	1	1	0	1	0	0	0	0
1_1410	0	1	1	1	0	1	1	0	0	1	0	1	0	1	0	1	0	0	0	1	1	0	1	1	1	1	0	0	1	0	1	0	0	1	1	1	1	1	1	1	0	1	0	1	0	1	1	1	1
2_0864	0	1	1	0	1	0	1	0	1	1	0	1	0	1	1	0	0	1	0	1	1	1	0	1	0	0	1	0	0	0	1	0	0	0	0	0	0	0	0	0	1	1	0	1	1	1	1	1	0
2_1037	1	1	1	0	1	1	1	1	1	1	NA	0	1	1	1	0	0	1	1	1	0	1	1	0	1	0	0	0	1	1	0	1	1	0	0	0	1	0	0	1	1	1	1	1	1	1	1	1	1
2_1338	1	0	1	1	1	1	1	1	1	1	NA	1	1	0	1	0	0	1	0	1	1	1	0	1	1	0	1	1	0	1	0	1	0	0	0	1	1	1	0	1	1	0	0	1	0	1	1	1	0
2_1533	1	0	0	1	0	1	1	0	1	0	1	1	0	0	0	1	1	1	1	1	1	1	1	1	1	1	1	1	1	0	1	0	0	1	1	1	1	1	1	1	0	0	1	0	0	0	0	1	0
1_0265	0	1	1	0	1	1	1	1	1	1	1	0	0	1	1	1	0	0	1	0	0	1	1	1	0	0	0	0	1	1	1	1	1	0	0	1	1	1	0	1	1	0	1	1	1	1	1	0	1
1_0833	0	1	1	0	1	0	1	1	1	1	1	0	1	1	1	1	0	1	0	1	0	1	0	0	0	0	0	1	0	1	0	1	1	0	0	0	0	1	1	0	1	1	1	1	1	1	1	1	1
1_0882	1	0	1	1	1	1	1	1	1	1	1	0	1	0	1	1	0	1	1	1	1	1	0	0	0	0	1	1	0	1	0	1	0	0	0	1	0	1	0	0	1	0	1	1	0	1	1	1	1
1_1258	0	0	1	1	0	0	1	0	0	0	0	1	0	0	0	1	1	0	1	1	0	0	1	1	1	1	1	1	1	0	1	1	0	1	1	1	0	1	1	1	0	1	1	1	0	1	0	0	1
1_1391	0	1	1	1	0	0	0	1	1	1	1	1	0	1	1	1	1	0	1	1	0	1	0	1	1	1	0	0	0	1	1	1	0	0	0	0	0	1	1	1	0	1	0	1	1	0	1	1	0
2_0671	1	0	0	0	1	1	1	0	0	0	0	0	1	0	0	1	1	1	1	1	1	0	1	0	1	1	1	0	1	0	1	0	1	1	1	1	1	1	1	1	1	1	1	0	1	0	1	1	0
2_1298	0	0	0	0	0	1	1	1	1	1	1	1	1	0	1	1	1	0	1	0	1	1	1	1	1	1	1	1	1	1	1	1	0	1	1	1	0	1	1	1	0	0	1	1	0	1	1	0	1
2_1344	1	1	1	1	1	0	0	1	1	1	0	0	1	1	1	0	0	1	0	0	0	1	0	0	0	1	1	1	0	1	1	1	1	0	0	0	0	0	0	0	1	1	0	1	1	1	1	0	0
2_0385	1	1	0	0	1	0	1	1	0	0	1	0	1	1	0	0	0	1	1	1	0	0	1	0	1	1	0	1	1	1	0	0	1	0	1	1	0	1	0	1	1	1	0	1	1	1	1	1	1
2_0557	0	1	1	1	0	1	1	1	1	1	NA	1	0	1	1	0	1	0	0	1	1	1	0	1	0	1	0	0	0	1	0	1	1	1	0	1	0	1	0	0	0	1	1	1	1	1	1	0	0
2_0646	1	1	0	1	0	1	1	0	1	1	0	0	1	1	1	1	1	0	1	1	1	1	1	1	1	1	1	1	1	0	0	1	0	1	1	0	0	0	1	0	1	1	0	1	0	1	1	1	0
1_0355	0	1	0	0	0	1	0	1	1	0	1	1	0	1	1	1	1	1	1	1	1	1	1	1	1	1	0	0	1	1	1	1	1	1	1	1	0	0	1	1	0	1	1	0	1	0	0	1	0
1_0539	0	0	1	1	1	0	0	0	0	1	NA	1	1	0	0	0	1	1	0	0	0	0	1	1	1	1	0	0	1	0	1	0	1	1	1	1	0	0	1	1	0	1	0	0	1	0	1	1	0
1_1136	1	0	0	0	1	1	0	1	1	0	0	1	1	0	0	1	0	1	1	1	1	0	1	1	1	1	1	1	1	0	1	1	1	0	1	1	1	1	1	1	1	1	1	1	0	1	0	1	1
2_1144	0	1	1	0	0	1	0	0	0	0	0	1	0	1	0	1	1	1	0	1	1	0	1	1	1	1	0	0	1	0	1	0	0	1	1	1	1	1	1	1	0	0	0	0	0	0	0	0	1
2_1446	1	1	1	0	1	0	1	1	0	1	0	0	1	1	1	0	1	1	0	1	0	1	0	1	0	1	1	1	0	1	1	1	1	1	0	0	0	0	0	0	1	1	0	1	1	1	1	1	1
1_0830	1	1	1	0	1	0	1	1	1	1	1	0	1	1	1	0	1	1	0	1	0	1	0	1	0	1	0	1	0	1	1	1	1	1	0	0	0	0	0	0	1	1	1	1	1	1	1	1	0
2_0840	0	1	1	0	1	1	1	0	0	1	1	0	0	1	0	1	1	0	1	1	0	0	1	0	1	1	1	1	1	0	0	1	1	1	1	0	1	1	1	1	1	1	0	0	1	0	1	1	0
1_0360	0	0	0	1	0	0	0	1	1	1	1	1	0	0	1	1	1	0	1	1	1	1	1	1	1	1	0	0	1	1	1	1	0	1	1	1	1	1	1	1	0	1	1	0	1	0	1	0	1
1_0838	1	1	0	1	1	1	1	0	0	0	0	1	1	1	0	1	1	1	1	1	1	0	1	1	1	1	0	1	1	0	1	0	1	0	1	1	1	1	1	1	1	0	0	0	0	0	0	1	0
1_1533	1	1	1	0	1	1	1	0	0	1	0	0	1	1	0	0	0	1	0	1	1	0	0	0	0	0	0	0	0	0	0	0	1	1	0	1	0	0	1	0	1	1	0	1	1	1	1	1	0
2_1197	1	1	1	0	1	1	1	1	1	1	1	0	1	1	1	0	0	1	0	1	1	1	0	0	0	0	0	1	0	1	0	1	1	1	0	0	1	0	0	0	1	1	1	1	1	1	1	1	1
2_1495	1	0	0	1	1	1	0	0	0	0	0	1	1	0	0	1	0	1	1	0	1	0	1	1	1	1	1	0	1	0	1	0	0	1	1	1	1	1	1	1	1	0	1	0	0	0	0	1	0
1_1359	0	0	0	1	1	1	0	1	1	1	0	1	1	0	0	0	1	0	1	0	1	1	1	1	1	1	1	0	1	1	1	0	0	1	1	1	1	1	0	1	0	0	1	0	1	0	0	0	1
2_0083	0	1	1	1	1	0	0	0	0	1	1	1	0	1	0	1	1	1	0	0	1	0	0	1	0	0	1	0	0	0	1	1	0	1	0	0	0	0	1	0	1	0	0	1	0	1	1	0	1
2_0288	1	1	1	0	1	1	0	1	1	1	1	0	1	1	1	0	0	1	1	1	1	1	0	1	0	1	0	1	0	1	1	1	1	1	0	0	1	0	0	0	1	1	0	1	0	1	1	1	1
2_0723	0	1	1	1	0	1	0	0	1	1	0	1	0	1	0	1	1	1	1	0	1	1	1	1	0	1	1	0	1	0	1	0	0	1	1	1	1	1	1	1	0	0	1	0	0	1	0	0	1
2_1148	1	1	1	0	1	1	1	0	0	0	1	0	1	1	0	1	0	1	0	1	1	0	0	0	0	1	1	1	0	0	0	0	1	0	1	0	0	1	1	0	1	1	0	0	1	0	1	1	0
2_1187	1	1	1	0	0	1	1	1	1	1	1	0	1	1	1	0	0	1	1	1	1	1	0	1	0	0	1	1	0	1	1	1	1	0	0	1	1	0	0	0	0	1	0	1	1	1	1	1	0
1_0075	1	1	1	0	1	0	1	1	1	1	1	0	1	1	1	1	0	1	0	1	0	1	0	0	0	0	0	1	0	1	0	1	1	0	0	0	0	1	1	0	1	1	1	1	1	1	1	1	1
2_0220	1	0	1	1	1	1	1	1	1	1	1	0	1	0	1	1	1	0	1	1	1	1	0	0	0	1	0	0	0	1	1	1	1	0	0	0	0	0	1	0	1	0	0	1	1	1	1	0	1
1_0853	1	1	0	0	1	0	1	1	0	0	1	0	1	1	0	0	0	1	1	1	0	0	1	0	1	1	0	1	1	1	0	0	1	0	1	1	0	1	0	1	1	1	0	1	1	1	1	1	1
1_1380	1	1	0	1	0	1	1	1	1	0	1	1	1	1	1	1	1	1	1	1	1	1	1	0	1	1	1	0	1	1	1	0	1	0	1	0	1	0	1	1	1	1	0	0	1	1	0	1	1
1_0045	0	0	0	1	0	0	1	1	1	1	1	0	0	0	1	1	1	0	1	0	1	1	1	1	1	1	0	0	1	1	1	1	0	1	1	1	1	1	1	1	0	0	1	1	1	1	1	0	1
1_0600	0	NA	1	1	0	0	NA	1	1	0	1	1	0	1	1	1	1	0	0	1	0	1	1	1	1	1	1	1	1	1	0	0	1	0	1	1	1	0	0	0	1	1	1	1	1	1	1	1	1
2_0755	1	0	1	0	1	1	1	1	1	0	1	1	1	0	1	1	0	1	0	1	1	1	0	0	1	0	0	1	1	1	1	1	1	0	0	0	1	0	0	1	1	1	1	1	1	0	0	1	1
1_0123	1	1	0	1	1	1	1	0	0	0	0	1	1	1	0	1	1	1	1	0	1	0	1	0	0	1	1	1	1	0	1	0	1	0	1	1	1	1	1	1	1	1	1	0	0	0	1	1	0
1_0712	1	1	0	1	1	1	1	0	0	0	0	1	1	1	0	1	1	1	1	1	1	0	1	0	0	1	1	1	1	0	1	0	1	0	1	1	1	1	1	1	1	1	1	0	1	0	0	1	0
2_0580	1	0	1	1	1	0	1	1	1	1	1	0	1	0	1	0	0	1	0	1	0	1	0	1	1	0	0	0	0	1	1	1	1	1	0	1	0	0	0	0	0	1	1	1	1	1	1	1	1
2_0854	1	1	0	1	1	0	0	1	1	1	1	1	1	1	1	0	1	1	1	1	0	1	0	1	0	1	1	1	1	1	1	1	1	1	0	1	0	0	0	0	1	1	0	0	1	0	0	0	1
2_1270	1	1	1	1	1	1	1	1	1	1	1	1	1	1	1	0	0	1	0	1	1	1	0	1	0	0	1	1	0	1	0	1	1	0	0	0	0	0	0	0	1	1	1	1	1	1	1	1	1
1_0040	0	1	1	1	0	1	1	1	1	1	1	1	1	1	1	1	1	1	1	1	1	1	1	0	1	0	0	1	0	1	0	1	1	0	0	0	0	1	1	1	0	0	0	1	1	1	1	1	0
1_0169	1	1	1	1	1	1	1	0	0	1	0	1	1	1	0	1	1	1	0	1	0	0	0	1	0	0	1	1	0	0	1	1	1	1	0	0	1	1	1	0	1	1	0	0	1	1	0	1	1
1_0189	0	0	1	0	0	0	1	0	0	1	0	0	1	0	0	0	1	0	0	0	0	0	1	1	1	1	0	1	1	0	1	0	0	1	1	1	0	1	1	1	0	0	1	1	0	1	1	0	1
1_1440	0	0	1	0	0	0	1	1	1	1	1	0	0	0	1	1	1	0	0	1	0	1	0	1	1	1	0	1	0	1	1	1	1	1	0	1	0	1	1	0	0	1	1	1	1	1	1	0	1
2_0820	1	0	1	0	1	0	1	1	1	1	1	0	1	0	1	0	1	1	0	1	0	1	1	1	1	0	0	1	1	1	1	1	1	1	0	1	1	0	1	1	1	1	0	0	1	0	1	1	1
1_0129	0	1	0	0	0	1	0	0	0	1	0	0	1	1	0	1	1	1	0	1	1	0	1	1	1	1	0	0	1	0	1	0	1	1	1	0	1	0	1	1	0	1	0	1	1	1	1	1	1
1_0319	1	1	1	0	1	1	1	0	1	1	1	1	1	1	1	0	0	1	1	0	0	1	1	0	1	0	0	0	1	0	1	0	1	0	1	1	1	0	0	1	1	1	1	1	1	1	NA	0	1
1_0528	0	0	1	0	1	0	1	1	1	0	1	1	0	0	1	0	1	0	1	1	0	1	1	1	1	1	1	0	1	1	1	0	1	0	1	1	0	1	0	1	0	1	1	1	1	1	0	1	1
1_0901	0	0	1	0	1	0	0	1	1	0	1	0	0	0	1	0	0	0	0	1	0	1	1	1	1	1	0	0	1	1	1	0	1	1	1	0	0	1	0	1	0	1	1	1	1	1	1	0	0
1_0263	0	0	1	1	0	0	0	0	1	1	1	1	0	0	1	1	1	0	1	0	1	1	1	1	1	1	0	0	1	1	1	1	0	1	1	1	0	1	1	1	0	0	1	1	0	1	1	0	1
2_0897	1	0	1	1	1	1	0	1	1	1	1	0	1	0	1	0	0	1	1	0	1	1	1	0	1	1	0	1	1	1	1	1	0	1	1	0	0	0	1	0	1	0	1	1	0	1	1	1	1
2_1247	0	1	0	1	0	0	1	1	1	1	1	0	0	1	1	1	1	0	0	1	1	1	1	1	1	1	0	0	1	1	0	1	1	1	1	0	0	1	1	1	0	1	1	1	1	1	0	0	0
2_1130	1	1	1	1	1	1	1	1	1	0	1	1	1	1	1	1	1	1	1	1	1	1	1	1	1	0	1	1	1	1	0	1	1	1	1	1	1	1	1	1	1	1	1	0	1	0	0	1	0
2_1271	1	1	1	1	1	1	1	1	1	1	1	0	1	1	1	0	0	1	0	1	1	1	NA	1	1	0	1	1	NA	1	0	1	1	0	NA	1	NA	1	0	0	1	1	0	1	1	1	1	1	1
2_0103	0	1	NA	1	0	0	1	0	1	1	1	1	0	1	0	1	1	1	1	0	0	1	1	1	1	1	1	1	1	0	1	1	0	1	1	1	1	1	1	1	0	0	1	0	0	1	1	0	0
1_0178	1	1	0	1	1	1	0	0	0	0	1	1	1	1	0	0	1	1	0	1	1	0	1	1	0	1	1	1	1	0	1	1	0	1	1	1	1	1	0	0	1	0	1	0	0	0	0	1	1
1_0868	0	0	1	1	0	1	1	1	1	1	1	0	0	0	1	1	0	0	1	0	1	1	1	1	0	1	0	0	1	1	0	1	0	0	1	0	1	1	1	1	0	1	1	1	1	1	1	0	1
2_0113	1	1	0	1	1	0	0	1	1	0	1	1	1	1	1	1	0	1	0	1	0	1	0	0	0	0	0	1	0	1	0	1	1	1	0	0	0	0	1	0	1	0	1	1	1	0	0	1	1
2_1005	0	0	0	0	1	1	0	1	1	1	1	1	0	0	1	1	1	0	1	1	1	1	1	1	1	1	0	0	1	1	1	1	0	1	1	1	1	0	1	1	1	0	1	1	0	1	1	0	1
2_1258	0	1	1	0	1	1	1	1	1	1	1	0	0	1	1	1	0	0	1	0	0	1	1	1	0	0	1	1	1	1	1	1	1	0	0	1	1	1	0	1	1	0	1	1	1	1	1	1	1
1_0232	0	1	1	1	0	1	0	1	1	0	1	1	0	1	1	1	1	0	1	1	1	1	1	1	1	1	1	1	1	1	1	1	1	1	1	1	1	1	1	1	0	0	1	0	1	0	0	1	0
1_0619	0	0	1	1	0	1	0	0	0	0	1	1	0	0	0	1	1	0	1	0	1	1	1	1	1	1	1	0	1	1	1	0	0	1	1	1	1	1	1	1	0	0	1	0	0	0	0	1	1
1_0668	1	1	1	1	1	1	1	1	1	1	1	0	1	1	1	1	0	1	0	1	0	1	0	1	1	0	0	1	0	1	1	1	1	1	0	1	0	1	0	0	1	1	0	1	1	1	1	1	0
1_0723	0	0	0	0	1	1	0	1	1	1	1	0	1	0	1	1	0	0	1	0	1	1	1	0	1	1	1	1	1	1	0	1	1	1	1	1	1	1	1	1	1	1	0	0	0	0	1	1	0
2_0247	1	1	1	0	0	1	1	0	1	1	NA	0	0	1	0	1	0	0	1	1	1	0	1	0	1	1	1	1	1	0	0	0	1	0	1	1	0	1	0	1	0	1	1	1	1	0	1	1	1
2_0251	1	1	1	1	1	1	1	0	0	0	0	1	1	1	0	1	1	0	1	1	1	0	1	1	1	1	1	1	1	0	1	0	1	1	1	1	1	0	1	1	1	1	0	1	0	1	1	0	1
2_1373	1	1	1	0	1	0	1	1	1	1	1	0	1	1	1	0	1	1	1	1	0	1	0	1	0	1	1	1	0	1	1	1	1	1	0	0	0	0	0	0	1	1	0	1	1	1	1	1	1
1_0601	1	1	1	1	1	1	1	1	1	1	1	0	1	1	1	0	0	1	1	1	1	1	0	1	0	1	0	0	0	1	1	1	1	0	0	0	1	0	0	0	1	1	1	1	1	1	1	1	1
2_0010	0	1	1	1	1	1	1	1	1	1	1	1	1	1	1	1	0	0	1	0	1	1	1	0	1	0	1	0	1	1	0	1	0	1	1	1	1	1	0	1	0	0	1	1	1	1	1	0	1
2_1355	0	0	1	0	1	1	0	1	1	1	1	0	0	0	1	1	1	0	1	0	0	1	1	1	1	1	0	0	1	1	1	1	0	1	1	0	0	0	0	1	0	0	1	1	1	1	1	0	0
1_1092	0	1	1	1	0	1	1	1	1	1	1	0	0	1	1	1	1	0	1	0	0	1	1	1	1	1	NA	1	1	1	0	1	1	1	1	1	1	1	0	1	0	1	1	1	1	1	0	0	1
1_1261	1	1	1	1	1	0	0	1	1	1	1	0	1	1	1	0	0	1	1	1	0	1	0	1	0	0	1	0	1	1	1	1	1	1	1	1	1	1	0	0	1	0	1	1	1	1	1	0	1
1_0244	0	1	0	1	1	1	1	1	1	1	1	0	1	1	1	1	0	0	1	1	1	1	1	0	1	1	1	1	0	1	0	1	1	0	1	0	1	1	0	1	0	1	1	1	1	1	1	1	1
1_0276	1	0	0	0	1	1	0	1	1	0	1	1	1	0	1	1	1	0	1	1	1	1	1	1	1	1	1	1	1	1	1	0	0	1	1	1	1	1	1	1	1	0	1	1	0	1	0	1	1
1_0436	1	1	0	1	1	1	1	0	1	0	0	1	1	1	1	1	1	1	1	0	1	1	1	1	1	1	0	1	1	0	1	0	0	1	1	1	1	0	1	1	1	1	0	1	0	1	0	0	1
1_1002	0	0	0	1	0	1	1	1	1	0	1	1	0	0	1	1	1	1	1	1	1	1	1	1	1	1	1	1	1	1	1	0	0	1	1	1	1	1	1	1	0	0	1	1	0	1	0	1	1
2_0064	0	0	1	1	0	0	0	1	1	1	1	1	0	0	1	1	1	0	1	0	1	1	1	1	1	1	0	0	1	1	1	1	0	1	1	1	0	1	1	1	0	0	1	1	0	1	1	0	1
2_0873	0	1	1	0	0	0	1	1	1	1	1	0	0	1	1	0	1	1	0	0	0	1	1	0	0	0	1	0	1	1	0	1	0	1	0	1	1	1	1	1	0	0	1	1	1	1	0	0	1
2_1209	1	0	1	1	0	1	1	0	0	0	0	1	0	0	0	1	1	1	1	1	1	0	1	1	1	1	1	1	1	0	1	1	1	1	1	1	1	1	1	1	1	1	0	0	1	0	0	1	1
1_0175	0	0	1	1	0	0	1	1	0	1	1	1	0	0	0	1	1	1	1	1	1	0	0	1	1	1	1	1	1	1	0	1	1	1	0	1	1	1	1	0	0	1	0	1	0	1	1	1	1
1_1097	1	1	1	1	0	1	1	1	1	1	1	0	1	1	1	1	0	0	1	1	1	1	0	0	0	0	1	1	0	1	0	1	1	0	0	0	1	1	0	0	1	1	1	1	1	1	1	1	1
1_1205	0	1	0	1	0	1	1	1	1	0	1	0	1	1	1	1	1	1	0	0	1	1	1	1	1	1	0	1	1	1	1	0	0	1	1	1	1	1	1	1	0	1	0	1	1	1	1	1	0
1_1221	1	1	1	1	1	0	1	1	1	1	1	0	1	1	1	0	0	1	0	1	0	1	0	0	0	1	1	1	0	1	1	1	1	1	0	0	0	0	0	0	1	1	0	1	1	1	1	1	0
1_1461	1	1	NA	0	1	1	0	1	0	1	1	1	1	1	0	1	1	1	1	0	1	0	1	1	1	1	1	1	1	1	1	0	0	1	1	1	1	1	1	1	1	0	1	1	0	0	0	1	0
2_1000	1	0	1	1	0	1	0	1	1	1	0	1	0	0	1	1	1	1	1	0	1	1	1	1	1	1	1	0	1	1	1	1	0	1	1	1	1	1	1	1	1	0	0	0	0	0	1	0	0
2_1228	1	0	1	0	1	0	1	0	1	1	0	1	1	0	1	0	0	1	1	1	0	1	1	0	1	1	1	1	1	0	1	0	1	0	1	0	1	0	0	1	1	1	0	1	1	1	1	1	1
1_0028	1	1	1	1	1	1	1	0	0	1	0	1	1	1	0	1	0	1	0	1	0	0	0	0	0	0	0	1	0	0	1	0	1	1	1	1	0	0	0	0	1	1	0	1	1	1	1	1	1
1_0394	0	0	0	0	0	1	0	0	1	0	0	1	0	0	0	1	1	0	1	0	1	1	1	1	1	1	1	1	1	0	1	0	0	1	1	1	1	1	1	1	0	0	1	1	0	1	1	0	0
1_0427	0	1	1	0	1	0	0	0	1	1	0	1	1	1	1	0	1	1	1	1	0	1	0	0	0	0	1	1	0	0	1	0	1	1	0	0	0	0	1	0	0	1	1	0	1	0	1	1	1
1_1507	0	1	1	1	0	1	1	1	1	0	1	0	0	1	1	1	0	1	1	1	0	1	0	1	0	0	1	1	0	1	1	1	1	0	0	0	1	1	0	1	0	0	0	1	1	1	1	1	1
2_0127	0	0	1	1	0	0	1	1	0	0	1	1	0	0	0	0	1	0	0	1	1	0	1	1	1	1	1	0	1	1	0	0	1	1	1	1	0	1	1	1	0	0	1	1	1	1	NA	0	0
2_0252	1	1	1	1	1	0	1	0	0	1	1	0	0	1	0	1	0	0	0	1	1	0	1	0	0	1	1	1	1	0	1	0	1	0	1	1	0	0	1	1	1	1	1	1	NA	1	1	1	0
1_0679	1	1	1	1	1	1	0	0	0	1	0	1	1	1	0	1	1	0	1	1	1	0	1	1	1	1	1	1	1	0	0	1	1	1	1	1	1	0	0	1	1	1	0	0	0	0	1	1	1
1_0687	1	1	1	1	1	1	1	1	1	1	1	0	1	1	1	0	0	1	1	0	1	1	1	0	1	0	1	1	1	1	0	1	0	0	0	1	0	1	0	1	1	1	0	1	0	0	0	1	0
1_0839	1	1	1	1	1	1	0	0	0	0	0	1	1	1	0	1	1	1	1	1	0	0	0	1	1	1	0	1	0	0	1	0	0	1	0	0	0	1	1	1	1	1	0	0	1	0	1	0	0
1_1313	1	0	0	0	1	1	1	1	1	0	1	1	1	0	1	1	1	0	1	1	1	1	1	1	1	1	1	0	1	1	1	1	1	0	1	1	1	1	1	1	1	1	1	1	1	1	0	1	1
2_0734	0	1	0	1	0	0	0	0	0	0	0	1	0	1	0	1	1	0	1	1	1	0	1	1	1	1	1	1	1	0	1	1	1	1	1	1	1	1	1	1	0	1	1	0	1	0	0	1	1
2_1204	1	0	1	1	1	1	1	1	1	1	1	1	1	0	1	0	0	0	1	1	1	1	1	0	1	0	1	1	1	1	1	1	1	0	0	0	0	1	0	1	1	1	0	1	1	1	0	1	1
1_1043	1	0	1	1	0	0	0	1	1	1	1	1	0	0	1	1	0	0	0	1	1	1	1	1	1	1	1	1	1	1	0	1	0	1	1	1	1	1	1	1	0	1	0	0	0	0	0	1	1
2_0529	1	1	1	1	1	0	1	1	1	0	0	0	0	1	0	1	1	1	1	1	1	1	1	1	1	0	1	1	1	1	1	1	1	0	1	1	0	0	1	1	1	1	1	1	0	1	1	1	0
2_0729	1	1	1	1	1	1	1	0	0	0	0	1	1	1	0	1	1	1	1	1	1	0	1	1	1	1	0	1	1	0	0	0	1	1	1	1	1	1	1	1	1	0	1	0	0	0	0	1	1
2_0993	1	1	1	1	1	1	1	1	1	0	1	0	1	1	1	0	0	1	1	1	1	1	0	1	0	0	1	1	0	1	0	1	1	1	0	0	0	0	1	0	1	1	0	1	1	1	0	1	1
1_0121	1	1	1	0	1	0	0	1	1	1	NA	1	1	1	1	0	1	1	0	0	0	1	0	1	1	0	1	1	1	1	1	0	1	1	1	0	1	0	0	1	1	0	1	0	1	0	0	1	0
2_0060	1	0	0	1	1	1	0	1	1	1	1	0	1	0	1	1	1	1	1	0	1	1	1	1	1	1	1	1	1	1	1	1	0	1	1	1	1	1	1	1	1	0	0	0	0	0	0	1	0
1_0736	0	0	1	1	0	1	1	0	1	0	1	1	0	0	1	0	1	0	1	1	1	1	1	1	1	1	0	0	1	1	1	1	1	1	1	1	0	1	1	1	1	0	1	1	1	1	1	1	1
2_0058	0	0	1	0	0	0	1	0	0	1	0	0	1	0	0	0	1	0	0	0	0	0	1	1	1	1	0	1	1	0	1	0	0	1	1	1	0	1	1	1	0	0	1	1	0	1	1	1	1
1_0185	1	1	1	1	1	0	1	0	0	1	0	1	0	1	0	0	1	1	0	1	0	0	0	0	1	1	0	1	1	0	1	0	1	1	1	1	1	0	0	0	1	0	0	0	1	0	0	1	1
1_0653	0	0	0	1	0	1	1	1	1	1	1	1	0	0	0	1	1	0	1	1	1	0	1	1	1	1	1	1	1	1	1	1	1	1	1	1	1	1	1	1	0	1	0	1	0	1	1	0	1
2_0669	0	1	1	0	0	1	1	0	0	0	0	1	0	1	0	1	1	1	1	1	1	0	1	1	1	1	1	0	1	0	1	0	0	1	1	1	1	0	1	1	0	0	1	1	0	1	1	1	1
1_0672	1	1	1	0	1	0	1	1	1	1	1	0	1	1	1	0	0	1	1	1	1	1	0	1	0	0	1	1	0	1	1	1	0	1	0	1	0	0	0	0	1	0	0	1	1	1	1	1	1
2_1067	0	0	1	0	0	1	1	0	1	1	1	0	0	0	0	0	1	1	0	1	1	1	1	1	1	1	1	0	1	0	1	1	1	1	1	1	1	0	1	1	0	1	1	1	1	1	1	1	0
1_1448	1	1	1	1	1	1	0	1	1	0	1	1	0	1	1	1	1	1	1	1	1	1	1	1	1	1	NA	0	1	1	1	0	1	1	1	1	1	1	1	1	0	1	1	0	1	0	0	0	1
2_0039	0	1	1	0	0	1	1	0	0	0	0	1	0	1	0	1	1	1	1	1	1	0	1	1	1	1	1	0	1	0	1	0	1	1	1	1	1	1	1	1	0	0	0	1	1	1	NA	0	1
2_0784	1	1	1	1	1	1	1	1	1	1	1	0	1	1	0	1	0	1	0	1	1	0	0	0	0	0	0	1	0	1	1	1	1	0	0	0	1	0	1	0	1	1	0	1	1	1	1	1	1
2_0292	1	1	0	1	1	1	0	1	1	0	1	1	1	1	1	1	1	1	0	0	1	1	1	1	0	1	0	0	1	1	1	0	1	1	1	1	1	1	1	1	1	1	0	0	1	0	0	0	1
1_0115	1	1	1	0	0	1	0	1	0	1	1	1	1	1	1	1	1	1	1	0	0	0	1	1	1	1	1	1	1	1	1	0	0	1	1	1	1	1	1	1	0	0	1	0	0	0	1	1	0
1_0480	1	1	0	1	1	1	1	1	1	0	1	1	1	1	1	1	1	1	1	1	1	1	1	1	1	1	1	1	1	1	1	0	1	1	1	1	1	1	1	1	0	1	1	0	1	0	0	1	1
1_0614	1	1	1	0	1	0	1	0	1	1	1	1	1	1	1	0	1	1	0	1	0	1	0	0	0	1	0	1	0	0	1	1	1	0	0	0	0	0	0	0	1	1	0	1	1	1	1	1	0
1_1246	1	1	1	1	1	0	1	0	0	1	0	1	0	1	0	0	1	1	0	1	0	0	0	0	1	1	0	1	1	0	1	0	1	1	1	1	1	0	0	0	1	0	0	0	1	0	0	1	1
1_1346	1	1	1	1	1	0	0	1	1	1	1	0	1	1	1	1	1	1	1	1	0	1	1	0	0	0	1	1	1	1	1	1	0	0	1	0	1	1	1	1	1	1	1	1	1	1	1	1	1
1_1436	0	0	1	1	1	1	1	0	0	0	0	1	0	0	0	1	0	1	1	1	1	0	1	1	1	1	1	1	1	0	0	0	1	1	1	1	1	1	1	1	1	0	1	1	0	1	1	1	1
1_0008	1	1	1	1	1	1	1	0	0	0	0	1	1	1	1	1	1	1	0	1	0	0	1	0	1	0	1	0	1	0	0	0	0	0	1	1	0	1	1	1	1	1	1	1	1	1	0	1	1
2_0080	1	1	1	0	1	0	1	1	1	1	1	0	1	1	1	1	0	1	0	1	0	1	0	1	0	0	0	0	0	1	0	1	1	1	0	1	0	0	0	0	1	1	1	1	1	1	1	1	0
2_0488	1	0	1	1	1	0	1	1	1	0	1	1	0	0	1	0	1	0	1	0	0	1	1	1	1	1	1	1	1	1	1	1	0	1	1	1	0	1	1	1	0	0	1	1	0	1	1	1	1
2_0833	0	1	0	1	0	1	0	0	1	0	0	1	0	1	1	1	1	0	0	0	1	1	1	1	1	1	1	1	1	1	1	0	1	1	1	1	1	1	1	1	0	1	0	0	0	0	0	1	1
1_0461	0	0	1	1	0	1	1	0	0	1	0	0	1	0	0	1	1	0	0	0	1	1	1	1	1	1	0	0	1	0	1	0	0	1	1	1	1	1	1	1	0	1	0	1	1	1	1	1	0
1_1172	1	1	1	1	1	1	1	1	0	1	NA	1	1	1	1	0	1	1	1	0	1	0	0	1	0	0	0	0	0	1	1	1	1	1	0	1	1	0	1	0	1	1	1	1	0	1	1	1	1
2_0605	1	1	1	1	1	0	1	1	1	1	1	1	0	1	1	0	1	0	0	0	0	1	0	1	0	1	1	1	0	1	1	1	1	0	0	0	0	1	1	0	1	0	1	1	1	1	1	0	0
1_1048	0	1	1	0	1	0	1	1	1	1	1	0	0	1	1	0	0	0	0	1	0	1	1	0	1	1	1	0	0	1	1	1	1	0	0	0	0	0	1	0	1	1	1	1	1	1	1	1	0
2_1104	1	1	1	1	1	1	1	1	1	1	NA	0	1	1	1	0	0	1	1	1	1	1	1	0	1	0	1	1	1	1	1	1	1	0	0	1	0	1	0	1	0	1	0	0	1	0	1	1	1
1_0841	0	NA	1	1	0	1	0	1	0	1	0	0	0	NA	0	1	1	0	1	0	1	1	0	1	1	1	1	1	1	1	1	1	0	1	0	0	1	0	0	1	0	1	1	0	0	0	1	NA	1
1_1236	0	0	1	0	0	0	1	1	1	1	1	1	0	0	1	1	1	0	1	0	1	1	1	1	1	0	1	1	1	1	1	1	0	1	1	1	1	1	1	1	0	0	0	0	1	1	0	1	1
2_0354	1	1	NA	1	1	0	1	1	1	1	NA	0	1	1	1	0	0	1	1	1	0	1	1	0	1	1	1	1	1	1	0	1	1	0	1	1	0	0	0	1	0	1	1	1	1	1	1	1	1
1_0303	1	1	1	0	0	1	1	1	1	1	1	0	1	1	1	0	0	0	1	1	0	1	1	0	1	1	0	1	1	1	0	1	1	0	1	1	1	1	0	1	1	1	1	1	1	1	1	1	1
1_1141	1	0	1	1	1	0	1	0	0	1	0	0	1	0	1	1	1	1	1	0	0	0	1	0	1	1	1	1	1	0	1	0	0	1	1	1	0	1	0	1	1	0	1	0	0	0	0	1	1
2_0976	0	0	1	0	0	1	1	0	1	1	1	1	0	0	0	1	1	1	1	0	1	1	1	1	0	1	1	1	1	0	0	1	1	1	1	1	1	1	1	1	0	0	1	0	1	0	1	1	1
1_0143	1	1	1	0	1	1	1	1	1	0	1	0	1	1	1	0	0	1	1	1	0	1	1	0	1	1	0	1	1	1	0	0	1	0	1	1	1	1	0	1	1	1	1	1	1	1	1	1	1
1_0744	0	1	1	0	1	1	0	1	1	1	1	0	1	1	1	0	1	0	1	0	1	1	1	1	1	1	0	1	1	1	0	1	1	1	1	1	1	1	0	1	0	1	1	0	1	0	1	0	0
2_0303	0	1	0	0	0	1	1	1	1	1	1	0	0	1	0	1	0	1	1	1	1	1	1	0	1	1	0	0	1	1	1	1	0	0	1	1	1	1	1	1	1	0	1	1	1	1	1	0	1
2_0521	1	0	0	1	1	1	0	1	1	0	1	1	1	0	1	1	1	1	1	1	1	1	1	1	1	1	1	1	1	1	1	0	1	1	1	1	1	1	1	1	1	0	1	0	1	0	0	1	0
2_0792	1	0	1	1	1	1	1	1	1	1	0	1	1	0	0	1	1	0	1	0	1	0	1	1	1	1	0	0	1	1	1	0	0	1	1	1	1	1	1	1	1	0	1	0	0	0	0	0	1
1_0681	1	1	1	1	1	0	1	1	1	1	NA	1	1	1	1	0	1	1	1	0	0	1	0	1	0	1	0	1	0	1	1	1	1	0	0	0	0	0	1	0	1	1	1	1	0	1	1	0	0
1_1506	1	1	1	1	1	0	1	0	0	1	1	0	1	1	0	0	0	1	0	1	0	0	0	0	0	1	1	1	0	0	1	0	1	1	1	0	0	0	0	0	1	1	1	1	1	1	1	1	0
1_0454	1	0	1	1	1	0	0	1	1	1	1	1	1	0	1	1	1	0	0	1	0	1	0	1	0	1	0	0	0	1	1	1	1	1	1	0	1	0	1	0	1	0	1	1	1	1	1	1	1
1_0031	1	0	0	0	1	1	0	0	1	0	1	1	1	0	1	1	0	1	1	0	1	1	1	0	1	1	1	1	1	1	1	1	0	1	1	1	1	1	1	1	1	0	1	0	0	0	0	1	1
1_0335	1	1	1	0	1	1	1	1	1	1	1	0	1	1	1	0	0	1	0	0	1	1	1	0	1	0	1	1	1	1	0	1	1	1	1	1	1	0	0	0	1	0	1	1	0	1	1	1	1
1_0791	1	1	1	1	1	0	0	0	0	0	0	1	1	1	0	0	1	1	1	0	1	0	0	1	1	0	1	0	1	0	1	0	1	1	1	1	1	1	1	1	1	1	0	0	1	0	0	1	0
2_1339	1	1	1	1	1	1	1	1	1	0	1	1	0	1	1	1	0	1	1	1	1	1	0	1	1	1	0	0	1	1	1	1	0	1	1	1	1	0	0	0	1	1	1	1	0	1	1	0	0
1_0011	1	1	1	1	1	0	0	1	1	1	1	1	1	1	1	1	1	1	1	1	1	1	1	1	1	1	1	0	1	1	1	1	0	0	1	1	1	1	1	1	1	0	1	0	0	0	1	0	0
1_0346	1	0	0	0	1	0	1	0	0	1	0	0	1	0	0	1	1	1	1	1	0	0	1	1	1	1	1	1	1	0	1	0	1	1	1	1	1	1	1	1	1	1	1	0	0	0	0	0	0
1_0748	0	0	1	1	0	1	1	1	1	1	1	1	0	0	1	1	1	0	0	0	0	1	1	1	1	1	1	0	1	1	0	1	0	1	1	1	1	0	1	1	0	1	1	1	0	1	1	0	1
1_0902	0	0	1	1	1	0	1	1	1	0	1	1	0	0	1	0	1	0	1	1	0	1	1	1	1	1	1	0	1	1	1	1	1	0	1	1	0	1	0	1	0	1	1	1	1	1	1	1	1
1_0924	1	0	0	0	0	1	0	0	1	0	0	1	1	0	0	1	1	1	1	0	1	1	1	1	1	1	1	1	1	0	1	0	0	1	1	1	1	1	1	1	0	0	1	1	0	1	0	1	0
2_0355	1	1	0	1	1	0	1	1	0	1	1	1	0	1	0	1	1	0	1	1	1	0	1	0	1	1	1	0	1	1	0	1	1	1	1	0	0	0	1	1	1	1	1	1	1	1	0	1	1
2_0461	1	0	1	0	1	1	1	1	1	0	1	1	1	0	1	1	1	1	1	1	1	1	1	1	1	0	0	0	1	1	1	1	0	1	0	1	1	1	1	1	1	1	1	1	0	1	1	1	1
2_0495	0	0	1	1	0	1	1	1	1	1	1	1	0	0	1	1	0	0	1	0	1	1	1	1	0	0	1	1	1	1	0	1	0	0	1	1	1	1	1	1	0	0	1	1	0	1	0	1	0
2_0939	0	0	1	0	1	0	1	1	1	1	NA	1	0	0	1	0	1	1	1	0	1	1	1	1	1	1	1	1	1	1	0	1	0	0	1	0	1	1	1	1	1	1	1	1	0	1	1	1	1
1_0705	1	1	1	1	1	1	1	1	1	1	1	0	0	1	1	1	0	0	1	1	1	1	0	1	0	0	0	0	0	1	1	1	1	0	0	1	1	1	1	1	0	1	1	1	1	1	1	0	1
1_1223	0	0	1	0	0	1	0	1	1	1	1	0	0	0	1	0	1	0	0	1	1	1	1	1	1	1	1	0	1	1	0	1	1	1	1	1	1	1	1	1	0	1	1	0	1	0	1	1	1
1_1464	1	1	1	1	1	1	1	1	1	1	1	1	1	1	1	1	0	1	1	1	1	1	0	0	0	0	1	1	0	1	1	0	1	1	0	1	1	1	1	1	1	1	1	1	0	1	1	1	1
2_0570	0	0	0	1	1	0	0	0	1	0	1	1	1	0	1	1	1	1	1	1	1	1	0	1	0	1	1	1	0	0	1	0	0	1	0	0	1	0	1	0	0	0	1	1	0	0	1	1	1
2_1122	1	1	1	1	1	0	1	1	1	1	1	0	1	1	1	0	1	1	0	1	1	1	0	1	0	0	1	1	0	1	0	1	1	1	0	0	0	1	1	0	1	1	0	1	1	1	1	1	0
2_1431	0	1	1	0	1	1	0	0	0	0	0	1	1	1	0	1	1	0	1	1	1	0	1	1	1	1	1	0	1	0	1	1	1	1	1	1	1	1	1	1	0	1	1	0	1	0	0	0	1
2_0725	1	1	1	1	1	1	1	1	1	1	1	0	1	1	1	0	0	1	0	1	1	1	1	1	1	0	1	1	1	1	0	1	1	0	1	1	1	1	0	0	1	1	0	1	1	1	1	1	1
1_0283	1	1	NA	1	1	1	1	1	1	1	1	0	1	1	1	1	0	0	0	1	1	1	1	0	1	1	1	1	1	1	0	1	0	1	1	1	1	1	0	1	1	1	1	1	0	1	1	0	1
2_0558	1	1	NA	1	1	1	1	1	0	1	1	1	1	1	0	1	1	0	1	1	1	0	1	0	0	1	0	1	1	1	1	1	1	1	1	0	0	0	1	1	1	0	1	1	1	1	1	1	1
1_0363	0	1	1	1	0	0	0	1	1	1	1	1	0	1	1	0	1	0	1	0	0	1	1	1	1	1	1	0	1	1	1	1	0	1	1	1	0	1	1	0	0	0	1	0	0	0	1	1	1
1_0773	0	1	1	0	0	1	0	1	1	1	1	1	0	1	1	1	1	1	1	0	0	1	1	1	1	1	1	1	1	1	1	1	0	1	1	1	1	1	1	1	0	0	1	0	0	0	1	1	0
1_0842	1	1	0	1	1	1	1	1	1	0	1	1	1	1	1	1	1	1	1	1	1	1	1	1	1	1	1	1	1	1	1	0	1	1	1	1	1	1	1	1	1	1	1	0	1	0	0	0	0
1_1015	1	1	1	1	1	0	1	1	1	1	1	1	1	1	1	1	1	1	1	1	1	1	0	1	0	0	1	1	0	1	1	1	0	0	0	1	0	1	1	0	1	1	0	1	1	1	1	0	1
2_1325	1	1	1	1	1	1	0	0	0	0	0	1	1	1	0	0	0	1	1	1	1	0	1	1	1	0	1	1	1	0	1	0	1	1	1	1	1	1	1	1	1	1	0	0	1	0	0	1	1
1_0490	1	1	0	1	1	1	0	0	0	1	0	1	1	1	0	1	1	1	1	1	1	0	1	1	1	1	1	1	1	0	1	0	1	1	1	0	1	1	1	1	1	1	0	0	1	1	0	1	1
2_0778	0	1	1	1	0	1	1	1	1	1	1	1	0	1	1	0	1	0	1	1	1	1	0	1	0	1	1	0	0	1	1	1	1	0	0	0	1	1	0	1	0	1	1	0	1	0	1	0	0
1_0431	0	1	1	1	0	1	1	0	0	1	NA	0	0	1	0	1	1	0	1	1	1	0	1	1	1	1	0	1	1	0	1	0	1	1	1	1	1	1	1	1	1	1	1	0	0	0	0	0	1
1_0632	0	1	0	0	0	1	0	0	1	1	0	1	0	1	1	1	1	1	1	0	1	1	1	1	1	1	1	0	1	0	1	1	1	1	1	1	1	1	1	1	0	1	0	0	1	0	0	1	1
2_0117	1	1	0	1	1	1	0	0	0	1	1	1	1	1	1	1	1	1	1	1	1	0	1	1	1	0	1	1	1	0	1	0	1	1	0	1	1	1	1	1	1	1	1	1	0	1	1	1	1
2_0667	0	1	0	1	0	0	1	0	0	1	0	1	0	1	1	1	1	0	1	1	1	0	1	1	1	1	0	0	1	1	1	0	1	1	1	1	1	1	1	1	1	1	1	1	1	1	1	1	1
2_0375	0	1	0	0	0	1	1	1	1	1	1	0	0	1	1	1	1	0	1	1	1	1	1	1	1	1	NA	0	1	1	0	1	1	1	1	1	1	1	0	0	0	1	1	1	1	1	1	0	1
1_0446	1	1	1	1	1	0	1	1	0	1	0	1	0	1	0	0	1	0	1	1	1	0	1	0	1	1	1	1	1	1	0	1	0	0	0	1	0	1	1	1	1	0	1	1	1	1	1	1	1
1_0024	1	1	1	0	1	0	0	1	1	1	1	1	1	1	1	1	1	1	0	0	1	1	0	1	0	1	1	1	0	1	1	1	0	1	0	1	0	1	1	0	1	0	0	1	0	1	1	1	0
1_0220	0	0	1	0	0	1	1	1	1	1	1	1	1	0	1	1	1	0	0	0	1	1	1	0	0	0	1	1	0	1	1	1	0	0	0	0	1	1	1	1	1	0	1	1	0	1	1	1	1
1_0648	1	1	1	1	1	0	1	1	1	1	0	1	1	1	1	1	0	1	1	1	0	1	0	1	1	0	0	0	0	1	1	0	1	0	0	1	1	1	1	1	1	1	1	1	1	1	1	0	0
1_0090	1	1	1	1	0	1	1	0	1	1	0	1	1	1	1	1	1	1	1	0	1	1	1	1	1	1	1	1	1	1	1	1	0	1	1	1	1	1	1	1	1	0	1	1	0	1	0	0	1
1_0243	1	1	1	1	1	1	1	0	0	1	0	1	1	1	0	1	1	1	1	1	1	0	1	1	1	1	0	1	1	0	1	0	0	1	1	1	1	0	1	1	1	1	1	1	0	1	0	0	1
1_0747	1	1	0	1	1	1	1	1	1	0	1	1	1	1	1	1	1	1	1	0	1	1	1	1	1	1	1	1	1	1	1	1	0	1	1	1	1	1	1	0	1	0	0	1	0	1	0	1	1
1_0710	1	1	0	0	1	0	1	1	1	1	1	0	1	1	1	0	0	1	1	1	1	1	1	1	0	0	1	1	0	1	1	1	1	1	1	1	0	0	0	0	1	1	1	1	1	1	1	1	1
2_0347	1	1	1	1	1	1	0	1	1	1	1	1	1	1	1	1	1	1	1	1	1	1	0	0	0	1	1	0	0	1	1	1	1	0	0	0	1	1	1	1	1	1	1	1	1	1	1	0	1
2_0676	0	1	1	1	0	1	0	1	1	1	1	0	0	1	1	1	1	0	1	0	1	1	1	1	1	1	0	1	1	1	0	1	0	1	1	1	1	1	0	0	0	1	1	0	0	0	1	1	1
2_1056	1	1	1	0	1	1	1	1	1	1	1	1	1	1	1	0	0	1	0	1	1	1	0	0	0	0	1	0	0	1	1	1	1	0	0	1	0	1	0	0	1	1	1	1	1	1	1	1	1
1_1470	1	1	1	0	1	0	1	1	1	1	1	1	1	1	1	0	1	1	NA	1	0	1	0	1	1	1	0	1	0	1	1	1	1	1	0	0	0	0	0	0	1	1	NA	NA	1	NA	NA	1	1
1_0379	1	1	0	1	0	1	1	1	1	0	1	1	1	1	1	1	1	0	1	1	1	1	1	1	1	1	1	1	1	1	1	1	1	1	1	1	1	1	1	1	0	0	1	0	0	0	0	1	1
2_0740	1	1	1	1	0	0	1	1	1	1	1	1	1	1	1	0	1	1	1	1	0	1	0	1	1	0	1	0	0	1	1	1	1	1	0	0	0	0	1	0	1	1	1	1	1	1	1	0	1
1_1326	0	0	1	1	1	1	1	1	1	1	0	1	1	0	0	0	1	0	1	0	1	1	1	1	1	1	1	1	1	1	1	1	0	1	1	1	1	1	0	1	0	0	1	0	1	0	0	0	0
2_0162	1	0	1	0	1	0	1	1	0	1	0	1	1	0	0	1	1	1	1	0	0	1	1	0	1	1	0	0	1	1	1	1	1	1	1	1	1	1	0	1	1	0	1	1	0	1	1	0	1
1_1406	1	1	1	1	1	1	1	1	1	1	1	1	1	1	1	1	0	1	1	1	1	1	1	0	1	0	0	1	1	1	1	1	0	0	1	0	0	1	0	1	1	0	1	1	1	1	1	1	1
2_0987	0	1	0	1	0	1	0	1	1	0	1	1	0	1	1	1	1	0	1	0	1	1	1	1	1	0	1	1	1	1	0	1	0	1	1	1	1	1	1	1	0	0	1	0	1	0	1	0	1
1_1066	1	1	0	1	1	1	1	0	1	1	0	1	1	1	1	1	1	1	1	1	1	0	1	0	0	1	0	1	1	1	1	1	0	1	1	1	1	1	1	1	1	0	1	0	0	0	0	0	0
2_1203	0	NA	0	0	0	0	1	1	1	1	1	0	0	0	1	1	1	0	1	1	0	1	1	1	1	1	0	0	1	1	1	1	0	1	1	1	1	0	1	1	0	0	1	1	1	1	1	0	1
2_0783	0	1	1	1	1	1	1	1	0	1	1	0	1	1	1	1	0	1	1	0	1	0	1	1	1	1	1	1	1	1	0	1	0	0	1	1	1	1	1	1	1	0	1	1	0	1	0	1	0
2_1395	NA	0	1	1	1	1	NA	1	1	1	1	1	NA	0	0	1	1	0	0	1	0	1	0	1	1	0	1	0	1	1	0	1	1	1	0	0	1	0	0	1	1	1	0	1	1	1	1	1	1
2_1052	1	1	1	1	1	1	0	1	1	1	0	1	1	1	0	1	1	1	0	1	1	1	1	1	1	1	1	1	1	1	1	0	1	1	1	1	0	1	1	1	0	1	0	0	0	0	1	1	0
1_0136	1	0	1	1	0	1	1	1	1	1	1	0	1	0	1	1	0	0	1	1	1	1	1	1	0	1	0	0	1	1	0	1	0	0	1	0	1	1	1	1	0	1	1	1	1	1	1	0	1
2_0168	1	1	0	1	1	1	1	1	1	0	1	1	1	1	1	1	1	1	0	1	1	1	1	1	1	1	1	1	1	1	1	1	1	1	1	0	1	1	1	1	1	1	1	1	1	1	1	0	1
2_0639	1	1	0	1	1	0	1	0	0	0	1	1	1	1	1	1	1	0	1	1	1	0	1	1	1	1	1	1	1	0	1	1	1	1	1	1	1	1	1	1	1	1	1	1	1	1	0	1	1
1_0856	1	1	0	1	1	1	1	1	1	0	1	1	1	1	1	1	1	1	1	1	1	1	1	1	1	1	1	1	1	1	1	1	1	0	1	1	1	1	1	1	1	1	0	1	1	1	0	1	1
2_1153	1	0	1	0	1	1	1	1	1	1	NA	1	1	0	1	0	1	1	0	0	1	1	1	1	0	1	1	1	1	1	1	1	0	1	1	1	1	1	0	0	1	0	0	0	0	0	1	1	1
2_1401	1	1	1	0	1	1	1	1	1	1	1	1	1	1	1	1	1	1	1	1	1	1	1	1	1	0	0	0	1	1	0	1	0	1	0	1	1	1	1	1	1	1	1	1	1	1	1	1	1
1_0911	1	0	1	1	1	1	1	0	1	1	1	1	1	0	1	0	0	1	1	1	1	1	1	1	1	1	1	1	1	0	1	1	0	1	1	1	1	1	1	1	0	0	0	1	1	1	1	1	1
2_0829	1	1	1	1	1	1	1	0	0	1	1	1	1	1	0	1	0	1	1	1	1	0	0	0	0	0	1	1	0	0	1	1	1	1	0	1	1	1	1	1	1	1	1	1	1	1	1	1	1
1_0017	1	NA	1	1	1	0	1	1	1	1	NA	1	1	1	1	0	1	1	1	1	1	1	0	0	1	1	1	1	0	1	0	1	1	1	1	0	0	0	1	0	1	1	1	1	1	1	1	1	0
1_0101	1	1	1	1	1	0	1	1	1	NA	NA	0	1	1	1	0	0	0	0	1	0	1	1	0	1	1	1	1	1	1	0	1	1	1	1	1	1	1	1	1	1	1	1	1	0	0	1	0	1
1_0524	1	1	1	1	1	1	1	1	0	1	0	0	NA	1	0	0	1	1	1	1	0	0	0	0	0	1	1	1	1	1	1	1	1	0	1	1	1	0	0	1	1	1	0	0	1	1	1	1	0
2_0876	1	1	1	1	1	1	1	0	0	1	1	1	1	1	0	1	1	1	1	1	1	0	0	1	0	0	1	1	0	0	1	1	1	1	0	1	1	1	1	1	1	1	1	1	1	1	1	1	1
1_0552	1	1	1	0	1	0	1	1	1	1	0	1	1	1	1	0	1	1	1	1	0	1	1	1	1	0	1	0	1	1	1	1	1	1	1	1	1	0	0	1	0	1	1	1	1	1	1	0	0
1_1337	1	1	1	1	1	1	1	0	0	0	0	1	1	1	0	1	1	1	0	1	0	0	1	0	1	0	1	0	1	0	0	0	0	0	1	1	0	1	1	1	1	1	1	1	1	1	0	1	1
1_0177	1	1	1	1	1	1	1	1	1	0	1	1	1	1	1	1	1	1	1	1	1	1	1	1	1	1	1	1	1	1	1	1	1	0	1	1	1	1	1	1	1	1	0	1	1	1	0	1	1
1_0451	1	0	1	1	1	1	1	1	1	1	0	1	1	0	0	1	1	1	1	0	1	1	0	1	1	0	1	1	0	1	1	0	0	1	0	0	0	0	1	0	1	1	0	1	1	1	1	1	1
1_1312	1	0	1	1	1	0	1	1	1	0	1	1	0	0	1	0	1	1	1	0	0	1	0	1	0	1	1	1	1	1	1	1	0	1	0	1	0	0	0	0	1	0	0	1	0	1	1	1	1
2_0232	0	1	NA	1	0	1	0	1	1	1	1	0	0	1	1	1	1	0	0	1	1	1	1	0	1	1	0	1	1	1	1	1	1	1	1	0	1	1	0	1	0	1	0	1	1	1	1	0	1
2_1147	1	1	1	1	1	1	1	0	0	0	0	1	1	1	0	1	1	1	0	1	0	0	1	0	1	0	1	0	1	0	0	0	0	0	1	1	0	1	1	1	1	1	1	1	1	1	0	1	1
1_0580	1	1	1	0	0	1	1	1	1	0	1	1	0	1	1	1	0	1	0	1	1	1	0	1	1	1	1	1	1	1	1	1	1	0	1	0	0	1	1	0	1	1	1	1	1	1	1	1	0
1_0252	1	1	1	1	1	1	1	1	1	0	1	1	1	1	1	1	1	1	1	1	1	1	1	1	1	1	1	1	1	1	1	1	1	0	1	1	1	1	1	1	1	1	0	1	1	1	0	1	1
1_0588	0	1	1	0	0	1	0	1	1	1	1	0	1	1	1	1	1	0	1	1	1	1	0	1	1	1	1	1	0	1	1	1	1	1	1	1	1	1	0	0	0	0	1	1	0	1	0	1	1
2_0808	1	1	0	0	1	1	1	1	0	0	0	1	1	1	1	1	1	0	1	1	1	0	1	1	1	1	1	1	1	1	1	0	0	1	1	1	1	1	1	1	1	1	1	0	1	1	1	1	1
1_0516	1	0	1	1	1	1	1	1	1	1	1	0	1	0	1	0	1	0	1	1	1	1	1	0	1	0	1	0	1	1	1	1	0	1	1	0	1	0	0	1	1	1	1	1	0	1	1	0	1
1_0522	1	1	1	1	0	0	1	0	0	1	0	0	1	1	0	1	1	1	1	1	1	0	1	1	1	1	1	1	1	0	1	0	1	1	1	1	0	1	1	0	0	1	0	1	1	1	1	1	1
1_0751	1	1	1	1	1	1	1	1	1	1	1	1	1	1	1	1	1	1	1	1	1	1	0	1	1	0	1	1	0	1	0	1	1	0	0	0	1	1	0	0	1	0	1	1	0	1	1	1	0
2_0374	0	1	1	0	0	1	0	0	1	1	0	1	0	1	1	1	1	1	1	1	1	1	1	1	1	1	1	0	1	0	1	1	1	1	1	1	1	1	1	1	0	1	0	0	1	0	0	1	1
2_1359	1	0	1	1	1	1	0	1	1	1	1	1	1	0	1	1	1	1	1	0	0	1	1	1	1	0	1	1	1	1	1	1	0	1	1	0	1	0	1	1	1	0	1	1	0	1	1	1	1
2_1480	0	1	1	1	1	1	1	1	1	1	1	1	1	1	1	1	0	1	1	0	1	1	1	1	1	0	1	1	1	1	0	1	1	1	0	1	1	1	0	1	0	1	0	1	1	1	1	0	0
1_1384	1	1	0	1	1	1	1	0	0	0	0	1	1	1	0	1	1	0	1	0	1	0	1	1	1	1	1	1	1	0	1	0	1	1	1	1	1	1	1	1	1	1	0	1	1	1	1	0	1
2_0700	1	0	1	0	1	1	1	1	1	1	1	1	NA	0	1	1	1	1	1	1	1	1	1	1	1	0	0	0	1	1	1	1	0	1	0	1	1	1	1	1	1	1	1	1	0	1	1	1	1
1_0617	0	1	0	1	1	1	1	1	1	1	1	1	1	1	1	1	1	0	1	0	1	1	1	1	1	1	1	0	1	1	1	1	0	1	1	1	1	0	1	1	1	1	1	1	1	1	1	0	1
1_1198	1	1	1	0	1	1	1	1	1	1	1	1	1	1	1	1	1	1	1	1	1	1	1	1	1	0	0	0	1	1	0	1	0	1	0	1	1	1	1	1	1	1	1	1	1	1	1	1	1
2_0694	1	0	1	1	1	1	1	1	1	0	1	0	1	0	1	1	0	1	0	1	1	1	1	0	1	0	1	1	1	1	0	0	1	1	1	1	1	0	1	0	1	1	1	1	1	0	0	1	0
1_0946	1	1	1	0	1	1	1	1	1	1	1	0	1	1	1	1	1	0	1	1	1	1	1	0	1	1	1	1	1	1	1	1	0	0	0	1	1	1	1	1	1	0	1	1	1	1	1	1	0
1_1364	1	0	1	1	1	1	1	0	1	0	1	1	1	0	1	1	1	1	1	1	1	1	1	1	1	1	1	1	1	0	1	1	1	1	1	1	1	1	1	1	1	0	1	0	0	0	0	0	1
2_0527	0	1	1	1	0	1	0	1	1	0	1	1	0	1	1	1	1	0	0	0	1	1	1	1	1	1	0	0	1	1	1	1	1	1	1	1	0	1	1	1	0	1	1	0	1	0	0	1	1
2_0841	1	0	1	0	1	1	1	1	1	1	1	1	1	0	1	1	1	1	1	1	1	1	1	1	1	0	0	0	1	1	1	1	0	1	0	1	1	1	1	1	1	1	1	1	0	1	1	1	1
1_0825	1	1	1	0	1	0	1	1	1	1	1	0	1	1	1	0	0	1	1	1	1	1	1	1	1	0	1	1	1	1	1	1	1	1	1	1	0	0	0	1	1	1	1	1	1	1	1	1	1
2_0180	0	1	1	1	0	1	1	0	0	1	0	1	0	1	0	1	1	1	1	1	0	0	1	0	1	1	1	1	1	0	1	0	1	1	1	1	1	0	1	1	0	1	1	0	1	0	0	1	1
2_0652	1	0	1	1	1	0	1	1	1	1	1	1	1	0	1	1	1	1	1	1	1	1	1	1	1	0	1	0	1	1	1	1	1	1	1	1	1	1	1	1	1	1	1	1	0	1	0	1	0
1_0167	1	0	0	1	1	1	1	1	1	0	1	1	1	0	1	1	1	1	1	1	1	1	1	1	1	1	1	1	1	1	1	1	1	1	1	1	1	1	1	1	1	1	1	0	1	0	0	1	1
1_0194	1	1	1	1	1	1	1	0	0	1	0	1	1	1	0	1	1	1	1	1	1	0	1	1	1	1	0	1	1	0	1	0	0	1	1	1	1	0	1	1	1	1	1	1	0	1	0	0	1
2_0886	1	1	1	1	1	1	1	1	1	1	1	1	1	1	1	0	0	1	1	1	1	1	1	0	1	0	0	1	1	1	1	1	0	1	0	1	0	1	0	1	1	0	1	1	1	1	1	0	1
2_1350	1	0	1	0	1	1	1	1	1	1	1	1	1	0	1	1	1	1	1	1	1	1	1	1	1	0	0	0	1	1	1	1	0	1	0	1	1	1	1	1	1	1	1	1	0	1	1	1	1
1_0127	1	0	1	1	1	1	0	1	1	0	1	1	1	0	1	1	1	1	1	0	1	1	1	1	1	1	0	1	1	1	1	0	0	1	1	1	1	0	1	1	1	0	1	1	0	1	0	0	1
1_0956	1	1	1	1	1	1	1	1	1	1	NA	0	1	1	1	0	0	1	0	1	1	1	1	1	0	1	1	1	1	1	0	1	0	0	1	1	1	1	1	1	1	0	1	1	1	1	0	1	1
2_0493	1	1	1	1	1	1	1	1	1	1	1	1	1	1	1	0	0	1	1	1	1	1	1	0	1	0	0	1	1	1	1	1	0	1	0	1	0	1	0	1	1	0	1	1	1	1	1	0	1
2_0594	1	1	1	1	0	1	0	0	0	1	1	1	1	1	0	1	1	1	1	0	1	0	1	1	0	0	1	1	1	0	1	1	0	1	1	1	1	0	1	1	0	1	1	1	0	1	1	1	1
2_1370	0	1	1	0	0	1	1	1	1	1	1	0	1	1	1	1	0	1	0	1	1	1	0	1	1	1	0	1	0	1	1	1	1	1	1	0	0	0	1	1	0	1	0	1	1	1	1	1	1
1_1343	1	1	1	1	1	1	1	1	1	1	NA	0	1	1	1	0	0	1	1	1	0	1	1	0	1	1	0	1	1	1	0	1	1	0	1	1	0	1	0	1	1	1	1	1	1	1	1	1	1
2_0402	0	1	1	0	0	0	1	0	0	1	0	1	0	1	0	1	1	1	1	1	1	0	1	1	1	1	1	1	1	0	1	0	1	1	1	1	0	1	1	1	1	1	1	0	1	0	1	1	0
2_0531	1	1	1	1	1	1	0	1	1	1	1	0	1	1	1	1	0	1	1	1	1	1	1	1	1	1	1	1	1	1	0	0	1	0	1	0	1	0	1	1	1	1	1	0	1	0	1	1	0
2_0653	0	0	1	0	0	0	1	1	1	1	1	0	0	0	1	1	1	0	1	1	0	1	1	1	1	1	0	0	1	1	1	1	0	1	1	1	1	0	1	1	0	0	1	1	1	1	1	1	1
2_1024	0	0	1	0	1	0	1	1	1	0	1	1	0	0	1	0	1	0	1	1	0	1	1	1	1	1	1	1	1	1	1	1	1	0	1	1	0	1	0	1	0	1	1	1	1	1	0	1	1
2_1071	1	1	0	0	1	1	1	1	1	1	1	0	1	1	1	1	1	0	1	0	1	1	1	1	1	1	1	1	1	1	1	1	0	0	0	1	1	1	1	1	1	0	1	1	1	1	1	1	1
1_0550	1	1	1	0	1	0	1	1	1	1	NA	0	1	1	1	1	1	1	0	1	0	1	1	1	1	1	0	1	0	1	1	1	1	1	0	1	0	1	1	1	1	1	NA	1	1	1	1	1	1
1_0955	1	1	1	0	1	1	1	1	1	0	1	1	1	1	1	1	1	1	1	1	1	1	1	1	1	1	0	0	1	1	1	1	1	0	0	1	1	1	1	1	1	1	1	1	1	1	0	1	1
2_1239	1	1	1	1	1	1	1	0	0	1	0	1	1	1	0	1	1	1	0	0	1	0	1	1	1	0	0	0	1	0	1	0	1	1	1	1	1	0	1	1	1	1	0	1	1	1	1	0	1
2_1509	1	1	0	0	0	0	0	0	1	0	0	0	0	1	1	0	1	0	0	1	0	1	1	1	1	1	1	1	1	0	1	0	1	1	1	1	0	1	1	1	1	1	1	0	1	0	1	1	1
1_0261	1	1	1	1	1	0	1	0	0	1	0	1	1	1	0	0	1	1	1	1	1	0	1	0	0	1	1	1	1	0	0	0	1	1	1	0	1	1	1	1	1	1	1	1	1	1	1	1	1
1_0387	1	1	1	1	1	1	1	1	1	1	1	1	1	1	1	1	1	0	1	1	1	1	0	0	1	0	1	1	0	1	0	1	1	1	1	0	1	1	1	1	1	0	1	1	1	1	1	1	1
1_0753	1	1	1	1	1	1	1	1	1	1	1	1	1	1	1	1	1	1	0	0	1	1	0	1	0	1	1	0	0	1	0	1	1	1	0	0	1	1	1	0	1	1	1	1	1	1	1	0	1
1_1071	0	0	1	1	0	1	1	1	1	1	1	0	0	0	1	1	1	0	1	0	1	1	1	1	1	1	1	0	1	1	1	1	1	1	1	1	1	1	1	1	0	0	1	1	0	1	1	0	1
2_0697	1	0	1	0	1	1	1	1	1	1	1	1	1	0	1	1	1	1	1	1	1	1	1	1	1	0	0	0	1	1	1	1	1	1	0	1	1	1	1	1	1	1	1	1	0	1	1	1	1
2_0266	1	1	1	1	1	1	1	1	1	0	1	1	0	1	1	1	0	1	1	1	1	1	0	1	1	1	0	0	1	1	1	1	0	1	1	1	1	0	0	0	1	1	1	1	0	1	1	1	0
2_0411	1	1	NA	0	1	0	1	1	1	1	1	1	1	1	1	0	0	1	1	1	1	1	1	1	1	1	0	1	1	1	1	1	1	0	1	0	1	1	0	1	1	1	1	1	1	1	1	1	0
2_1267	1	1	1	1	1	1	1	1	1	1	1	1	1	1	1	1	1	0	1	0	1	1	1	1	1	0	0	0	1	1	1	1	0	0	1	0	0	0	1	1	0	0	1	1	1	1	1	0	1
1_1153	1	1	0	1	1	1	0	1	0	0	1	1	0	1	1	1	1	1	1	1	1	1	1	1	1	1	1	1	1	1	1	1	0	1	1	1	1	1	1	1	1	1	0	0	1	0	NA	0	1
2_1079	1	0	0	0	0	1	1	1	0	1	1	1	1	0	1	1	1	1	1	1	1	0	1	1	1	1	1	1	1	1	1	1	1	1	1	1	1	1	1	1	0	1	1	1	1	1	1	1	1
2_1289	0	1	1	0	0	1	1	1	1	0	1	0	0	1	1	1	1	0	1	1	1	1	1	1	1	1	1	0	1	1	1	0	1	1	1	1	1	1	1	1	0	1	1	1	1	1	1	0	1
1_0782	0	0	1	1	0	0	1	1	1	1	1	1	0	0	0	1	1	1	0	0	1	1	0	1	1	1	0	0	0	0	1	0	1	1	0	1	1	1	0	0	1	1	1	1	1	1	0	0	1
1_1481	1	1	1	0	1	1	0	0	1	1	0	0	1	1	0	1	1	1	0	1	0	1	0	0	1	1	1	1	0	1	1	0	1	1	0	0	0	1	1	0	1	1	1	0	1	0	1	1	1
2_0138	1	0	0	1	1	0	1	1	1	0	1	1	1	0	1	0	1	1	1	1	1	1	0	1	1	1	0	0	0	1	1	1	1	1	0	1	0	1	1	0	1	1	1	1	1	1	1	0	1
2_0307	1	1	1	1	1	1	1	1	0	1	1	1	1	1	1	1	1	1	1	0	0	0	0	1	0	0	1	1	0	1	1	1	0	1	1	0	0	0	0	0	1	0	0	1	1	1	1	1	0
2_1145	0	0	1	0	1	0	1	1	1	1	1	1	1	0	1	1	1	0	1	0	0	1	0	1	1	1	1	0	0	1	1	1	0	1	0	0	1	1	1	1	1	0	1	1	1	1	1	0	1
2_0612	1	1	1	1	1	1	1	1	1	1	1	1	1	1	1	0	1	1	1	1	1	1	0	1	1	0	1	1	0	1	1	1	1	1	0	1	1	0	1	0	1	1	1	1	1	1	1	1	1
2_0680	0	0	1	1	1	1	0	1	1	0	1	1	0	0	1	1	1	0	1	0	1	1	1	1	1	1	1	1	1	1	1	1	0	1	1	1	1	1	1	1	1	0	1	0	0	0	0	0	1
2_1455	0	0	1	1	0	0	1	1	0	1	1	1	0	0	0	1	1	1	1	1	1	0	0	1	1	1	1	1	1	1	1	1	1	1	0	1	1	1	1	0	0	1	0	1	1	1	1	1	1
2_1513	1	1	1	0	1	1	1	1	1	1	NA	1	1	1	1	0	1	1	1	1	0	1	1	0	1	0	1	0	1	1	1	1	1	1	1	1	1	1	0	1	1	1	1	1	1	1	1	1	1
1_0646	1	0	1	1	1	1	1	0	1	0	1	1	1	0	1	1	1	1	1	1	1	1	0	0	1	0	1	1	0	1	1	1	1	1	0	1	1	0	0	0	1	1	0	1	1	1	1	1	1
2_1256	0	1	1	0	0	0	1	1	1	1	1	1	1	1	1	0	1	0	1	1	0	1	1	1	1	1	1	0	1	1	1	1	0	1	1	1	0	1	0	1	0	0	1	0	1	0	1	1	1
2_0562	1	1	1	1	1	1	1	1	0	1	0	1	1	1	0	1	0	1	0	1	0	1	1	1	0	0	1	0	0	1	1	0	1	1	0	1	0	1	1	0	1	NA	0	1	1	1	1	1	1
2_0722	0	0	1	1	0	1	1	1	1	1	1	1	0	0	1	1	1	0	0	0	1	1	1	1	1	1	1	1	1	1	1	1	0	1	1	1	1	1	1	1	0	1	1	1	1	1	1	1	1
2_0882	1	1	NA	1	1	1	1	1	1	1	1	1	1	1	1	1	1	1	1	0	1	1	1	1	1	1	1	1	1	1	0	1	1	1	1	0	0	1	1	1	1	0	0	1	1	1	1	1	0
2_0629	1	1	1	1	1	1	1	1	1	1	1	1	1	1	1	1	1	0	1	1	1	1	1	1	1	1	0	1	1	1	1	1	1	1	1	1	1	1	1	1	0	1	1	1	0	1	1	0	1
2_1362	1	1	NA	1	1	1	1	1	1	NA	1	0	1	1	1	1	0	1	0	1	1	1	1	0	1	1	1	1	1	1	0	1	0	1	1	1	1	1	0	1	1	1	1	1	0	1	1	1	1
1_0294	1	1	1	1	1	0	1	0	0	0	0	1	1	1	1	1	1	1	1	1	0	1	1	1	1	1	1	1	1	0	1	1	1	1	1	1	1	0	1	1	1	1	0	1	0	1	1	0	1
1_0829	1	1	1	1	1	0	0	1	1	1	1	1	1	1	1	0	1	1	1	1	0	1	0	1	1	0	1	0	0	1	1	1	1	1	0	1	0	0	1	0	1	1	0	1	1	0	1	1	1
2_0340	0	0	0	1	0	1	0	1	1	0	1	1	0	0	0	1	1	1	1	0	1	0	1	1	1	1	1	1	1	1	1	1	0	1	1	1	1	1	1	1	0	0	1	0	0	0	0	1	1
2_1340	1	1	1	1	1	0	1	1	1	1	NA	1	1	1	1	0	1	1	1	1	1	1	0	1	1	1	1	1	0	1	0	1	1	1	1	1	0	0	0	0	1	1	1	1	1	1	1	1	0
2_0560	1	1	0	1	1	1	1	0	0	1	1	1	1	1	0	1	1	1	1	1	1	0	0	1	0	0	1	1	0	0	1	1	1	1	0	1	1	1	1	1	1	1	1	1	1	1	1	1	1
2_1418	0	0	1	1	1	1	0	1	1	0	NA	1	0	0	1	1	1	0	1	1	1	1	1	1	1	1	1	1	1	1	1	1	0	1	1	1	1	1	1	1	0	0	1	1	0	1	0	0	1
2_1528	0	1	1	1	0	1	1	0	1	0	0	1	0	1	1	1	1	1	1	1	1	1	1	1	1	1	1	1	1	0	1	1	0	1	1	1	1	1	1	1	0	0	1	1	0	1	1	1	1
1_1381	0	1	1	1	1	1	1	NA	1	0	1	0	1	1	1	1	1	0	0	1	1	1	0	0	0	1	0	1	1	NA	1	1	1	1	1	1	0	1	0	0	1	1	1	1	1	1	0	1	1
2_1221	1	1	1	0	1	1	1	1	1	1	1	0	0	1	1	1	1	0	1	1	1	1	1	1	1	1	1	1	1	1	1	1	1	0	1	0	1	0	1	1	1	1	1	1	0	0	0	1	0
1_0094	1	1	1	1	1	1	1	1	1	1	1	1	1	1	1	1	1	0	1	0	1	1	1	1	1	1	0	0	1	1	1	1	1	1	1	1	1	1	1	1	0	1	1	1	0	1	1	1	1
1_0767	1	1	0	1	1	1	0	1	1	1	1	1	1	1	1	1	1	1	1	1	1	1	1	1	1	1	0	1	1	1	1	1	1	1	1	1	1	1	1	1	1	1	1	0	0	0	1	1	1
1_1250	1	1	1	1	1	1	1	1	1	1	1	1	1	1	1	0	1	1	1	0	1	1	1	0	0	1	1	1	1	1	0	1	1	0	1	0	1	1	1	1	1	1	1	1	1	1	1	1	1
2_0879	1	1	0	0	0	1	0	0	1	0	0	1	1	1	1	1	1	1	1	0	1	1	1	1	1	1	1	1	1	1	1	0	1	1	1	1	1	1	1	1	0	0	1	1	0	1	0	1	0
1_0254	0	1	1	1	0	1	1	1	1	1	NA	1	0	1	1	0	0	1	1	0	1	1	1	0	1	0	1	1	1	1	1	1	0	1	1	1	0	1	1	1	1	1	1	1	0	1	1	1	1
1_0557	1	1	0	1	1	1	1	1	1	1	1	1	1	1	1	1	1	0	1	1	1	1	1	1	1	1	0	0	1	1	1	1	1	1	1	1	1	1	1	1	1	0	1	1	1	1	0	0	1
1_1486	1	0	1	1	1	0	1	1	1	1	1	1	0	0	1	0	1	0	1	1	0	1	1	1	1	1	1	0	1	1	1	1	1	1	0	1	1	1	0	1	1	0	1	1	1	1	1	1	1
2_0102	0	0	0	1	0	0	1	1	1	1	1	1	0	0	1	1	1	0	1	0	1	1	1	1	1	1	1	1	1	1	1	1	1	1	1	1	1	1	1	1	0	1	1	1	1	1	1	0	1
2_0523	1	1	1	0	1	0	1	1	1	0	NA	1	1	1	1	0	0	1	1	0	0	1	1	0	1	1	0	1	1	1	1	1	1	1	1	1	1	1	0	1	1	1	1	1	1	1	1	1	1
1_0109	1	0	1	1	1	0	0	1	1	1	1	1	0	0	1	0	1	0	1	1	1	1	1	1	1	1	1	0	1	1	1	1	0	1	0	1	1	1	1	1	1	0	1	1	0	1	1	1	1
1_0593	1	1	1	1	1	1	1	1	1	1	1	1	1	1	1	1	0	1	1	1	1	1	1	0	1	0	1	1	1	1	1	1	1	1	1	1	1	1	1	1	1	1	1	1	1	1	0	1	1
2_0115	0	1	0	1	0	1	1	1	1	0	1	1	0	1	1	1	1	0	1	1	1	1	1	1	1	1	1	1	1	1	1	1	1	1	1	1	0	1	1	1	0	1	1	1	0	1	0	1	1
2_1126	0	1	1	1	1	0	1	1	1	1	0	0	1	1	0	1	1	1	1	1	0	1	1	1	1	0	1	0	1	0	1	0	1	1	1	0	1	0	1	1	1	1	1	1	1	1	1	1	0
1_1058	1	0	0	1	1	1	1	1	1	1	1	1	1	0	1	1	1	1	1	1	1	1	1	1	1	1	1	1	1	1	1	1	1	1	1	1	1	1	1	1	1	0	1	1	1	1	1	1	1
1_1495	1	0	1	1	1	1	1	0	1	1	1	1	1	0	0	1	1	1	0	1	1	1	1	1	1	0	1	1	1	1	1	1	1	1	0	1	1	1	1	1	1	1	1	0	1	1	1	1	1
1_1287	0	1	0	1	0	0	1	1	1	0	1	1	1	1	1	1	1	1	1	1	0	1	1	1	1	1	1	1	1	1	1	0	1	1	1	1	1	0	1	1	1	1	1	1	1	1	1	1	1
2_1392	1	1	1	1	1	1	1	0	1	1	1	1	1	1	1	1	1	1	0	1	1	1	0	1	1	1	1	1	0	1	1	0	1	0	0	1	0	1	1	0	1	1	1	1	1	1	1	1	1
1_1456	0	1	1	0	0	0	1	1	1	1	1	1	0	1	1	1	1	0	1	1	1	1	1	1	1	1	0	1	1	1	1	1	0	1	1	1	1	0	1	1	0	0	1	1	1	1	1	1	1
1_0628	1	1	1	0	1	0	1	1	1	1	1	0	1	1	1	1	1	1	1	1	0	1	1	1	1	1	1	0	1	1	1	1	1	1	1	1	1	0	1	0	1	1	1	1	1	1	1	1	1
1_0236	1	1	1	1	1	1	1	1	1	1	1	0	1	1	1	1	1	1	1	1	1	1	0	1	0	0	1	1	0	1	0	1	1	1	0	0	1	0	1	0	1	1	1	1	1	1	1	1	1
1_1211	1	1	1	1	1	1	1	1	1	1	1	1	1	1	1	1	1	1	1	1	1	1	1	1	1	1	1	1	1	1	1	1	1	1	1	1	1	1	1	1	1	1	1	1	1	1	0	1	1
2_0044	1	1	1	1	1	1	1	1	1	1	1	1	1	1	1	1	0	1	0	1	1	1	1	1	1	0	1	1	1	1	0	1	1	1	1	1	1	1	1	1	1	1	0	1	1	1	1	1	1
2_0130	0	1	1	1	0	1	1	0	0	0	0	1	0	1	0	1	1	1	1	0	1	0	1	1	1	1	1	1	1	0	1	0	1	1	1	1	1	1	1	1	0	1	1	1	1	1	0	1	1
2_0444	1	0	1	1	1	1	1	1	1	1	1	1	1	0	0	1	1	1	1	1	1	1	1	1	1	1	1	1	1	1	1	1	1	1	1	1	1	1	1	1	1	1	1	0	1	0	1	0	0
1_0813	1	1	0	1	1	1	1	0	0	1	0	1	1	1	0	1	1	1	1	1	1	0	1	1	1	1	1	1	1	0	1	1	0	1	1	1	1	1	1	1	1	1	0	1	1	1	0	1	1
2_0742	0	1	1	0	0	1	1	1	1	1	1	1	1	1	1	1	1	1	1	1	1	1	1	1	1	0	1	1	1	1	1	1	1	0	1	0	0	0	1	1	0	1	1	1	1	1	1	1	0
2_0908	0	0	1	1	0	0	1	1	1	1	1	1	0	0	1	1	1	1	1	1	1	1	1	1	1	1	0	0	1	1	1	1	0	1	1	1	1	1	1	1	0	1	1	1	1	1	1	1	1
2_0451	1	1	1	1	1	1	1	1	1	1	1	0	1	1	1	1	0	1	1	1	1	1	0	1	1	1	1	1	0	1	1	1	1	1	0	1	0	1	0	0	0	1	0	1	1	1	0	1	1
2_0656	1	1	1	0	0	1	1	1	1	1	1	0	1	1	1	1	0	0	0	1	1	1	1	1	1	1	1	1	1	1	1	1	1	1	1	1	1	1	1	1	1	1	1	1	1	1	1	1	0
2_0701	0	0	0	0	0	1	1	1	1	0	1	0	0	0	1	1	1	0	1	0	1	1	1	1	1	1	1	1	1	1	1	1	1	1	1	1	1	1	1	1	0	1	1	1	1	1	1	1	1
1_0424	1	1	1	1	1	1	1	1	1	0	1	1	1	1	1	1	1	1	1	1	1	1	1	1	1	1	1	1	1	1	1	1	1	1	1	1	1	1	1	1	1	1	1	0	1	0	0	1	1
2_0349	1	1	1	0	1	0	1	1	1	0	1	1	1	1	0	1	1	0	1	1	0	1	1	1	1	1	1	1	1	1	1	0	1	1	1	1	1	1	1	1	1	1	1	1	1	1	1	1	0
2_0465	1	1	1	1	1	1	0	1	1	1	1	1	1	1	1	1	1	1	1	0	1	1	1	1	0	0	1	1	0	1	1	1	1	0	1	0	0	1	1	1	0	1	1	1	1	1	1	1	1
2_1101	1	1	1	0	1	0	1	1	1	1	1	1	1	1	1	1	1	0	0	1	0	1	1	0	1	0	1	1	1	1	0	1	1	1	1	1	0	1	1	1	1	1	1	1	1	1	1	0	1
1_0783	0	1	1	1	0	1	1	1	1	1	1	1	1	1	1	0	1	1	0	1	1	1	1	1	1	1	1	1	1	1	0	1	1	1	1	0	0	0	0	0	1	1	0	1	1	1	1	1	0
2_0769	1	1	1	1	1	1	1	0	1	0	1	1	1	1	0	1	0	1	1	1	1	0	1	0	1	0	1	1	1	0	0	0	1	0	1	1	1	1	1	1	1	1	1	1	1	1	0	1	1
2_1053	0	0	1	1	1	1	1	0	0	1	0	1	1	0	0	1	1	0	1	0	1	0	1	1	1	1	1	0	1	0	1	1	1	1	1	1	1	1	1	1	0	1	1	1	0	1	1	1	1
2_1155	0	1	1	1	0	1	1	1	0	1	1	1	0	1	1	0	1	1	1	1	1	0	1	1	1	1	1	1	1	1	1	1	1	1	1	1	0	1	1	1	0	1	0	0	1	0	1	1	1
2_1453	0	1	1	0	0	1	1	1	1	1	1	1	0	1	1	1	1	1	0	1	1	1	1	1	0	1	1	1	1	0	1	1	1	1	1	1	0	1	1	0	0	1	1	0	1	0	1	1	1
1_0881	0	1	1	1	0	1	0	1	1	1	1	1	0	1	1	1	1	0	1	0	1	1	1	1	1	1	0	0	1	1	1	1	0	1	1	1	1	1	1	1	0	0	1	1	0	1	1	0	1
1_1038	1	1	1	0	1	1	0	1	1	1	1	1	1	1	1	1	1	1	1	1	1	1	1	1	1	1	1	1	1	1	1	1	1	1	1	1	1	1	0	1	0	1	1	1	1	1	1	1	1
1_1441	1	1	1	1	1	1	1	1	1	0	1	1	1	1	1	1	1	1	1	0	0	1	1	1	1	1	1	1	1	1	1	0	0	1	1	1	1	1	1	1	0	1	1	1	0	1	1	1	1
2_1129	0	1	1	1	0	0	1	0	0	1	0	1	0	1	0	1	1	0	1	1	0	0	1	1	1	1	1	1	1	0	1	1	1	1	1	1	0	1	1	1	0	1	1	1	1	1	1	0	1
1_1299	0	1	0	0	1	1	0	1	1	1	1	0	1	1	1	1	1	0	1	0	1	1	1	1	1	1	0	0	1	1	1	1	0	1	1	1	1	1	1	1	1	0	1	1	1	1	1	0	1
2_0647	0	1	1	0	1	0	1	1	1	1	1	1	1	1	1	1	1	0	1	1	0	1	0	1	1	1	1	0	0	1	1	1	1	1	0	0	1	1	1	1	1	1	1	1	1	1	1	0	1
2_0777	0	1	1	1	0	1	0	1	1	0	1	1	0	1	1	1	1	0	1	1	1	1	1	1	1	1	1	1	1	1	1	1	1	1	1	1	1	1	1	1	0	1	1	1	0	1	0	0	1
1_0964	1	1	1	1	1	1	1	1	1	1	1	1	1	1	1	1	0	1	1	1	1	1	0	1	1	1	1	0	1	1	1	1	1	1	1	1	1	0	0	0	1	1	1	1	1	1	1	1	0
2_0868	0	0	1	1	1	0	1	1	1	1	1	1	1	0	1	1	1	1	0	1	0	1	1	1	1	1	0	1	1	1	1	1	1	1	1	1	1	1	1	1	0	1	1	1	0	1	1	0	1
2_1220	0	1	0	0	0	0	1	1	0	1	1	1	1	1	1	1	1	1	1	1	1	0	1	1	1	1	1	0	1	1	1	1	1	1	1	1	0	1	1	1	0	1	1	1	1	1	1	1	1
1_0760	0	1	1	0	0	1	0	1	1	1	1	0	0	1	1	1	1	1	1	0	1	1	1	1	1	1	1	0	1	1	1	1	0	1	1	1	1	1	1	1	0	0	1	1	0	1	1	0	1
1_0805	1	1	1	1	1	1	1	1	1	1	1	1	1	1	1	1	1	1	1	1	1	1	0	0	0	1	1	1	0	1	1	1	1	0	0	0	1	1	1	1	1	1	1	1	1	1	1	1	1
2_0974	1	0	0	1	1	1	1	1	1	1	1	1	0	0	1	1	1	1	1	1	1	1	1	1	1	1	0	0	1	1	1	1	0	1	1	1	1	1	1	1	0	1	1	1	1	1	1	0	1
1_0061	1	1	1	1	1	1	1	1	1	1	1	0	1	1	1	1	1	1	0	1	1	1	1	1	1	1	1	1	1	1	1	1	1	1	1	0	1	0	1	1	1	1	1	1	1	1	1	1	1
1_1012	1	1	0	1	1	1	1	1	1	1	1	0	1	1	1	1	1	1	1	1	1	1	1	1	1	1	1	0	1	1	1	1	0	1	1	1	1	1	1	1	1	1	0	0	1	0	1	1	0
1_1405	0	0	1	1	1	1	1	1	1	1	1	1	0	0	1	1	1	1	1	0	1	1	1	1	1	1	1	0	1	1	1	1	1	1	1	1	1	1	1	1	1	1	1	1	0	1	1	0	1
2_0169	1	1	1	1	1	0	1	0	0	1	NA	1	1	1	0	1	1	1	1	1	1	0	1	1	1	1	1	1	1	0	1	0	1	1	1	1	0	1	0	0	1	1	0	1	1	0	1	1	0
1_0350	0	1	1	0	0	0	1	1	1	1	1	1	0	1	1	1	1	0	1	1	1	1	1	1	1	1	0	1	1	1	1	1	1	1	1	1	0	1	1	1	0	1	1	1	0	1	1	1	1
1_0630	1	1	1	1	1	0	1	1	1	1	NA	1	1	1	1	0	1	1	1	1	1	1	0	1	1	1	1	1	0	1	0	1	1	1	1	NA	0	0	0	0	1	1	1	1	1	1	1	1	0
1_0695	0	1	0	1	0	1	0	1	1	0	1	1	0	1	1	1	1	1	1	0	1	1	1	1	1	1	1	1	1	1	1	1	0	1	1	1	1	1	1	1	1	0	1	1	1	1	1	1	1
2_0052	0	1	1	1	1	1	1	0	1	1	0	1	1	1	1	1	1	1	1	1	1	1	1	1	1	1	0	0	1	0	1	0	1	1	1	1	1	1	1	1	0	1	0	1	1	1	0	1	0
2_1511	1	1	0	1	1	1	1	1	1	1	1	1	1	1	1	1	1	1	1	1	1	1	1	1	1	1	1	1	1	1	1	1	1	1	1	1	1	1	1	1	1	1	0	0	0	1	1	0	1
1_0334	0	1	1	1	0	0	0	1	1	1	1	0	1	1	1	0	1	0	1	1	0	1	1	1	1	1	0	1	1	1	1	1	1	1	1	1	1	0	0	1	0	1	1	1	1	1	1	1	1
2_0915	1	1	1	1	1	0	1	1	1	0	1	1	1	1	1	0	1	1	1	1	1	1	0	1	1	1	0	0	0	1	1	1	1	1	0	1	0	1	1	0	1	1	1	1	1	1	1	0	1
2_1491	0	1	1	1	0	1	1	1	1	1	1	1	0	1	1	1	1	1	1	1	1	1	1	1	1	1	1	1	1	1	1	1	1	1	1	1	1	1	1	1	1	1	1	1	1	1	0	1	0
1_0996	1	1	1	1	1	1	1	1	1	1	0	0	1	1	1	0	0	1	1	1	0	1	1	0	1	1	0	1	1	0	1	1	1	1	1	0	1	1	0	1	1	1	1	1	1	1	1	1	0
2_1136	1	1	1	1	1	0	1	1	1	1	1	1	1	1	1	1	1	1	1	1	1	1	0	1	0	1	1	1	0	1	1	1	1	1	1	1	0	1	1	0	1	1	0	1	1	1	0	1	0
1_0432	1	1	0	0	1	1	1	1	1	1	1	0	1	1	1	1	1	1	1	1	1	1	1	1	1	1	1	1	1	1	1	1	1	0	0	1	1	1	1	1	1	1	1	1	1	1	1	1	1
1_0729	1	1	1	1	1	0	1	0	1	1	1	0	1	1	1	1	1	1	1	1	1	1	1	0	0	1	0	0	1	0	1	1	1	1	1	0	1	0	1	1	1	1	0	1	1	1	1	1	1
2_0095	0	0	1	1	0	1	1	1	1	1	0	1	0	0	0	1	1	0	1	1	1	1	1	1	1	1	1	0	1	1	1	1	0	1	1	1	1	1	1	1	1	0	1	1	0	1	1	0	1
2_0053	1	0	1	1	1	0	1	1	1	1	1	1	1	0	1	0	1	0	1	1	0	1	1	1	1	1	1	0	1	1	1	1	0	1	1	1	0	1	0	1	1	0	0	1	1	1	1	1	1
2_0259	0	1	1	1	0	0	1	1	1	1	1	0	0	1	1	1	1	0	1	1	1	1	1	1	1	1	0	0	1	1	1	1	0	1	1	1	1	1	1	1	0	0	1	1	1	1	1	0	1
2_0719	0	1	1	1	0	1	1	1	1	0	1	1	0	1	1	1	1	1	1	1	1	1	1	1	1	1	1	1	1	1	1	0	1	1	1	1	1	1	1	1	0	1	1	0	1	1	0	1	1
2_0195	0	1	1	1	0	1	0	1	1	1	1	1	0	1	1	1	1	1	1	0	1	1	1	1	1	1	0	1	1	1	1	1	0	1	1	1	1	1	1	1	1	0	1	1	1	1	1	0	1
2_0135	1	1	1	1	1	1	1	0	1	0	1	1	1	1	1	1	1	1	1	1	0	1	1	0	0	1	1	1	1	0	1	1	1	0	1	1	1	0	1	1	1	1	1	1	1	1	0	1	1
2_0450	1	1	1	1	1	1	1	0	1	0	1	1	1	1	1	1	1	1	1	1	0	1	1	0	0	1	1	1	1	0	1	1	1	0	1	1	1	0	1	1	1	1	1	1	1	1	0	1	1
2_0571	1	1	1	0	1	1	1	1	1	1	1	1	1	1	1	1	1	1	1	1	1	1	1	1	1	1	0	0	1	1	1	1	1	1	0	1	1	1	1	1	1	1	1	1	1	1	1	1	1
2_1177	0	1	1	1	0	0	1	1	1	1	1	0	0	1	1	1	1	0	1	1	1	1	1	1	1	1	0	0	1	1	1	1	1	1	1	1	1	1	1	1	0	1	1	1	1	1	0	0	1
2_1398	0	1	1	1	0	1	1	1	1	1	1	1	1	1	1	1	1	1	1	1	1	1	1	1	1	1	0	0	1	1	1	1	1	1	1	1	1	1	1	1	0	1	1	1	1	1	0	1	1
2_0097	1	0	1	1	0	1	1	1	1	0	1	1	0	0	1	1	1	1	1	1	1	1	1	1	1	1	1	1	1	1	1	1	1	1	1	1	1	1	1	1	1	1	1	0	0	0	1	1	1
1_1075	1	1	1	1	1	1	1	0	1	1	1	1	1	1	1	1	1	1	1	1	1	1	1	1	1	1	1	1	1	0	0	0	1	1	1	1	1	1	1	1	1	1	1	1	1	1	1	1	1
2_1112	0	0	1	1	1	0	1	1	1	1	1	1	1	0	1	1	1	1	0	1	1	1	1	1	1	1	1	1	1	1	1	1	0	1	1	1	1	1	1	1	0	0	1	1	1	1	1	0	1
2_1181	1	1	1	0	1	1	1	1	1	1	1	1	1	1	1	1	1	1	1	1	1	1	1	1	1	1	1	1	1	1	1	1	0	1	1	1	0	1	1	0	1	1	0	1	0	1	1	1	1
1_1241	0	1	1	1	0	0	1	1	1	1	1	1	0	1	1	1	1	0	1	1	1	1	1	1	1	1	0	1	1	1	1	1	0	1	1	1	1	1	1	1	0	1	1	1	1	1	1	1	1
2_0698	0	1	0	1	0	1	1	1	1	1	1	1	1	1	0	1	1	1	1	0	1	1	1	1	1	1	1	1	1	1	1	1	1	1	1	1	1	1	1	1	1	1	1	1	1	1	1	1	1
1_1532	0	1	1	1	0	1	1	1	1	1	1	0	0	1	1	1	1	0	1	1	1	1	1	1	1	1	1	0	1	1	1	1	1	1	1	1	1	1	1	1	0	1	1	1	1	1	1	0	1
2_0134	1	0	0	1	0	1	0	1	1	0	1	1	0	0	1	1	1	1	1	1	1	1	1	1	1	1	1	1	1	1	1	1	1	1	1	1	1	1	1	1	1	1	1	1	1	1	0	1	1
1_0845	0	1	1	1	0	1	1	1	1	1	1	0	0	1	1	1	1	0	1	1	1	1	1	1	1	1	1	0	1	1	1	1	1	1	1	1	1	1	1	1	0	1	1	1	1	1	1	0	1
1_1402	1	0	1	1	1	1	1	1	1	1	1	1	1	0	1	1	1	1	1	1	1	1	1	1	1	1	0	0	1	1	1	1	0	1	1	1	1	1	1	1	1	1	1	1	0	1	1	0	1
2_0782	1	1	0	0	1	1	1	1	1	1	1	0	1	1	1	1	1	0	1	0	1	1	1	1	1	1	1	1	1	1	1	1	0	0	0	1	1	1	1	1	1	0	1	1	1	1	1	1	1
2_1390	1	1	1	1	1	1	1	1	1	1	1	0	1	1	1	0	0	1	1	1	1	1	1	1	1	0	1	1	1	1	0	1	1	1	1	1	1	1	1	1	1	1	1	1	1	1	1	1	1
1_0780	1	1	1	1	1	0	1	1	1	1	1	1	0	1	1	1	1	0	1	0	1	1	1	1	1	1	1	0	1	1	1	1	1	1	1	1	1	1	1	1	1	1	1	1	1	1	1	0	1
2_0032	0	1	1	0	0	1	1	0	1	0	0	1	0	1	1	1	1	1	1	1	1	1	1	1	1	1	1	0	1	0	1	0	1	1	1	1	1	1	1	1	0	1	1	1	1	1	1	1	1
2_0617	0	1	1	1	0	1	1	1	0	1	1	0	1	1	0	0	1	1	1	0	1	1	1	1	1	1	1	1	1	1	1	1	0	1	1	1	1	1	0	1	1	0	1	1	1	1	1	1	1
2_1445	1	0	1	1	1	1	1	1	1	0	1	1	1	0	1	1	1	1	1	1	1	1	1	1	1	1	0	1	1	1	1	1	1	1	1	1	1	1	1	1	1	1	1	0	1	0	0	1	1
2_0890	0	1	1	1	0	0	1	1	1	1	1	1	0	1	1	1	1	0	1	0	1	1	1	1	1	1	1	1	1	1	1	1	1	1	1	1	1	1	1	1	0	1	1	1	1	1	1	0	1
2_1514	1	1	1	1	0	0	1	1	1	1	1	1	1	1	1	0	1	1	1	0	1	1	1	1	1	1	1	0	1	1	1	1	0	1	1	1	1	1	1	0	1	0	1	1	1	1	1	1	1
2_0356	0	1	1	1	0	1	0	1	1	0	1	1	0	1	1	1	1	1	1	1	1	1	1	1	1	1	1	1	1	1	1	0	1	1	1	1	1	1	1	1	0	1	1	0	1	0	0	1	0
2_0566	0	1	1	1	0	0	1	1	1	1	1	1	0	1	1	1	1	0	1	1	1	1	1	1	1	1	0	1	1	1	1	1	1	1	1	1	0	1	1	1	0	0	1	1	0	1	1	1	1
2_1286	0	1	1	1	0	1	1	0	1	0	0	1	0	1	1	1	1	1	1	1	1	1	1	1	1	1	1	0	1	0	1	0	1	1	1	1	1	1	1	1	0	1	1	1	1	1	0	1	1
2_0758	0	1	1	1	0	1	0	1	1	1	1	1	0	1	1	1	1	0	1	1	1	1	1	1	1	1	1	1	1	1	1	1	1	1	1	1	1	1	1	1	0	1	1	0	1	0	1	1	1
2_0815	1	0	1	1	1	1	1	1	1	1	1	1	1	0	1	1	1	1	0	1	1	1	1	1	1	1	0	0	1	1	1	1	1	1	1	1	1	1	1	1	0	1	1	1	1	1	1	0	1
1_0722	0	1	1	1	0	0	1	1	1	1	1	1	0	1	1	1	1	1	1	1	1	1	1	1	1	1	0	0	1	1	1	1	1	1	1	1	1	0	1	1	1	1	1	1	1	1	1	0	1
2_1099	0	1	1	0	0	1	1	1	1	1	1	1	0	1	1	1	1	1	0	1	1	1	1	1	0	1	1	1	1	1	1	1	1	1	1	1	0	1	1	0	1	1	1	1	1	1	1	1	1
2_0903	0	0	1	1	0	1	1	1	1	1	1	1	0	0	1	1	1	1	1	0	1	1	1	1	1	1	1	1	1	1	1	1	1	1	1	1	1	1	1	1	0	1	1	1	0	1	1	0	1
2_1384	1	1	1	1	1	0	1	1	1	1	NA	1	1	1	1	0	1	1	1	0	1	1	1	1	1	1	0	0	1	1	1	1	1	1	1	1	1	1	1	1	1	1	1	1	1	1	1	0	0
2_1280	0	1	1	1	0	1	1	1	1	1	1	1	0	1	1	1	1	1	1	1	1	1	1	1	1	1	1	1	1	1	1	1	1	1	1	1	1	1	1	1	0	1	1	1	1	1	1	1	1
2_0504	1	1	1	0	1	0	1	1	1	1	1	1	1	1	1	0	1	1	1	1	0	1	1	1	1	1	1	1	1	1	1	1	1	1	1	1	1	1	1	1	1	1	1	1	1	1	1	1	1
2_0136	0	1	1	1	0	0	1	1	1	1	1	1	0	1	1	1	1	0	1	1	1	1	1	1	1	1	1	1	1	1	1	1	1	1	1	1	0	1	1	1	0	1	1	1	1	1	0	1	1
2_0458	0	1	1	0	0	1	1	0	1	0	0	1	0	1	1	1	1	1	1	1	1	1	1	1	1	1	1	0	1	0	1	0	1	1	1	1	1	1	1	1	0	1	1	1	1	1	1	1	1
2_0994	1	1	1	1	1	1	1	1	0	1	0	1	1	1	0	1	1	1	1	1	0	0	0	1	1	0	1	1	0	1	1	1	1	1	1	1	1	1	1	1	1	1	1	1	1	1	1	1	1
2_0417	0	1	1	0	0	1	1	0	1	0	0	1	0	1	1	1	1	1	1	1	1	1	1	1	1	1	1	0	1	0	1	1	1	1	1	1	1	1	1	1	0	1	1	1	1	1	1	1	1
2_1243	0	1	1	0	1	1	1	1	1	1	1	0	0	1	1	1	1	0	1	0	1	1	1	1	1	1	1	1	1	1	1	1	0	1	1	1	1	1	1	1	1	0	1	1	1	1	1	1	1
2_0586	1	1	1	1	1	1	0	1	0	1	1	1	NA	1	1	1	1	1	1	1	1	0	1	1	1	1	1	0	1	1	1	1	1	1	1	1	1	1	1	1	1	0	1	1	0	1	1	1	1
2_0133	1	0	0	1	1	1	1	1	1	1	1	1	1	0	1	1	1	1	1	0	1	1	1	1	1	1	1	1	1	1	1	1	1	1	1	1	1	1	1	1	1	1	1	1	1	1	1	0	1
2_1086	1	1	1	0	1	0	1	1	1	1	1	1	1	1	1	0	1	1	1	1	0	1	1	1	1	1	1	1	1	1	1	1	1	1	1	1	1	0	1	1	1	0	1	1	1	1	1	1	1
2_1210	1	1	1	1	1	1	0	1	1	1	1	1	1	1	1	1	1	1	1	1	1	1	1	1	1	1	0	0	1	1	1	1	1	1	1	1	1	1	1	1	1	1	1	1	1	1	1	0	1
2_0184	0	1	1	0	0	0	1	1	1	1	1	1	1	1	1	0	1	1	1	1	0	1	1	1	1	1	1	1	1	1	1	1	1	1	1	1	1	1	1	1	0	1	1	1	1	1	1	1	1
2_0500	0	1	1	1	0	1	1	0	1	0	0	1	0	1	1	1	1	1	1	1	1	1	1	1	1	1	1	0	1	0	1	1	1	1	1	1	1	1	1	1	0	1	1	1	1	1	1	1	1
2_0960	0	1	1	1	0	1	1	1	1	1	1	1	0	1	1	1	1	0	0	1	0	1	1	1	1	1	1	1	1	1	1	1	1	1	1	1	1	1	1	1	1	1	1	1	1	1	1	1	1
2_1134	1	1	1	1	1	1	1	1	1	1	1	1	1	1	1	0	1	1	1	1	1	1	1	1	1	1	1	1	1	1	1	1	0	1	1	1	1	1	0	1	1	1	1	1	1	1	1	1	1
2_0573	1	1	0	1	1	1	0	1	1	1	1	1	1	1	1	1	1	1	1	1	1	1	1	1	1	1	1	1	1	1	1	1	1	1	1	1	0	1	1	1	1	1	1	1	1	1	1	1	1
2_0212	1	1	1	0	1	0	1	1	1	0	1	1	1	1	1	1	1	1	1	1	0	1	1	1	1	1	1	0	1	1	1	1	1	1	1	1	1	1	1	1	1	1	1	1	1	1	1	1	1
2_0245	0	1	1	1	0	1	1	1	1	1	1	1	0	1	1	1	1	0	1	1	1	1	1	1	1	1	1	1	1	1	1	1	1	1	1	1	1	1	1	1	1	1	1	1	1	1	1	0	1
2_0262	0	1	1	1	1	1	1	1	1	1	1	1	1	1	1	1	1	1	1	1	1	1	0	1	0	1	1	1	1	1	1	1	1	1	1	1	1	0	1	0	1	1	1	1	1	1	1	1	1
2_0637	1	1	1	0	1	1	1	1	1	1	1	1	1	1	1	1	1	1	1	1	1	1	1	0	1	1	1	1	1	1	1	1	1	1	1	1	1	0	1	1	1	1	1	1	1	1	1	1	1
2_0515	0	1	1	1	0	1	0	1	1	1	1	1	1	1	1	1	1	1	0	1	1	1	1	1	1	1	1	0	1	1	1	1	1	1	1	1	1	1	1	1	0	1	1	1	1	1	1	0	1
2_1160	1	1	1	1	1	1	1	1	1	1	1	1	1	1	1	1	1	1	1	1	1	1	1	1	1	1	1	1	1	1	1	1	1	1	1	1	1	1	1	1	1	1	1	1	1	1	1	1	0
1_0065	0	1	1	1	1	1	1	1	1	1	1	1	1	1	1	1	1	0	1	1	1	1	1	1	1	1	0	0	1	1	1	1	1	1	1	1	1	1	1	1	1	1	1	1	1	1	1	1	1
1_0644	0	1	1	1	0	0	1	1	1	1	1	1	0	1	1	1	1	1	1	1	1	1	1	1	1	1	0	0	1	1	1	1	1	1	1	1	1	1	1	1	1	1	1	1	1	1	1	1	1
2_0460	1	1	1	1	0	1	1	1	1	1	1	1	1	1	1	1	1	1	1	1	1	1	1	1	1	1	1	1	1	1	1	1	0	1	1	1	1	1	1	1	0	1	1	1	1	1	1	1	1
2_0239	0	1	1	1	0	1	1	1	1	1	0	1	0	1	1	1	1	1	1	1	1	1	1	1	1	1	1	1	1	1	1	1	1	1	1	1	1	1	1	1	0	1	1	1	1	1	1	1	1
2_0242	0	1	1	1	0	1	1	1	1	1	1	1	0	1	1	1	1	0	1	1	1	1	1	1	1	1	1	1	1	1	1	1	1	1	1	1	1	1	1	1	1	1	1	1	1	1	1	1	1
2_1425	1	1	1	1	1	1	1	1	1	1	1	1	1	1	1	1	1	1	1	1	1	1	1	1	1	1	0	1	1	1	1	1	1	1	1	1	1	1	1	1	1	1	1	1	1	1	1	1	1
2_0995	0	1	1	1	0	1	1	1	1	1	1	1	0	1	1	1	1	0	1	1	1	1	1	1	1	1	1	1	1	1	1	1	1	1	1	1	1	1	1	1	0	1	1	1	1	1	1	1	1
[truncated: 80 more columns]
