# Supplementary material for: The barley immune receptor Mla recognizes multiple pathogens and contributes to host range dynamics
Source: Nat Commun. 2021 Nov 25;12:6915. doi: 10.1038/s41467-021-27288-3 (PMC8617247; doi:10.1038/s41467-021-27288-3)
Supplement: Supplementary file 16 — Source Data [file 41467_2021_27288_MOESM16_ESM.zip › Source Data/Supplementary Figure 1/panel_A/OPA_diversity_1_2_WS.xlsx]

## Sheet: 2013-107_annotated_data_MM1.txt
-3	-2	-1	0	1	2	3	4	5	6	7	8	9	10	11	12	13	14	15	16	17	18	19	20	21	22	23	24	25	26	27	28	29	30	31	32	33	34	35	36	37	38	39	40	41	42	43	44	45	46
				HV_03402	HV_03436	HV_03443	HV_03457	HV_03463	HV_03097	HV_03447	HV_03455	HV_03441	HV_03662	HV_03661	HV_03663	HV_03667	HV_03666	HV_03665	HV_03664	HV_03660	HV_03410	HV_03437	HV_03440	HV_03380	HV_03442	HV_03445	HV_03237	HV_03448	HV_03449	HV_03450	HV_03451	HV_03453	HV_03454	HV_03456	HV_03458	HV_03459	HV_03460	HV_03283	HV_03461	HV_03462	HV_03464	HV_03465	HV_03414	HV_03466	HV_03467	HV_03468	HV_03469	HV_03470	HV_03471
SNP	quality	chr	cM	Morex	Steptoe	22	Q21861	Foster	CIho 4196	I 5	GZ	HOR 1428	Morex x Steptoe	22 x Morex	Morex x Q21861	Steptoe x Foster	CIho 4196 x Morex	I 5 x Morex	Russell x GZ	Russell x HOR 1428	Black Hull-less	Hiproly	Mazurka	Russell	HOR 3209	Benton	Golden Promise	Emir	Bigo	Heils Franken	Abed Binder 12	Stauffers Obersulzer	HOR 2926	Trumpf	Atem	Derkado	Optic	Parasol	Regina	Triumph	L94	Vada	SusPtrit	Cebada Capa	Apex	Prisma	Haisa	Probstdorfer Vollkorn	Malteria Heda
1_0002	2	1H	64.44	B	B	B	A	B	A	A	A	B	B	B	H	B	H	H	H	B	A	A	A	B	B	A	A	A	B	A	B	A	B	A	A	A	A	A	B	A	A	A	A	B	A	A	A	A	B
1_0003	2	6H	56.06	A	B	B	B	A	A	B	B	A	H	B	H	H	A	H	B	H	A	-	B	B	B	B	A	A	B	B	A	A	A	A	A	A	A	A	A	A	B	A	B	B	A	A	A	A	A
1_0006	2	1H	76.92	B	A	B	A	A	A	A	A	A	H	B	H	A	H	H	A	A	A	B	B	A	A	B	A	A	A	A	A	A	A	A	A	A	A	A	B	A	B	A	B	A	A	A	B	A	A
1_0008	2	3H	67.86	B	B	B	B	B	B	B	A	A	B	B	B	B	B	B	H	H	A	A	B	B	B	B	B	B	B	A	B	A	A	B	A	B	A	B	A	B	A	A	A	A	A	B	B	A	B
1_0010	2	4H	77.66	A	B	A	A	B	B	A	A	B	H	A	A	B	H	A	A	H	A	B	A	A	B	B	B	A	A	B	A	B	A	A	A	A	B	A	A	A	A	A	B	A	A	A	B	A	B
1_0011	2	3H	67.86	B	B	B	B	B	A	A	B	B	B	B	B	B	H	H	B	B	B	B	B	B	B	B	B	B	B	B	B	B	B	B	B	B	B	B	A	B	B	B	B	A	A	B	B	B	B
1_0012	2	2H	67.08	B	A	B	A	B	A	A	B	B	H	B	H	H	H	H	B	B	B	-	A	B	A	B	A	A	A	A	A	A	B	A	A	A	A	A	B	A	B	A	B	B	A	A	A	A	A
1_0013	2	6H	49.67	A	A	A	A	A	A	A	A	A	A	A	A	A	A	A	A	A	A	A	B	A	A	A	A	B	A	A	A	A	A	B	B	B	B	A	A	B	A	B	A	A	B	B	B	A	A
1_0015	2	6H	111.08	A	A	A	A	A	B	A	A	B	A	A	A	A	H	A	A	H	A	B	B	A	A	B	B	B	A	A	A	B	B	B	B	B	B	A	B	B	B	B	A	A	B	B	B	B	B
1_0017	2	2H	81.31	B	-	B	B	B	A	B	B	B	B	B	B	B	H	B	B	B	B	-	B	B	B	B	A	B	B	B	B	B	B	A	A	B	B	B	B	A	B	A	B	B	B	B	A	A	A
1_0023	2	6H	24.91	B	A	A	B	B	A	B	A	A	H	H	B	H	H	B	A	H	B	A	A	A	A	A	A	B	B	A	A	A	A	A	A	A	B	A	A	B	A	A	A	A	B	B	B	B	A
1_0024	2	5H	96.12	B	B	B	A	B	A	A	B	B	B	B	H	B	H	H	B	B	B	B	B	B	B	B	B	B	B	A	A	B	B	A	B	A	B	B	B	A	B	B	B	A	B	A	B	A	B
1_0025	2	7H	14.39	A	A	B	A	A	A	B	A	A	A	H	A	A	A	H	A	H	B	A	B	A	A	A	A	A	B	B	A	A	A	A	A	B	A	A	B	A	A	B	A	A	A	A	A	A	A
1_0026	2	3H	34.15	A	B	B	A	A	A	B	B	B	H	H	A	H	A	H	H	H	B	B	A	A	B	B	A	A	A	A	B	A	B	A	A	A	A	B	A	A	B	A	B	-	A	A	A	A	A
1_0028	2	4H	56.22	B	B	B	B	B	B	B	A	A	B	B	B	B	B	B	H	H	B	A	B	B	B	A	B	A	B	A	B	A	A	A	A	A	A	A	B	A	A	B	A	B	B	B	B	A	A
1_0030	2	1H	17.4	B	A	B	A	A	A	B	A	A	H	B	H	A	H	B	A	A	B	B	B	A	A	A	B	B	A	B	B	A	A	A	A	B	A	B	B	A	A	B	B	B	A	A	A	A	B
1_0031	2	4H	30.37	B	A	A	A	B	B	A	A	B	H	H	H	H	B	H	H	B	A	B	B	B	A	B	B	A	B	B	A	B	B	B	A	B	B	B	B	B	B	B	B	A	B	B	B	B	B
1_0040	2	6H	74.65	A	B	B	B	A	B	B	B	B	B	B	H	H	H	H	B	B	B	B	B	B	B	B	B	B	B	B	B	B	B	B	A	B	A	A	B	A	B	A	B	B	A	A	A	A	B
1_0041	2	1H	138.86	A	B	A	B	A	B	B	B	B	H	A	H	H	H	H	H	H	B	A	A	A	B	A	B	A	B	A	B	A	B	A	A	B	B	B	B	A	B	A	A	B	B	A	A	B	B
1_0043	2	1H	63.74	A	A	A	A	A	B	B	A	B	A	A	A	A	H	H	A	H	A	B	A	A	A	B	A	B	A	B	A	B	B	B	A	B	A	B	A	B	B	B	A	A	B	B	A	B	A
1_0044	2	3H	134.71	A	A	B	A	A	A	A	B	A	A	H	A	A	A	A	H	A	B	B	A	A	A	B	A	B	A	A	A	A	A	A	A	A	A	A	A	A	B	B	B	A	B	A	B	B	A
1_0045	2	5H	123.78	A	A	A	B	A	A	B	B	B	A	A	H	A	A	H	H	H	B	B	A	A	A	B	B	B	A	B	A	B	B	B	B	B	B	A	A	B	B	B	B	A	B	B	B	B	B
1_0046	2	4H	62.81	A	B	A	B	A	B	A	A	A	H	A	H	H	H	A	A	A	A	A	B	A	B	A	B	B	A	B	A	A	A	B	A	A	B	A	A	B	A	B	A	A	A	B	B	B	A
1_0047	2	3H	90.1	A	B	B	A	A	B	B	A	A	H	H	A	H	H	H	A	A	B	A	A	A	B	A	A	A	B	A	B	A	A	A	A	A	A	A	A	A	A	A	B	A	A	A	A	B	A
1_0048	2	4H	46.97	A	A	A	B	A	B	A	A	A	A	A	H	A	H	A	A	A	A	A	B	A	A	A	B	B	A	B	A	B	A	B	A	B	B	B	A	B	A	B	A	A	B	B	B	B	B
1_0050	2	7H	57.57	B	A	A	B	B	B	A	A	B	H	H	B	H	B	H	H	B	B	A	A	B	A	A	A	A	B	A	A	B	B	A	A	A	A	B	B	A	A	A	A	A	A	A	A	A	A
1_0052	2	4H	76.31	A	A	A	A	B	A	A	A	A	A	A	A	H	A	A	A	A	B	B	A	A	A	A	A	B	B	A	A	A	A	B	A	A	A	A	B	B	A	B	A	A	B	A	B	B	A
1_0055	2	7H	81.78	B	A	B	B	B	A	B	B	B	H	B	B	H	H	B	B	B	B	B	A	B	A	A	A	A	B	A	B	A	B	A	A	A	A	A	A	A	B	A	B	B	A	A	A	A	A
1_0056	2	7H	33.49	B	A	B	A	B	B	B	B	B	H	B	H	H	B	B	B	B	B	B	A	B	A	B	A	A	B	A	A	B	B	A	A	A	B	A	A	A	B	A	B	A	B	A	A	A	A
1_0057	2	2H	67.08	A	A	B	A	A	A	A	B	B	A	H	A	A	A	A	H	H	B	B	A	A	A	B	A	A	A	A	B	A	B	A	A	A	A	A	A	A	B	A	B	B	A	A	A	A	B
1_0058	2	5H	42.41	B	A	B	A	B	B	B	B	B	H	B	H	H	B	B	B	B	A	B	B	B	A	B	B	B	B	B	B	B	B	B	B	B	A	A	A	B	B	B	B	A	A	A	B	B	B
1_0061	2	6H	44.96	B	B	B	B	B	B	B	B	B	B	B	B	B	B	B	B	B	B	B	A	B	B	B	B	B	B	A	B	B	B	B	B	B	B	B	B	B	B	B	B	B	B	B	A	B	A
1_0064	2	6H	23.62	A	A	-	A	A	A	A	B	A	A	A	A	A	A	A	H	A	-	B	A	A	A	B	A	A	A	A	A	A	B	A	B	A	A	A	A	A	B	A	B	A	A	A	A	A	A
1_0065	2	2H	147.37	A	B	B	B	B	B	B	B	B	H	H	H	B	H	H	B	B	B	B	B	B	B	B	B	B	A	B	B	B	B	B	B	B	B	A	A	B	B	B	B	B	B	B	B	B	B
1_0069	2	7H	83.42	B	B	A	A	B	A	A	B	A	B	H	H	B	H	H	B	H	A	B	A	B	B	A	A	A	B	A	A	A	A	A	A	A	A	A	A	A	B	A	A	A	A	A	A	A	A
1_0070	2	2H	66.2	B	A	A	A	B	A	A	B	B	H	H	H	H	H	H	B	B	B	B	A	B	A	B	A	A	B	A	A	A	B	A	A	A	A	A	B	A	B	A	B	A	A	A	A	A	A
1_0072	2	2H	165.28	A	A	B	B	A	A	A	B	B	A	H	H	A	A	A	B	B	A	-	B	B	A	B	A	A	B	A	B	B	B	B	A	A	B	A	-	A	B	B	A	A	A	A	A	A	A
1_0073	2	7H	81.78	B	A	B	B	B	A	B	A	B	H	B	B	H	H	B	H	B	A	A	A	B	A	A	A	A	A	A	B	B	B	A	A	A	A	A	A	A	A	A	B	B	A	A	A	A	A
1_0075	2	1H	45.2	B	B	B	A	B	A	B	B	B	B	B	H	B	H	B	B	B	B	B	A	B	B	B	B	A	B	A	B	A	B	A	A	A	A	A	B	A	B	A	B	B	A	A	A	A	B
1_0078	2	7H	137.31	A	A	-	B	A	A	A	B	B	A	A	H	A	A	A	H	H	B	B	A	A	A	B	A	A	B	A	A	A	B	A	A	A	A	A	A	A	B	A	B	B	A	B	A	B	A
1_0080	2	5H	143.29	A	A	B	A	A	A	A	A	A	A	H	A	A	A	A	A	A	A	A	A	A	A	A	A	A	A	A	B	A	A	A	A	A	A	A	B	A	A	A	A	B	A	A	A	A	A
1_0081	2	3H	39.92	A	A	B	B	A	B	A	A	A	A	H	H	A	H	A	A	A	B	A	B	A	A	A	B	B	A	A	A	A	A	A	A	B	B	A	A	B	A	A	A	A	A	A	A	B	B
1_0083	2	7H	79.08	A	A	B	A	A	A	A	A	A	A	H	A	A	A	A	A	A	A	A	A	A	A	A	A	A	A	A	A	A	A	A	A	A	A	A	A	A	A	A	-	A	A	A	A	A	A
1_0085	2	2H	169.66	A	A	B	A	A	B	B	B	B	A	H	A	A	H	H	H	H	B	B	B	A	A	B	B	B	B	B	B	B	B	B	B	A	B	B	B	B	B	B	A	A	A	B	A	A	A
1_0090	2	4H	86.01	B	B	B	B	A	B	B	A	B	B	B	B	H	B	B	H	B	B	A	B	B	B	B	B	B	B	B	A	B	B	B	B	B	B	B	B	B	B	B	B	A	B	B	B	B	B
1_0094	2	5H	114.14	B	B	B	B	B	B	B	B	B	B	B	B	B	B	B	B	B	B	B	B	B	B	B	B	B	A	B	A	B	B	B	B	B	B	A	A	B	B	B	B	B	B	B	B	B	B
1_0095	2	5H	132.32	A	B	B	B	A	A	B	A	A	H	H	H	H	A	H	H	H	B	A	B	B	B	A	A	B	B	A	B	A	A	B	A	B	B	H	B	B	A	A	B	A	B	B	A	A	A
1_0101	2	2H	170.73	B	B	B	B	B	A	B	B	B	B	B	B	B	H	B	B	B	-	-	A	B	B	B	A	A	A	A	B	A	B	B	A	B	B	B	B	B	B	A	B	B	B	B	B	B	B
1_0104	2	5H	141.88	B	A	A	A	B	A	B	A	A	H	H	H	H	H	B	H	H	A	A	B	B	A	A	A	A	B	A	B	A	A	A	A	A	A	B	A	A	A	B	A	B	A	A	A	A	A
1_0107	2	6H	127.76	B	B	A	B	B	B	A	A	A	B	H	B	B	B	H	H	H	A	A	B	B	B	A	B	B	A	A	B	A	A	B	B	B	B	A	B	B	A	B	A	A	B	A	B	B	B
1_0109	2	2H	143.71	B	A	B	B	B	A	A	B	B	H	B	B	H	H	H	H	H	B	B	B	A	A	B	A	B	A	B	B	B	B	B	B	B	B	B	A	B	B	B	B	A	B	A	B	B	B
1_0111	2	1H	105.77	B	B	B	B	B	A	B	A	A	B	B	B	B	H	B	H	H	B	A	A	B	B	A	A	A	B	A	B	A	A	A	A	A	A	A	A	A	A	A	A	A	A	A	A	A	A
1_0112	2	3H	14	B	A	-	B	B	A	A	A	A	H	B	B	H	H	H	H	H	B	A	A	B	A	A	A	B	B	B	A	A	A	A	B	A	A	A	A	A	A	B	A	A	A	A	A	A	A
1_0113	2	4H	19.45	A	A	B	B	A	B	A	B	B	A	H	H	A	H	A	H	H	A	B	A	A	A	B	A	B	A	B	B	A	B	B	B	B	B	A	A	B	B	B	B	B	B	B	A	B	A
1_0115	2	7H	81.78	B	B	B	A	A	B	A	B	A	B	B	H	H	B	H	B	H	B	B	B	B	B	B	B	B	B	B	A	A	A	B	B	B	B	B	B	B	B	B	A	A	B	B	B	B	B
1_0116	2	5H	41.45	A	B	B	B	A	A	A	A	A	H	H	H	H	A	A	A	A	B	A	A	A	B	A	A	A	A	A	A	A	A	A	A	A	B	B	B	A	A	A	A	B	B	B	A	A	A
1_0120	2	6H	6.54	B	A	B	A	B	A	B	B	B	H	B	H	H	H	B	H	H	A	B	B	A	A	B	A	B	B	A	B	A	B	A	A	B	B	B	A	B	B	A	B	B	B	A	B	B	A
1_0121	2	7H	2.13	B	B	B	A	B	A	A	B	B	B	B	H	B	H	H	B	B	B	-	B	B	B	B	A	B	B	A	A	A	B	A	B	B	A	B	B	B	B	B	A	B	B	B	A	B	A
1_0123	2	4H	130.81	B	B	A	B	B	B	B	A	A	B	H	B	B	B	B	H	H	A	A	B	B	B	A	B	B	B	B	A	B	A	B	A	A	B	B	B	B	A	B	A	B	A	B	B	B	B
1_0124	2	6H	74.65	A	A	B	A	A	B	A	A	B	A	H	A	A	H	A	H	B	B	A	A	B	A	B	B	A	A	B	A	B	B	A	A	A	A	A	B	A	A	A	A	B	A	A	A	A	B
1_0127	2	5H	68.21	B	A	B	B	B	B	A	B	B	H	B	B	H	B	H	B	B	A	B	B	B	A	B	B	B	B	B	A	B	B	B	B	B	B	A	B	B	B	B	A	A	B	B	B	B	A
1_0128	2	2H	124.98	A	A	B	A	A	B	-	-	A	-	H	A	A	H	A	A	A	B	A	A	-	A	B	B	B	A	B	A	A	B	A	A	A	A	A	A	A	A	B	A	B	A	A	A	A	A
1_0129	2	6H	44.96	A	B	A	A	A	B	A	A	A	H	H	A	H	H	A	H	A	B	A	A	B	B	A	B	B	B	A	B	B	A	B	B	B	B	A	A	B	A	B	A	B	B	B	A	B	A
1_0130	2	7H	149.31	A	A	B	B	A	A	B	A	A	A	H	H	A	A	H	A	A	A	A	A	A	A	A	A	A	A	A	B	A	A	A	A	A	A	A	B	A	A	A	A	B	A	A	A	A	A
1_0132	2	4H	26.2	A	A	A	B	A	B	A	B	B	A	A	H	A	H	A	H	H	B	A	B	A	A	A	A	B	A	B	A	B	B	B	B	B	A	A	A	B	B	A	B	A	B	B	A	A	B
1_0136	2	6H	27.33	B	A	B	B	A	B	B	B	B	A	B	B	A	B	B	B	B	B	B	A	B	A	B	B	A	A	B	B	B	B	B	B	A	B	A	A	B	B	A	B	A	A	B	A	B	B
1_0137	2	3H	67.86	A	B	B	A	A	A	B	B	B	H	H	A	H	A	H	H	H	B	-	A	A	B	B	A	A	A	A	A	B	B	A	A	A	A	A	B	A	B	A	B	B	B	A	A	B	A
1_0138	2	2H	108.58	A	A	A	A	A	B	A	A	A	A	A	A	A	H	A	A	A	A	A	B	A	A	A	B	B	A	B	A	B	A	B	B	B	A	A	A	B	A	B	A	B	B	B	B	B	B
1_0139	2	6H	111.08	A	A	B	A	A	A	A	A	B	A	H	A	A	A	A	A	H	B	A	B	A	A	B	B	B	A	B	B	A	B	A	A	A	A	B	A	A	A	B	B	A	B	A	B	A	B
1_0143	2	7H	91.12	B	B	B	A	B	B	B	B	B	B	B	H	B	B	B	B	B	A	B	A	B	B	B	A	A	B	B	B	A	B	B	A	B	B	A	B	B	B	A	A	B	A	B	B	B	B
1_0146	2	5H	124.43	B	B	B	A	B	B	A	A	A	B	B	H	B	B	H	H	H	A	A	B	B	B	A	A	A	B	A	B	A	A	A	A	A	A	B	B	A	A	A	A	B	A	A	A	A	B
1_0147	2	2H	60.89	A	A	A	A	A	A	B	B	A	A	A	A	A	A	H	H	A	A	A	A	A	A	B	A	A	A	A	A	B	A	A	A	A	A	A	A	A	A	A	A	A	A	A	A	A	A
1_0153	2	7H	79.08	B	B	A	B	B	A	B	B	B	B	H	B	B	H	B	B	B	B	-	B	B	B	B	A	A	B	A	B	A	B	A	A	A	A	B	A	A	B	A	B	B	A	A	A	A	A
1_0157	2	5H	42.41	A	A	A	A	A	A	A	A	A	A	A	A	A	A	A	A	A	B	A	A	A	A	A	A	A	A	A	A	A	A	A	A	A	A	A	A	A	A	A	A	A	B	A	A	A	A
1_0158	2	3H	73.3	B	A	A	B	B	A	A	B	B	H	H	B	H	H	H	B	B	-	B	B	B	A	B	B	B	A	B	A	B	B	B	B	B	B	B	A	B	B	B	B	A	A	B	B	B	B
1_0161	2	5H	155.45	B	B	B	B	A	B	A	A	A	B	B	B	H	B	H	H	H	B	A	A	B	B	A	B	A	B	A	A	B	A	A	A	A	A	A	A	A	A	A	B	A	B	A	A	B	A
1_0167	2	5H	71.93	B	A	A	B	B	B	B	B	B	H	H	B	H	B	B	B	B	A	B	B	B	A	B	B	B	B	B	B	B	B	B	B	B	B	B	B	B	B	B	B	B	B	B	B	B	B
1_0169	2	7H	106.8	B	B	B	B	B	B	B	A	A	B	B	B	B	B	B	H	H	B	A	B	B	B	A	B	B	B	A	B	A	A	A	B	A	A	B	B	A	A	B	B	B	B	A	A	B	B
1_0172	2	3H	82.62	A	B	A	B	A	A	A	A	A	H	A	H	H	A	A	A	A	B	-	A	A	B	A	B	A	A	A	A	A	A	B	A	B	A	A	B	B	A	A	B	A	B	B	B	A	A
1_0174	2	7H	162.03	A	B	A	A	A	A	A	B	B	H	A	A	H	A	A	H	H	A	B	B	A	B	B	A	B	A	B	A	A	B	B	B	B	B	A	A	B	B	B	B	A	B	B	B	B	A
1_0175	2	6H	130.38	A	A	B	B	A	A	B	B	A	A	H	H	A	A	H	H	A	B	B	B	A	A	A	B	B	B	B	B	B	A	A	B	B	B	B	B	B	B	A	B	B	B	A	B	B	B
1_0176	2	1H	58.59	A	B	B	A	B	B	A	A	A	H	H	A	B	H	A	H	H	A	A	A	B	B	A	B	A	A	A	B	B	A	A	A	A	B	A	B	A	A	A	A	A	A	A	A	A	B
1_0177	2	5H	42.41	B	B	B	B	B	B	B	B	B	B	B	B	B	B	B	B	B	A	B	B	B	B	B	B	B	B	B	B	B	B	B	B	B	B	B	B	B	B	B	B	B	A	B	B	B	B
1_0178	2	2H	40.03	B	B	A	B	B	B	A	A	A	B	H	B	B	B	H	H	H	A	B	B	B	B	A	A	B	B	A	B	B	A	B	B	A	B	B	B	B	A	B	B	A	B	B	B	B	B
1_0180	2	2H	20.45	A	A	B	A	A	A	A	A	B	A	H	A	A	A	A	A	H	A	A	A	A	A	A	A	A	A	A	A	A	B	A	B	A	B	A	A	B	A	A	A	A	A	B	B	B	A
1_0182	2	7H	129.32	A	B	B	A	B	B	A	B	B	B	H	A	B	H	A	B	B	B	-	A	B	B	B	A	A	A	A	A	B	B	A	A	A	A	A	A	A	B	A	B	B	A	A	B	A	B
1_0184	2	3H	110.75	B	A	B	A	B	A	A	B	B	H	B	H	H	H	H	B	B	B	B	A	B	A	B	A	A	A	A	B	A	B	A	A	A	A	A	A	A	B	A	B	B	A	A	A	A	A
1_0185	2	6H	93.44	B	B	B	B	B	A	B	A	A	B	B	B	B	H	B	A	A	B	A	B	A	B	A	A	B	B	A	B	A	A	A	A	B	B	A	B	B	A	B	A	B	B	B	B	B	A
1_0186	2	1H	22.04	B	B	A	B	A	A	A	A	A	B	H	B	H	H	H	H	H	A	A	A	B	B	A	B	A	B	A	A	A	A	A	A	A	A	A	A	A	A	B	A	B	B	A	A	A	B
1_0189	2	6H	65.83	A	A	B	A	A	A	B	A	A	A	H	A	A	A	H	H	H	B	A	A	B	A	A	A	B	A	A	A	A	A	B	B	B	B	A	B	B	A	B	A	A	B	B	B	A	B
1_0191	2	2H	72.99	B	A	B	B	B	A	B	B	B	H	B	B	H	H	B	B	B	B	B	A	B	A	B	A	A	A	A	A	A	B	A	A	A	A	B	B	A	B	A	B	B	A	A	A	A	B
1_0194	2	2H	67.08	B	B	B	B	B	B	B	A	A	B	B	B	B	B	B	H	H	B	A	B	B	B	A	B	B	B	B	B	B	A	B	B	B	B	A	B	B	A	B	A	A	B	B	B	B	A
1_0196	2	2H	89.68	A	B	B	B	A	A	A	B	B	H	H	H	H	A	A	H	H	B	B	B	A	B	B	B	B	A	A	A	B	B	A	A	A	B	B	B	A	B	B	B	A	A	A	A	A	B
1_0202	2	6H	102.62	A	B	A	B	B	B	B	A	A	H	A	H	B	H	H	A	A	A	A	A	A	B	A	B	A	B	B	B	B	A	B	B	B	B	B	A	B	A	A	A	A	A	B	B	B	B
1_0208	2	4H	2.6	B	A	A	A	B	B	B	B	A	H	H	H	H	B	B	B	H	A	B	B	B	A	B	A	A	B	A	A	A	A	A	A	A	A	A	A	A	B	A	A	A	A	A	B	A	A
1_0209	2	7H	81.78	A	A	A	A	A	A	A	A	A	A	A	A	A	A	A	A	A	A	A	B	A	A	A	B	B	A	A	A	A	A	A	B	A	A	B	B	A	A	B	A	A	B	A	A	A	A
1_0213	2	2H	99.39	B	B	A	A	A	A	B	A	A	B	H	H	H	H	B	H	H	B	A	A	B	B	B	A	A	A	A	B	A	B	A	A	A	A	A	A	A	A	A	A	B	A	A	A	A	A
1_0214	2	2H	105.62	A	B	B	B	B	A	A	A	A	H	H	H	B	A	A	A	A	A	A	B	A	B	A	B	B	A	A	B	A	A	B	B	B	B	B	A	B	A	B	A	B	B	B	B	B	B
1_0216	2	2H	26.63	A	A	B	A	A	A	A	A	B	A	H	A	A	A	A	A	H	A	A	B	A	A	B	A	A	A	A	B	A	B	A	B	A	A	A	A	A	A	B	A	A	A	A	A	A	B
1_0220	2	6H	88.88	A	A	B	A	A	B	B	B	B	A	H	A	A	H	H	B	B	B	B	B	B	A	B	B	B	A	A	A	B	B	B	A	A	A	B	B	A	B	B	B	A	A	A	A	B	B
1_0221	2	4H	22.93	B	A	A	A	B	B	A	B	B	H	H	H	H	B	H	H	H	A	B	B	A	A	B	B	A	B	B	A	A	B	A	B	A	A	B	A	A	B	B	A	B	A	A	A	B	A
1_0223	2	4H	19.45	B	B	A	A	B	A	B	A	A	B	H	H	B	H	B	H	H	A	A	A	B	B	A	B	A	B	B	A	A	A	B	A	B	A	B	B	B	A	B	A	A	A	B	A	B	A
1_0224	2	3H	67.27	A	A	A	B	A	B	B	A	B	A	A	H	A	H	H	A	H	A	B	B	A	A	B	B	B	A	A	A	A	B	B	A	B	A	B	B	B	A	A	A	B	B	B	B	A	B
1_0225	2	3H	69.4	A	B	B	A	A	A	A	B	B	H	H	A	H	A	A	H	H	B	B	A	A	B	B	A	A	A	A	A	A	B	A	A	A	A	A	A	A	B	A	B	A	A	A	A	A	A
1_0227	2	6H	60.65	A	B	B	A	A	A	B	B	B	H	H	A	H	A	H	B	B	B	B	B	B	B	B	A	A	B	A	B	A	B	B	A	B	A	B	A	A	B	A	B	B	A	A	A	B	B
1_0232	2	7H	29.05	A	B	B	B	A	B	A	B	B	H	H	H	H	H	A	H	H	A	B	B	A	B	B	B	B	A	B	B	B	B	B	B	B	B	B	B	B	B	B	B	B	B	B	B	B	B
1_0234	2	2H	54.27	B	-	A	A	A	A	A	A	A	B	H	H	H	H	H	H	H	A	A	A	B	B	A	A	A	B	A	A	A	A	A	A	A	A	B	B	A	A	A	A	A	A	A	A	A	A
1_0236	2	5H	172.83	B	B	B	B	B	B	B	B	B	B	B	B	B	B	B	B	B	B	B	A	B	B	B	B	B	B	B	B	B	B	A	B	A	A	B	B	A	B	A	B	B	B	A	A	B	A
1_0238	2	1H	30.15	A	B	A	A	A	A	A	B	A	H	A	A	H	A	A	B	H	B	A	A	B	B	A	A	A	A	A	A	A	A	A	A	A	A	A	A	A	B	A	B	B	A	A	A	A	B
1_0239	2	6H	122.14	B	B	B	A	B	A	B	B	A	B	B	H	B	H	B	B	H	B	B	A	B	B	A	A	A	A	B	B	A	A	A	A	A	B	B	A	A	B	A	B	A	A	B	A	A	A
1_0240	2	5H	42.41	A	A	B	A	A	A	A	A	A	A	H	A	A	A	A	A	A	B	A	A	A	A	A	A	A	A	A	A	A	A	A	A	A	A	A	A	A	A	A	A	A	B	A	A	A	A
1_0243	2	2H	67.08	B	B	B	B	B	B	B	A	A	B	B	B	B	B	B	H	H	B	A	B	B	B	A	B	B	B	B	B	B	A	B	B	B	B	A	B	B	A	B	A	A	B	B	B	B	A
1_0244	2	6H	48.42	A	B	A	B	B	B	B	B	B	H	H	H	B	H	H	B	B	B	B	A	B	B	B	B	A	A	B	B	B	B	B	A	B	B	B	B	A	B	A	B	B	A	B	A	B	B
1_0247	2	4H	87.01	B	B	A	B	B	B	A	A	B	B	H	B	B	B	H	H	B	A	B	A	B	B	B	B	B	A	A	B	B	B	A	B	B	B	A	B	A	B	B	B	B	B	B	A	B	B
1_0252	2	5H	42.41	B	B	B	B	B	B	B	B	B	B	B	B	B	B	B	B	B	A	B	B	B	B	B	B	B	B	B	B	B	B	B	B	B	B	B	B	B	B	B	B	B	A	B	B	B	B
1_0254	2	5H	169.72	A	B	B	B	A	B	B	B	B	H	H	H	H	H	H	H	H	B	-	B	A	B	B	A	A	B	B	A	B	B	B	A	B	A	B	B	B	B	B	B	A	B	B	B	A	B
1_0256	2	7H	79.08	A	A	B	B	A	A	A	A	A	A	H	H	A	A	A	A	A	B	A	A	A	A	A	A	A	A	A	A	A	A	A	A	A	A	A	A	A	A	A	A	A	A	A	A	A	A
1_0259	2	1H	40.4	B	B	B	B	B	B	B	B	B	B	B	B	B	B	B	B	B	B	B	A	B	B	B	B	A	B	A	B	B	B	A	A	A	A	A	A	A	B	A	B	B	A	A	A	B	B
1_0260	2	5H	38.78	B	B	A	A	B	A	A	A	B	B	H	H	B	H	H	H	B	A	-	A	B	B	A	A	A	A	A	B	A	B	A	A	A	B	A	A	A	A	B	B	A	B	A	A	A	A
1_0261	2	4H	53.94	B	B	B	B	B	A	B	A	A	B	B	B	B	H	B	H	H	B	A	B	B	B	A	A	B	B	B	B	B	A	B	A	A	B	B	B	B	A	A	A	B	B	B	A	B	B
1_0262	2	4H	63.44	A	A	B	A	A	A	B	B	B	A	H	A	A	A	H	H	H	B	-	A	A	A	B	A	A	B	A	B	B	B	A	B	B	A	B	B	A	B	A	B	B	B	A	A	A	B
1_0263	2	2H	124.98	A	A	B	B	A	A	A	A	B	A	H	H	A	A	A	A	H	B	B	B	A	A	B	B	B	A	B	A	B	B	B	B	B	B	A	A	B	B	B	B	A	B	B	B	A	B
1_0265	2	2H	80.14	A	B	B	A	B	B	B	B	B	H	H	A	B	H	H	H	H	B	B	A	A	B	B	B	A	A	B	A	A	B	B	B	A	A	A	A	B	B	B	B	B	A	A	B	B	B
1_0269	2	4H	138.7	B	B	B	B	B	A	B	B	B	B	B	B	B	A	B	B	B	B	-	B	B	B	B	A	A	A	A	B	A	B	A	A	B	A	A	A	A	B	A	B	B	B	A	A	A	A
1_0270	2	6H	64.65	A	B	A	A	B	A	A	B	B	H	A	A	B	A	A	H	H	A	B	A	A	B	B	A	A	A	A	B	A	B	A	B	A	B	A	A	B	B	B	B	A	B	B	B	A	A
1_0275	2	1H	35.77	A	A	B	A	A	A	B	B	A	A	H	A	A	A	H	B	H	A	A	B	B	A	A	B	B	A	B	A	A	A	B	B	A	B	B	A	B	B	B	B	B	A	B	A	A	A
1_0276	2	3H	86.57	B	A	A	A	B	B	A	B	B	H	H	H	H	B	H	B	B	A	B	B	B	A	B	B	B	A	B	B	B	B	B	B	B	B	B	B	B	B	B	A	A	B	B	B	B	B
1_0279	2	1H	77.57	A	B	B	A	B	A	A	A	B	H	H	A	B	A	A	H	B	A	B	A	B	B	B	A	A	A	A	A	A	B	A	A	A	B	A	A	A	B	A	A	A	A	A	A	A	A
1_0280	2	3H	136.92	A	B	B	A	A	B	A	B	B	H	H	A	H	H	A	H	H	B	B	B	A	B	A	A	A	A	A	B	B	B	A	B	A	A	A	A	A	A	A	B	B	A	A	A	B	A
1_0281	2	3H	73.3	A	A	A	B	A	B	B	A	A	A	A	H	A	H	H	A	A	A	A	B	A	A	B	B	B	A	A	B	B	A	B	A	B	A	B	B	B	A	A	B	B	B	B	B	A	B
1_0283	2	3H	180.12	B	B	-	B	B	B	B	B	B	B	H	B	B	B	B	B	B	B	B	A	B	B	B	B	A	A	A	B	B	B	B	A	B	B	B	B	B	B	A	B	A	B	B	B	B	B
1_0287	2	2H	98.74	A	A	A	B	A	B	A	A	A	A	A	H	A	H	A	A	A	A	A	B	A	A	A	B	B	A	B	A	B	A	A	B	A	B	B	B	A	A	B	A	A	B	B	B	A	B
1_0292	2	5H	139.63	B	B	A	B	B	A	A	A	A	B	H	B	B	H	H	H	H	A	A	B	B	B	A	A	A	B	A	A	A	A	A	A	A	A	H	B	A	A	B	A	A	A	A	A	A	A
1_0293	2	1H	48.99	B	A	B	A	A	A	B	A	B	H	B	H	A	H	B	A	H	B	A	A	A	A	A	A	A	B	A	A	A	B	A	A	A	A	A	A	A	B	A	B	A	A	A	A	A	A
1_0294	2	1H	40.4	B	B	B	B	B	A	B	A	A	B	B	B	B	H	B	H	H	A	A	B	B	B	B	B	B	B	B	B	A	B	B	B	B	B	B	B	B	A	B	B	B	B	B	B	B	A
1_0297	2	2H	53.09	A	A	A	A	A	A	A	A	A	A	A	A	A	A	A	A	A	A	A	A	A	A	A	B	A	A	B	A	B	A	B	B	B	B	A	A	B	A	A	A	A	B	B	B	B	A
1_0299	2	7H	72.18	B	B	B	B	B	B	B	B	B	B	B	B	B	B	B	B	B	B	B	B	B	B	B	A	A	B	A	B	B	B	A	A	A	A	B	A	A	B	A	B	B	A	A	A	A	A
1_0302	2	1H	60.65	A	A	B	A	A	A	-	A	A	A	H	A	A	A	A	A	A	-	A	A	A	A	A	A	A	-	A	B	A	A	A	A	A	A	A	-	A	A	A	A	A	A	A	A	A	-
1_0303	2	7H	89.78	B	B	B	A	A	B	B	B	B	B	B	H	H	B	B	B	B	B	B	A	B	B	B	A	A	A	B	B	A	B	B	A	B	B	A	B	B	B	A	B	B	A	B	B	B	B
1_0307	2	2H	30.42	A	A	B	B	A	B	A	A	B	A	H	H	A	H	A	A	H	B	A	A	A	-	B	B	B	A	B	A	A	B	B	A	B	B	A	B	B	A	A	A	A	B	B	B	B	B
1_0309	2	4H	85.07	A	B	B	A	B	A	B	B	A	H	H	A	B	A	H	H	A	A	B	A	A	B	A	A	A	A	B	B	A	A	A	A	A	A	B	A	A	A	A	A	B	A	A	B	A	A
1_0310	2	5H	183.14	B	A	A	B	B	B	A	A	A	H	H	B	H	B	H	H	A	A	A	B	B	A	A	B	B	B	A	A	B	A	B	B	B	B	B	B	B	A	B	A	B	B	B	B	A	B
1_0312	2	3H	125.11	B	A	A	B	B	B	A	A	A	H	H	B	H	B	H	H	H	B	A	B	B	A	A	B	B	B	A	B	B	A	A	B	A	A	B	A	A	A	B	A	A	A	A	A	B	A
1_0315	2	2H	158.18	B	A	A	B	B	B	B	B	A	H	H	B	H	B	B	H	A	A	B	A	A	A	A	B	B	B	B	A	A	A	B	A	A	A	B	B	B	A	B	B	B	A	A	A	A	A
1_0317	2	2H	68.56	B	A	B	B	B	A	B	B	A	H	B	B	H	H	B	B	H	B	B	A	B	A	A	A	A	A	A	A	A	A	A	A	A	A	A	B	A	B	A	B	A	A	A	A	A	A
1_0318	2	5H	42.41	A	A	A	A	A	A	A	A	A	A	A	A	A	A	A	A	A	B	A	A	A	A	A	A	A	A	A	A	A	A	A	A	A	A	A	A	A	A	A	A	A	B	A	A	A	A
1_0319	2	4H	11.04	B	B	B	A	B	B	B	A	B	B	B	H	B	B	B	H	B	B	B	B	B	B	B	A	A	B	B	A	A	B	B	A	B	A	A	A	B	A	B	A	B	A	B	B	B	A
1_0323	2	6H	59.25	A	A	A	A	A	B	A	A	A	A	A	A	A	H	A	H	H	B	A	A	B	A	A	B	A	A	A	A	B	A	B	A	B	A	A	A	A	A	A	A	A	A	B	A	B	B
1_0324	2	1H	50.54	A	A	A	B	B	B	A	A	A	A	A	H	H	H	A	H	H	A	A	B	B	A	A	B	B	B	B	A	B	A	B	B	B	B	B	A	B	A	B	A	B	B	B	B	B	B
1_0325	2	2H	56.64	B	B	B	B	B	B	B	B	B	B	B	B	B	B	B	B	B	B	-	A	B	B	B	A	A	B	A	B	A	B	A	A	A	A	A	B	A	B	B	B	B	A	A	A	A	B
1_0326	2	2H	4.72	B	B	B	B	B	B	A	A	A	B	B	B	B	B	H	A	A	A	A	B	A	B	A	B	A	B	B	B	B	A	B	B	B	B	B	A	B	A	B	B	B	B	B	B	B	B
1_0327	2	7H	36.26	B	A	B	A	B	B	B	B	B	H	B	H	H	B	B	B	B	B	B	A	B	A	B	A	A	B	A	A	B	B	A	A	A	A	A	A	A	B	A	B	A	B	A	A	A	A
1_0328	2	3H	67.86	B	B	B	B	B	B	A	A	A	B	B	B	B	B	H	H	H	A	A	B	B	B	A	B	B	B	A	B	A	A	B	A	B	A	B	A	B	A	A	A	A	A	B	B	A	B
1_0331	2	6H	92.69	A	B	B	A	A	B	B	B	B	H	H	A	H	H	H	B	B	B	B	A	B	B	B	B	A	A	B	B	B	B	B	B	A	A	B	B	A	B	A	B	B	A	A	A	A	B
1_0332	2	1H	11.66	B	B	A	A	B	B	A	A	B	B	H	H	B	B	H	H	B	A	A	A	B	B	A	B	A	B	B	A	B	A	B	A	A	A	A	A	B	B	B	B	B	B	A	A	B	A
1_0334	2	4H	113.95	A	B	B	B	A	A	A	B	B	H	H	H	H	A	A	B	B	B	B	A	B	B	B	A	B	A	B	B	A	B	B	B	B	B	A	B	B	B	B	B	B	B	B	B	B	A
1_0335	2	3H	77.37	B	B	B	A	B	B	B	B	B	B	B	H	B	B	B	B	B	B	B	A	B	B	B	A	A	B	A	A	B	B	B	A	B	A	B	B	B	B	A	B	B	B	B	B	B	A
1_0336	2	5H	157.61	A	A	B	A	A	B	A	B	A	A	H	A	A	H	A	H	A	A	B	B	A	A	A	B	B	A	B	B	B	A	B	B	B	B	A	A	B	B	B	B	A	A	B	B	A	B
1_0342	2	2H	44.82	B	B	B	A	B	B	B	A	A	B	B	H	B	B	B	H	H	B	B	B	B	B	A	A	A	B	A	B	B	A	A	B	B	A	B	B	A	A	A	A	B	A	A	B	B	B
1_0343	2	3H	179.81	B	B	-	A	A	A	B	B	B	B	B	H	H	H	B	B	B	B	B	B	B	B	B	A	B	A	B	B	A	B	A	B	A	A	A	A	A	B	B	B	B	A	A	A	A	A
1_0346	2	7H	55.64	B	A	A	A	B	A	B	A	A	H	H	H	H	H	B	H	H	B	A	A	B	A	A	B	B	B	B	B	A	A	B	B	B	B	B	B	B	A	B	A	B	B	B	B	B	B
1_0349	2	3H	67.27	A	B	A	B	A	B	B	A	B	H	A	H	H	H	H	A	H	A	B	B	A	B	B	B	B	A	A	A	A	B	B	A	B	A	B	B	B	A	A	A	B	B	B	B	A	B
1_0350	2	3H	85.4	A	B	B	A	A	A	B	B	B	H	H	A	H	A	H	H	H	B	B	B	A	B	B	B	B	A	B	B	B	B	B	B	B	B	A	B	B	B	B	B	B	B	B	B	A	B
1_0355	2	6H	49.17	A	B	A	A	A	B	A	B	B	H	A	A	H	H	A	H	H	A	B	B	A	B	B	B	B	B	B	B	B	B	B	B	B	B	A	A	B	B	B	B	B	B	B	B	A	A
1_0357	2	1H	103.99	B	B	B	B	B	A	B	B	B	B	B	B	B	H	B	B	B	B	B	A	B	B	B	A	A	B	A	B	A	A	A	A	A	A	A	A	A	B	A	B	B	A	A	A	A	A
1_0360	2	5H	121.67	A	A	A	B	A	A	A	B	B	A	A	H	A	A	A	H	H	B	B	B	A	A	B	B	B	A	B	B	B	B	B	B	B	B	A	A	B	B	B	B	A	B	B	B	B	B
1_0363	2	5H	147.49	A	B	B	B	A	A	A	B	B	H	H	H	H	A	A	H	H	B	B	B	A	B	B	A	B	A	B	A	A	B	B	B	B	B	B	A	B	B	B	B	A	B	B	B	A	B
1_0370	2	7H	81.78	B	B	B	B	B	A	B	B	B	B	B	B	B	H	B	B	B	B	B	A	B	B	B	A	A	B	A	B	A	B	A	A	A	A	A	A	A	B	A	B	B	A	A	A	A	A
1_0373	2	3H	73.97	B	A	A	B	B	A	A	B	B	H	H	B	H	H	H	B	B	-	B	B	B	A	B	B	B	A	B	A	B	B	B	B	B	B	B	A	B	B	B	B	A	A	B	B	B	B
1_0376	2	2H	149.27	A	A	A	A	A	A	A	A	A	A	A	A	A	A	A	A	A	A	A	B	A	A	A	A	B	A	B	B	A	A	A	B	A	A	A	A	A	A	A	A	B	B	A	B	A	B
1_0377	2	6H	60.65	A	B	B	A	A	A	B	B	B	H	H	A	H	A	H	B	B	B	B	A	B	B	B	A	A	A	A	B	A	B	B	B	B	B	B	B	B	B	B	B	B	B	B	B	B	B
1_0379	2	4H	58.2	B	B	A	B	A	B	B	B	B	B	H	B	H	B	B	B	B	A	B	B	B	B	B	B	B	A	B	B	B	B	B	B	B	B	B	B	B	B	B	B	B	B	B	B	B	B
1_0381	2	3H	143.33	B	B	B	B	B	B	B	B	B	B	B	B	B	B	B	B	B	B	B	B	B	B	B	A	A	B	B	B	B	B	A	A	A	A	A	A	A	B	A	B	B	A	A	A	B	A
1_0383	2	2H	147.37	A	B	B	B	A	A	B	A	A	H	H	H	H	A	H	A	A	B	A	A	A	B	A	A	A	A	A	A	A	A	A	B	A	B	A	A	A	A	B	A	A	B	A	A	A	A
1_0385	2	5H	155.23	B	B	A	B	A	B	A	A	A	B	H	B	H	B	H	H	H	B	A	A	B	B	A	B	A	B	A	A	B	A	A	A	A	A	A	B	A	A	A	B	A	B	A	A	B	A
1_0387	2	4H	130.81	B	B	B	B	B	B	B	B	B	H	H	B	B	B	B	B	B	B	B	B	B	B	B	B	B	A	B	B	B	B	A	A	B	A	B	B	A	B	A	B	B	B	B	A	B	B
1_0390	2	6H	137.41	A	A	A	A	B	B	A	B	B	A	A	A	H	H	A	B	H	B	B	A	A	A	B	A	A	B	A	B	A	B	A	A	B	A	B	A	B	B	B	B	B	B	B	A	A	B
1_0394	2	7H	81.78	A	A	A	A	A	B	A	A	B	A	A	A	A	H	A	A	H	A	A	B	A	A	A	B	B	A	B	A	B	B	B	B	B	B	B	B	B	A	B	A	A	B	B	B	B	B
1_0396	2	1H	98.68	A	A	A	B	A	B	B	B	B	A	A	H	A	H	H	H	H	A	B	A	A	A	B	B	B	A	A	A	B	B	B	B	B	B	A	A	B	B	B	B	A	B	B	B	B	B
1_0398	2	2H	113.53	B	B	A	B	B	A	A	A	A	B	H	B	B	H	H	H	H	A	A	A	B	B	A	A	A	B	A	B	A	A	A	A	A	A	B	B	A	A	A	A	A	A	A	A	A	A
1_0399	2	2H	40.03	A	A	A	B	A	A	A	A	A	A	A	H	A	A	A	A	A	A	B	A	A	A	A	B	B	A	A	A	B	A	B	B	A	B	A	A	B	A	B	B	A	B	B	B	B	B
1_0400	2	6H	100.68	A	B	B	B	B	B	B	A	B	H	H	H	B	H	H	H	B	B	A	A	B	B	B	B	A	B	A	A	B	B	A	B	A	A	A	A	A	A	A	A	B	A	B	A	A	A
1_0401	2	5H	187.2	B	A	B	B	B	A	B	B	B	H	B	B	H	H	B	H	H	B	A	B	A	A	B	A	A	B	A	A	B	B	A	A	A	A	A	B	A	B	A	B	A	A	A	B	B	B
1_0404	2	2H	133.71	A	A	A	A	A	A	A	A	A	A	A	A	A	A	A	A	A	B	A	B	A	A	A	B	B	A	B	A	B	A	B	B	B	A	A	A	B	A	B	A	A	B	B	B	B	B
1_0405	2	5H	172.83	A	A	B	A	A	A	A	B	A	A	H	A	A	A	A	H	A	A	A	B	A	A	B	A	A	A	A	A	A	A	A	A	A	A	A	A	A	B	A	B	A	A	A	B	A	B
1_0409	2	4H	3.2	B	A	A	B	B	A	A	A	A	H	H	B	H	H	H	H	H	A	A	B	B	A	A	B	B	B	B	A	A	A	B	B	B	B	B	B	B	A	B	A	A	B	B	A	B	A
1_0411	2	4H	56.22	A	A	B	A	A	A	A	A	A	A	H	A	A	A	A	A	A	B	A	A	A	A	A	A	A	A	A	B	A	A	A	A	A	A	A	A	A	A	A	A	A	A	A	A	A	A
1_0414	2	5H	93.22	B	A	B	A	A	A	A	A	A	H	B	H	A	H	H	A	A	A	A	A	A	A	A	A	A	B	B	A	B	A	A	B	A	A	A	A	B	A	A	A	A	A	B	B	A	B
1_0419	2	1H	4.71	A	B	A	B	A	A	B	A	A	H	A	H	H	A	H	H	H	B	B	A	B	B	A	B	A	B	A	B	A	A	A	B	A	A	A	B	A	B	B	B	A	B	A	B	A	A
1_0422	2	2H	56.64	B	B	B	A	A	A	B	A	A	B	B	H	H	H	B	H	H	A	A	B	B	B	A	A	B	A	A	B	A	A	A	A	A	A	B	A	A	A	B	A	A	B	A	A	A	B
1_0424	2	4H	56.22	B	B	B	B	B	B	B	B	B	B	B	B	B	B	B	B	B	A	B	B	B	B	B	B	B	B	B	B	B	B	B	B	B	B	B	B	B	B	B	B	B	B	B	B	B	B
1_0427	2	6H	37.99	A	B	B	A	B	A	A	A	B	H	B	A	B	A	A	H	B	B	A	B	B	B	B	A	B	B	B	B	A	B	A	A	A	A	B	B	A	A	B	A	B	B	A	A	A	A
1_0429	2	2H	130.38	B	A	B	B	A	A	B	B	B	H	B	B	A	H	B	H	H	B	B	B	A	A	B	B	A	A	A	A	B	B	B	B	B	A	A	A	B	B	A	B	B	B	B	B	B	B
1_0431	2	7H	67.02	A	B	B	B	A	B	B	A	A	H	H	H	H	H	H	A	A	B	-	A	A	B	A	B	B	A	B	B	B	A	B	B	B	B	A	B	B	A	B	A	B	B	B	B	B	B
1_0432	2	4H	54.73	B	B	A	A	B	B	B	B	B	B	H	H	B	B	B	B	B	B	B	A	B	B	B	B	B	B	B	B	B	B	B	B	B	B	B	B	B	B	B	B	B	A	A	B	B	B
1_0433	2	1H	95.14	B	B	B	A	B	A	B	B	B	B	B	H	B	H	B	B	B	B	B	A	B	B	B	A	A	B	B	B	A	B	A	A	A	A	B	B	A	B	A	B	B	A	A	A	A	A
1_0434	2	1H	88.88	B	A	A	B	B	B	B	B	A	H	H	B	H	B	B	H	A	A	A	B	A	A	A	B	B	B	B	B	B	B	B	A	B	B	B	B	B	B	A	A	B	B	B	B	B	B
1_0436	2	2H	72.99	B	B	A	B	B	B	B	A	B	B	H	B	B	B	B	H	B	A	A	B	B	B	B	B	B	B	B	A	B	B	B	B	B	B	A	B	B	A	B	A	A	B	B	B	B	A
1_0437	2	3H	65.25	A	B	A	B	A	A	B	A	A	H	A	H	H	A	H	A	A	A	A	B	A	B	A	B	B	A	A	A	A	A	B	A	B	A	B	A	B	A	A	A	A	A	B	B	A	B
1_0438	2	1H	42.42	B	B	A	A	B	A	A	A	A	B	H	H	B	H	H	H	H	A	A	B	B	B	A	B	B	B	B	A	A	A	B	B	B	B	B	A	B	A	B	A	A	B	B	B	B	A
1_0442	2	7H	85.28	B	B	B	B	B	A	A	B	B	B	B	B	B	H	H	B	B	B	A	A	B	B	A	A	A	A	A	A	B	B	A	A	A	A	A	A	A	B	A	A	A	A	A	A	A	A
1_0443	2	1H	143.2	B	B	B	B	B	A	B	B	B	B	B	B	B	H	B	B	B	B	B	B	B	B	A	A	B	B	B	B	A	B	A	B	B	B	A	A	A	B	B	B	B	B	A	B	A	B
1_0446	2	2H	140.69	B	B	B	B	B	A	B	B	A	B	B	B	B	H	B	H	A	B	A	B	A	B	A	A	B	A	B	B	B	A	B	A	B	B	B	B	B	B	A	B	A	A	A	B	A	B
1_0451	2	7H	27.09	B	A	B	B	B	B	B	B	B	H	B	B	H	B	B	B	B	B	A	B	B	A	A	B	B	B	B	A	B	B	A	B	B	A	B	B	A	B	B	A	A	B	A	A	A	A
1_0454	2	7H	139.9	B	A	B	B	B	A	A	B	B	H	B	B	H	H	H	B	B	B	B	B	B	A	B	B	B	A	A	B	A	B	A	B	A	B	A	A	A	B	B	B	B	B	B	A	B	A
1_0455	2	6H	73.84	A	A	A	A	A	B	A	A	A	A	A	A	A	H	A	H	H	B	A	A	B	A	A	B	A	A	B	A	B	A	A	B	A	B	B	A	B	A	B	A	A	B	B	B	A	B
1_0456	2	3H	67.86	B	A	A	B	B	B	A	A	A	H	H	B	H	B	H	H	H	A	A	B	B	A	A	B	B	B	A	B	A	A	B	A	B	A	B	A	B	A	A	A	A	A	B	B	A	B
1_0460	2	1H	3.21	A	A	A	B	A	A	A	A	A	A	A	H	A	A	A	A	A	B	B	B	A	A	A	B	A	A	A	A	A	A	A	A	A	A	A	B	A	B	A	A	B	A	A	A	A	A
1_0461	2	6H	52.19	A	A	B	B	A	B	B	A	A	A	H	H	A	H	H	H	H	B	A	A	B	A	A	B	B	A	A	A	B	B	B	B	B	B	A	A	B	A	B	A	A	B	B	B	B	B
1_0462	2	6H	49.17	B	A	B	B	B	B	B	B	A	H	B	B	H	B	B	B	H	B	B	A	B	A	A	B	A	B	A	A	B	A	A	A	A	A	B	B	A	B	A	B	A	A	A	A	B	B
1_0466	2	1H	84.71	A	A	B	A	A	A	A	A	A	A	H	A	A	A	A	A	A	A	A	A	A	A	A	A	A	A	A	A	A	A	A	B	A	A	A	A	A	A	B	A	A	A	A	A	A	A
1_0469	2	6H	81.79	B	B	B	B	B	B	B	A	B	B	B	B	B	B	B	A	H	A	A	A	A	B	B	B	A	B	A	B	B	B	A	A	A	A	A	B	A	A	B	A	B	A	A	A	B	A
1_0470	2	1H	42.42	B	A	B	A	B	A	A	A	A	H	B	H	H	H	H	A	A	B	A	A	A	A	A	A	A	A	A	B	A	A	A	A	A	A	A	B	A	A	A	A	B	A	A	A	A	A
1_0471	2	1H	89.77	B	B	A	B	B	B	B	A	A	B	H	B	B	B	B	H	H	B	A	B	B	B	A	B	A	B	B	B	B	A	B	A	B	B	B	B	B	A	A	A	A	A	B	B	B	B
1_0477	2	5H	107.19	A	A	B	A	A	B	B	B	A	A	H	A	A	H	H	H	A	B	B	B	A	A	A	B	B	A	A	B	A	A	A	A	A	B	B	A	A	B	B	A	B	A	A	A	A	A
1_0480	2	4H	58.2	B	B	A	B	B	B	B	B	B	B	H	B	B	B	B	B	B	A	B	B	B	B	B	B	B	B	B	B	B	B	B	B	B	B	B	B	B	B	B	A	B	B	B	B	B	B
1_0481	2	5H	42.41	A	A	A	A	A	A	A	A	A	A	A	A	A	A	A	A	A	B	A	A	A	A	A	A	A	A	A	A	A	A	A	A	A	A	A	A	A	A	A	A	A	B	A	A	A	A
1_0490	2	4H	12.34	B	B	A	B	B	B	A	A	A	B	H	B	B	B	H	H	H	B	A	B	B	B	A	B	B	B	B	B	B	A	B	B	B	B	B	B	B	A	B	A	B	B	B	A	B	B
1_0494	2	6H	44.96	A	B	B	B	B	B	B	B	A	H	B	H	B	H	H	B	H	B	B	B	B	B	A	B	A	B	B	B	B	A	A	A	A	A	B	B	A	B	A	B	B	A	A	B	A	B
1_0498	2	2H	53.09	B	B	A	B	B	A	B	A	A	B	H	B	B	H	B	H	H	B	B	B	B	B	A	A	B	B	A	B	A	A	A	A	A	A	A	B	A	A	B	B	B	A	A	A	A	B
1_0509	2	4H	56.22	B	B	A	B	B	B	A	A	A	B	H	B	B	B	H	H	H	A	A	B	B	B	A	B	B	B	B	B	B	A	B	A	A	B	B	B	B	A	B	A	A	B	B	B	B	B
1_0510	2	4H	112.88	A	A	A	B	A	A	B	B	B	A	A	H	A	A	H	H	H	A	B	A	A	A	B	A	A	A	B	A	A	B	B	B	B	A	B	A	B	B	A	B	B	B	B	B	B	A
1_0513	2	6H	60.65	B	A	A	B	B	B	B	B	B	H	H	B	H	B	B	H	H	A	B	B	A	A	B	B	B	B	B	A	B	B	B	A	B	A	A	A	A	B	A	B	B	A	A	A	B	B
1_0515	2	3H	110.09	A	A	A	A	A	A	A	A	A	A	A	A	A	A	A	A	A	A	A	B	A	A	A	A	A	B	A	A	B	A	B	B	A	A	A	B	A	A	A	A	A	A	B	B	B	B
1_0516	2	1H	63.14	B	A	B	B	B	B	B	B	B	H	B	B	H	B	B	B	B	B	B	A	B	A	B	A	B	A	B	B	B	B	B	A	B	A	B	A	B	B	B	B	A	B	B	A	B	A
1_0518	2	5H	88.05	A	B	-	A	B	B	A	A	B	H	A	A	B	H	A	H	B	B	A	A	B	B	A	B	A	A	B	A	A	B	B	A	B	A	A	A	A	A	A	A	A	B	A	B	B	A
1_0520	2	1H	45.2	B	B	B	A	B	A	B	B	B	B	B	H	B	H	B	B	B	B	B	A	B	B	B	B	A	B	A	B	A	B	A	A	A	A	A	B	A	B	A	B	B	A	A	A	A	A
1_0521	2	5H	129.61	A	A	B	A	A	B	-	A	A	A	H	A	A	H	A	A	A	A	A	B	A	A	A	A	A	B	A	A	A	A	A	A	A	A	B	B	A	A	A	A	A	A	A	A	A	A
1_0522	2	1H	101.34	B	B	B	B	A	A	B	A	A	B	B	B	H	H	B	H	H	B	A	A	B	B	A	B	B	B	B	B	B	A	B	B	B	B	B	B	B	A	B	A	B	B	B	B	A	B
1_0523	2	4H	88.3	B	A	B	B	A	B	A	B	B	H	B	B	A	B	H	B	B	B	B	A	B	A	B	B	A	A	A	A	B	B	A	A	B	B	A	B	A	B	A	B	B	A	B	A	A	B
1_0524	2	5H	82.42	B	B	B	B	B	B	B	B	A	B	B	B	B	B	B	B	H	B	A	A	-	B	A	A	B	B	B	B	A	A	A	A	A	B	B	B	B	B	B	B	B	A	B	B	B	A
1_0525	2	2H	38.86	A	B	B	B	A	A	B	A	A	H	H	H	H	A	H	A	A	B	B	A	A	B	A	B	B	A	-	A	B	A	B	B	-	B	A	A	B	A	B	B	-	B	B	B	B	B
1_0526	2	1H	40.4	B	B	B	B	B	B	B	B	B	B	B	B	B	B	B	B	B	B	-	A	B	B	B	A	A	A	A	B	B	B	A	A	A	A	A	A	A	B	A	B	B	A	A	A	A	B
1_0527	2	4H	65.28	A	B	A	B	A	B	B	A	A	H	A	H	H	H	H	A	A	A	A	B	A	B	A	B	B	A	B	B	A	A	B	A	A	A	A	A	B	A	B	A	B	A	B	B	B	A
1_0528	2	5H	155.45	A	A	B	A	B	A	B	B	B	A	H	A	H	A	H	H	H	A	B	B	A	A	B	A	B	A	B	B	A	B	B	B	B	B	B	A	B	B	B	A	B	A	B	B	A	B
1_0531	2	7H	85.28	B	A	B	B	A	A	A	B	B	H	B	B	A	H	H	B	B	A	A	A	B	A	B	A	A	A	A	A	A	B	A	A	A	A	A	A	A	B	A	B	A	A	A	A	A	A
1_0534	2	7H	82.41	A	A	B	B	B	A	A	A	A	A	H	H	H	A	A	A	A	A	A	A	A	A	A	A	A	B	A	A	A	A	A	A	A	A	A	A	A	A	A	B	A	A	A	A	A	A
1_0536	2	5H	155.23	A	A	B	A	B	A	A	B	B	A	H	A	H	A	A	H	H	A	B	A	A	A	B	A	A	A	A	A	A	B	B	A	B	B	A	A	B	B	A	A	A	A	B	A	A	A
1_0538	2	2H	133.04	A	A	A	A	A	A	A	A	A	A	A	A	A	A	A	A	A	A	A	B	A	A	A	B	B	A	B	B	B	A	B	B	B	A	A	A	B	A	B	A	A	B	B	B	B	B
1_0539	2	6H	50.33	A	A	B	B	B	A	A	A	A	A	B	H	H	A	A	H	H	B	-	B	B	A	A	A	B	B	A	A	A	A	B	B	B	B	A	A	B	A	B	A	B	B	B	B	A	A
1_0547	2	7H	160.97	A	A	A	A	A	A	A	B	B	A	A	A	A	A	A	H	H	A	B	A	A	A	B	A	B	A	A	A	A	B	B	B	B	B	A	A	B	B	B	A	A	B	B	B	A	B
1_0550	2	7H	142.46	B	B	B	A	B	A	B	B	B	B	B	H	B	H	B	B	B	B	-	A	B	B	B	B	B	B	A	B	A	B	B	B	B	B	A	B	A	B	B	B	B	B	A	B	A	B
1_0551	2	2H	156.77	B	B	A	A	A	A	B	-	-	B	H	H	H	H	B	B	B	B	A	A	B	B	-	A	B	A	B	B	B	-	-	B	B	B	B	B	-	-	A	B	A	B	B	B	B	B
1_0552	2	1H	54.54	B	B	B	A	B	A	B	B	B	B	B	H	B	H	B	B	B	B	A	B	B	B	B	A	B	B	B	B	A	B	B	B	B	A	B	A	B	B	B	B	B	B	B	B	B	A
1_0557	2	5H	144.6	B	B	A	B	B	B	B	B	B	B	H	B	B	B	B	B	B	B	B	B	B	B	B	B	B	A	B	B	B	B	B	B	B	B	A	A	B	B	B	B	B	B	B	B	B	B
1_0559	2	3H	26.71	A	A	-	B	A	A	A	B	B	A	B	H	A	A	A	B	H	B	B	A	B	A	B	A	A	B	A	A	A	B	A	A	B	A	B	B	A	B	B	B	B	A	A	A	B	A
1_0565	2	3H	21.58	B	B	A	B	B	B	A	A	A	B	H	B	B	B	H	H	H	A	A	B	B	B	A	B	B	A	B	A	B	A	B	B	A	A	A	A	B	A	A	A	A	B	B	B	A	A
1_0566	2	2H	157.26	A	B	A	-	A	A	A	-	-	H	A	-	H	A	A	B	B	A	A	B	B	B	-	A	B	-	B	A	B	-	-	B	B	B	B	B	-	-	-	A	-	B	B	B	B	B
1_0568	2	4H	62.15	B	A	A	A	B	A	B	B	B	H	H	H	H	H	B	B	B	B	B	A	B	A	B	A	A	B	A	B	A	B	A	B	B	A	B	B	A	B	A	B	B	B	A	A	A	A
1_0570	2	3H	150.11	A	A	B	A	A	-	-	A	A	A	H	A	A	A	H	A	A	B	A	-	A	A	A	A	A	A	B	A	-	A	B	A	A	B	B	A	B	A	A	A	B	A	B	A	A	A
1_0574	2	4H	21.53	A	A	B	A	A	A	B	A	A	A	H	A	A	A	H	A	A	B	A	A	A	A	A	A	A	A	A	B	A	A	A	A	A	A	B	B	A	A	A	A	A	A	A	A	A	A
1_0576	2	7H	35.36	B	B	A	B	B	B	B	A	A	B	H	B	B	B	B	H	H	A	A	B	B	B	A	B	B	B	B	B	B	A	B	B	B	B	B	B	B	A	B	A	B	B	B	B	B	B
1_0577	2	4H	54.73	B	A	A	A	A	B	A	B	B	H	H	H	A	B	H	B	B	A	B	A	B	A	B	B	B	A	B	B	B	B	B	B	B	B	B	A	B	B	B	A	B	A	A	B	B	B
1_0580	2	5H	29.9	B	B	B	A	A	B	B	B	B	B	B	H	H	B	B	H	H	A	B	B	A	B	B	B	A	B	A	B	B	B	A	B	B	B	B	B	B	B	B	B	B	A	B	A	A	B
1_0582	2	5H	155.66	A	A	A	A	B	A	B	B	B	A	A	A	H	A	H	H	H	A	B	B	A	A	B	A	B	A	B	B	A	B	B	B	B	B	B	A	B	B	B	B	B	A	B	B	A	B
1_0586	2	1H	123.1	B	A	A	A	B	B	A	A	A	H	H	H	H	B	H	H	H	A	A	A	B	A	A	A	A	A	A	A	A	A	A	A	A	A	B	B	A	A	A	A	B	A	A	A	A	A
1_0588	2	4H	97.52	A	B	B	A	A	B	A	B	B	H	H	A	H	H	A	B	H	B	B	A	B	B	B	B	B	A	B	B	B	B	A	B	B	B	B	B	A	B	B	B	B	B	B	B	B	B
1_0589	2	5H	149.94	A	A	B	B	B	A	A	A	A	A	H	H	H	A	A	A	A	B	B	A	A	A	B	A	A	A	A	B	B	B	B	A	B	B	A	A	B	A	A	B	A	A	B	A	A	A
1_0590	2	1H	141.46	A	A	-	A	A	B	A	A	-	A	A	A	A	H	A	A	A	B	A	A	A	A	-	B	A	A	A	A	A	-	B	A	A	A	B	B	B	A	A	A	A	A	B	A	B	A
1_0593	2	5H	164.36	B	B	B	B	B	B	B	B	B	B	B	B	B	B	B	B	B	B	B	B	B	B	B	B	A	B	B	B	B	B	B	A	B	A	B	B	B	B	B	B	B	B	B	B	B	B
1_0595	2	6H	107.49	B	B	B	A	B	A	B	B	B	B	B	H	B	H	B	B	B	B	B	A	B	B	B	A	A	B	B	B	A	B	A	A	A	B	B	B	B	B	A	B	B	A	B	A	B	A
1_0597	2	1H	36.64	B	B	A	B	B	B	A	B	B	B	H	B	B	B	H	H	H	B	-	B	A	B	B	A	A	B	A	B	B	B	A	A	B	A	A	B	A	B	A	B	A	B	A	B	B	B
1_0600	2	5H	167.4	A	-	B	B	A	A	-	B	B	H	H	H	H	A	H	H	H	A	B	B	A	B	B	B	B	A	A	B	A	B	B	B	B	B	B	B	B	B	A	A	B	A	B	B	B	A
1_0601	2	3H	50.19	B	B	B	B	B	B	B	B	B	B	B	B	B	B	B	B	B	B	B	A	B	B	B	A	A	B	B	B	B	B	A	B	A	B	A	A	A	B	B	B	B	A	A	A	B	A
1_0602	2	2H	63.55	B	A	B	A	B	A	A	B	A	H	B	H	H	H	H	B	H	B	-	A	B	A	A	A	A	B	A	B	A	A	A	A	A	A	A	B	A	B	A	B	B	A	A	A	A	A
1_0606	2	4H	78.08	B	B	B	A	B	B	A	A	A	B	B	H	B	B	H	H	H	A	B	A	B	B	A	B	A	A	B	A	B	A	A	A	A	B	A	B	A	A	A	A	A	A	A	B	A	B
1_0608	2	6H	88.25	A	A	A	A	A	A	A	A	-	A	A	A	A	A	A	A	A	A	A	A	A	A	-	A	A	A	A	B	A	-	A	A	B	B	A	A	B	A	A	A	B	B	B	B	A	A
1_0610	2	4H	139.97	B	B	-	A	B	A	B	B	B	B	B	H	B	H	B	B	B	A	B	B	B	B	B	A	A	B	A	A	A	B	B	B	B	A	B	B	A	B	A	B	A	B	A	B	A	A
1_0611	2	4H	135.58	B	B	B	B	B	A	B	B	B	B	B	B	B	H	B	B	B	B	B	B	B	B	B	A	A	B	A	B	A	B	A	B	B	A	B	B	A	B	A	B	B	B	A	A	A	A
1_0614	2	4H	111.81	B	B	B	A	B	A	B	A	B	B	B	H	B	H	B	H	B	B	B	B	B	B	B	A	B	B	A	B	A	B	A	A	A	B	A	B	A	A	B	B	B	A	A	A	A	A
1_0617	2	1H	59.29	A	B	A	B	B	B	B	B	B	H	A	H	B	H	H	B	B	B	B	B	B	B	B	B	B	A	B	A	B	B	B	B	B	B	B	A	B	B	B	B	A	B	B	B	B	A
1_0619	2	2H	95.58	A	A	B	B	A	B	A	A	A	A	H	H	A	H	A	A	A	A	B	B	A	A	A	B	B	A	B	A	B	B	B	B	B	B	B	A	B	B	B	A	A	B	B	B	B	B
1_0620	2	3H	65.25	A	A	A	B	A	A	B	A	A	A	A	H	A	A	H	A	A	A	A	B	A	A	A	B	B	A	A	A	A	A	B	A	B	A	B	A	B	A	A	A	A	A	B	B	A	B
1_0621	2	5H	31.2	A	A	A	B	B	B	A	A	B	A	A	H	H	H	A	H	B	A	A	B	B	A	A	B	B	A	B	B	B	B	B	B	B	B	B	B	B	A	A	B	A	B	A	B	B	A
1_0622	2	5H	91.33	B	B	B	A	B	A	A	B	B	B	B	H	B	H	H	B	B	B	B	A	B	B	B	A	A	B	B	A	B	B	A	B	A	A	A	B	B	B	A	B	B	A	B	B	A	B
1_0625	2	2H	156.77	B	A	B	B	A	A	B	A	A	H	B	B	A	H	B	A	A	B	A	A	A	A	A	A	A	B	A	B	A	A	A	A	A	A	A	A	A	A	B	B	B	A	A	A	A	A
1_0627	2	4H	79.47	A	A	B	A	B	A	A	A	B	A	H	A	H	A	A	A	H	B	A	B	A	A	A	A	B	B	A	B	A	B	B	A	A	A	A	A	B	A	A	B	B	A	B	A	B	A
1_0628	2	3H	98.05	B	B	B	A	B	A	B	B	B	B	B	H	B	H	B	B	B	B	B	A	B	B	B	B	B	B	B	B	A	B	B	B	B	B	B	A	B	B	B	B	B	B	B	B	B	A
1_0630	2	2H	117.59	B	B	B	B	B	A	B	B	B	B	B	B	B	H	B	B	B	B	-	B	B	B	B	A	B	B	B	B	B	B	A	B	B	B	B	B	A	B	A	B	B	B	B	-	A	A
1_0631	2	3H	153.61	B	A	B	A	A	B	B	A	A	H	B	H	A	B	B	H	H	A	A	B	B	A	B	A	A	B	A	A	B	A	B	A	A	B	B	B	B	A	A	A	A	A	B	A	A	A
1_0632	2	2H	73.35	A	B	A	A	A	B	A	A	B	H	A	A	H	H	A	A	H	B	A	B	A	B	B	B	B	B	B	A	B	B	B	B	B	B	B	A	B	A	B	B	B	B	B	B	B	B
1_0635	2	6H	65.83	A	A	A	A	A	A	A	A	A	A	A	A	A	A	A	H	H	B	A	B	B	A	A	A	B	A	A	A	A	A	B	B	B	B	A	B	B	A	B	A	A	B	B	B	A	B
1_0638	2	2H	57.29	A	B	A	B	A	B	B	A	A	H	A	H	H	H	H	A	A	A	A	A	A	B	A	A	A	A	A	B	A	A	A	A	A	A	A	A	A	A	B	B	A	A	A	A	A	B
1_0639	2	4H	76.09	A	A	B	A	B	A	A	B	A	A	H	A	H	A	A	H	A	B	-	A	A	A	B	A	B	B	A	A	A	A	B	A	B	A	A	B	B	B	B	A	A	B	A	B	B	A
1_0641	2	5H	59.72	A	B	A	B	A	B	B	B	B	H	A	H	H	H	H	H	H	A	B	B	A	B	B	B	A	A	B	B	B	B	B	A	B	B	B	B	A	B	A	B	A	A	B	B	A	B
1_0644	2	1H	128.63	A	B	B	B	A	A	B	B	B	H	H	H	H	A	H	H	H	B	B	B	A	B	B	B	B	B	B	B	B	B	B	B	B	B	A	A	B	B	B	B	B	B	B	B	B	B
1_0646	2	3H	167.33	B	A	B	B	B	B	B	A	B	H	B	B	H	B	B	H	H	A	B	B	B	A	B	B	B	B	B	B	B	B	A	A	B	A	B	B	A	B	B	B	B	B	A	B	B	A
1_0648	2	2H	42.78	B	B	B	B	B	A	B	B	B	B	B	B	B	H	B	B	B	B	A	B	B	B	B	B	A	B	B	B	A	B	A	B	B	A	A	A	A	B	B	A	B	A	A	B	B	B
1_0653	2	3H	69.4	A	A	A	B	A	B	B	B	B	A	A	H	A	H	H	H	H	B	B	B	A	A	A	B	B	A	B	B	B	A	B	B	B	B	B	B	B	B	B	B	B	B	B	B	B	B
1_0656	2	2H	145.69	A	B	B	B	A	A	B	B	B	H	H	H	H	A	H	H	H	B	B	A	A	B	B	A	A	A	A	A	B	B	A	B	B	A	B	B	A	B	B	B	B	B	A	A	A	A
1_0658	2	5H	139	B	A	-	B	B	B	A	A	A	H	B	B	H	B	H	H	H	A	A	B	B	A	A	B	B	B	A	B	B	A	A	A	A	A	-	B	A	A	B	A	B	B	A	B	B	B
1_0661	2	5H	42.41	B	A	A	A	B	B	B	B	B	H	H	H	H	B	B	B	B	A	B	B	B	A	B	B	B	B	B	B	B	B	B	B	B	A	A	A	B	B	B	B	A	A	A	B	B	B
1_0667	2	4H	54.73	A	A	A	B	A	A	A	B	B	A	A	H	A	A	A	H	H	A	B	B	A	A	B	A	A	A	A	B	A	B	A	B	B	A	A	A	A	B	A	A	B	B	B	A	A	A
1_0668	2	4H	50.22	B	B	B	B	B	B	B	B	B	B	B	B	B	B	B	B	B	B	B	A	B	B	B	B	A	B	A	B	A	B	A	B	B	A	A	B	A	B	B	B	B	B	A	B	A	B
1_0669	2	6H	2.84	B	A	B	A	B	A	A	B	B	H	B	H	H	H	H	H	B	A	A	B	A	A	B	A	B	B	A	B	A	B	A	A	B	B	A	A	B	A	A	A	A	B	A	B	B	A
1_0671	2	5H	50.53	B	B	A	A	B	A	B	A	A	B	H	H	B	H	B	H	H	B	A	A	B	B	A	A	A	B	A	B	A	A	A	A	A	B	B	B	A	A	A	A	B	B	B	A	A	A
1_0672	2	3H	37.62	B	B	B	A	B	A	B	B	B	B	B	H	B	H	B	B	B	B	B	A	B	B	B	A	A	B	B	B	B	B	A	B	A	A	B	B	A	B	B	B	A	B	A	B	A	A
1_0673	2	7H	84.3	B	B	B	B	B	A	A	B	B	B	B	B	B	H	H	B	B	A	-	A	B	B	A	A	A	B	A	-	A	B	A	A	A	A	A	A	A	B	A	A	A	A	A	A	A	A
1_0676	2	6H	32.05	A	B	A	B	A	B	B	B	B	H	A	H	H	H	H	H	H	B	B	B	A	B	B	A	B	B	A	B	B	B	B	B	A	A	B	B	A	B	A	B	A	B	A	B	A	B
1_0679	2	2H	66.2	B	B	B	B	B	B	A	A	A	B	B	B	B	B	H	H	H	B	A	B	B	B	A	B	B	A	B	B	B	A	B	B	B	B	B	B	B	A	A	B	B	B	B	B	B	A
1_0681	2	3H	172.82	B	B	B	B	B	A	B	B	B	B	B	B	B	H	B	B	B	B	-	B	B	B	B	A	B	B	B	A	A	B	A	B	A	B	A	B	A	B	B	B	B	A	A	A	A	A
1_0682	2	7H	0.63	A	B	-	A	A	B	A	A	A	H	A	A	H	H	A	A	A	B	B	B	A	B	A	B	B	B	B	A	B	A	-	B	A	B	B	B	A	A	B	-	B	B	B	-	A	-
1_0683	2	3H	87.8	B	A	A	A	B	A	B	A	A	H	H	H	H	H	B	H	H	A	A	A	B	A	A	B	A	B	A	A	A	A	B	A	B	A	A	B	B	A	A	A	A	B	B	B	A	A
1_0685	2	2H	72.99	A	B	A	A	A	B	A	A	A	H	A	A	H	H	A	A	A	A	A	B	A	B	A	B	B	B	B	A	B	A	B	B	B	B	B	A	B	A	B	A	A	B	B	B	B	A
1_0686	2	1H	77.92	B	B	B	B	B	A	B	B	B	B	B	B	B	H	B	B	B	B	B	A	B	B	B	A	A	A	A	B	A	B	A	A	A	A	A	A	A	B	B	B	B	A	A	A	A	B
1_0687	2	7H	139.9	B	B	B	B	B	B	B	B	B	B	B	B	B	B	B	B	B	B	B	A	B	B	B	A	A	B	B	A	B	B	B	A	B	A	B	B	B	B	A	B	A	A	A	B	A	B
1_0688	2	5H	28.98	B	B	A	A	A	B	B	B	B	B	H	H	H	B	B	H	H	A	B	B	A	B	B	B	A	B	A	B	B	B	B	B	B	B	B	B	A	B	A	B	B	A	B	A	A	A
1_0692	2	2H	73.35	A	B	A	A	A	B	A	A	A	H	A	A	H	H	A	A	A	A	A	B	A	B	A	B	B	B	B	A	B	A	B	B	B	B	A	A	B	A	B	A	A	B	B	B	B	A
1_0694	2	3H	173.43	A	B	B	A	A	B	A	A	A	H	H	A	H	H	A	A	A	A	A	A	A	B	A	B	A	B	A	B	B	A	B	A	B	A	B	B	B	A	A	A	B	B	B	B	A	B
1_0695	2	5H	19.82	A	B	A	B	A	B	A	B	B	H	A	H	H	H	A	H	B	A	B	B	A	B	B	B	B	B	B	A	B	B	B	B	B	B	B	B	B	B	B	B	A	B	B	B	B	B
1_0697	2	4H	135.58	A	A	B	A	A	A	A	A	A	A	H	A	A	A	A	A	A	B	-	A	A	A	A	A	A	A	A	B	A	A	A	A	A	A	A	A	A	A	A	A	B	A	A	A	A	A
1_0700	2	7H	80.3	B	A	A	A	A	A	A	B	B	H	H	H	A	H	H	B	B	A	B	B	B	A	B	B	B	A	A	A	A	B	A	B	A	A	B	B	A	B	B	A	A	B	A	A	A	A
1_0702	2	3H	169.95	A	A	A	A	A	B	A	A	A	A	A	A	A	H	A	A	A	A	A	A	A	A	A	B	A	B	B	A	B	A	A	A	B	A	A	A	A	A	A	A	A	A	A	A	B	A
1_0705	2	5H	125.09	B	B	B	B	B	B	B	B	B	B	B	B	B	B	B	H	H	B	B	A	A	B	B	B	A	A	B	B	B	B	A	B	A	A	A	A	A	B	B	B	B	A	A	B	B	B
1_0710	2	3H	39.57	B	B	A	A	B	A	B	B	B	B	H	H	B	H	B	B	B	B	B	A	B	B	B	A	A	B	B	B	B	B	B	B	A	A	B	B	A	B	B	B	B	B	B	B	A	A
1_0712	2	4H	132.78	B	B	A	B	B	B	B	A	A	B	H	B	B	B	B	H	H	A	A	B	B	B	A	B	B	B	B	B	B	A	B	A	A	B	B	B	B	A	B	A	B	A	B	B	B	B
1_0714	2	2H	159.11	B	A	A	A	A	B	A	A	A	H	H	H	A	B	H	A	A	A	A	A	A	A	A	B	A	B	A	B	A	A	A	A	A	A	A	B	A	A	A	A	A	A	A	A	A	A
1_0722	2	1H	126.61	A	B	B	B	A	A	B	B	B	H	H	H	H	A	H	H	H	B	B	B	A	B	B	B	B	B	B	B	B	B	B	B	B	B	A	A	B	B	B	B	B	B	B	B	B	A
1_0723	2	4H	93.08	A	A	A	A	B	B	A	B	B	A	A	A	H	H	A	B	B	B	B	A	B	A	B	B	A	A	B	A	B	B	B	A	B	B	B	B	B	B	A	B	B	B	B	B	B	B
1_0724	2	4H	91.42	A	B	A	A	B	B	A	A	B	H	A	A	B	H	A	H	H	B	A	A	B	B	B	B	A	A	A	A	B	B	A	A	B	B	B	A	A	A	A	B	B	A	B	A	A	B
1_0726	2	7H	51.23	A	B	A	A	A	A	A	A	B	H	A	A	H	A	A	A	H	A	A	A	A	B	A	A	B	A	B	A	A	B	A	A	A	A	A	A	A	A	B	A	A	A	A	A	B	A
1_0728	2	3H	72.21	A	B	A	B	A	A	A	A	A	H	A	H	H	A	A	A	A	B	A	B	A	B	A	B	B	B	A	B	B	A	B	A	B	A	B	A	B	A	A	A	A	A	B	B	A	B
1_0729	2	1H	116.24	B	B	B	B	B	A	B	A	B	B	B	B	B	H	B	H	B	B	B	A	B	B	B	B	B	B	B	B	B	B	B	A	A	B	A	A	B	A	B	B	B	B	B	A	B	A
1_0731	2	2H	124.98	B	A	B	B	A	A	A	B	B	H	B	B	A	H	H	H	H	B	B	B	A	A	B	B	A	A	A	A	B	B	B	B	B	B	B	B	B	B	A	B	A	B	B	B	B	B
1_0733	2	2H	56.64	B	B	B	B	B	B	B	B	B	B	B	B	B	B	B	B	B	B	H	A	B	B	B	A	A	B	A	B	A	B	A	A	A	A	A	B	A	B	B	B	B	A	A	A	A	B
1_0734	2	6H	109.05	A	A	A	A	A	A	A	A	A	A	A	A	A	A	A	A	A	A	A	B	A	A	A	B	B	A	B	A	A	A	A	A	A	A	A	A	A	A	B	A	A	B	A	B	A	B
1_0736	2	5H	171.58	A	A	B	B	A	B	B	A	B	A	A	H	A	H	A	A	H	A	B	B	A	A	B	A	B	A	B	B	B	B	B	B	B	B	A	A	B	B	B	B	B	B	B	B	A	B
1_0738	2	4H	19.45	B	A	A	A	B	A	B	A	A	H	H	H	H	H	B	H	H	A	A	B	B	A	A	B	A	B	A	A	B	A	A	A	A	A	B	B	A	A	A	A	A	A	A	B	A	B
1_0741	2	5H	155.45	B	B	B	A	A	B	A	A	A	B	B	H	H	B	H	H	H	B	A	A	B	B	A	B	A	B	A	A	B	A	A	A	A	A	A	A	A	A	A	A	A	B	A	A	B	A
1_0744	2	1H	23.62	A	B	B	A	B	B	A	B	B	H	H	A	B	H	A	B	B	B	B	A	B	B	B	A	B	A	B	A	B	B	B	B	B	B	A	B	B	B	A	B	B	B	B	B	B	B
1_0747	2	3H	104.15	B	B	A	B	B	B	B	B	B	B	H	B	B	B	B	B	B	A	B	B	B	B	B	B	B	B	B	A	B	B	B	B	B	B	B	B	B	B	B	B	A	B	B	B	B	B
1_0748	2	6H	133.9	A	A	B	B	A	B	B	B	B	A	H	H	A	H	H	H	H	B	B	B	A	A	B	B	B	A	A	A	A	B	B	B	B	B	B	A	B	B	A	B	A	B	B	B	B	A
1_0749	2	6H	59.25	A	A	A	A	A	B	B	A	A	A	A	A	A	H	H	A	A	A	A	A	A	A	A	B	A	A	A	A	B	A	B	A	B	A	A	A	A	A	A	A	A	A	B	A	B	B
1_0751	2	4H	97.05	B	B	B	B	B	B	B	B	B	B	B	B	B	B	B	B	B	B	B	B	B	B	B	B	B	B	B	B	B	B	A	B	B	A	B	B	A	B	A	B	B	A	A	A	B	B
1_0753	2	3H	123.37	B	B	B	B	B	B	B	B	B	B	B	B	B	B	B	B	B	B	B	B	B	B	B	B	B	B	A	A	B	B	A	B	A	B	B	A	A	B	A	B	B	B	A	A	B	B
1_0754	2	3H	134.71	B	A	B	A	B	B	B	B	B	H	B	H	H	B	B	B	B	B	B	A	B	A	B	A	B	B	B	A	B	B	A	A	A	A	A	A	A	B	B	B	A	B	A	B	B	A
1_0755	2	5H	136.94	B	B	B	B	B	A	B	A	A	B	B	B	B	H	B	H	H	B	B	B	B	B	B	A	A	B	B	B	A	A	A	A	A	A	A	B	A	A	A	B	B	A	A	B	B	B
1_0756	2	4H	54.73	A	B	B	B	B	A	B	A	A	H	H	H	B	A	H	A	A	B	A	B	A	B	A	A	A	B	A	B	A	A	A	A	A	A	A	B	A	A	A	B	B	B	B	A	A	A
1_0757	2	1H	22.04	B	B	B	A	B	A	A	A	A	B	B	H	B	H	H	H	H	B	A	A	B	B	B	A	B	A	A	B	A	B	A	A	B	A	B	A	A	B	B	A	A	B	A	A	A	A
1_0760	2	1H	28.2	A	B	B	A	A	B	A	B	B	H	H	A	H	H	A	H	H	B	B	A	A	B	B	B	B	B	B	A	B	B	B	B	B	B	B	A	B	B	B	B	A	B	B	B	B	B
1_0764	2	1H	34.45	A	A	B	A	A	A	A	A	A	A	H	A	A	A	A	A	A	A	A	B	A	A	A	B	B	B	B	B	A	A	B	B	A	B	A	A	B	A	B	A	B	A	B	A	A	A
1_0767	2	3H	179.16	B	B	A	B	B	B	A	B	B	B	H	B	B	B	H	B	B	B	B	B	B	B	B	B	B	B	B	B	B	B	B	B	B	B	A	B	B	B	B	B	B	B	B	B	B	B
1_0768	2	1H	52.63	B	A	A	A	A	A	B	B	B	H	H	H	A	H	B	H	H	B	B	A	A	A	B	A	A	B	A	B	A	B	A	A	A	A	A	A	A	B	A	B	A	A	A	A	A	A
1_0770	2	2H	167.66	A	A	A	A	A	A	B	A	A	A	A	A	A	A	H	A	A	A	A	A	A	A	A	A	A	A	B	A	A	A	A	A	B	A	A	A	A	A	A	A	A	A	A	A	B	A
1_0772	2	7H	47.1	A	B	A	B	A	B	B	B	A	H	A	H	H	H	H	H	A	A	B	A	A	B	B	B	B	B	B	B	B	A	A	A	A	B	A	A	A	B	B	A	B	B	A	A	B	A
1_0773	2	7H	81.78	A	B	B	A	A	B	A	B	B	H	H	A	H	H	A	H	H	B	B	B	A	B	B	B	B	B	B	A	A	B	B	B	B	B	B	B	B	B	B	B	A	B	B	B	B	B
1_0775	2	1H	15.91	A	A	A	B	A	B	A	A	A	A	A	H	A	H	A	A	A	A	A	A	A	A	A	A	A	B	A	A	B	A	B	A	A	A	A	A	B	A	A	A	B	B	B	A	B	B
1_0778	2	5H	166.65	A	B	B	A	A	A	B	B	A	H	H	A	H	A	H	H	A	A	-	A	A	B	B	A	B	A	A	B	A	A	B	B	B	B	B	B	B	B	A	A	B	A	B	A	A	A
1_0780	2	2H	137.03	B	B	B	B	B	A	B	B	B	B	B	B	B	H	B	H	H	B	B	B	A	B	B	B	B	A	B	A	B	B	B	B	B	B	B	A	B	B	B	B	B	B	B	B	B	B
1_0781	2	6H	72.17	B	A	A	A	B	A	B	B	B	A	A	H	H	H	B	H	H	A	-	A	A	A	B	A	A	B	A	B	A	B	A	A	A	A	A	B	A	B	A	B	A	A	A	A	B	A
1_0782	2	1H	135.62	A	A	B	B	A	A	B	B	B	A	H	H	A	A	H	H	H	B	B	B	A	A	A	B	B	B	A	A	B	B	A	B	B	B	A	A	A	A	B	A	B	B	A	B	B	B
1_0783	2	5H	130.32	A	B	B	B	A	B	B	B	B	H	H	H	H	H	H	B	B	B	B	B	B	B	B	A	B	B	A	B	B	B	B	B	B	B	B	B	B	B	A	B	B	B	B	A	A	A
1_0785	2	4H	102.93	A	A	-	A	A	A	A	A	A	A	A	A	A	A	A	A	A	B	A	A	A	A	A	A	A	A	A	A	A	A	A	A	A	A	A	A	A	B	A	A	A	B	A	A	B	A
1_0786	2	2H	94.25	B	B	A	A	B	B	B	B	B	B	H	H	B	B	B	B	B	B	A	A	B	B	A	A	A	B	A	B	B	B	A	A	A	A	A	B	A	A	A	B	B	A	A	A	A	A
1_0787	2	2H	31.91	A	B	B	A	B	A	B	A	B	H	H	A	B	A	H	A	H	B	A	B	A	B	B	A	A	B	A	B	B	B	A	A	A	A	B	A	A	A	A	A	B	A	A	A	A	A
1_0789	2	1H	114.06	B	A	B	A	B	B	B	B	A	H	B	H	H	B	B	B	H	B	A	A	B	A	B	A	B	B	B	A	A	A	B	A	A	A	A	A	B	A	B	B	A	A	B	A	B	A
1_0791	2	2H	164.35	B	B	B	B	B	A	A	A	A	B	B	B	B	H	H	H	H	A	A	B	B	B	A	A	B	B	B	A	B	A	A	B	B	A	B	A	B	A	B	A	B	B	B	B	B	B
1_0793	2	4H	50.22	B	B	A	B	A	B	B	A	A	B	H	B	H	B	B	H	H	A	A	A	B	B	A	B	A	A	A	B	A	A	A	A	A	A	A	B	A	A	B	B	B	B	A	B	A	A
1_0796	2	2H	63.55	A	B	A	A	A	B	B	A	A	H	A	A	H	H	H	A	A	A	A	B	A	B	A	B	B	A	B	B	B	A	B	B	B	B	B	A	B	A	B	A	A	B	B	B	B	A
1_0797	2	7H	135.86	A	A	B	A	A	A	A	B	A	A	H	A	A	A	A	H	A	B	B	A	A	A	B	A	A	A	A	A	A	A	A	A	A	A	A	A	A	B	A	A	A	A	A	A	A	A
1_0798	2	1H	59.29	B	A	B	A	A	A	B	A	A	H	B	H	A	H	B	A	A	A	A	A	A	A	A	A	A	B	A	B	A	A	A	A	A	A	A	B	A	A	A	B	B	A	A	A	A	B
1_0799	2	6H	35.32	B	B	B	A	B	B	B	B	B	B	B	H	B	B	B	B	B	A	B	B	B	B	B	B	B	B	A	B	B	B	A	B	A	A	B	B	A	B	A	B	B	B	A	A	A	A
1_0805	2	5H	122.33	B	B	B	B	B	B	B	B	B	B	B	B	B	B	B	B	B	B	B	B	B	B	B	B	B	B	B	B	B	B	A	A	A	B	B	B	A	B	B	B	B	A	A	A	B	B
1_0809	2	4H	63.79	A	A	A	A	A	A	A	B	A	A	A	A	A	A	A	H	A	B	A	A	A	A	A	A	A	A	A	A	B	A	A	B	B	A	A	A	A	B	A	A	A	B	A	A	A	B
1_0813	2	3H	83.58	B	B	A	B	B	B	B	A	A	B	H	B	B	B	B	H	H	B	A	B	B	B	A	B	B	B	B	B	B	A	B	B	B	B	B	B	B	A	B	B	A	B	B	B	B	B
1_0814	2	1H	28.99	B	A	A	A	B	A	B	A	A	H	H	H	H	H	B	A	A	A	A	A	A	A	A	B	A	B	A	B	A	A	A	A	B	A	A	B	A	A	A	A	A	A	A	A	B	A
1_0815	2	6H	97	A	A	B	A	A	B	A	A	A	A	H	A	A	H	A	A	A	A	A	A	A	A	A	B	A	B	A	A	B	A	A	B	A	A	A	A	A	A	A	A	B	A	A	A	A	A
1_0817	2	6H	49.67	B	B	A	A	A	B	A	B	B	B	A	B	H	B	B	H	H	A	A	A	A	B	B	B	A	A	B	B	B	B	A	A	A	A	B	B	A	B	A	B	B	A	A	A	B	B
1_0818	2	2H	90.48	A	A	A	B	A	A	A	B	B	A	A	H	A	A	A	H	H	B	B	B	A	A	B	B	B	A	A	A	B	B	A	A	A	B	A	B	A	B	B	B	A	A	A	A	A	B
1_0819	2	5H	139	B	A	A	B	B	A	A	A	A	H	H	B	H	H	H	H	H	A	A	B	B	A	A	A	A	B	A	A	A	A	A	A	A	A	H	B	A	A	B	A	A	A	A	A	A	A
1_0820	2	5H	154.08	A	A	A	A	B	A	A	B	B	A	A	A	H	A	A	H	H	A	B	A	A	A	B	A	A	A	A	B	A	B	B	B	B	B	A	A	B	B	B	A	B	B	B	A	A	B
1_0821	2	3H	134.71	A	A	-	A	A	A	A	A	A	A	A	A	A	A	A	A	A	B	A	A	A	A	A	B	B	A	A	A	A	A	A	A	A	A	A	A	A	A	B	B	A	B	A	B	B	B
1_0823	2	2H	95.58	A	A	A	B	A	B	A	A	A	A	A	H	A	H	A	A	A	A	B	B	A	A	A	B	B	A	B	A	B	A	B	B	B	B	B	A	B	B	B	A	A	B	B	B	B	B
1_0825	2	3H	39.92	B	B	B	A	B	A	B	B	B	B	B	H	B	H	B	B	B	B	B	A	B	B	B	A	A	B	B	B	B	B	B	B	B	A	B	B	B	B	B	B	B	B	B	B	A	A
1_0826	2	2H	155.68	B	A	B	A	B	A	B	B	B	H	B	H	H	H	B	H	H	B	B	A	A	A	B	A	A	B	A	B	A	B	B	A	A	A	A	A	B	B	B	B	B	A	A	A	A	A
1_0829	2	4H	83.75	B	B	B	B	B	A	A	B	B	B	B	B	B	H	H	B	B	B	B	B	B	B	B	A	B	B	B	B	A	B	A	B	B	A	B	A	A	B	B	B	B	B	A	B	A	A
1_0830	2	1H	89.77	B	B	B	A	B	A	B	B	B	B	B	H	B	H	B	B	B	B	B	A	B	B	B	A	B	B	A	B	A	B	A	B	A	B	A	B	A	B	B	B	B	B	A	A	A	A
1_0833	2	1H	44.59	A	B	B	A	B	A	B	B	B	H	H	A	B	A	H	B	B	B	B	A	B	B	B	B	A	B	A	B	A	B	A	A	A	A	A	B	A	B	A	B	B	A	A	A	A	B
1_0834	2	5H	98.2	B	B	A	A	B	A	B	-	-	B	H	H	B	H	B	B	B	B	-	B	B	B	-	B	B	A	A	B	A	-	A	A	A	B	B	B	A	-	B	-	B	A	A	A	A	A
1_0837	2	2H	42.01	A	B	B	A	A	A	A	B	B	H	H	A	H	A	A	H	H	B	A	A	A	B	B	B	B	A	B	B	A	B	B	B	B	A	A	A	B	B	A	A	B	B	B	B	B	B
1_0838	2	7H	32.01	B	B	A	B	B	B	B	A	A	B	H	B	B	B	B	H	H	A	A	B	B	B	A	B	B	B	B	B	B	A	B	B	B	B	A	B	B	A	B	A	B	A	B	B	B	B
1_0839	2	3H	77.37	B	B	B	B	B	B	A	A	A	B	B	B	B	B	H	H	H	A	A	B	B	B	A	B	B	B	B	B	A	A	A	B	B	B	A	B	A	A	B	A	A	B	A	A	A	B
1_0840	2	5H	50.53	B	B	A	A	B	A	B	A	A	B	H	H	B	H	B	H	H	B	A	A	B	B	A	A	A	B	A	B	A	A	A	A	A	B	B	B	A	A	B	A	B	B	B	A	A	A
1_0841	2	7H	9.73	A	-	B	B	A	B	A	B	A	A	H	A	A	H	A	H	H	B	A	A	A	-	A	B	B	A	B	A	B	B	A	B	B	B	B	B	B	B	B	B	A	B	A	A	B	A
1_0842	2	3H	139	B	B	A	B	B	B	B	B	B	B	H	B	B	B	B	B	B	A	B	B	B	B	B	B	B	B	B	B	B	B	B	B	B	B	B	B	B	B	B	A	B	B	B	B	B	B
1_0843	2	7H	145.6	B	B	A	B	B	B	A	A	A	B	H	B	B	B	H	H	A	A	A	B	B	B	A	A	A	B	B	A	B	A	B	A	A	A	B	A	B	A	A	A	A	A	B	A	B	A
1_0845	2	5H	136.94	A	B	B	B	A	B	B	B	B	H	H	H	H	H	H	H	H	B	B	A	A	B	B	B	B	A	B	B	B	B	B	B	B	B	B	A	B	B	B	B	B	B	B	B	B	B
1_0846	2	4H	76.31	A	A	B	B	A	A	B	A	A	A	H	H	A	A	H	A	A	B	B	A	A	A	A	A	A	B	A	B	A	A	A	B	A	A	A	A	A	A	B	A	A	B	B	A	A	A
1_0848	2	6H	59.25	A	A	B	A	A	B	B	A	A	A	H	A	A	H	H	A	A	A	A	A	A	A	A	B	A	A	A	A	B	A	B	A	B	A	A	A	A	A	A	A	A	A	B	A	B	B
1_0851	2	7H	9.73	B	B	A	B	B	B	A	B	A	B	H	B	B	B	H	B	A	B	A	A	B	B	A	B	A	A	A	A	B	A	A	A	A	A	A	B	A	A	B	A	B	A	A	A	A	A
1_0853	2	7H	111.15	B	B	A	A	B	A	B	B	A	B	H	H	B	H	B	B	H	A	B	A	B	B	A	A	A	B	B	B	A	A	B	A	B	B	A	B	B	B	A	A	B	A	B	B	A	B
1_0854	2	1H	119.78	B	A	A	A	A	B	B	A	A	H	H	H	A	B	B	H	H	A	A	A	B	A	A	A	A	A	A	B	A	A	A	A	A	A	B	B	A	A	A	A	B	A	A	A	A	A
1_0855	2	5H	132.32	A	B	B	A	A	B	A	A	A	H	H	A	H	H	A	H	H	A	A	B	B	B	A	B	A	B	B	B	B	A	A	A	A	A	B	B	A	A	B	A	B	A	A	A	A	A
1_0856	2	5H	42.41	B	B	A	B	B	B	B	B	B	B	H	B	B	B	B	B	B	A	B	B	B	B	B	B	B	B	B	B	B	B	B	B	B	B	B	B	B	B	B	B	B	A	B	B	B	B
1_0861	2	7H	134.1	A	B	A	A	B	A	A	B	B	B	A	A	B	A	A	B	B	B	B	B	B	B	B	B	B	A	B	A	A	B	B	B	B	B	A	A	B	B	A	A	B	B	B	A	B	A
1_0863	2	3H	42.31	A	A	A	A	A	B	A	A	A	A	A	A	A	H	A	A	A	A	A	A	A	A	A	A	A	B	A	A	B	A	A	A	B	A	B	A	B	A	A	A	B	B	A	A	B	B
1_0867	2	3H	135.43	B	B	A	A	B	B	B	A	A	B	H	H	B	B	B	H	H	A	A	B	B	B	A	A	A	A	A	B	B	A	A	A	A	A	A	A	A	A	A	A	B	A	A	A	A	A
1_0868	2	6H	27.33	A	A	B	B	A	B	B	B	B	A	H	H	A	H	H	H	H	B	B	A	A	A	B	B	A	A	B	A	B	B	B	B	A	B	A	A	B	B	A	B	A	A	B	A	B	B
1_0869	2	5H	165.28	A	A	-	A	A	B	B	A	A	A	A	A	A	H	H	A	A	A	A	A	A	A	A	B	A	A	A	B	B	A	A	A	A	A	A	A	A	A	A	A	B	A	A	B	A	A
1_0873	2	1H	20.33	B	B	B	A	B	A	B	B	B	B	B	H	B	H	B	B	B	B	B	B	B	B	A	A	B	A	B	B	A	B	A	A	B	A	A	B	A	B	A	B	A	A	A	A	A	A
1_0881	2	4H	60.49	A	B	B	B	A	B	A	B	B	H	H	H	H	H	A	H	H	B	B	B	A	B	B	B	B	A	B	A	B	B	B	B	B	B	A	A	B	B	B	B	A	B	B	B	B	B
1_0882	2	6H	44.96	B	A	B	B	B	B	B	B	B	H	B	B	H	B	B	B	B	B	B	A	B	A	B	B	A	B	B	B	B	B	A	A	A	A	B	B	A	B	A	B	A	A	A	B	A	B
1_0885	2	7H	138.83	B	A	A	B	B	B	B	B	B	H	H	B	H	B	B	B	B	B	B	A	B	A	B	A	A	B	B	A	B	B	B	A	B	A	B	A	B	B	A	B	A	A	A	B	A	B
1_0886	2	3H	13.78	B	B	A	B	B	A	A	A	B	B	H	B	B	H	H	H	B	B	A	A	B	B	A	A	B	A	B	A	B	B	B	B	A	A	B	B	B	A	B	A	A	A	B	A	A	A
1_0890	2	1H	76.92	A	B	B	A	B	A	A	A	B	-	H	A	B	A	A	H	B	A	B	B	-	B	B	A	A	A	A	A	A	B	A	B	A	B	B	B	A	B	B	A	A	A	A	B	B	B
1_0891	2	2H	29.75	B	A	A	A	B	A	B	A	A	H	H	H	H	H	B	H	H	A	A	B	B	A	A	A	A	B	A	B	A	A	A	B	A	A	B	A	A	A	B	A	A	A	A	A	A	A
1_0893	2	3H	172.82	A	A	A	A	A	B	A	A	A	A	A	A	A	H	A	A	A	A	A	A	A	A	A	B	A	A	A	B	B	A	B	A	B	A	B	B	B	A	A	A	B	B	B	B	A	B
1_0895	2	1H	0.89	A	A	A	A	A	A	A	A	A	A	A	A	A	A	A	A	A	A	A	A	A	A	A	A	A	A	A	A	A	A	A	B	A	A	A	A	A	A	A	A	A	B	A	B	A	B
1_0896	2	7H	150.44	A	B	B	A	A	A	B	A	A	H	H	A	H	A	H	A	A	A	A	A	A	B	A	A	A	A	A	B	A	A	A	A	A	A	A	B	A	A	A	A	B	A	A	A	A	A
1_0900	2	2H	114.34	B	B	B	B	B	A	A	B	B	B	B	B	B	H	H	B	B	B	B	A	B	B	B	A	A	B	A	A	A	B	A	A	A	A	B	B	A	B	A	B	A	A	A	A	A	A
1_0901	2	5H	152.93	A	A	B	A	B	A	A	B	B	A	H	A	H	A	A	H	H	A	B	A	A	A	B	A	A	A	A	B	A	B	B	B	B	B	A	A	B	B	B	A	B	B	B	A	A	B
1_0902	2	5H	155.45	A	A	B	B	B	A	B	B	B	A	H	H	H	A	H	H	H	A	B	B	A	A	B	A	B	A	B	B	A	B	B	B	B	B	B	A	B	B	B	B	B	A	B	B	A	B
1_0909	2	2H	72.99	A	A	A	A	A	A	A	A	A	A	A	A	A	A	A	A	A	A	A	B	A	A	A	A	B	A	A	A	A	A	A	A	B	B	A	A	A	A	B	A	A	B	B	A	A	A
1_0911	2	1H	121.8	B	A	B	B	B	B	B	A	B	-	B	B	H	B	B	H	B	B	B	B	B	A	B	A	A	B	B	B	B	B	B	B	B	B	B	B	B	A	B	B	A	B	B	B	B	B
1_0913	2	5H	42.41	A	A	A	A	A	A	A	A	A	A	A	A	A	A	A	A	A	B	A	A	A	A	A	A	A	A	A	A	A	A	A	A	A	A	A	A	A	A	A	A	A	B	A	A	A	A
1_0914	2	4H	65.28	A	A	A	A	B	A	B	B	A	A	A	A	H	A	H	H	A	A	A	A	A	A	A	A	A	A	A	A	A	A	A	B	B	A	A	A	A	B	A	A	B	B	A	A	A	A
1_0916	2	2H	134.35	B	B	B	B	B	B	B	B	B	B	B	B	B	B	B	B	B	A	B	A	B	B	B	A	A	B	A	B	A	B	A	A	A	B	A	A	A	B	A	A	A	A	A	A	A	A
1_0918	2	3H	132.62	A	B	A	B	A	A	B	B	B	H	A	H	A	A	H	H	H	A	B	A	A	B	B	B	A	A	A	A	A	B	B	B	B	B	A	A	B	B	B	A	B	A	B	A	A	B
1_0919	2	2H	42.01	B	B	A	A	B	A	B	A	A	B	H	H	B	H	B	H	H	A	A	B	B	B	A	B	A	B	B	B	A	A	A	A	B	A	A	A	A	A	A	A	B	A	A	B	B	B
1_0920	2	7H	26.14	B	B	B	A	B	A	B	B	B	B	B	H	B	H	B	B	B	A	B	A	B	B	B	A	A	A	A	A	A	B	B	A	A	B	A	B	B	B	A	B	A	B	B	B	B	B
1_0924	2	7H	80.64	B	A	A	A	A	B	A	A	B	H	H	H	A	B	H	H	B	A	A	B	B	A	A	B	B	B	B	A	B	B	B	B	B	B	B	B	B	A	B	A	A	B	B	B	B	B
1_0925	2	3H	66.62	A	A	B	B	A	A	B	A	A	A	H	H	A	A	H	A	A	A	A	B	A	A	A	B	B	A	A	A	A	A	B	A	B	A	B	A	B	A	A	A	A	A	B	B	A	B
1_0926	2	3H	67.86	B	A	A	B	B	A	A	A	A	H	H	B	H	H	H	H	H	A	A	B	B	A	A	B	B	B	B	A	B	A	B	B	B	B	B	A	B	A	B	A	A	A	B	B	B	B
1_0933	2	1H	45.2	B	B	A	A	B	A	B	B	B	B	H	H	B	H	B	B	B	B	B	A	B	B	B	A	A	B	A	B	A	B	A	A	A	A	A	B	A	B	A	B	B	A	A	A	A	A
1_0935	2	3H	167.33	A	A	B	A	A	A	A	A	A	A	H	A	A	A	A	A	A	A	A	A	A	A	A	A	A	A	A	A	A	A	A	A	A	A	A	A	A	A	A	A	A	A	A	A	A	A
1_0939	2	6H	37.29	B	B	A	B	A	B	B	B	B	B	H	B	H	B	B	B	H	A	B	B	B	B	B	B	B	B	B	B	B	B	A	B	A	A	B	B	A	B	A	B	B	B	A	A	A	A
1_0942	2	4H	55.15	A	A	B	A	A	A	A	B	B	A	H	A	A	A	A	H	H	B	B	A	A	A	B	A	B	A	B	B	B	B	B	B	B	B	B	A	B	B	A	A	B	A	A	A	B	B
1_0943	2	2H	17.24	B	A	A	A	B	B	A	A	B	H	H	H	H	B	H	H	B	A	A	A	B	A	A	B	A	B	B	A	A	A	A	B	A	B	A	A	B	A	A	A	A	A	B	B	B	A
1_0946	2	4H	59.06	B	B	B	A	B	B	B	B	B	B	B	H	B	B	B	B	B	B	B	A	B	B	B	B	B	A	B	B	B	B	B	A	B	B	B	B	B	B	B	B	A	A	A	B	B	B
1_0947	2	2H	67.08	A	A	B	A	A	A	A	A	A	A	H	A	A	A	A	A	A	A	A	A	A	A	A	A	A	A	A	A	A	A	A	A	A	A	A	A	A	A	A	A	A	A	A	A	A	A
1_0949	2	7H	0	A	B	A	A	A	A	A	A	A	H	A	A	H	A	A	A	A	A	A	A	A	B	B	A	A	B	B	A	B	A	B	A	A	B	A	B	A	A	B	A	A	A	B	B	A	B
1_0952	2	2H	86.58	B	A	B	A	B	B	A	B	B	H	B	H	H	B	H	B	B	B	B	A	B	A	B	A	A	B	A	A	A	B	A	A	A	A	A	A	A	B	A	A	A	A	A	A	A	A
1_0955	2	5H	38.78	B	B	B	A	B	B	B	B	B	B	B	H	B	B	B	B	B	A	B	B	B	B	B	B	B	B	B	B	B	B	B	B	B	B	A	A	B	B	B	B	B	A	A	B	B	B
1_0956	2	7H	27.69	B	B	B	B	B	B	B	B	B	B	B	B	B	B	B	B	B	B	-	A	B	B	B	A	A	B	A	B	B	B	B	B	A	B	B	B	B	B	A	B	A	A	B	B	B	B
1_0957	2	1H	41.74	B	A	B	A	B	B	A	A	A	H	B	H	H	B	H	A	A	A	A	A	A	A	A	A	A	A	A	A	B	A	A	A	A	A	A	A	A	A	A	A	B	A	A	A	A	B
1_0962	2	6H	58.48	A	B	B	A	A	B	A	A	B	H	H	A	H	H	A	A	H	A	A	A	A	B	B	B	A	A	A	B	B	B	B	B	B	A	B	A	A	A	A	B	B	A	B	A	B	B
1_0964	2	6H	65.29	B	B	B	B	B	B	B	B	B	B	B	B	B	B	B	B	B	B	B	B	B	B	B	B	A	B	B	B	B	B	A	B	B	B	B	A	B	B	B	B	B	B	B	B	B	A
1_0965	2	7H	24.15	A	A	A	A	A	B	B	A	B	A	A	A	A	H	H	A	H	B	B	A	A	A	A	A	A	A	A	A	B	B	B	B	A	B	B	B	B	A	A	B	A	B	B	B	B	B
1_0966	2	3H	65.25	A	B	A	B	A	A	B	A	B	H	A	H	H	A	H	A	H	A	A	B	A	B	B	B	B	A	A	A	A	B	B	A	B	A	B	A	B	A	A	A	A	A	B	B	A	B
1_0971	2	7H	0	A	B	A	A	A	A	A	A	A	H	A	A	H	A	A	A	A	A	A	A	A	B	A	A	A	A	B	A	B	A	B	A	B	B	A	A	B	A	B	A	A	A	B	B	B	B
1_0974	2	5H	21.68	B	A	A	A	B	A	A	A	B	H	H	H	H	H	H	H	B	A	A	A	B	A	A	A	A	A	B	A	A	B	A	A	B	A	A	A	A	A	B	A	A	A	A	A	A	A
1_0978	2	6H	106.15	A	B	A	A	B	B	A	B	A	H	A	A	B	H	A	H	A	A	B	B	A	B	A	B	B	A	B	A	B	A	B	B	B	A	A	A	A	B	B	B	A	B	A	B	A	B
1_0988	2	2H	124.98	B	A	B	B	A	A	A	B	B	H	B	B	A	H	H	H	H	B	B	B	A	A	B	B	A	A	A	A	B	B	B	B	B	B	A	A	B	B	A	B	A	B	B	B	B	B
1_0989	2	2H	125.97	A	B	B	A	B	B	B	B	B	H	H	A	B	H	H	B	B	A	A	A	B	B	B	A	B	B	B	B	A	B	A	A	A	A	B	B	A	B	B	A	B	A	A	A	A	A
1_0990	2	2H	125.97	B	A	B	B	A	A	A	A	A	H	B	B	A	H	H	A	A	B	B	B	A	A	A	B	A	A	A	A	B	B	B	B	B	B	B	B	B	A	A	B	A	B	B	B	B	B
1_0994	2	6H	34.66	B	B	B	B	A	A	-	B	A	B	H	B	H	H	B	H	A	B	A	A	A	B	A	A	A	A	A	B	A	A	A	B	A	A	B	B	A	B	A	B	B	A	A	A	A	A
1_0996	2	2H	58.5	B	B	B	B	B	B	B	B	B	B	B	B	B	B	B	B	B	B	A	A	B	B	B	A	A	B	B	B	A	B	B	A	B	B	A	B	B	A	B	B	B	B	B	A	B	B
1_0997	2	2H	62.85	B	B	A	B	B	B	A	A	A	B	H	B	B	B	H	H	H	B	A	B	B	B	A	A	B	B	B	B	A	A	B	B	B	B	B	B	B	A	A	B	B	B	B	A	B	B
1_0999	2	7H	157.44	B	B	A	B	B	B	A	B	-	B	H	B	B	B	H	B	B	B	B	B	B	B	B	B	B	B	B	B	B	-	B	B	B	B	B	A	B	B	B	B	A	B	B	B	A	B
1_1002	2	3H	48.02	A	A	A	B	A	B	B	B	B	A	A	H	A	H	H	H	H	A	B	B	A	A	B	B	B	B	B	B	B	B	B	B	B	B	B	B	B	B	B	A	A	B	B	B	B	B
1_1004	2	4H	86.66	A	B	B	A	B	B	A	B	B	H	H	A	B	H	A	H	H	A	B	A	A	B	B	B	A	A	A	B	B	B	A	A	B	B	A	A	A	B	A	B	B	A	B	A	A	B
1_1012	2	7H	149.31	B	B	A	B	B	B	B	B	B	B	H	B	B	B	B	B	B	B	B	A	B	B	B	B	B	B	B	B	B	B	B	B	B	B	B	A	B	B	B	B	A	B	B	B	B	B
1_1015	2	2H	60.89	B	B	B	B	B	A	B	B	B	B	B	B	B	H	B	B	B	B	B	B	B	B	B	B	B	B	B	B	B	B	A	B	A	A	B	B	A	B	B	B	A	A	A	B	A	B
1_1016	2	3H	71.26	B	A	B	B	B	B	B	A	A	H	B	B	H	B	B	H	H	A	A	B	B	A	A	B	B	B	B	B	B	A	B	B	B	B	B	B	B	A	B	A	B	B	B	B	B	B
1_1019	2	4H	146.48	A	A	A	A	A	A	A	A	A	H	H	A	A	A	A	A	A	A	A	A	A	A	A	A	A	A	A	A	A	A	B	B	A	B	A	A	B	A	B	A	A	A	A	B	A	A
1_1021	2	3H	104.15	A	B	A	B	A	B	A	B	B	H	A	H	H	H	A	H	H	A	B	B	A	B	B	B	B	B	B	A	B	B	B	B	B	B	B	B	B	B	B	A	A	B	B	B	B	B
1_1023	2	2H	158.6	B	B	-	-	B	B	B	B	A	B	B	B	B	B	B	B	H	B	A	A	B	B	A	B	-	B	-	B	A	A	A	-	A	A	B	B	A	-	A	B	B	-	A	-	A	-
1_1024	2	5H	121.67	A	A	A	A	A	A	B	A	A	A	A	A	A	A	H	A	A	A	A	A	A	A	A	A	A	A	A	A	A	A	A	A	A	A	A	B	A	A	A	A	A	A	A	A	A	A
1_1028	2	7H	65.98	A	B	A	B	A	A	B	A	A	H	A	H	H	A	H	A	A	B	A	B	A	B	A	A	A	A	A	B	A	A	A	A	A	A	A	A	A	A	A	A	B	A	A	A	A	A
1_1037	2	1H	86.25	B	B	A	B	B	B	B	A	A	B	H	B	B	B	B	A	A	A	A	B	A	B	A	B	B	B	B	B	B	A	B	A	B	B	B	B	B	A	A	A	B	B	B	B	B	B
1_1038	2	1H	132.16	B	B	B	A	B	B	A	B	B	B	B	H	B	B	H	B	B	B	B	B	B	B	B	B	B	B	B	B	B	B	B	B	B	B	B	B	B	B	B	B	B	B	B	B	B	B
1_1040	2	2H	16.14	B	B	A	A	A	A	B	B	B	B	H	H	H	H	B	B	B	A	-	A	B	B	B	A	A	A	A	A	B	A	A	A	A	A	A	A	A	B	A	B	B	A	A	A	A	B
1_1042	2	4H	56.22	A	A	B	A	A	A	B	B	B	A	H	A	A	A	H	H	H	A	B	A	A	A	B	A	A	A	A	A	A	B	A	B	B	A	A	B	A	B	A	A	A	A	A	A	A	A
1_1043	2	2H	125.97	B	A	B	B	A	A	A	B	B	H	B	B	A	H	H	H	H	B	B	B	A	A	B	B	A	A	A	B	B	B	B	B	B	B	B	B	B	B	A	B	A	B	B	B	B	B
1_1046	2	2H	66.2	B	A	B	A	B	A	A	B	B	H	B	H	H	H	H	B	B	B	B	A	B	A	B	A	A	A	A	A	A	B	A	A	A	A	A	B	A	B	A	B	B	A	A	A	A	A
1_1048	2	5H	24.76	A	B	B	A	B	A	B	B	B	H	H	A	B	A	H	H	H	B	B	A	A	B	B	A	A	A	A	B	A	B	B	A	B	B	B	A	A	B	B	B	B	A	A	A	A	A
1_1049	2	1H	59.29	B	A	B	A	A	A	A	A	A	H	B	H	A	H	H	A	A	A	A	A	A	A	A	A	A	B	A	B	A	A	A	A	A	A	A	B	A	A	A	A	B	A	A	A	A	B
1_1054	2	2H	53.18	A	B	A	A	A	A	A	A	A	H	A	A	H	A	A	A	A	A	A	A	A	B	A	A	A	B	A	A	A	A	A	A	A	A	B	B	A	A	A	A	A	A	A	A	A	A
1_1058	2	2H	102.38	B	A	A	B	B	B	B	B	B	H	H	B	H	B	B	B	B	B	B	B	B	A	B	B	B	B	B	B	B	B	B	B	B	B	B	B	B	B	B	B	B	B	B	B	B	B
1_1059	2	2H	7.92	B	B	B	A	B	A	B	B	B	B	B	H	B	H	B	B	B	A	B	A	B	B	B	A	-	A	B	A	A	B	A	A	B	B	B	A	B	B	A	B	B	A	B	A	B	A
1_1061	2	2H	50.99	A	B	B	A	B	A	B	A	A	H	H	A	B	A	H	A	A	B	A	A	A	B	A	A	A	A	A	B	A	A	A	A	A	A	A	A	A	A	A	A	B	A	A	A	A	B
1_1064	2	1H	41.74	A	B	A	B	A	A	B	B	B	H	A	H	H	A	H	B	B	B	B	B	B	B	B	B	B	B	B	B	A	B	B	B	B	B	B	A	B	B	B	B	A	B	B	B	B	A
1_1066	2	4H	134.55	B	B	A	B	B	B	B	A	B	B	H	B	B	B	B	H	B	B	A	B	B	B	B	B	B	B	B	B	B	A	B	A	A	B	A	B	B	B	B	B	A	B	B	B	B	B
1_1067	2	6H	62.71	A	B	B	A	A	B	B	A	A	H	H	A	H	H	H	A	A	A	A	B	A	B	A	B	B	B	B	B	B	A	B	A	B	A	A	B	A	A	A	A	A	A	A	A	B	B
1_1068	2	7H	31.35	A	B	B	A	A	A	B	B	B	H	H	A	H	A	H	H	H	B	-	A	A	B	B	A	A	A	A	B	A	B	A	A	A	A	A	A	A	B	A	B	B	A	A	A	A	A
1_1071	2	5H	136.94	A	A	B	B	A	B	B	B	B	A	H	H	A	H	H	H	H	B	B	A	A	A	B	B	B	A	B	A	B	B	B	B	B	B	B	A	B	B	B	B	B	B	B	B	B	B
1_1072	2	2H	77.76	A	A	B	A	A	A	A	A	B	A	H	A	A	A	A	A	H	A	A	A	A	A	B	A	A	A	A	B	A	B	A	A	A	A	A	A	A	A	A	A	A	A	A	A	A	A
1_1073	2	2H	39.37	A	B	A	B	A	A	B	A	A	H	A	H	H	A	H	A	A	A	B	A	A	B	A	B	B	A	A	A	B	A	B	B	A	B	A	A	B	A	B	B	A	B	B	B	B	B
1_1075	2	1H	75.48	B	B	B	B	B	B	B	A	B	B	B	B	B	B	B	B	B	B	B	B	B	B	B	B	B	B	B	B	B	B	B	B	B	B	B	B	B	A	A	A	B	B	B	B	B	B
1_1080	2	5H	130.98	B	B	A	A	B	B	A	A	A	B	H	H	B	B	H	A	A	A	A	A	A	B	A	B	A	A	B	B	B	A	A	A	A	A	A	A	A	A	B	A	B	A	A	B	B	B
1_1090	2	5H	125.09	B	A	A	A	B	B	A	A	A	H	H	H	H	B	H	H	H	A	A	B	B	A	A	A	A	B	A	A	A	A	A	A	A	A	B	B	A	A	A	A	A	A	A	A	A	A
1_1092	2	5H	140.14	A	B	B	B	A	B	B	B	B	H	H	H	H	H	H	B	B	B	B	A	A	B	B	B	B	A	B	A	A	B	B	B	B	B	-	B	B	B	A	B	B	B	B	B	B	B
1_1094	2	2H	119.72	B	B	A	B	B	B	A	A	A	B	H	B	B	B	H	H	H	A	A	B	B	B	A	A	B	B	B	B	B	A	B	B	B	B	B	B	B	A	A	A	B	B	B	B	B	B
1_1097	2	6H	49.67	B	B	B	B	A	B	B	B	B	B	H	B	H	B	B	B	B	B	B	A	B	B	B	B	A	A	B	B	B	B	A	A	A	A	B	B	A	B	A	B	B	A	A	A	B	B
1_1098	2	7H	64.98	A	B	B	B	A	B	B	A	A	H	H	H	H	H	H	H	H	B	A	B	B	B	A	A	A	A	A	B	B	A	A	B	A	A	B	B	A	A	A	A	B	A	A	A	A	A
1_1099	2	3H	67.27	A	A	B	A	A	A	B	A	A	A	H	A	A	A	H	A	A	A	A	A	A	A	B	A	A	B	A	A	A	A	A	A	A	A	A	A	A	A	A	A	A	A	A	A	A	A
1_1105	2	1H	138.86	A	B	B	A	A	A	B	A	A	H	H	A	H	A	H	A	A	A	A	A	A	B	A	A	A	A	A	A	A	A	A	A	B	B	A	A	A	A	A	A	B	A	A	A	A	B
1_1110	2	2H	32.98	A	B	A	A	A	A	B	A	A	H	A	A	H	A	H	A	A	B	A	B	A	B	A	A	A	A	A	B	A	A	A	B	A	A	A	A	A	A	B	A	B	A	A	A	A	A
1_1114	2	4H	59.8	B	B	A	B	A	B	A	A	A	B	H	B	H	B	H	H	H	A	A	B	B	B	A	B	B	A	B	A	B	A	B	A	A	B	B	A	B	A	B	B	B	B	B	B	B	B
1_1118	2	2H	128.87	B	A	A	A	A	A	A	B	B	H	H	H	A	H	H	H	H	A	B	A	A	A	B	A	B	A	B	A	A	B	A	A	A	A	A	A	A	B	B	B	B	A	A	A	A	A
1_1122	2	7H	79.79	A	A	B	B	A	B	A	A	A	A	H	H	A	H	A	A	A	A	A	B	A	A	A	B	B	A	B	A	B	A	B	B	B	B	A	B	B	A	B	A	A	B	B	B	B	B
1_1124	2	3H	67.86	B	B	A	B	B	B	B	A	A	B	H	B	B	B	B	H	H	A	A	B	B	B	B	B	B	B	A	B	A	A	B	A	B	A	B	A	B	A	A	A	A	A	B	B	A	B
1_1125	2	3H	66.62	A	B	B	B	A	A	B	A	A	H	H	H	H	A	H	A	A	A	A	B	A	B	A	B	B	A	A	A	A	A	B	A	B	A	B	A	B	A	A	A	A	A	B	B	A	B
1_1127	2	3H	145.84	A	B	A	B	A	B	B	B	B	H	A	H	H	H	H	H	H	A	-	B	A	B	B	A	A	B	B	A	B	B	A	A	A	A	B	B	A	B	A	B	B	A	A	A	B	A
1_1128	2	5H	47.47	A	A	A	B	A	B	B	B	B	A	A	H	A	H	H	H	H	A	A	B	A	A	B	B	B	A	B	A	B	B	B	B	B	B	B	B	B	B	A	B	A	B	B	B	B	B
1_1133	2	2H	63.55	B	A	B	B	B	A	A	B	B	H	B	B	H	H	H	B	B	B	B	A	B	A	B	A	A	A	A	A	A	B	A	A	A	A	A	B	A	B	A	B	A	A	A	A	A	B
1_1136	2	4H	24.71	B	A	A	A	B	B	A	B	B	H	H	H	H	B	H	B	B	A	A	B	B	A	A	B	A	B	B	B	B	A	B	B	B	B	B	B	B	A	B	B	B	A	B	B	B	B
1_1141	2	3H	137.74	B	A	B	B	B	A	B	A	A	H	B	B	H	H	B	H	H	B	A	A	B	A	B	B	B	B	B	A	A	A	B	A	B	B	B	B	B	A	B	A	A	B	B	B	A	B
1_1145	2	7H	81.78	B	A	B	B	B	A	B	A	B	H	B	B	H	H	B	H	B	A	A	A	B	A	A	A	A	A	A	B	A	B	A	A	A	A	A	A	A	A	A	B	B	A	A	A	A	A
1_1147	2	6H	95.7	A	B	A	B	B	A	A	B	B	H	A	H	B	A	A	B	B	B	-	B	B	B	B	A	B	A	B	B	A	B	B	A	B	B	B	A	B	B	B	B	B	B	B	B	B	A
1_1153	2	6H	59.91	B	B	A	B	B	B	A	B	A	B	H	B	B	B	H	H	A	A	B	B	A	B	B	B	B	B	B	B	B	B	B	B	B	B	B	B	B	B	B	B	A	B	B	B	B	B
1_1159	2	5H	52.86	A	B	B	B	A	A	B	B	B	H	H	H	H	A	H	H	H	B	B	A	A	B	B	A	A	A	A	B	A	B	A	A	A	B	B	B	A	B	B	B	B	A	A	A	A	A
1_1162	2	1H	45.2	A	A	B	A	A	A	A	A	A	A	H	A	A	A	A	A	A	A	A	A	A	A	A	A	A	A	A	A	A	A	A	A	A	A	A	A	A	A	A	A	A	A	A	A	A	A
1_1172	2	3H	134.71	B	B	B	B	B	B	B	B	A	B	B	B	B	B	B	B	H	B	-	B	B	B	B	A	B	B	B	A	B	A	A	B	A	A	A	A	A	B	B	B	B	B	A	B	B	A
1_1178	2	2H	68.07	B	A	B	B	B	A	B	B	A	H	B	B	H	H	B	B	H	B	-	A	B	A	A	A	A	A	A	A	A	A	A	A	A	A	A	B	A	B	A	B	A	A	A	A	A	A
1_1179	2	7H	4.5	A	A	A	A	A	A	A	A	A	A	A	A	A	A	A	A	A	A	A	A	A	A	A	A	A	A	A	A	A	A	A	A	A	A	A	B	A	A	A	A	A	A	A	A	A	A
1_1180	2	4H	48.77	A	B	B	A	A	A	B	B	A	H	H	A	H	A	H	H	A	B	A	A	A	B	A	A	A	A	B	B	A	A	B	B	A	A	B	B	B	A	A	A	B	A	A	A	A	A
1_1185	2	5H	154.08	A	A	A	B	A	A	A	A	A	A	A	H	A	A	A	A	A	A	A	B	A	A	A	A	B	B	B	A	B	A	A	B	A	A	B	B	A	A	B	B	A	A	A	B	B	B
1_1186	2	4H	144.4	A	A	A	B	A	B	A	A	A	A	A	H	A	H	A	A	A	B	B	A	A	A	B	B	B	A	B	B	B	A	A	A	A	B	A	A	B	B	B	A	B	B	B	A	B	B
1_1187	2	6H	131.64	A	A	B	A	A	A	B	B	B	A	H	A	A	A	H	H	H	B	B	A	A	A	B	A	A	A	A	A	B	B	A	A	A	A	B	A	A	B	B	B	B	A	A	A	A	A
1_1189	2	1H	92.43	A	B	B	A	A	A	B	A	A	H	H	A	H	A	H	A	A	B	-	A	A	B	B	A	B	B	A	B	A	B	A	B	A	B	B	B	A	A	B	B	B	B	A	A	A	A
1_1191	2	3H	75.27	B	A	B	A	B	B	B	A	A	H	B	H	H	B	B	H	H	B	A	A	B	A	A	A	A	B	B	B	A	A	B	B	A	B	A	B	B	A	B	B	B	B	B	B	B	A
1_1196	2	3H	138.39	A	A	B	A	A	B	A	B	A	A	H	A	A	H	A	H	A	B	A	B	A	A	A	A	A	A	A	B	B	A	A	A	A	A	A	A	A	B	A	B	B	A	A	A	B	A
1_1198	2	5H	40.14	B	B	B	A	B	B	B	B	B	B	B	H	B	B	B	B	B	B	B	B	B	B	B	B	B	B	B	B	B	B	B	B	B	A	A	A	B	B	A	B	A	B	A	B	B	B
1_1199	2	4H	23.96	A	A	B	A	A	A	A	B	B	A	H	A	A	A	A	H	H	B	B	A	A	A	B	A	A	A	A	A	A	B	A	B	A	A	A	A	A	B	A	B	A	A	A	A	A	A
1_1200	2	5H	109.48	A	A	B	A	A	A	B	A	A	A	H	A	A	A	H	A	A	B	A	A	A	A	A	A	A	B	A	B	A	A	A	B	A	A	B	B	A	A	A	A	B	A	A	A	A	A
1_1205	2	6H	53.54	A	B	A	B	A	B	B	B	B	H	H	H	H	H	H	B	B	A	B	A	B	B	B	B	B	B	A	A	B	B	B	B	B	B	A	B	B	B	B	A	A	B	B	B	B	B
1_1206	2	2H	69.05	A	A	B	A	A	A	A	B	A	A	H	A	A	A	A	H	A	B	B	A	A	A	A	A	A	A	A	A	A	A	A	A	A	A	A	A	A	B	A	B	B	A	A	A	A	B
1_1207	2	4H	72.36	A	A	B	A	A	A	B	B	B	A	H	A	A	A	H	H	H	B	B	A	A	A	B	A	B	A	A	A	A	B	A	B	B	A	A	B	A	B	B	B	A	B	A	B	A	A
1_1211	2	2H	67.08	B	B	B	B	B	B	B	B	B	B	B	B	B	B	B	B	B	B	B	B	B	B	B	B	B	B	B	B	B	B	B	B	B	B	B	B	B	B	B	B	B	B	B	B	B	B
1_1213	2	4H	95.22	A	B	A	A	A	A	A	A	A	H	A	A	H	A	A	A	A	A	A	A	A	B	A	A	A	A	B	A	A	A	A	A	A	A	B	A	A	A	A	A	B	A	A	A	A	A
1_1214	2	2H	95.58	B	B	B	A	B	A	B	B	B	B	B	H	B	H	B	B	B	B	B	A	B	B	B	A	A	B	A	B	A	B	A	A	A	A	A	B	A	B	A	B	B	A	A	A	A	A
1_1216	2	5H	162.98	A	A	B	B	A	B	A	B	B	A	H	H	A	H	A	H	H	A	B	A	A	A	B	B	B	A	B	A	B	B	B	B	B	B	A	A	B	B	B	A	A	B	B	B	A	A
1_1219	2	7H	82.2	A	A	B	B	B	B	A	A	A	A	H	H	H	H	A	A	A	B	A	A	A	A	A	A	A	B	B	A	A	A	B	A	B	B	A	A	B	A	A	B	B	A	B	B	B	B
1_1221	2	5H	51.51	B	B	B	B	B	A	B	B	B	B	B	B	B	H	B	B	B	B	B	A	B	B	B	A	A	B	A	B	A	B	A	A	A	B	B	B	A	B	B	B	B	B	A	A	A	A
1_1222	2	7H	4.5	B	B	B	B	B	A	B	A	A	B	B	B	B	H	B	H	H	B	A	A	B	B	A	A	A	B	A	B	B	A	A	A	A	A	B	B	A	B	B	A	B	A	A	A	A	A
1_1223	2	1H	1.24	A	A	B	A	A	B	A	B	B	A	H	A	A	H	A	H	H	B	B	A	A	A	B	A	B	A	A	B	B	B	B	B	B	B	B	A	B	B	A	B	B	B	B	B	B	B
1_1224	2	4H	78.5	A	A	B	B	A	A	A	A	A	A	H	H	A	A	A	A	A	B	B	B	A	A	A	A	B	B	A	A	A	A	B	B	A	A	B	A	B	A	B	A	A	B	B	A	B	A
1_1227	2	2H	149.27	A	A	A	A	A	A	A	A	A	A	A	A	A	A	A	A	A	A	A	A	A	A	A	A	A	A	A	A	A	A	A	A	A	A	B	B	A	A	A	A	A	A	A	A	A	A
1_1229	2	4H	78.08	B	B	B	A	B	B	A	B	B	B	B	H	B	B	H	B	B	A	B	A	B	B	B	B	A	A	B	A	B	B	A	A	B	B	A	B	A	B	A	B	A	A	A	B	A	B
1_1236	2	2H	127.74	A	A	B	A	A	A	B	B	B	A	H	A	A	A	H	H	H	B	B	B	A	A	B	B	B	A	B	A	B	B	B	B	B	A	B	B	B	B	B	B	A	B	B	B	B	B
1_1240	2	5H	51.51	A	A	B	B	A	A	A	B	B	A	H	H	A	A	A	H	H	B	B	A	A	A	B	A	A	A	A	A	A	B	A	A	A	A	A	A	A	B	B	B	A	B	A	A	A	A
1_1241	2	3H	84.22	A	B	B	B	A	A	B	B	B	H	H	H	H	A	H	H	H	B	B	B	A	B	B	B	B	A	B	B	B	B	B	B	B	B	A	B	B	B	B	B	A	B	B	B	B	B
1_1243	2	7H	121.36	A	B	B	B	B	A	B	A	A	H	H	H	B	A	H	H	H	A	A	B	B	B	A	B	B	B	A	B	A	A	A	B	A	A	A	B	A	A	B	B	A	B	A	B	A	A
1_1244	2	4H	61.56	B	A	A	A	B	A	B	B	A	H	H	H	H	H	B	B	H	B	A	A	B	A	A	A	A	B	A	B	B	A	A	B	B	A	B	B	A	B	A	A	B	B	A	A	A	B
1_1246	2	6H	93.44	B	B	B	B	B	A	B	A	A	B	B	B	B	H	B	A	A	B	A	B	A	B	A	A	B	B	A	B	A	A	A	A	B	B	A	B	B	A	B	A	B	B	B	B	B	A
1_1249	2	5H	60.21	B	A	A	A	B	B	A	A	A	H	H	H	H	B	H	H	H	A	A	A	B	A	A	B	B	B	A	A	B	A	B	B	A	A	A	A	B	A	B	A	B	B	A	A	B	A
1_1250	2	2H	111.59	B	B	B	B	B	B	B	B	B	B	B	B	B	B	B	B	B	B	B	B	B	B	B	A	B	B	B	A	B	B	B	A	A	B	B	B	B	B	A	B	B	A	B	A	B	B
1_1256	2	1H	49.65	A	A	A	A	A	A	A	A	A	A	A	A	A	A	A	A	A	A	A	A	A	A	A	A	A	A	A	A	A	A	A	A	A	A	A	A	A	A	A	A	B	A	A	A	A	A
1_1258	2	3H	63.94	A	A	B	B	A	A	B	A	A	A	H	H	A	A	H	A	A	A	A	B	A	A	A	B	B	A	B	B	A	A	B	B	B	B	B	B	B	A	B	B	A	B	B	B	A	B
1_1260	2	5H	43.15	A	B	B	B	A	A	A	A	A	H	H	H	H	A	A	A	A	B	A	A	A	B	A	A	A	A	A	A	A	A	A	A	A	A	A	A	A	A	A	A	B	A	B	A	A	A
1_1261	2	6H	72.82	B	B	B	B	B	A	A	B	B	B	B	B	B	H	H	B	B	B	B	A	B	B	B	A	A	B	B	B	A	B	A	B	A	A	B	A	B	B	B	B	B	B	B	B	B	B
1_1262	2	2H	156.77	B	A	B	A	A	A	B	B	B	H	B	H	A	H	B	H	H	B	B	A	A	A	B	A	A	B	A	B	A	B	B	A	A	A	A	A	B	B	B	B	B	A	A	A	A	A
1_1273	2	5H	105.69	B	B	B	A	B	A	B	B	B	B	B	H	B	H	B	B	B	B	B	A	B	B	B	A	A	B	A	B	B	B	A	B	A	A	B	B	A	B	A	B	B	B	A	A	A	A
1_1275	2	7H	151.76	B	B	B	B	B	B	A	B	A	B	B	B	B	B	H	B	A	B	A	B	B	B	A	B	B	B	B	A	B	A	B	B	B	A	B	A	B	B	B	B	A	B	A	B	B	B
1_1277	2	1H	100.4	A	A	A	B	A	B	B	A	A	A	A	H	A	H	H	A	A	A	A	B	A	A	A	B	A	A	B	A	B	A	B	A	B	A	A	A	B	A	A	A	A	A	B	B	B	B
1_1281	2	5H	54.77	A	B	B	B	A	A	A	A	A	H	H	H	H	A	A	A	A	B	A	A	A	B	A	A	A	A	A	B	A	A	A	A	A	A	B	A	A	A	B	A	B	A	A	A	A	A
1_1283	2	3H	66.62	B	A	B	A	B	B	A	B	B	H	B	H	H	B	H	B	B	B	B	A	B	A	B	A	A	B	B	B	B	B	A	B	A	B	A	B	A	B	B	B	B	B	A	A	B	A
1_1287	2	1H	43.08	A	B	A	B	A	A	B	B	B	H	A	H	H	A	H	B	B	A	B	B	B	B	B	B	B	B	B	B	A	B	B	B	B	B	B	B	B	B	B	A	B	B	B	B	B	A
1_1290	2	5H	83.17	B	A	B	B	A	A	A	A	B	H	B	B	A	H	H	A	H	B	A	A	A	A	B	A	A	B	A	B	A	B	B	A	B	A	B	A	A	A	A	B	B	A	A	A	A	A
1_1292	2	4H	109.65	A	A	A	A	A	A	A	B	B	A	A	A	A	A	A	H	H	A	B	A	A	A	B	A	A	A	A	B	A	B	A	A	B	A	A	A	A	B	A	B	B	B	A	A	A	A
1_1294	2	6H	105.05	B	A	A	B	B	A	A	B	A	H	H	B	H	H	H	H	A	A	B	B	A	A	A	B	B	B	B	A	A	A	A	A	B	A	A	A	A	B	B	B	A	B	A	B	A	B
1_1299	2	4H	119.62	A	B	A	A	B	B	A	B	B	H	A	A	B	H	A	B	B	B	B	A	B	B	B	B	B	A	B	A	B	B	B	B	B	B	A	A	B	B	B	B	A	B	B	B	B	B
1_1302	2	2H	56.64	B	B	B	A	A	A	B	A	A	B	B	H	H	H	B	H	H	A	A	B	B	B	A	A	B	A	A	B	A	A	A	A	A	A	B	A	A	A	B	A	A	B	A	A	A	B
1_1307	2	2H	109.29	B	B	B	A	B	A	B	B	B	B	B	H	B	H	B	B	B	B	B	A	B	B	B	A	A	B	A	B	A	B	A	A	A	A	B	B	A	B	A	B	A	A	A	A	A	A
1_1312	2	6H	59.25	B	A	B	B	B	A	B	B	B	H	B	B	H	H	B	H	H	A	B	B	A	A	B	A	B	B	B	A	A	B	A	B	A	B	B	B	B	B	B	B	A	B	A	B	A	A
1_1313	2	3H	63.25	B	A	A	A	B	B	B	B	B	H	H	H	H	B	B	B	B	A	B	B	B	A	B	B	B	A	B	B	B	B	B	B	B	B	B	A	B	B	B	B	B	A	B	B	B	B
1_1314	2	3H	83.16	B	A	B	A	B	B	A	A	A	H	B	H	H	B	H	H	H	B	A	B	B	A	A	A	B	B	A	A	B	A	A	A	A	A	B	A	A	A	A	B	A	A	A	A	B	B
1_1319	2	4H	86.01	A	A	-	A	A	A	A	B	A	A	A	A	A	A	A	H	A	A	B	A	A	A	A	A	A	A	A	B	A	A	A	A	A	A	A	A	A	A	A	A	B	A	A	B	A	A
1_1323	2	2H	118.39	A	A	B	A	A	A	A	B	B	A	H	A	A	A	A	H	H	B	B	A	A	A	B	B	A	A	A	A	A	B	B	A	A	A	A	A	B	B	B	B	A	A	A	A	B	B
1_1326	2	1H	48.99	A	A	B	B	B	B	B	B	B	A	H	H	H	H	H	B	B	B	A	B	B	A	A	A	B	A	B	A	B	B	B	B	B	B	B	B	B	B	B	B	A	B	B	B	B	B
1_1328	2	3H	147.57	A	B	B	A	A	A	A	A	A	H	H	A	H	A	A	A	A	B	A	A	A	B	A	A	A	A	A	A	A	A	A	A	A	A	B	B	A	A	A	A	A	A	A	A	A	A
1_1329	2	6H	78.52	A	A	B	A	A	A	A	A	B	A	H	A	A	A	A	H	B	B	A	A	B	A	B	A	A	A	B	A	A	B	B	A	B	A	B	B	A	A	A	A	A	A	A	A	A	B
1_1330	2	3H	129.83	B	A	B	A	B	A	B	A	A	H	B	H	H	H	B	H	H	A	A	A	B	A	A	A	A	A	B	B	A	A	A	A	A	A	A	A	A	A	B	A	A	A	A	A	A	A
1_1332	2	4H	56.22	A	A	B	A	A	A	B	B	B	A	H	A	A	A	H	H	H	A	B	A	A	A	B	A	A	A	A	A	A	B	A	B	B	A	A	B	A	B	A	A	A	A	A	A	A	A
1_1336	2	1H	42.42	A	A	-	A	A	A	A	A	A	A	A	A	A	A	A	A	A	A	A	A	A	A	A	A	A	A	A	B	A	A	A	A	A	A	A	A	A	A	A	A	A	A	A	A	A	A
1_1337	2	3H	67.27	B	B	B	B	B	B	B	A	A	B	B	B	B	B	B	H	H	A	A	B	B	B	A	B	B	B	A	B	A	A	B	A	B	A	B	A	B	A	A	A	A	A	B	B	A	B
1_1343	2	7H	96.18	B	B	B	B	B	B	B	B	B	B	B	B	B	B	B	B	B	B	-	A	B	B	B	A	A	B	B	B	A	B	B	A	B	B	A	B	B	B	A	B	B	A	B	B	A	B
1_1345	2	4H	5.23	A	B	B	A	A	B	B	B	B	H	H	A	H	H	H	H	H	B	B	B	A	B	B	A	A	B	A	B	B	B	A	A	A	A	A	A	A	B	A	B	B	A	B	B	A	B
1_1346	2	2H	114.34	B	B	B	B	B	A	A	B	B	B	B	B	B	H	H	B	B	B	B	A	B	B	B	B	B	B	B	B	A	B	B	A	A	A	B	B	B	B	B	B	A	A	B	A	B	B
1_1349	2	6H	80.06	B	A	A	B	B	A	A	A	A	H	H	B	H	H	H	H	H	B	A	A	B	A	B	A	A	A	B	B	A	B	B	A	B	A	B	A	A	A	A	A	A	A	A	A	A	B
1_1352	2	7H	81.78	A	B	A	A	A	B	A	B	A	H	A	A	H	H	A	H	A	B	B	B	A	B	B	B	B	B	B	A	A	A	B	B	B	B	B	B	B	B	B	A	A	B	B	B	B	B
1_1354	2	2H	68.07	B	A	B	B	B	A	A	B	A	H	B	B	H	H	H	B	H	B	-	A	B	A	A	A	A	A	A	A	A	A	A	A	A	A	A	B	A	B	A	B	A	A	A	A	A	A
1_1355	2	5H	77.75	A	A	A	B	B	B	B	A	A	A	A	H	H	H	H	H	H	A	A	B	B	A	A	B	A	B	B	A	B	A	A	B	A	A	A	B	B	A	A	A	A	B	A	B	B	B
1_1359	2	1H	48.29	A	A	A	B	B	B	A	B	B	A	A	H	H	H	A	B	B	B	A	B	B	A	A	A	B	A	B	A	B	B	B	B	B	B	B	A	B	B	B	A	A	B	B	B	B	B
1_1364	2	5H	184.99	B	A	B	B	B	B	B	A	B	H	B	B	H	B	B	H	H	A	B	B	B	A	B	B	B	B	B	B	B	B	B	B	B	B	B	B	B	A	B	B	B	B	B	B	B	B
1_1365	2	2H	138.04	A	A	B	A	A	A	B	A	B	A	H	A	A	A	H	A	H	A	B	A	A	A	B	A	A	A	A	A	A	B	A	A	A	B	A	B	A	B	A	B	A	A	A	A	A	A
1_1367	2	1H	64.44	B	B	A	B	B	A	B	A	B	B	H	B	B	H	B	H	B	B	B	A	B	B	B	A	A	B	A	B	A	B	A	A	A	A	A	B	A	B	A	B	B	A	A	A	A	B
1_1375	2	5H	123.12	A	B	B	B	A	A	B	B	B	H	H	H	H	A	H	H	H	B	B	B	A	B	B	B	B	B	-	B	A	B	-	-	-	B	B	A	-	B	-	B	B	-	-	-	-	B
1_1380	2	2H	160.46	B	B	A	B	A	B	B	B	B	B	H	B	H	B	B	B	B	A	B	B	B	B	B	B	B	B	B	B	B	B	B	A	B	B	B	A	B	B	B	A	B	A	B	A	B	A
1_1381	2	5H	8.25	A	B	B	B	B	B	B	-	B	H	H	H	B	H	H	B	B	A	B	A	B	B	B	B	B	A	A	B	B	B	A	A	A	B	A	B	B	-	B	B	B	B	B	B	A	B
1_1384	2	2H	69.79	B	B	A	B	B	B	B	A	A	B	H	B	B	B	B	H	H	A	A	B	B	B	A	B	B	A	B	A	B	A	B	B	B	B	B	B	B	A	B	A	B	B	B	B	B	B
1_1391	2	3H	77.37	A	B	B	B	A	A	A	B	B	H	H	H	H	A	A	H	H	B	B	B	A	B	B	B	B	A	B	B	A	B	A	B	B	B	A	A	A	B	B	B	A	A	A	A	A	B
1_1394	2	3H	81.28	A	A	B	B	A	A	A	B	A	A	H	H	A	A	A	H	A	B	A	B	A	A	A	A	B	A	B	B	B	A	A	B	A	B	B	B	A	B	B	B	B	A	A	A	A	B
1_1398	2	4H	97.05	B	B	A	B	B	B	B	A	A	B	H	B	B	B	B	A	H	A	A	B	A	B	A	B	B	B	B	B	B	A	B	B	A	B	A	A	B	B	B	A	B	B	B	B	B	B
1_1400	2	2H	58.5	A	A	A	A	A	A	A	A	A	A	A	A	A	A	A	A	A	A	A	A	A	A	A	A	A	A	A	B	A	A	A	A	A	A	A	A	A	A	B	A	A	A	A	A	A	A
1_1401	2	3H	69.05	A	B	B	A	A	B	B	B	B	H	H	A	H	H	H	H	H	B	-	A	A	B	B	A	A	A	A	B	A	B	A	A	A	A	A	B	A	B	A	B	B	B	A	A	A	A
1_1402	2	2H	84.96	B	A	B	B	B	B	B	B	B	H	B	B	H	B	B	B	B	B	B	B	B	A	B	B	B	B	B	B	B	B	B	B	B	B	A	A	B	B	B	B	A	B	B	B	B	B
1_1405	2	4H	53.28	A	A	B	B	B	B	B	B	B	A	H	H	H	H	H	H	H	B	B	B	A	A	B	B	B	B	B	A	B	B	B	B	B	B	B	A	B	B	B	B	B	B	B	B	B	B
1_1406	2	6H	6.54	B	B	B	B	B	B	B	B	B	B	B	B	B	B	B	B	B	B	B	B	B	B	B	B	A	B	B	B	B	B	B	A	B	A	A	B	B	B	B	B	A	A	B	A	A	B
1_1410	2	3H	172.82	A	B	B	B	A	B	B	A	A	H	H	H	H	H	H	A	A	B	A	B	A	B	A	B	A	A	A	B	B	A	B	B	B	B	A	A	B	A	B	A	A	B	B	B	B	B
1_1411	2	3H	173.43	A	A	B	B	A	A	B	A	A	A	H	H	A	A	H	H	H	B	A	B	B	A	A	A	B	B	B	A	A	A	A	B	A	B	A	B	A	A	B	A	A	A	A	A	A	A
1_1430	2	2H	73.89	A	A	B	B	A	A	A	A	B	A	H	H	A	A	A	A	H	B	A	A	A	A	B	A	A	A	A	B	A	B	A	A	A	A	B	A	A	A	A	B	B	A	A	A	A	B
1_1431	2	4H	76.31	B	B	A	B	A	B	B	A	B	B	H	B	H	B	B	H	B	A	A	B	B	B	A	B	A	A	B	B	B	B	A	B	A	B	B	A	A	A	A	B	B	A	B	A	A	B
1_1432	2	5H	38.78	A	A	B	B	A	A	A	A	A	A	H	H	A	A	A	A	A	B	A	A	A	A	A	A	A	A	A	A	A	A	A	A	A	B	B	B	A	A	B	A	A	B	A	A	A	A
1_1435	2	2H	89.68	A	B	A	A	A	B	A	A	A	H	A	A	H	H	A	A	A	A	A	A	A	B	A	A	A	A	B	A	A	A	B	B	B	A	B	A	B	A	A	A	A	B	B	B	B	A
1_1436	2	3H	163.49	A	A	B	B	B	B	B	A	A	A	H	H	H	H	H	A	H	A	A	B	A	A	A	B	A	B	B	B	B	A	B	B	B	B	B	B	B	A	A	A	B	B	B	B	B	B
1_1440	2	7H	146.27	A	A	B	A	A	A	B	B	B	A	H	A	A	A	H	H	B	B	B	A	A	A	B	B	B	A	A	B	A	B	A	B	B	B	A	B	A	B	B	B	B	B	A	B	A	B
1_1441	2	5H	143.29	B	B	B	B	B	B	B	B	B	B	B	B	B	B	B	B	B	A	B	B	B	B	B	B	B	B	B	A	A	B	B	B	B	B	B	B	B	B	B	A	A	B	B	B	B	B
1_1445	2	7H	85.28	A	B	B	B	A	A	B	B	B	H	H	H	H	A	H	H	H	B	A	A	A	B	A	A	A	A	A	A	B	B	A	A	A	A	A	A	A	B	A	A	A	A	A	A	A	A
1_1448	2	5H	131.64	B	B	B	B	B	B	A	B	B	B	B	B	B	B	H	H	H	A	B	B	A	B	B	B	B	B	B	B	B	B	B	B	B	B	H	A	B	B	B	A	B	B	B	B	B	B
1_1453	2	3H	8.56	A	A	A	A	A	B	A	B	A	A	A	A	A	H	A	B	H	A	B	B	B	A	B	A	A	A	A	A	A	B	A	A	B	A	A	A	A	B	A	B	A	B	A	A	B	B
1_1456	2	5H	120.35	A	B	B	A	A	A	B	B	B	H	H	A	H	A	H	H	H	B	B	B	A	B	B	B	B	A	B	B	B	B	B	B	B	B	A	B	B	B	B	B	A	B	B	B	B	A
1_1458	2	6H	88.88	B	B	A	B	B	A	A	A	A	B	H	B	B	H	H	A	A	A	A	A	A	B	A	A	A	B	B	B	A	A	A	B	B	B	A	A	B	A	A	A	B	B	B	B	A	A
1_1459	2	6H	80.86	B	A	A	B	B	B	A	A	A	H	H	B	H	B	H	A	A	A	A	A	A	A	A	B	A	B	A	A	B	A	A	A	A	A	A	B	A	A	A	A	B	A	A	A	B	A
1_1461	2	7H	83.42	B	B	-	A	B	B	A	B	A	B	B	H	B	B	H	B	H	B	B	B	B	B	A	B	B	B	B	A	B	A	B	B	B	B	B	B	B	B	B	A	A	B	B	B	B	B
1_1464	2	5H	158.28	B	B	B	B	B	B	B	B	B	B	B	B	B	B	B	B	B	B	B	B	B	B	B	B	A	B	B	B	B	B	A	A	A	A	B	B	A	B	B	A	B	B	A	B	B	B
1_1469	2	5H	42.41	A	A	A	A	A	A	A	A	A	A	A	A	A	A	A	A	A	B	A	A	A	A	A	A	A	A	A	A	A	A	A	A	A	A	A	A	A	A	A	A	A	B	A	A	A	A
1_1470	2	4H	111.13	B	B	B	A	B	A	B	B	B	B	B	H	B	H	B	B	B	B	B	B	B	B	B	A	B	B	-	B	A	B	A	B	B	B	A	B	A	B	B	B	B	B	A	A	A	A
1_1473	2	5H	89.37	B	B	B	A	B	B	A	A	A	B	B	H	B	B	H	H	H	B	A	A	B	B	A	A	A	A	A	B	A	A	A	A	A	A	A	A	B	A	A	A	B	A	B	A	A	A
1_1478	2	1H	42.42	B	A	B	A	B	A	A	A	A	H	B	H	H	H	H	A	A	B	A	A	A	A	A	A	A	A	A	B	A	A	A	A	A	A	A	B	A	A	A	A	B	A	A	A	A	A
1_1479	2	6H	15.16	B	B	B	B	A	A	B	A	A	H	B	B	H	H	B	H	H	A	A	A	B	B	A	B	B	A	B	A	A	A	B	B	B	B	A	A	B	A	B	A	B	B	B	B	B	B
1_1481	2	1H	128.04	B	B	B	A	B	B	A	A	B	B	B	H	B	B	H	H	B	B	A	A	B	B	A	B	B	B	A	B	A	B	A	A	B	B	B	B	A	B	B	A	B	B	A	A	A	B
1_1483	2	6H	70.5	B	A	B	B	B	A	A	A	A	H	B	B	H	H	H	A	A	A	A	A	A	A	A	A	A	B	A	B	A	A	A	A	A	A	A	A	A	A	A	A	B	A	A	A	B	A
1_1484	2	1H	44.17	B	A	A	B	A	B	A	A	A	H	H	B	A	B	H	A	A	A	A	B	A	A	A	A	B	A	B	A	B	A	B	B	B	B	B	A	B	A	B	A	A	B	B	B	B	A
1_1486	2	2H	143.18	B	A	B	B	B	A	B	B	B	H	B	B	H	H	B	H	H	B	B	B	A	A	B	A	B	A	B	B	A	B	B	B	B	B	B	A	B	B	B	B	B	B	A	B	B	B
1_1488	2	6H	133.9	A	A	B	A	A	A	A	A	A	A	H	A	A	A	A	A	A	A	A	A	A	A	A	A	A	A	A	A	A	A	A	A	A	A	B	A	A	A	A	A	A	A	A	A	A	A
1_1490	2	5H	150.29	A	B	B	B	A	B	A	A	A	H	H	H	H	H	A	A	A	B	A	B	A	B	B	B	B	A	B	A	B	A	A	A	A	A	A	A	A	B	B	B	A	B	A	B	B	A
1_1495	2	7H	6.79	B	A	B	B	B	B	B	A	B	H	B	B	H	B	B	H	B	B	B	B	B	A	A	B	B	B	A	B	B	B	B	B	B	A	B	B	B	B	B	B	B	B	A	B	B	B
1_1497	2	5H	151.35	B	A	A	A	A	A	B	A	A	H	H	H	A	H	B	H	H	A	A	A	B	A	A	A	A	B	A	A	A	A	A	A	A	A	B	A	A	A	A	A	A	A	A	A	A	A
1_1500	2	4H	89.36	A	B	B	A	A	A	A	B	B	H	H	A	H	A	A	H	H	A	-	A	A	B	B	A	B	A	B	A	A	B	B	B	A	A	A	A	B	B	B	B	A	A	A	B	A	A
1_1501	2	3H	67.86	A	B	B	A	A	A	B	B	B	H	H	A	H	A	H	H	H	B	B	A	A	B	B	A	A	A	A	A	B	B	A	A	A	A	A	B	A	B	A	B	B	B	A	A	B	A
1_1502	2	3H	67.86	B	A	A	B	B	B	B	A	A	H	H	B	H	B	B	H	H	A	A	B	B	A	A	B	B	B	B	A	B	A	B	B	B	B	B	B	B	A	B	A	A	B	B	B	B	B
1_1503	2	3H	125.11	A	B	A	B	A	B	A	B	B	H	A	H	H	H	A	B	B	B	B	A	B	B	B	B	B	A	A	B	B	B	A	B	A	A	B	A	A	B	B	B	A	A	A	A	A	A
1_1506	2	5H	47.68	B	B	B	B	B	A	B	A	A	B	B	B	B	H	B	H	H	B	B	A	B	B	A	A	A	B	A	B	A	A	A	A	A	B	B	B	A	A	B	A	B	B	B	A	A	A
1_1507	2	5H	118.16	A	B	B	B	A	B	B	B	B	H	H	H	H	H	H	H	H	A	B	A	A	B	B	B	A	B	B	B	A	B	A	B	A	A	B	B	A	B	B	B	B	A	A	A	B	B
1_1509	2	1H	138.86	A	A	A	B	A	B	A	B	B	A	A	H	A	H	A	H	H	B	B	B	A	A	B	B	B	A	B	A	B	B	B	B	A	A	B	B	B	B	B	B	A	B	B	B	B	A
1_1513	2	4H	80.73	A	B	B	A	B	A	B	A	A	H	H	A	B	A	H	A	A	B	A	B	A	B	A	A	B	A	B	A	A	B	B	B	A	A	B	A	B	A	A	A	A	A	A	A	B	A
1_1516	2	3H	174.99	A	B	B	A	A	A	B	A	A	H	H	A	H	A	H	A	A	B	A	A	A	B	A	A	A	B	B	A	A	A	B	A	A	A	B	A	B	A	A	A	B	A	B	A	A	A
1_1522	2	2H	58.15	A	A	A	A	B	B	A	A	A	A	A	A	H	H	A	A	A	A	A	A	A	A	A	A	A	A	A	A	A	A	A	A	A	A	A	B	A	A	A	A	A	B	A	A	A	B
1_1528	2	1H	122.34	B	B	B	A	B	B	A	B	A	B	B	H	B	B	H	B	H	A	A	A	B	B	A	A	A	A	A	A	A	A	A	A	A	A	B	B	A	B	A	A	B	A	A	A	A	A
1_1530	2	3H	66.62	A	B	A	B	A	A	B	A	A	H	A	H	H	A	H	A	A	A	A	B	A	B	A	B	B	A	A	A	A	A	B	A	B	A	B	A	B	A	A	A	A	A	B	B	A	B
1_1532	2	5H	136.94	A	B	B	B	A	B	B	B	B	H	H	H	H	H	H	H	H	B	B	A	A	B	B	B	B	A	B	B	B	B	B	B	B	B	B	A	B	B	B	B	B	B	B	B	B	B
1_1533	2	2H	100.05	B	B	B	A	B	B	B	A	A	B	B	H	B	B	B	H	H	B	A	A	B	B	A	A	A	B	A	B	B	A	A	A	A	A	A	A	A	A	A	A	B	B	A	B	A	A
1_1534	2	6H	122.74	A	A	A	B	A	A	B	A	A	A	A	H	A	A	H	A	A	A	A	B	A	A	A	B	B	A	A	A	B	A	B	A	A	A	A	A	B	A	A	A	A	B	A	A	A	A
2_0001	2	4H	31.69	A	A	A	A	A	A	A	A	A	A	A	A	A	A	A	A	A	A	A	B	A	A	A	A	A	A	B	A	A	A	A	A	A	B	A	A	A	A	B	A	A	A	A	A	B	A
2_0002	2	3H	65.25	B	B	B	A	B	B	A	B	B	B	B	H	B	B	H	B	B	B	B	A	B	B	B	A	A	B	B	B	B	B	A	B	A	B	A	B	A	B	B	B	B	B	A	A	B	A
2_0003	2	5H	121.67	B	B	A	A	B	B	A	A	A	B	H	H	B	B	H	H	H	A	A	A	B	B	A	A	A	B	A	A	B	A	A	A	A	A	B	A	A	A	A	A	B	A	A	A	A	A
2_0007	2	4H	139.32	B	B	B	B	B	A	B	B	A	B	B	B	B	H	B	B	H	B	B	B	B	B	A	A	A	B	B	B	A	A	A	A	B	A	B	B	A	A	A	A	B	A	A	A	A	A
2_0009	2	3H	118.22	B	A	A	B	B	B	A	A	A	H	H	B	H	B	H	A	A	A	A	B	A	A	A	B	A	B	B	B	B	A	A	B	A	B	A	B	A	A	B	A	A	A	A	B	B	A
2_0010	2	5H	12.8	A	B	B	B	B	B	B	B	B	H	H	H	B	H	H	B	H	B	B	B	B	B	B	B	A	A	B	A	B	B	B	A	B	A	B	A	B	B	A	B	A	B	B	B	B	B
2_0012	2	4H	43.72	A	B	A	B	A	B	A	A	A	H	A	H	H	H	A	A	A	A	A	B	A	B	A	B	B	A	B	A	A	A	B	A	B	B	A	A	B	A	B	A	A	B	B	B	B	A
2_0013	2	4H	146.48	B	B	B	A	B	A	B	A	A	H	H	H	B	H	B	H	H	A	B	A	B	B	A	A	A	A	A	B	A	A	A	A	A	A	B	B	A	A	A	A	B	A	A	A	A	A
2_0014	2	7H	11.87	B	A	A	A	B	B	A	A	A	H	H	H	H	B	H	H	A	A	A	A	B	A	A	B	A	A	A	A	A	A	A	A	A	A	A	A	A	A	A	A	A	A	A	A	A	A
2_0015	2	6H	74.65	A	A	A	B	A	A	A	A	A	H	H	H	A	A	A	A	A	A	A	A	A	A	A	A	A	A	A	A	A	A	A	A	A	A	A	A	A	A	A	A	-	A	A	A	A	A
2_0017	2	3H	82.62	A	B	B	B	A	A	B	A	A	H	H	H	H	A	H	A	A	B	A	A	A	B	A	B	A	A	A	A	A	A	B	A	B	A	A	B	B	A	A	B	A	B	B	B	A	A
2_0018	2	5H	93.66	A	A	A	B	A	B	A	A	A	A	A	H	A	H	A	A	A	A	-	B	A	A	A	B	B	A	A	A	A	A	A	A	A	B	A	A	A	A	B	A	A	A	A	A	A	A
2_0020	2	4H	63.79	A	B	A	B	A	B	A	A	A	H	A	H	H	H	A	A	A	A	A	B	A	B	B	B	B	A	B	A	A	A	B	A	A	B	A	A	B	A	B	A	A	A	B	B	B	A
2_0021	2	1H	111.81	B	B	A	A	B	A	A	A	A	B	H	H	B	H	H	H	H	A	A	A	B	B	A	A	A	B	A	B	A	A	A	A	A	A	A	A	A	A	A	A	B	A	A	A	A	A
2_0022	2	5H	177.9	B	B	B	A	B	A	B	A	B	B	B	H	B	H	B	H	B	B	B	B	B	B	A	B	B	A	A	B	A	B	A	B	A	A	B	B	A	A	A	A	B	A	A	B	B	B
2_0023	2	3H	122.7	B	A	A	B	B	B	B	A	A	H	H	B	H	B	B	A	A	A	A	B	A	A	A	B	A	B	A	B	B	A	A	B	A	B	A	A	A	A	A	A	A	A	A	A	B	A
2_0029	2	6H	133.25	A	A	B	B	A	B	A	A	A	A	H	H	A	H	A	A	A	A	A	B	A	A	A	B	B	A	A	A	A	A	B	B	B	B	B	A	B	A	A	A	A	A	B	B	B	A
2_0032	2	2H	68.07	A	B	B	A	A	B	B	A	B	H	H	A	H	H	H	A	H	A	A	B	A	B	B	B	B	B	B	B	B	B	B	B	B	B	B	A	B	A	B	A	B	B	B	B	B	B
2_0036	2	6H	118.15	A	A	B	A	A	B	B	B	A	A	H	A	A	H	H	H	A	B	B	B	A	A	A	B	B	B	A	A	B	A	B	B	A	B	A	A	B	A	B	A	A	B	B	B	B	B
2_0039	2	2H	67.63	A	B	B	A	A	B	B	A	A	H	H	A	H	H	H	A	A	A	A	B	A	B	A	B	B	B	B	B	B	A	B	B	B	B	B	A	B	A	B	A	B	B	B	B	B	B
2_0042	2	7H	88.06	B	B	A	A	B	A	A	A	A	B	H	H	B	H	H	H	H	A	A	A	B	B	A	A	A	A	A	A	A	A	A	A	A	A	A	A	A	A	A	A	A	A	A	A	A	A
2_0044	2	4H	115.37	B	B	B	B	B	B	B	B	B	B	B	B	B	B	B	B	B	B	B	B	B	B	B	B	A	B	A	B	B	B	B	B	B	A	B	B	B	B	A	B	B	B	B	B	B	B
2_0052	2	6H	44.96	A	B	B	B	B	B	B	A	B	H	B	H	B	H	H	H	B	B	A	B	B	B	B	B	B	B	B	B	B	B	B	B	B	B	A	A	B	A	B	A	B	B	B	B	B	B
2_0053	2	6H	81.79	B	A	B	B	B	A	B	B	B	H	B	B	H	H	B	B	B	B	B	B	B	A	B	A	B	A	B	B	A	B	B	B	B	B	B	A	B	B	B	B	A	B	B	B	A	B
2_0058	2	6H	65.83	A	A	B	A	A	A	B	A	A	A	H	A	A	A	H	H	H	B	A	A	B	A	A	A	B	A	A	A	A	A	B	B	B	B	A	B	B	A	B	A	A	B	B	B	A	B
2_0060	2	7H	65.98	B	A	A	B	B	B	A	B	B	H	H	B	H	B	H	B	B	B	B	A	B	A	B	B	B	B	B	A	B	B	B	B	B	B	B	B	B	B	B	B	A	B	B	B	B	B
2_0062	2	4H	73.62	A	B	A	B	A	B	A	A	B	H	A	H	H	H	A	A	H	A	A	B	A	B	A	B	A	A	B	A	B	B	A	B	A	B	B	A	A	A	A	A	A	A	B	A	A	B
2_0063	2	3H	97.14	A	B	A	B	A	B	A	B	B	H	A	H	H	H	A	H	H	A	B	B	A	B	B	B	B	A	A	A	B	B	B	B	B	A	B	A	B	B	A	A	A	B	B	B	A	B
2_0064	2	2H	124.98	A	A	B	B	A	A	A	B	B	A	H	H	A	A	A	H	H	B	B	B	A	A	B	B	B	A	B	A	B	B	B	B	B	B	A	A	B	B	B	B	A	B	B	B	A	B
2_0072	2	4H	78.08	A	A	B	B	A	A	B	B	A	A	H	H	A	A	H	H	A	B	B	A	A	A	A	A	A	B	A	B	A	A	A	B	B	A	A	A	A	B	B	B	B	B	A	B	A	A
2_0076	2	7H	98.95	B	B	B	A	B	A	B	A	A	B	B	H	B	H	B	H	H	A	A	B	B	B	A	B	B	A	A	A	B	A	B	B	B	B	B	A	B	A	B	B	A	B	B	B	B	A
2_0078	2	5H	155.66	B	B	B	B	A	B	A	A	A	B	B	B	H	B	H	H	H	B	A	A	B	B	A	B	A	B	A	A	B	A	A	A	A	A	A	B	A	A	A	A	A	B	A	A	B	A
2_0080	2	2H	107.04	B	B	B	A	B	A	B	B	B	B	B	H	B	H	B	B	B	B	B	A	B	B	B	B	A	B	A	B	A	B	A	B	A	A	A	A	A	B	A	B	B	B	A	B	A	A
2_0083	2	7H	89.78	A	B	B	B	B	A	A	A	A	H	H	H	B	A	A	A	A	B	B	B	A	B	A	B	B	B	A	A	B	A	A	B	A	A	B	A	A	A	B	B	A	B	A	A	A	A
2_0085	2	3H	146.25	A	B	A	A	A	A	A	A	A	H	A	A	H	A	A	A	A	B	A	A	A	B	A	B	B	A	A	A	A	A	B	B	B	B	B	B	B	A	B	A	A	B	B	B	A	B
2_0086	2	2H	110.93	A	A	A	A	A	B	A	A	A	A	A	A	A	H	A	A	A	A	A	B	A	A	A	B	B	A	B	B	B	A	B	B	B	A	B	B	B	A	B	A	B	B	B	B	B	B
2_0092	2	7H	111.15	A	A	A	A	B	A	A	B	A	A	A	A	H	A	A	B	H	B	B	A	B	A	A	A	A	B	A	A	A	A	A	A	A	B	A	B	A	B	A	B	A	A	A	B	A	A
2_0093	2	3H	93.81	A	A	A	B	A	B	A	A	A	A	A	H	A	H	A	A	A	A	A	B	A	A	A	B	B	A	B	A	A	A	A	B	B	B	B	B	A	A	B	A	B	B	A	B	A	A
2_0095	2	1H	58.59	A	A	B	B	A	B	B	B	B	A	H	H	A	H	H	H	H	B	A	B	A	A	A	B	B	A	B	B	B	B	B	B	B	B	B	A	B	B	B	B	A	B	B	B	B	B
2_0096	2	5H	70.9	A	B	B	A	A	A	A	A	A	H	H	A	H	A	A	A	A	B	A	A	A	B	A	A	A	B	A	B	A	A	A	A	A	A	A	A	A	A	A	A	B	A	A	A	B	B
2_0097	2	5H	88.05	B	A	B	B	A	B	B	B	B	H	B	B	A	B	B	H	H	A	B	B	A	A	B	B	B	B	B	B	B	B	B	B	B	B	B	B	B	B	B	B	B	B	B	B	B	B
2_0099	2	2H	124.29	B	B	B	A	B	B	B	A	A	B	B	H	B	B	B	H	H	A	A	A	B	B	B	A	A	B	A	B	A	B	A	A	A	A	B	B	A	A	A	A	B	A	A	A	B	A
2_0100	2	5H	144.6	A	A	B	A	B	A	A	A	A	A	H	A	H	A	A	A	A	A	A	A	A	A	A	A	A	A	A	A	B	A	A	A	A	A	B	B	A	A	A	A	A	A	A	A	A	A
2_0101	2	5H	41.45	A	-	A	B	A	A	A	A	A	H	A	H	H	A	A	A	A	A	A	A	A	B	A	A	A	A	A	A	A	A	A	A	A	B	B	B	A	A	B	A	B	B	B	A	A	A
2_0102	2	3H	65.25	A	A	A	B	A	A	B	B	B	A	A	H	A	A	H	H	H	B	B	B	A	A	B	B	B	A	B	A	B	B	B	B	B	B	B	B	B	B	B	B	B	B	B	B	B	B
2_0103	2	7H	104.32	A	B	-	B	A	A	B	A	B	H	A	H	H	A	H	A	H	B	B	B	A	B	A	B	B	B	B	A	A	B	B	B	B	B	B	B	B	A	B	B	A	B	B	B	B	B
2_0104	2	5H	149.94	A	A	B	B	B	A	A	A	A	A	H	H	H	A	A	A	A	A	B	A	A	A	B	A	A	A	A	A	B	A	B	A	B	B	A	A	B	A	A	A	A	A	B	A	A	A
2_0105	2	5H	49.83	A	A	B	B	A	A	A	B	B	A	H	H	A	A	A	H	H	B	B	B	A	A	B	A	B	A	B	A	A	B	B	B	B	A	A	A	B	B	B	B	A	B	A	B	B	A
2_0109	2	4H	29.34	B	A	A	A	A	A	A	A	A	H	H	H	A	H	H	H	H	B	A	A	B	A	A	A	A	B	A	A	A	A	A	A	A	A	A	A	A	A	A	A	A	A	A	A	A	A
2_0113	2	7H	49.61	B	B	A	B	B	A	A	B	B	B	H	B	B	H	H	B	B	A	B	B	B	B	B	B	A	B	A	B	A	B	A	A	A	A	A	B	A	B	A	B	B	B	A	A	A	A
2_0114	2	4H	44.99	B	A	A	A	B	A	A	B	B	H	H	H	H	H	H	B	B	B	B	A	B	A	B	A	A	A	A	A	B	B	A	B	A	A	A	A	A	B	A	B	A	A	A	A	A	B
2_0115	2	3H	92.73	A	B	A	B	A	B	B	B	B	H	A	H	H	H	H	H	H	A	B	B	A	B	B	B	B	A	B	B	B	B	B	B	B	B	B	B	B	B	B	B	B	B	B	B	A	B
2_0117	2	7H	156.13	B	B	A	B	B	B	A	A	A	B	H	B	B	B	H	H	H	B	B	B	B	B	B	B	B	B	B	B	B	A	B	B	B	A	B	B	B	A	B	A	B	B	A	B	B	B
2_0118	2	6H	106.15	B	A	A	B	B	B	A	B	A	H	H	B	H	B	H	H	A	A	B	B	A	A	A	B	B	B	A	A	B	A	B	A	A	A	A	A	A	B	B	B	A	B	A	B	A	B
2_0119	2	4H	109.65	A	A	A	A	B	A	A	B	A	A	A	A	H	A	A	H	A	B	A	A	A	A	A	A	B	A	A	A	A	A	A	B	B	B	A	A	A	A	B	A	A	A	A	A	A	A
2_0121	2	1H	80.47	B	A	A	B	A	A	B	A	A	H	H	B	A	H	B	A	A	A	A	A	A	A	A	A	A	B	B	B	A	A	A	A	A	A	A	A	A	A	A	B	B	A	A	A	A	A
2_0127	2	5H	116.66	A	A	B	B	A	A	B	B	A	A	H	H	A	A	H	H	A	A	B	B	A	A	A	A	B	A	A	B	B	A	B	B	B	B	B	A	B	B	A	A	B	B	B	B	A	B
2_0129	2	5H	42.41	A	B	A	B	A	A	A	A	A	H	A	H	H	A	A	A	A	B	A	A	A	B	A	A	A	A	A	A	A	A	A	A	A	B	B	B	A	A	A	A	B	B	B	A	A	A
2_0130	2	3H	108.7	A	B	B	B	A	B	B	A	A	H	H	H	H	H	H	A	A	A	A	B	A	B	A	B	B	B	B	A	B	A	B	B	B	B	B	B	B	A	B	A	B	B	B	B	B	B
2_0131	2	2H	54.27	A	A	A	A	A	A	A	A	A	A	A	A	A	A	A	A	A	A	B	B	A	A	A	B	B	A	B	A	B	A	A	B	A	A	B	A	A	B	A	A	A	A	A	B	A	A
2_0132	2	5H	189.22	B	B	B	B	B	B	B	B	B	B	B	B	B	B	B	B	B	B	B	A	B	B	B	A	B	A	A	A	A	B	A	A	B	A	A	A	A	B	B	B	B	A	A	A	A	A
2_0133	2	1H	132.16	B	A	A	B	B	B	B	B	B	H	H	B	H	B	B	B	B	B	B	B	B	A	B	B	B	B	B	A	B	B	B	B	B	B	B	B	B	B	B	B	B	B	B	B	B	B
2_0134	2	5H	95.11	B	A	A	B	A	B	A	B	B	H	H	B	A	B	H	H	H	A	B	B	A	A	B	B	B	B	B	B	B	B	B	B	B	B	B	B	B	B	B	B	B	B	B	B	B	B
2_0135	2	4H	63.79	B	B	B	B	B	B	B	A	B	B	B	B	B	B	B	H	B	A	B	B	B	B	B	B	B	B	B	B	A	B	B	A	A	B	B	B	B	A	B	B	B	A	B	B	B	A
2_0136	2	3H	100.29	A	B	B	B	A	A	B	B	B	H	H	H	H	A	H	H	H	B	B	B	A	B	B	B	B	A	B	B	B	B	B	B	B	B	B	B	B	B	B	B	B	B	B	B	A	B
2_0138	2	1H	140.69	B	A	A	B	B	A	B	B	B	H	H	B	H	H	B	B	B	A	B	B	B	A	B	A	B	B	B	B	B	B	A	B	B	B	A	A	A	B	B	B	B	B	A	B	A	B
2_0139	2	7H	141.15	A	A	B	A	A	A	A	B	B	A	H	A	A	A	A	H	B	B	B	B	A	A	B	A	A	A	A	A	A	B	A	A	A	A	A	A	B	B	A	B	B	A	B	A	B	A
2_0141	2	2H	139.29	A	A	B	A	A	A	B	B	B	A	H	A	A	A	H	H	H	B	B	A	A	A	B	A	A	A	A	A	A	B	A	A	A	B	A	A	A	B	A	B	A	A	A	A	A	A
2_0149	2	1H	98.68	A	A	A	A	A	A	A	A	B	A	A	A	A	A	A	A	H	A	A	A	A	A	A	A	B	A	A	A	A	A	A	B	A	B	A	A	A	A	B	A	A	B	A	A	A	A
2_0159	2	3H	6.31	B	A	A	B	B	B	A	B	A	H	H	B	H	B	H	B	H	B	A	B	B	A	B	A	A	A	A	A	A	B	A	A	B	A	A	A	A	B	A	B	A	B	A	A	B	B
2_0160	2	2H	68.07	B	A	B	B	B	A	B	B	A	H	B	B	H	H	B	B	H	B	B	A	B	A	A	A	-	A	A	A	A	A	-	A	A	A	A	B	A	B	A	B	A	A	A	A	A	A
2_0162	2	7H	26.14	B	A	B	A	B	A	B	B	A	H	B	A	H	A	B	B	A	B	A	B	B	A	A	B	B	B	B	A	A	B	B	A	B	B	A	A	B	B	B	B	B	B	B	B	B	B
2_0168	2	3H	124.04	B	B	A	B	B	B	B	B	B	B	H	B	B	B	B	B	B	A	B	B	B	B	B	B	B	B	A	B	B	B	B	B	B	B	B	B	B	B	B	B	B	B	B	A	B	B
2_0169	2	1H	101.99	B	B	B	B	B	A	B	A	A	B	B	B	B	H	B	H	H	B	-	B	B	B	A	B	B	B	B	B	B	A	B	B	B	B	B	B	B	A	B	A	B	B	B	B	A	B
2_0170	2	7H	162.45	A	A	A	A	A	B	A	A	B	A	A	A	A	H	A	A	H	A	B	A	A	A	A	B	A	A	A	B	B	B	A	A	A	A	B	B	A	B	A	A	A	A	A	A	A	A
2_0172	2	3H	18.21	A	A	B	A	A	A	B	A	A	A	H	A	A	A	H	A	A	A	A	A	A	A	A	A	B	A	B	B	A	A	B	B	A	A	B	B	B	A	A	A	A	A	B	B	A	A
2_0173	2	2H	37.77	A	B	A	B	A	A	A	A	-	H	A	H	H	A	A	A	-	A	A	A	A	B	-	B	B	A	A	A	A	-	B	B	A	B	A	A	B	A	A	A	B	B	B	B	B	B
2_0180	2	4H	44.99	A	B	B	B	A	B	B	A	A	H	H	H	H	H	H	A	A	B	A	B	A	B	A	B	B	B	B	B	A	A	B	A	B	B	B	B	B	A	B	A	B	B	B	B	B	A
2_0182	2	2H	127.74	A	A	A	A	A	B	B	A	B	A	A	A	A	H	H	A	H	A	B	B	A	A	A	B	A	A	A	A	B	A	B	B	B	A	B	B	B	B	A	B	B	B	B	B	B	B
2_0184	2	6H	61.19	A	B	B	A	A	A	B	B	B	H	H	A	H	A	H	B	B	B	B	B	B	B	B	A	B	B	B	B	A	B	B	B	B	B	B	B	B	B	B	B	B	B	B	B	B	B
2_0188	2	5H	130.98	B	B	A	A	B	B	A	A	A	B	H	H	B	B	H	A	A	A	A	A	A	B	A	B	A	A	B	B	B	A	A	A	A	A	A	A	A	A	B	A	B	A	A	B	B	B
2_0189	2	5H	172.83	A	B	B	A	A	A	B	A	A	H	H	A	H	A	H	A	H	A	A	B	A	B	A	B	A	A	A	A	A	A	B	A	B	B	A	A	B	A	B	A	A	A	B	B	B	B
2_0192	2	7H	29.7	B	B	A	B	A	B	A	B	B	B	H	B	H	B	H	B	B	A	B	A	B	B	B	A	A	B	B	B	B	B	A	B	A	A	B	B	A	B	A	B	B	B	A	A	A	A
2_0195	2	7H	67.02	A	B	B	B	A	B	A	B	B	H	H	H	H	H	A	H	H	B	B	B	A	B	B	B	B	B	B	A	B	B	B	B	B	B	A	B	B	B	B	B	A	B	B	B	B	B
2_0197	2	4H	90.77	A	B	B	A	A	B	A	A	A	H	H	A	H	H	A	A	A	A	A	A	A	B	A	B	A	A	A	A	B	A	A	A	B	B	A	A	A	A	A	A	B	A	B	A	A	B
2_0200	2	7H	81.78	A	A	A	A	A	B	A	A	A	A	A	A	A	H	A	A	A	A	A	B	A	A	A	B	B	A	B	A	B	A	B	B	B	B	B	B	B	A	B	A	A	B	B	B	B	B
2_0205	2	7H	83.42	B	B	B	A	B	A	B	B	A	B	B	H	B	H	B	B	H	A	B	A	B	B	A	A	A	B	A	B	A	A	A	A	A	A	A	A	A	B	A	A	B	A	A	A	A	A
2_0206	2	5H	7.26	A	B	A	B	A	B	A	A	A	H	A	H	H	H	A	H	H	A	A	B	B	B	A	B	A	B	B	B	B	A	B	B	B	A	B	B	B	A	A	A	B	B	B	B	B	B
2_0210	2	4H	26.71	A	A	B	B	A	A	A	B	B	A	A	H	A	A	A	H	H	B	A	A	A	A	A	A	B	A	B	B	A	B	B	B	B	A	A	A	B	B	A	B	B	B	B	A	A	A
2_0211	2	6H	133.9	A	A	A	B	A	B	A	B	A	A	A	H	A	H	A	H	A	A	B	B	A	A	A	B	B	A	A	A	A	A	B	B	B	B	A	A	B	B	A	A	A	B	B	B	B	A
2_0212	2	6H	1.03	B	B	B	A	B	A	B	B	B	B	B	H	B	H	B	B	B	A	B	B	B	B	B	B	B	B	B	B	A	B	B	B	B	B	B	A	B	B	B	B	B	B	B	B	B	B
2_0220	2	1H	111.15	B	A	B	B	B	B	B	B	B	H	B	B	H	B	B	B	B	B	B	A	B	A	B	B	B	A	B	B	B	B	A	A	A	B	A	A	A	B	B	B	B	A	A	A	A	A
2_0226	2	5H	1.91	B	A	B	B	B	B	B	A	A	H	B	B	H	B	B	H	H	B	A	B	B	A	A	B	A	B	B	B	B	A	B	B	B	A	B	B	B	A	A	B	B	B	B	B	B	B
2_0230	2	7H	88.06	A	A	A	B	A	B	B	A	A	A	A	H	A	H	H	A	A	A	A	B	A	A	A	B	B	B	B	B	B	A	B	B	B	B	B	B	A	A	B	A	B	B	B	B	B	B
2_0232	2	6H	0	A	B	-	B	A	B	A	B	B	H	A	H	H	H	A	H	H	B	B	A	A	B	B	B	B	A	A	B	B	B	B	A	B	B	A	B	B	B	B	B	B	B	B	A	B	B
2_0236	2	5H	68.21	B	B	A	A	A	A	B	B	B	B	H	H	H	H	B	H	H	B	B	A	A	B	B	A	A	A	A	B	A	B	A	A	A	A	B	A	A	B	A	B	B	A	A	A	A	B
2_0239	2	5H	47.47	A	B	B	B	A	B	B	B	B	H	H	H	H	H	H	H	H	B	A	B	A	B	B	B	B	B	B	B	B	B	B	B	B	B	B	B	B	B	B	B	B	B	B	B	B	B
2_0242	2	7H	5.43	A	B	B	B	A	B	B	B	B	H	H	H	H	H	H	H	H	B	B	B	A	B	B	B	B	A	B	B	B	B	B	B	B	B	B	B	B	B	B	B	B	B	B	B	B	B
2_0245	2	7H	7.87	A	B	B	B	A	B	B	B	B	H	H	H	H	H	H	H	H	B	B	B	A	B	B	B	B	A	B	B	B	B	B	B	B	B	B	B	B	B	B	B	B	B	B	B	B	B
2_0247	2	7H	116.28	B	B	B	A	A	B	B	A	B	B	B	H	H	B	B	A	H	B	-	A	A	B	A	B	A	A	B	B	B	A	B	A	B	B	B	B	B	A	A	A	B	A	B	B	A	B
2_0249	2	7H	44.12	A	B	B	A	A	A	B	A	A	H	H	A	H	A	H	A	A	B	A	A	A	B	A	A	A	B	A	B	A	A	A	A	A	A	A	A	A	A	A	A	B	A	A	A	A	A
2_0251	2	2H	68.56	B	B	B	B	B	B	B	A	A	B	B	B	B	B	B	H	H	A	A	B	B	B	A	B	B	A	B	B	B	A	B	B	B	B	B	B	B	A	B	A	B	B	B	B	B	A
2_0252	2	3H	8.91	B	B	B	B	B	A	B	A	A	B	B	B	B	H	B	A	A	B	B	A	A	B	A	B	A	A	A	B	B	A	B	A	A	B	B	B	B	A	B	A	B	A	B	B	A	A
2_0259	2	5H	125.09	A	B	B	B	A	A	B	B	B	H	H	H	H	A	H	H	H	B	B	A	A	B	B	B	B	A	B	B	B	B	B	B	B	B	A	A	B	B	B	B	A	B	B	B	B	B
2_0262	2	6H	10.72	A	B	B	B	B	B	B	B	B	H	H	H	B	H	H	B	B	B	B	B	B	B	B	B	B	B	B	B	B	B	A	B	A	B	B	B	B	B	B	B	B	B	B	B	B	A
2_0265	2	5H	53.84	A	B	B	B	A	B	A	B	B	H	H	H	H	H	A	H	H	B	B	A	A	B	B	B	A	A	A	A	B	B	A	A	A	B	B	B	A	B	B	B	B	A	A	A	A	B
2_0266	2	6H	65.29	B	B	B	B	B	B	B	B	B	B	B	B	B	B	B	H	H	A	B	B	A	B	B	B	A	B	B	B	B	B	A	B	B	B	A	A	B	B	B	B	A	B	B	B	B	A
2_0267	2	1H	105.77	B	B	A	B	B	A	B	A	A	B	H	B	B	H	B	H	H	B	A	A	B	B	A	A	A	B	A	B	A	A	A	A	A	A	A	A	A	A	A	A	A	A	A	A	A	A
2_0269	2	4H	54.73	A	B	A	A	B	A	B	B	B	H	A	A	B	A	H	H	H	B	B	A	A	B	B	A	A	B	A	A	A	B	A	B	B	A	A	B	A	B	A	A	A	A	A	A	A	A
2_0272	2	4H	141.29	B	B	A	A	B	A	B	A	A	B	H	H	B	H	B	H	H	A	A	B	B	B	A	A	A	B	A	A	A	A	B	B	A	A	B	B	A	A	A	A	A	A	A	B	A	A
2_0273	2	3H	83.58	A	A	A	A	A	A	A	A	A	A	A	A	A	A	A	A	A	A	A	B	A	A	A	A	B	A	B	A	A	A	A	B	A	B	A	A	A	A	B	A	A	A	A	A	B	B
2_0276	2	3H	71.26	B	A	A	B	B	B	B	A	A	H	H	B	H	B	B	H	H	A	A	B	B	A	A	B	B	B	B	B	B	A	B	B	B	B	B	B	B	A	B	A	B	B	B	B	B	B
2_0283	2	5H	51.51	A	A	B	B	A	A	A	A	A	A	H	H	A	A	A	A	A	A	A	A	A	A	A	A	A	A	A	A	A	A	A	A	A	A	A	A	A	A	B	A	A	B	A	A	A	A
2_0287	2	6H	73.84	B	B	B	A	B	A	B	B	B	H	H	H	B	H	B	H	H	A	B	A	A	B	A	A	A	B	A	A	A	B	A	A	A	A	A	B	A	B	A	B	A	A	A	A	A	A
2_0288	2	3H	65.25	B	B	B	A	B	B	A	B	B	B	B	H	B	B	H	B	B	B	B	A	B	B	B	A	A	B	B	B	B	B	A	B	A	B	A	B	A	B	B	B	B	B	A	A	B	A
2_0289	2	4H	58.2	B	B	B	A	A	B	A	A	A	B	B	H	H	B	H	H	H	B	A	A	B	B	A	B	B	A	B	A	B	A	B	A	A	B	B	A	B	A	B	B	B	A	A	B	B	B
2_0292	2	6H	115.31	B	B	A	B	B	B	A	B	B	B	H	B	B	B	H	B	B	A	B	B	B	B	B	B	B	B	A	A	B	B	B	B	A	B	A	A	B	B	B	A	B	B	B	B	B	B
2_0293	2	2H	161.3	B	A	A	B	A	B	A	A	A	H	H	B	A	B	H	A	A	A	A	B	A	A	A	B	B	B	B	B	A	A	A	A	A	A	A	B	A	B	A	A	A	A	A	A	A	A
2_0298	2	5H	125.09	A	A	A	A	A	A	A	B	A	A	A	A	A	A	A	H	A	A	-	A	A	A	A	B	B	A	B	A	B	A	B	B	B	B	A	A	B	B	B	A	A	B	B	B	B	A
2_0300	2	5H	122.33	B	B	B	B	B	B	A	B	B	B	B	B	B	B	H	B	B	A	-	B	B	B	B	A	A	B	B	A	B	B	A	A	A	A	B	B	A	B	B	B	B	A	A	A	B	B
2_0302	2	4H	28	B	B	B	B	B	A	B	A	A	B	B	B	B	H	B	H	H	B	A	A	B	B	A	A	B	B	A	B	A	A	A	A	A	A	A	A	A	A	A	A	B	A	A	A	A	A
2_0303	2	7H	0	A	B	A	A	A	B	B	B	B	H	A	A	H	H	H	H	H	B	B	A	A	B	A	B	A	B	B	B	B	B	B	A	B	B	A	A	B	B	B	B	A	A	B	B	B	B
2_0306	2	5H	50.53	A	A	A	B	A	A	A	B	B	A	A	H	A	A	A	H	H	B	B	B	A	A	B	A	B	A	B	A	A	B	B	B	B	A	A	A	B	B	B	B	A	B	B	B	B	A
2_0307	2	7H	6.79	B	B	B	B	B	B	B	B	A	B	B	B	B	B	B	B	H	B	B	B	B	B	B	B	B	B	B	A	A	A	A	B	A	A	B	B	A	B	B	B	A	B	B	A	A	A
2_0314	2	7H	81.78	A	A	A	A	A	B	A	A	A	A	A	A	A	H	A	A	A	A	A	B	A	A	A	B	B	A	B	A	B	A	B	B	B	B	B	B	B	A	B	A	A	B	B	B	B	B
2_0320	2	5H	98.85	A	A	A	A	A	A	A	B	B	A	A	A	A	A	A	H	H	A	A	B	A	A	B	B	B	-	A	A	B	B	A	B	A	B	A	A	A	B	B	B	-	-	A	A	A	A
2_0328	2	3H	59.83	A	A	A	B	A	B	A	A	B	A	A	H	A	H	A	A	H	A	A	B	A	A	A	B	B	B	B	B	B	B	B	B	B	B	B	B	B	A	B	A	B	B	B	B	B	B
2_0329	2	6H	59.25	A	B	B	A	A	B	B	B	A	H	H	A	H	H	H	B	H	B	B	A	B	B	A	B	A	A	A	B	B	A	B	A	B	A	B	A	A	B	A	B	B	A	B	A	B	B
2_0332	2	5H	49.16	B	B	B	B	B	A	A	A	B	B	B	B	B	H	H	H	B	A	A	A	B	B	A	A	A	B	A	A	A	B	A	A	A	A	A	A	A	A	B	B	A	A	B	A	A	A
2_0333	2	3H	67.86	A	B	B	A	A	A	B	B	B	H	H	A	H	A	H	H	H	B	B	A	A	B	B	A	A	A	B	A	B	B	A	B	A	B	A	B	A	B	B	B	B	B	A	A	B	A
2_0334	2	5H	159.97	A	A	A	B	A	A	A	B	B	A	A	H	A	A	A	H	H	B	B	A	A	A	B	A	A	A	A	A	A	B	B	A	B	B	A	A	B	B	A	B	A	A	B	A	A	A
2_0340	2	2H	98.74	A	A	A	B	A	B	A	B	B	A	A	H	A	H	A	H	H	A	B	B	A	A	A	B	B	B	B	A	B	A	B	B	B	B	B	B	B	B	B	B	A	B	B	B	B	B
2_0342	2	6H	113.35	B	B	B	B	B	A	-	-	B	B	B	B	B	H	H	B	B	A	-	B	-	B	B	A	B	B	B	B	A	B	A	A	A	A	A	A	A	B	A	B	B	B	A	B	A	B
2_0347	2	5H	121.67	B	B	B	B	B	B	A	B	B	B	B	B	B	B	H	B	B	B	B	B	B	B	B	B	B	B	B	B	B	B	A	A	A	B	B	A	A	B	B	B	B	A	A	A	B	B
2_0349	2	7H	86.84	B	B	B	A	B	A	B	B	B	B	B	H	B	H	B	B	B	A	B	B	B	B	A	B	B	A	B	B	A	B	B	B	B	B	B	B	B	B	B	A	B	B	B	B	B	B
2_0354	2	7H	125.16	B	B	-	B	B	A	B	B	B	B	B	B	B	H	B	B	B	B	-	A	B	B	B	A	A	B	B	B	A	B	B	A	B	B	B	B	B	B	A	B	B	A	B	B	A	A
2_0355	2	6H	120.69	B	B	A	B	B	A	B	B	A	B	H	B	B	H	B	H	A	B	B	B	A	B	A	B	B	A	B	B	B	A	B	A	B	B	B	A	B	B	A	B	B	B	B	A	A	A
2_0356	2	3H	50.85	A	B	B	B	A	B	A	B	B	H	H	H	H	H	A	H	H	A	B	B	A	B	B	B	B	B	B	B	B	B	B	B	B	B	B	B	B	B	B	A	B	B	B	B	B	B
2_0358	2	4H	96.42	A	A	A	A	B	A	A	A	A	A	A	A	H	A	A	A	A	A	A	B	A	A	A	A	A	B	A	A	A	A	B	A	A	A	A	A	B	A	A	A	A	A	A	A	A	A
2_0361	2	4H	68.19	B	B	A	B	A	B	A	A	A	B	H	B	H	B	H	H	H	B	A	B	B	B	A	B	B	B	B	A	B	A	B	A	A	B	B	B	B	A	B	A	A	A	B	B	B	B
2_0362	2	3H	90.52	A	B	B	A	A	B	B	A	A	H	H	A	H	H	H	A	A	A	A	A	A	B	A	A	A	B	A	A	A	A	A	A	A	A	A	A	A	A	A	B	A	A	A	A	B	A
2_0363	2	4H	62.81	A	B	-	B	A	B	B	B	B	H	A	H	H	H	H	H	H	B	B	B	A	B	B	B	B	B	B	B	B	B	B	B	B	B	B	B	B	B	B	B	-	B	B	B	B	B
2_0365	2	7H	162.24	A	B	A	A	A	A	A	B	B	H	A	A	H	A	A	H	H	A	B	B	A	B	B	A	B	A	B	A	A	B	B	B	B	B	A	A	B	B	B	B	A	B	B	B	B	A
2_0366	2	2H	145.69	A	A	A	A	A	A	A	A	A	A	A	A	A	A	A	A	A	-	A	A	A	A	A	A	A	A	A	A	B	A	A	A	A	A	B	B	A	A	A	A	A	A	A	A	A	A
2_0367	2	5H	63.93	B	B	B	A	B	B	B	B	B	B	B	H	B	B	B	B	B	B	B	A	B	B	B	B	A	A	A	B	A	B	A	A	A	A	B	A	A	B	A	B	B	A	A	A	A	A
2_0371	2	1H	17.4	B	A	A	A	A	A	A	A	A	H	H	H	A	H	H	A	A	A	A	A	A	A	A	A	A	A	A	B	A	A	A	A	A	A	A	A	A	A	A	A	B	A	A	A	A	B
2_0372	2	5H	50.53	B	B	B	A	B	A	B	A	A	B	B	H	B	H	B	H	H	B	A	A	B	B	A	A	A	B	A	B	A	A	A	A	A	B	B	B	A	A	A	A	B	A	B	A	A	A
2_0374	2	2H	73.89	A	B	B	A	A	B	A	A	B	H	H	A	H	H	A	A	H	B	A	B	A	B	B	B	B	B	B	B	B	B	B	B	B	B	B	A	B	A	B	B	B	B	B	B	B	B
2_0375	2	5H	139	A	B	A	A	A	B	B	B	B	H	A	A	H	H	H	H	H	B	B	A	A	B	B	B	B	A	B	B	B	B	B	B	B	B	H	A	B	B	A	B	B	B	B	B	B	B
2_0379	2	6H	115.31	B	B	A	B	B	B	A	A	A	B	H	B	B	B	H	H	H	A	A	B	B	B	A	B	B	B	A	A	B	A	B	B	A	B	A	A	B	A	B	A	B	B	B	B	B	B
2_0383	2	1H	134.96	A	A	B	A	A	A	B	B	B	A	H	A	A	A	H	H	H	A	B	A	A	A	A	A	A	B	A	B	A	B	A	A	B	B	A	A	A	B	A	A	B	B	A	A	B	B
2_0384	2	4H	99.36	B	A	A	B	B	B	A	A	A	H	H	B	H	B	H	H	H	A	A	B	B	A	A	B	A	B	B	A	B	A	B	A	A	A	A	B	B	A	A	A	A	A	A	A	A	B
2_0385	2	7H	111.15	B	B	A	A	B	A	B	B	A	B	H	H	B	H	B	B	H	A	B	A	B	B	A	A	A	B	B	B	A	A	B	A	B	B	A	B	B	B	A	A	B	A	B	B	A	B
2_0386	2	5H	24.76	A	A	B	A	A	A	B	B	B	A	H	A	A	A	H	B	B	B	B	A	B	A	B	A	B	B	B	B	A	B	B	A	B	B	A	A	B	B	A	B	B	B	A	A	B	B
2_0388	2	5H	146.55	B	A	A	A	A	A	B	A	A	H	H	H	A	H	B	H	H	A	A	A	B	A	A	A	A	B	A	A	A	B	A	A	A	A	A	A	A	A	A	A	A	A	A	A	A	A
2_0390	2	2H	72.99	B	A	A	B	B	A	B	A	A	H	H	B	H	H	B	H	H	A	A	A	B	A	A	A	A	A	A	A	A	A	A	A	A	A	A	B	A	A	A	A	A	A	A	A	A	A
2_0392	2	5H	60.21	B	A	A	A	B	B	A	A	A	H	H	H	H	B	H	H	H	A	A	A	B	A	A	B	B	B	A	A	B	A	B	B	A	A	A	A	B	A	B	A	B	B	A	A	B	A
2_0394	2	2H	26.63	B	A	-	B	B	B	B	B	B	H	B	B	H	B	B	B	B	B	B	B	B	A	B	B	B	B	B	B	A	B	B	B	B	A	A	B	A	B	B	B	A	B	A	B	B	B
2_0402	2	5H	188.7	A	B	B	A	A	A	B	A	A	H	H	A	H	A	H	A	A	B	A	B	A	B	A	B	B	B	B	B	B	A	B	B	B	B	B	B	B	A	B	A	B	B	B	B	A	B
2_0409	2	3H	143.33	B	B	B	B	B	B	B	B	B	B	B	B	B	B	B	B	B	B	B	B	B	B	B	A	A	B	B	B	B	B	A	A	A	A	B	B	A	B	A	B	B	A	A	A	B	A
2_0410	2	3H	39.92	A	A	A	B	A	B	A	A	A	A	A	H	A	H	A	A	A	A	A	B	A	A	A	B	B	A	A	A	A	A	A	A	A	B	A	A	A	A	A	A	A	A	A	A	B	B
2_0411	2	4H	30.37	B	B	-	A	B	A	B	B	B	B	B	H	B	H	B	B	B	B	B	B	B	B	B	A	A	B	B	B	B	B	B	B	B	B	A	B	B	B	B	B	B	A	B	A	B	B
2_0412	2	4H	64.64	A	A	B	A	A	A	B	B	B	A	H	A	A	A	H	H	H	B	B	A	A	A	B	A	A	B	A	B	B	B	A	B	B	A	B	B	A	B	A	B	B	B	A	A	A	B
2_0414	2	7H	147.58	A	A	B	A	A	A	A	B	B	A	H	A	A	A	A	H	B	B	B	A	A	A	B	A	A	A	A	B	A	B	A	A	A	A	A	B	A	B	A	B	A	A	A	A	A	A
2_0415	2	6H	15.81	A	B	B	B	B	A	B	B	A	B	H	H	B	A	H	B	H	B	B	A	B	B	A	A	A	B	A	B	A	B	A	B	A	A	B	B	A	A	A	A	B	A	A	A	A	A
2_0417	2	2H	68.07	A	B	B	A	A	B	B	A	B	H	H	A	H	H	H	A	H	A	A	B	A	B	B	B	B	B	B	B	B	B	B	B	B	B	B	A	B	A	B	B	B	B	B	B	B	B
2_0419	2	2H	85.52	A	B	A	A	A	B	B	B	B	H	A	A	H	H	H	H	H	A	A	A	A	B	B	A	A	A	A	A	A	B	A	A	A	A	B	B	A	A	A	A	B	A	A	A	A	A
2_0422	2	4H	28	B	B	A	A	B	A	B	A	B	B	H	H	B	H	B	H	B	B	B	A	B	B	B	A	A	B	A	B	A	B	A	A	A	A	A	A	A	A	A	B	B	A	A	A	A	A
2_0427	2	1H	42.42	B	A	B	A	B	A	B	A	B	H	B	H	H	H	B	A	H	A	A	A	A	A	B	A	A	A	A	B	A	B	A	A	A	A	A	B	A	A	A	A	B	A	A	A	A	A
2_0428	2	3H	67.86	A	A	A	A	A	A	A	B	B	A	A	A	A	A	A	H	H	B	B	A	A	A	A	A	A	A	B	A	B	B	A	B	A	B	A	B	A	B	B	B	B	B	A	A	B	A
2_0432	2	1H	62.05	A	B	A	A	B	B	A	A	A	H	A	A	B	H	A	H	H	A	A	B	B	B	A	B	B	A	B	B	B	A	B	B	B	B	B	B	B	A	B	B	B	B	B	B	B	B
2_0434	2	1H	89.77	A	A	-	B	A	B	A	A	A	A	A	H	A	H	A	A	A	A	A	B	A	A	A	B	A	A	B	A	B	A	B	A	B	B	B	A	B	A	A	A	A	A	B	B	B	B
2_0439	2	3H	67.27	A	A	A	A	A	A	A	B	B	A	A	A	A	A	A	H	H	B	B	A	A	A	A	A	A	A	B	A	B	B	A	B	A	B	A	B	A	B	B	B	B	B	A	A	B	A
2_0441	2	5H	54.77	A	B	B	B	A	A	B	A	A	H	H	H	H	A	H	A	A	B	A	A	A	B	A	A	A	A	A	A	A	A	A	A	A	B	A	B	A	A	A	A	B	A	A	A	A	A
2_0442	2	2H	73.89	B	A	B	B	B	A	B	B	A	H	B	B	H	H	B	B	H	A	B	A	B	A	A	A	A	A	A	A	A	A	A	A	A	A	A	B	A	B	A	A	A	A	A	A	A	A
2_0444	2	3H	68.51	B	A	B	B	B	B	B	B	B	H	B	B	H	B	B	B	B	B	B	B	B	A	A	B	B	B	B	B	B	B	B	B	B	B	B	B	B	B	B	B	B	B	B	B	B	B
2_0449	2	5H	90.07	A	A	B	A	B	B	B	A	A	A	H	A	H	H	H	A	A	B	A	B	A	A	A	A	A	A	B	B	B	A	A	B	A	A	B	B	B	A	A	A	B	A	B	A	A	B
2_0450	2	4H	64	B	B	B	B	B	B	B	A	B	B	B	B	B	B	B	H	B	A	B	B	B	B	B	B	B	B	B	B	A	B	B	A	A	B	B	B	B	A	B	B	B	A	B	B	B	A
2_0451	2	4H	79.47	B	B	B	B	B	B	B	B	B	B	B	B	B	B	B	B	B	B	B	A	B	B	B	B	A	B	B	B	B	B	A	B	B	B	B	B	A	B	B	B	B	B	A	B	A	B
2_0452	2	7H	146.27	B	B	A	B	B	B	A	A	A	B	H	B	B	B	H	H	A	A	A	B	B	B	A	A	A	B	B	A	B	A	B	A	A	A	B	B	B	A	A	B	A	A	B	A	B	A
2_0453	2	4H	71.71	B	A	A	A	B	A	B	A	A	H	H	H	H	H	B	H	H	B	A	A	B	A	A	A	B	B	A	B	A	A	A	A	A	A	A	B	A	A	B	A	B	B	A	B	A	A
2_0455	2	3H	29.75	A	A	A	A	A	A	B	B	B	A	A	A	A	A	H	H	H	A	B	A	A	A	B	A	A	A	A	A	A	B	A	A	B	A	A	A	A	B	A	A	B	A	A	A	A	A
2_0458	2	2H	68.07	A	B	B	A	A	B	B	A	B	H	H	A	H	H	H	A	H	A	A	B	A	B	B	B	B	B	B	B	B	B	B	B	B	B	B	A	B	A	B	A	B	B	B	B	B	B
2_0460	2	7H	82.2	B	B	B	B	A	B	B	B	B	B	B	B	H	B	B	B	B	B	B	B	B	B	B	B	B	B	B	B	B	B	B	B	B	B	B	B	B	B	B	B	A	B	B	B	B	B
2_0461	2	5H	42.41	B	A	B	A	B	B	B	B	B	H	B	H	H	B	B	B	B	A	B	B	B	A	B	B	B	B	B	B	B	B	B	B	B	A	A	A	B	B	B	B	A	B	A	B	B	B
2_0465	2	6H	93.44	B	B	B	B	B	B	A	B	B	B	B	B	B	B	H	B	B	B	B	B	B	B	B	B	B	B	B	A	B	B	B	B	A	A	B	B	A	B	B	B	B	A	B	A	A	B
2_0467	2	6H	118.15	A	A	A	A	A	A	A	A	A	A	A	A	A	A	A	A	A	A	A	B	A	A	A	B	B	A	B	A	A	A	A	A	A	B	A	A	A	A	B	A	A	B	A	A	A	A
2_0468	2	6H	76.03	B	B	B	B	B	B	B	A	B	B	B	B	B	B	B	H	B	B	A	A	B	B	A	B	A	B	B	B	B	B	A	A	A	A	A	B	A	A	A	A	B	A	A	A	B	B
2_0472	2	4H	64	A	A	A	A	A	A	A	B	B	A	A	A	A	A	A	H	H	B	A	A	A	A	A	A	A	A	A	A	B	B	A	B	B	A	A	A	A	B	A	B	A	B	A	A	A	B
2_0475	2	1H	93.48	B	B	-	A	B	A	B	A	A	B	B	H	B	H	B	H	H	A	A	A	B	B	A	A	A	B	A	B	A	A	A	A	A	A	B	B	A	B	A	A	B	A	A	A	A	A
2_0476	2	2H	67.08	A	A	A	A	A	A	A	B	B	A	A	A	A	A	A	H	H	A	B	A	A	A	B	B	A	A	A	A	B	B	A	A	A	A	A	A	A	B	B	A	A	A	A	B	A	A
2_0482	2	4H	69.24	B	A	B	A	A	A	A	A	A	H	B	H	A	H	H	H	H	B	A	A	B	A	A	A	A	B	A	A	B	A	A	A	A	B	B	B	A	A	A	A	A	A	A	A	A	B
2_0485	2	7H	91.67	A	A	B	A	B	A	A	A	A	A	H	A	H	A	A	A	A	A	A	A	A	A	A	A	A	B	A	A	A	A	A	A	A	A	A	B	A	A	A	A	A	A	A	A	A	A
2_0486	2	3H	66.62	A	B	A	B	A	A	B	A	B	H	A	H	H	A	H	A	H	A	A	B	A	B	B	B	B	A	A	A	A	B	B	A	B	A	B	A	B	A	A	A	A	A	B	B	A	B
2_0487	2	5H	130.32	A	A	A	A	A	B	A	B	B	A	A	A	A	H	A	H	H	A	B	A	A	A	B	A	A	A	A	A	A	B	A	B	A	A	A	A	A	B	A	A	A	A	A	A	A	A
2_0488	2	6H	84.47	B	A	B	B	B	A	B	B	B	H	B	B	H	H	B	H	H	A	B	B	A	A	B	A	B	A	B	A	A	B	B	B	B	B	B	B	B	B	B	B	A	B	B	B	A	B
2_0493	2	6H	1.03	B	B	B	B	B	B	B	B	B	B	B	B	B	B	B	B	B	B	B	B	B	B	B	A	A	B	B	B	B	B	B	A	B	A	A	B	B	B	B	B	A	B	A	B	A	B
2_0494	2	2H	155.68	B	A	B	A	B	A	B	B	B	H	B	H	H	H	B	H	H	B	B	A	A	A	B	A	A	B	A	B	A	B	B	A	A	A	A	A	B	B	B	B	B	A	A	A	A	A
2_0495	2	7H	18.73	A	A	B	B	A	B	B	B	B	A	H	H	A	H	H	H	H	B	B	B	A	A	B	B	A	A	B	A	B	B	B	B	A	A	B	B	B	B	A	B	A	A	B	B	B	B
2_0496	2	4H	56.22	A	A	A	A	A	B	A	A	A	A	A	A	A	H	A	A	A	A	-	A	A	A	A	B	B	A	A	A	B	A	B	A	A	B	A	A	B	A	B	A	A	A	A	B	B	B
2_0500	2	2H	63.55	A	B	B	B	A	B	B	A	B	H	H	H	H	H	H	A	H	A	A	B	A	B	B	B	B	B	B	B	B	B	B	B	B	B	B	A	B	A	B	B	B	B	B	B	B	B
2_0501	2	5H	51.51	A	B	B	A	A	A	A	B	B	H	H	A	H	A	A	H	H	B	B	A	A	B	B	A	A	A	A	A	A	B	A	A	A	A	A	A	A	B	B	B	A	B	A	A	A	A
2_0502	2	1H	2.55	A	B	A	A	A	A	A	B	B	H	A	A	H	A	A	B	B	A	B	A	B	B	B	A	A	A	A	A	A	B	A	B	A	A	A	A	A	A	B	B	A	B	A	B	B	A
2_0504	2	7H	158.84	B	B	B	A	B	A	B	B	B	B	B	H	B	H	B	B	B	B	B	B	B	B	B	A	B	B	B	B	A	B	B	B	B	B	B	B	B	B	B	B	B	B	B	B	B	B
2_0511	2	2H	137.03	A	B	A	A	A	A	A	B	A	H	A	A	H	A	A	B	H	A	A	B	B	B	A	B	B	B	B	A	B	A	B	B	B	A	B	A	B	A	B	A	A	B	B	B	A	B
2_0515	2	4H	112.22	A	B	B	B	A	B	A	B	B	H	H	H	H	H	A	B	B	B	B	B	B	B	B	B	B	B	A	B	B	B	B	B	B	B	B	A	B	B	B	B	B	B	B	B	B	B
2_0521	2	3H	86.03	B	A	A	B	B	B	A	B	B	H	H	B	H	B	H	B	B	A	B	B	B	A	B	B	B	B	B	B	B	B	B	B	B	B	B	B	B	B	B	A	B	B	B	B	B	B
2_0523	2	3H	125.11	B	B	B	A	B	A	B	B	B	B	B	H	B	H	B	B	B	A	-	B	B	B	B	A	A	B	B	A	A	B	B	A	B	B	A	B	B	B	B	B	B	B	B	B	B	B
2_0524	2	5H	42.41	A	A	B	A	A	A	A	A	A	A	H	A	A	A	A	A	A	B	A	A	A	A	A	A	A	A	A	A	A	A	A	A	A	A	A	A	A	A	A	A	A	B	A	A	A	A
2_0526	2	5H	86.08	A	A	A	B	A	A	A	A	A	A	A	H	A	A	A	A	A	A	A	A	A	A	A	A	B	A	A	A	A	A	A	A	A	B	A	A	A	A	B	A	B	A	A	A	A	A
2_0527	2	3H	142.17	A	B	B	B	A	B	A	B	B	H	H	H	H	H	A	H	H	A	B	B	A	B	B	B	B	A	A	A	B	B	B	B	B	B	A	A	B	B	B	B	B	B	B	B	A	B
2_0528	2	2H	84.35	B	A	A	A	A	B	A	A	A	H	H	H	A	B	H	H	H	A	A	A	B	A	A	A	A	A	A	A	A	A	A	A	A	A	A	A	A	A	A	A	A	A	A	A	A	A
2_0529	2	3H	11.01	B	B	B	B	B	A	B	B	B	B	B	B	B	H	B	H	H	A	A	A	A	B	A	B	B	B	B	B	B	B	B	B	B	A	B	B	B	B	B	B	B	A	B	B	A	A
2_0531	2	6H	111.08	B	B	B	B	B	B	A	B	B	B	B	B	B	B	H	B	B	B	B	A	B	B	B	B	A	B	B	B	B	B	B	B	B	B	B	B	B	B	A	A	B	A	B	A	B	A
2_0532	2	2H	72.99	B	A	A	B	B	A	B	A	B	H	H	B	H	H	B	H	B	A	A	A	B	A	B	A	A	A	A	A	A	B	A	A	A	A	A	B	A	A	A	A	A	A	A	A	A	A
2_0534	2	7H	4.5	A	A	A	A	A	A	A	B	A	A	A	A	A	A	A	H	A	A	A	A	A	A	A	A	A	A	B	B	B	A	B	A	B	B	A	A	B	B	A	A	A	A	A	B	B	B
2_0536	2	5H	168.44	A	B	A	A	A	A	A	B	A	H	A	A	H	A	A	H	A	A	A	A	A	B	B	A	A	A	A	A	A	A	B	A	B	A	A	A	B	B	A	A	A	A	B	A	A	A
2_0537	2	6H	142.2	B	A	A	A	A	B	A	A	A	H	H	H	A	B	H	A	A	A	A	A	A	A	A	A	A	B	A	A	B	A	A	A	A	A	B	A	A	A	A	A	A	A	A	A	A	B
2_0545	2	5H	154.51	A	A	A	A	A	A	A	A	A	A	A	A	A	A	A	A	A	A	A	B	A	A	A	A	B	B	B	A	B	A	A	B	A	A	B	B	A	A	B	A	A	B	A	B	B	B
2_0546	2	5H	163.72	A	A	B	A	A	B	B	A	A	A	H	A	A	H	H	A	A	B	A	A	A	A	A	B	A	A	B	B	B	A	A	A	A	A	A	A	A	A	B	B	B	A	A	A	A	A
2_0549	2	5H	95.11	B	B	B	A	B	A	B	B	B	B	B	H	B	H	B	B	B	B	B	A	B	B	B	A	A	B	A	A	B	B	A	B	A	A	B	B	A	B	A	B	A	B	A	A	A	A
2_0550	2	1H	90.31	B	A	A	A	B	A	A	A	A	H	H	H	H	H	H	H	H	A	A	A	B	A	A	A	A	B	A	B	A	A	A	A	A	A	A	B	A	A	A	A	A	A	A	A	A	A
2_0551	2	5H	138.25	B	A	B	B	B	B	B	B	A	H	B	B	H	B	B	B	H	B	B	B	B	A	A	B	B	B	A	B	A	A	A	B	A	A	A	B	A	A	A	B	A	B	A	B	B	B
2_0552	2	3H	26.23	A	A	B	A	A	A	A	B	B	A	H	A	A	A	A	H	H	B	B	A	A	A	B	A	A	A	A	A	A	B	A	A	B	A	A	A	A	B	B	B	A	A	A	A	A	A
2_0553	2	5H	1.91	A	A	A	B	A	B	A	B	A	A	A	H	A	H	A	H	A	A	A	B	A	A	A	B	B	A	B	A	B	A	B	B	B	B	A	A	B	B	B	A	A	B	B	B	B	B
2_0557	2	4H	20.87	A	B	B	B	A	B	B	B	B	H	H	H	H	H	H	H	H	B	-	B	A	B	B	A	B	A	A	B	B	B	A	B	A	B	A	A	A	B	A	B	B	B	A	B	A	B
2_0558	2	6H	122.14	B	B	-	B	B	B	B	B	A	B	-	B	B	B	B	B	H	B	B	B	B	B	A	B	B	A	B	B	B	A	B	A	A	B	A	B	B	B	B	B	B	B	B	A	A	A
2_0560	2	5H	156.27	B	B	A	B	B	B	B	A	A	B	H	B	B	B	B	H	H	B	B	B	B	B	A	B	B	B	B	B	B	A	A	B	A	A	B	B	A	A	B	B	B	B	A	B	B	B
2_0561	2	2H	169.66	B	A	A	B	B	A	A	B	B	H	H	B	H	H	H	B	B	A	B	B	B	A	B	A	A	B	A	A	A	B	B	A	A	B	A	A	B	A	A	A	A	A	B	A	A	A
2_0562	2	2H	10.86	B	B	B	B	B	B	B	B	A	B	B	B	B	B	B	B	H	B	A	B	B	B	A	B	A	B	A	B	A	B	B	B	A	A	B	A	A	B	B	A	B	B	A	B	A	B
2_0563	2	2H	10.07	A	A	B	B	B	A	B	B	B	A	H	H	H	A	H	B	H	A	-	B	B	A	B	A	A	B	A	A	A	B	B	A	A	A	A	A	A	B	B	B	A	B	A	B	A	B
2_0566	2	3H	87.15	A	B	B	B	A	A	B	B	B	H	H	H	H	A	H	H	H	B	B	B	A	B	B	B	B	A	B	B	B	B	B	B	B	B	A	B	B	B	B	B	B	B	B	B	A	B
2_0570	2	7H	112.35	A	A	A	B	B	A	A	A	B	A	A	H	H	A	A	H	B	A	B	B	B	A	B	B	B	B	B	B	B	B	A	B	A	B	B	B	A	A	B	A	A	B	A	A	B	A
2_0571	2	5H	38.78	B	B	B	A	B	B	B	B	B	B	B	H	B	B	B	B	B	B	B	B	B	B	B	B	B	B	B	B	B	B	B	B	B	B	A	A	B	B	B	B	B	B	A	B	B	B
2_0572	2	6H	59.25	B	B	A	B	B	A	A	B	B	B	H	B	B	H	H	H	H	A	-	B	A	B	B	A	B	B	B	B	A	B	A	B	A	B	B	B	B	B	B	B	B	B	A	B	A	A
2_0573	2	5H	152.93	B	B	A	B	B	B	A	B	B	B	H	B	B	B	H	B	B	B	B	B	B	B	B	B	B	B	B	B	B	B	B	B	B	B	B	B	B	B	B	B	B	B	B	B	A	B
2_0577	2	6H	80.06	A	A	A	A	A	A	A	A	A	A	A	A	A	A	A	A	A	A	A	A	A	A	A	A	A	A	B	A	A	A	B	A	B	A	B	B	A	A	A	A	A	A	A	A	A	B
2_0580	2	4H	79.47	B	A	B	B	B	A	B	B	B	H	B	B	H	H	B	B	B	B	B	A	B	A	B	A	A	B	A	B	A	B	A	B	B	A	A	A	A	B	B	B	B	B	A	B	A	A
2_0582	2	5H	6.36	A	A	B	A	A	A	A	B	A	A	H	A	A	A	A	B	H	A	A	B	B	A	A	A	B	B	A	B	A	A	A	A	A	B	A	A	A	B	B	A	A	A	A	B	A	B
2_0583	2	3H	66.62	A	B	B	B	A	A	B	A	A	H	H	H	H	A	H	A	A	A	A	B	A	B	A	B	B	A	A	A	A	A	B	A	B	A	B	A	B	A	A	A	A	A	B	B	A	B
2_0585	2	2H	72.03	B	A	A	B	B	A	B	A	A	H	H	B	H	H	B	H	H	A	A	A	B	A	A	A	A	A	A	A	A	A	A	A	A	A	A	B	A	A	A	A	B	A	A	A	A	B
2_0586	2	7H	157.44	B	B	B	B	B	B	A	B	A	-	B	B	B	B	H	B	H	B	B	B	-	B	B	B	B	B	B	B	B	A	B	B	B	B	B	A	B	B	B	B	B	B	B	B	B	B
2_0590	2	2H	154.65	B	B	A	A	A	B	A	A	A	B	H	H	H	B	H	H	H	A	A	B	B	B	A	B	B	A	B	B	B	A	A	B	B	A	B	A	A	A	A	A	A	B	B	B	B	B
2_0594	2	1H	139.6	B	B	B	B	A	B	A	A	A	B	B	B	H	B	H	H	H	B	B	B	B	B	A	B	B	B	B	A	B	A	B	B	A	A	B	B	B	A	B	B	A	B	B	B	B	A
2_0595	2	3H	14.91	B	A	B	B	B	A	A	B	B	H	B	B	H	H	H	B	B	B	B	A	B	A	B	A	B	B	B	A	A	B	B	B	B	A	B	B	B	B	A	B	A	A	B	A	A	A
2_0597	2	3H	91.19	A	B	B	A	A	B	B	A	A	H	H	A	H	H	H	A	A	B	A	A	A	B	A	A	A	B	A	B	A	A	A	A	A	A	A	A	A	A	A	B	A	A	A	A	B	A
2_0600	2	6H	59.25	B	B	B	A	A	B	B	B	B	B	H	H	H	B	B	B	B	B	B	A	B	B	B	B	A	A	A	B	B	B	B	A	B	A	B	A	A	B	A	B	A	A	B	A	B	B
2_0602	2	2H	60.89	A	A	B	A	A	B	B	B	B	A	H	A	A	H	H	H	H	A	A	A	A	A	B	B	A	A	B	A	A	B	B	B	B	A	A	A	A	A	A	A	A	A	A	B	B	A
2_0603	2	1H	138.86	A	A	A	B	A	B	B	B	B	A	A	H	A	H	H	H	H	A	B	B	A	A	B	B	B	A	B	A	B	B	B	B	A	A	B	B	B	B	B	B	A	B	B	B	B	A
2_0605	2	3H	171.65	B	B	B	B	B	A	B	B	B	B	B	B	B	H	B	H	H	B	B	B	A	B	B	A	B	A	A	A	A	B	A	B	A	B	B	B	A	B	B	B	B	A	A	A	A	B
2_0606	2	4H	28	B	B	B	A	B	A	B	A	B	B	B	H	B	H	B	H	B	B	B	A	B	B	B	A	A	B	A	B	A	B	A	A	A	A	A	A	A	A	A	B	B	A	A	A	A	A
2_0607	2	3H	32.92	A	A	B	A	A	A	A	B	B	A	H	A	A	A	A	H	H	B	-	B	A	A	B	A	B	A	B	A	B	B	B	A	B	B	A	A	B	B	B	B	A	B	B	B	A	A
2_0610	2	4H	61.56	B	A	A	A	B	A	B	A	A	H	H	H	H	H	B	H	H	A	A	A	B	A	B	A	A	B	A	B	A	A	A	A	A	A	B	B	A	A	A	A	B	A	A	A	A	A
2_0612	2	3H	139.66	B	B	B	B	B	B	B	B	B	B	B	B	B	B	B	B	B	B	B	B	B	B	B	A	B	B	B	B	B	B	A	B	B	A	B	B	A	B	B	B	B	B	A	B	B	A
2_0617	2	1H	27.12	A	B	B	B	A	B	B	B	A	H	H	H	H	H	H	B	H	B	B	A	B	B	A	A	B	B	B	A	B	B	B	B	B	B	B	B	B	B	B	B	A	B	B	B	B	B
2_0620	2	6H	78.52	B	B	-	B	B	B	B	A	A	B	B	B	B	B	B	H	H	B	A	A	B	B	B	B	A	B	B	B	B	B	B	A	B	A	B	B	A	A	A	A	B	A	A	A	B	B
2_0625	2	1H	110.08	B	A	A	B	B	B	B	A	A	H	H	B	H	B	B	H	H	B	A	B	B	A	A	A	A	B	A	B	A	A	B	B	A	B	B	B	B	A	A	A	A	A	B	B	B	B
2_0626	2	3H	109.43	B	A	A	A	B	A	A	B	B	H	H	H	H	H	H	B	B	A	A	A	B	A	B	A	A	A	A	A	A	B	A	A	A	A	A	A	A	A	A	A	A	A	A	A	A	A
2_0628	2	3H	108.7	A	A	A	A	A	B	A	B	B	A	A	A	A	H	A	H	H	A	B	B	A	A	B	B	B	B	A	B	B	B	B	A	B	B	B	A	B	B	A	B	A	B	B	B	B	B
2_0629	2	5H	114.82	B	B	B	B	B	B	B	B	B	B	B	B	B	B	B	B	B	B	B	B	B	B	B	B	B	A	B	B	B	B	B	B	B	B	A	B	B	B	B	B	B	B	B	B	B	B
2_0631	2	2H	67.08	A	A	B	A	A	A	A	B	B	A	H	A	A	A	A	H	H	A	B	A	A	A	B	A	A	B	A	B	A	B	A	A	A	A	A	A	A	B	A	B	A	A	A	A	A	A
2_0636	2	6H	77.53	B	A	A	B	A	A	B	A	B	H	H	B	A	H	B	A	B	-	A	A	-	A	A	A	A	A	B	A	A	B	A	A	A	A	B	B	A	A	A	A	A	A	A	A	A	B
2_0637	2	5H	115.76	B	B	B	A	B	B	B	B	B	B	B	H	B	B	B	B	B	B	B	B	B	B	B	B	B	B	B	B	B	B	B	A	B	B	B	B	B	B	B	B	B	B	B	B	B	A
2_0639	2	3H	71.26	B	B	A	B	B	A	B	A	A	B	H	B	B	H	B	H	H	A	B	B	B	B	B	B	B	A	B	B	B	A	B	B	B	B	B	B	B	A	B	B	B	B	B	B	B	B
2_0642	2	1H	62.6	B	A	B	A	A	A	A	B	B	H	B	H	A	H	H	H	H	A	B	A	A	A	B	A	A	A	A	A	A	B	A	A	A	A	A	A	A	B	A	A	A	A	A	A	A	A
2_0644	2	5H	164.15	B	B	A	A	B	A	A	B	B	B	H	H	B	H	H	B	B	A	B	B	B	B	B	A	A	B	A	A	A	B	B	A	B	A	B	B	B	B	A	A	A	A	B	A	A	B
2_0645	2	5H	74.83	A	B	A	A	A	B	A	B	B	H	A	A	H	H	A	H	H	A	B	B	A	B	B	B	A	B	B	A	B	B	B	A	B	A	B	A	A	B	A	B	A	B	A	B	B	A
2_0646	2	5H	157.61	B	B	A	B	A	B	B	A	B	B	H	B	H	B	B	H	B	B	A	A	B	B	B	B	B	A	B	B	B	B	B	B	B	B	B	B	B	A	A	B	A	B	B	A	A	A
2_0647	2	3H	43.96	A	B	B	A	B	A	B	B	B	H	H	A	B	A	H	B	B	B	B	B	B	B	B	B	B	A	B	B	A	B	A	B	B	B	B	A	A	B	B	B	B	B	A	A	B	B
2_0650	2	3H	135.43	A	B	A	B	A	A	B	A	A	H	A	H	H	A	H	A	A	B	A	B	A	B	A	B	A	B	A	B	A	A	B	B	B	B	B	B	B	A	A	A	B	B	B	B	A	B
2_0651	2	6H	58.48	A	A	B	A	A	B	A	A	B	A	H	A	A	H	A	H	B	A	A	A	B	A	B	B	A	A	A	B	B	B	B	B	B	A	B	A	A	A	A	B	B	A	B	A	B	B
2_0652	2	7H	111.15	B	A	B	B	B	A	B	B	B	H	B	B	H	H	B	B	B	B	B	B	B	A	B	B	B	B	B	B	B	B	B	B	B	A	B	A	B	B	B	B	B	B	B	B	B	B
2_0653	2	5H	121.67	A	A	B	A	A	A	B	B	B	A	H	A	A	A	H	H	H	B	B	A	A	A	B	B	B	A	B	B	A	B	B	B	B	B	A	A	B	B	B	B	A	B	B	B	B	A
2_0654	2	6H	95.7	A	A	A	A	A	A	A	A	A	A	A	A	A	A	A	A	A	A	A	A	A	A	A	A	A	B	A	A	A	A	A	A	A	A	A	B	A	A	A	A	A	A	A	A	A	A
2_0656	2	6H	58.48	B	B	B	A	A	B	B	B	B	B	H	H	H	B	B	B	B	B	B	A	B	B	B	B	A	A	A	B	B	B	B	B	B	B	B	B	B	B	B	B	B	B	B	B	B	B
2_0657	2	1H	82.09	B	A	A	A	A	A	A	A	A	H	H	H	A	H	H	H	H	A	A	A	B	A	A	A	A	A	A	A	A	A	A	A	A	A	A	A	A	A	A	A	A	A	A	A	A	A
2_0659	2	3H	102.12	A	B	B	B	A	B	A	B	B	H	H	H	H	H	A	H	H	A	B	A	A	B	B	B	B	B	B	A	B	B	B	B	B	B	A	B	B	B	B	A	A	B	B	B	B	B
2_0660	2	1H	42.42	A	B	A	B	A	A	A	A	A	H	A	H	H	A	A	H	H	A	A	B	B	B	A	B	B	B	B	B	A	A	B	B	B	B	B	A	B	A	B	A	A	B	B	B	B	A
2_0667	2	2H	83.7	A	B	A	B	A	A	B	A	A	H	A	H	H	A	H	A	A	B	A	B	A	B	B	B	B	A	B	B	B	A	B	B	B	B	A	A	B	B	B	A	B	B	B	B	B	B
2_0668	2	4H	145.7	B	B	B	B	B	B	B	B	B	B	B	B	B	B	B	B	B	B	B	B	B	B	B	B	B	A	B	B	B	B	B	B	B	B	B	B	B	B	B	B	B	B	B	B	B	B
2_0669	2	2H	68.56	A	B	B	A	A	B	B	A	A	H	H	A	H	H	H	A	A	A	A	B	A	B	A	B	B	B	B	B	B	A	B	B	B	B	B	A	B	A	B	A	A	B	B	B	B	A
2_0670	2	4H	90.11	B	A	A	B	A	A	B	A	A	H	H	B	A	H	B	A	H	A	A	B	A	A	A	A	A	B	A	A	A	A	A	A	A	A	B	A	A	A	A	A	A	A	A	A	A	A
2_0671	2	7H	64.98	B	A	A	A	B	B	B	A	A	H	H	H	H	B	B	H	H	A	A	A	B	A	A	B	B	B	B	B	B	A	B	A	B	B	B	A	B	A	B	A	B	B	B	B	B	B
2_0674	2	2H	55.46	A	A	A	B	B	B	A	B	B	A	A	H	H	H	A	H	H	B	B	A	A	A	B	B	A	A	B	B	B	B	B	B	B	B	A	B	B	B	A	B	A	B	B	B	B	A
2_0676	2	5H	141.88	A	B	B	B	A	B	A	B	B	H	H	H	H	H	A	H	H	B	B	A	A	B	B	B	B	A	B	A	B	B	B	B	B	B	A	B	B	B	A	B	A	B	B	B	B	B
2_0680	2	4H	28.75	A	A	B	B	B	B	A	B	B	A	H	H	H	H	A	H	H	A	B	B	A	A	B	B	B	A	B	A	B	B	B	B	B	B	B	B	B	B	B	B	A	B	B	B	B	B
2_0681	2	2H	169.66	A	A	A	A	A	A	A	A	A	A	A	A	A	A	A	A	A	B	B	A	A	A	B	A	A	A	A	B	A	A	B	A	A	B	A	A	B	A	A	A	A	A	B	A	A	A
2_0686	2	5H	163.72	B	A	B	B	B	A	A	B	B	H	B	B	H	H	H	B	B	A	B	B	B	A	B	A	B	B	A	A	A	B	B	B	B	B	A	A	B	B	A	A	A	B	B	B	A	B
2_0687	2	6H	139.09	B	B	B	A	B	B	B	A	B	B	B	H	B	B	B	H	B	B	B	A	B	B	A	A	A	B	B	B	B	B	A	A	A	A	B	B	A	A	B	B	B	B	A	A	A	A
2_0689	2	4H	93.08	A	-	-	A	B	B	-	A	B	A	A	A	B	H	A	H	B	A	A	A	B	-	B	B	A	A	B	A	B	B	B	A	A	B	B	A	B	A	A	B	B	B	B	B	B	B
2_0690	2	2H	78.54	A	A	B	A	B	A	A	B	B	A	H	A	H	A	A	H	H	B	-	A	A	A	B	A	A	A	A	A	A	B	A	A	A	A	A	A	A	B	A	A	A	A	A	A	A	A
2_0691	2	7H	143.13	A	A	A	A	A	A	A	A	A	A	A	A	A	A	A	A	A	A	A	A	A	A	A	B	B	A	A	A	A	A	B	B	B	B	A	A	A	A	B	A	A	B	A	B	A	B
2_0694	2	3H	84.98	B	A	B	B	B	B	B	B	B	H	B	B	H	B	B	B	B	A	B	A	B	A	B	B	A	B	A	B	B	B	B	A	B	A	B	B	B	B	A	A	B	B	B	B	B	A
2_0695	2	3H	87.8	A	B	A	B	A	B	A	B	B	H	A	H	H	H	A	H	H	B	B	B	A	B	B	A	B	A	B	B	B	B	A	B	A	B	B	A	A	B	B	B	B	A	A	A	B	B
2_0697	2	5H	41.87	B	A	B	A	B	B	B	B	B	H	B	H	H	B	B	B	B	B	B	B	B	A	B	B	B	B	B	B	B	B	B	B	B	A	A	A	B	B	B	B	B	B	A	B	B	B
2_0698	2	1H	42.42	A	B	A	B	A	B	B	B	B	H	A	H	H	H	H	B	B	B	B	B	B	B	A	B	B	B	B	A	B	B	B	B	B	B	B	B	B	B	B	B	B	B	B	B	B	B
2_0699	2	2H	91.11	A	A	B	A	A	B	A	B	B	A	H	A	A	H	A	H	H	B	-	B	A	A	B	A	B	A	B	A	B	B	B	A	A	B	A	A	B	B	A	A	A	A	A	A	B	A
2_0700	2	5H	42.41	B	A	B	A	B	B	B	B	B	H	B	H	H	B	B	B	B	B	B	B	-	A	B	B	B	B	B	B	B	B	B	B	B	A	A	A	B	B	B	B	A	B	A	B	B	B
2_0701	2	4H	133.52	A	A	A	A	A	B	B	B	B	A	A	A	A	H	H	H	H	A	B	A	A	A	B	B	B	A	B	A	B	B	B	B	B	B	B	B	B	B	B	B	B	B	B	B	B	B
2_0704	2	3H	76.43	B	A	A	A	B	B	A	A	A	H	H	H	H	B	H	H	H	A	A	A	B	A	A	A	A	B	A	A	A	A	A	A	A	A	A	B	A	A	A	A	A	B	A	A	A	A
2_0707	2	6H	49.67	B	B	A	A	A	B	A	B	B	B	A	H	H	B	H	H	H	A	A	A	A	B	B	B	A	B	B	B	B	B	A	A	A	A	B	B	A	B	A	B	B	A	A	A	B	B
2_0708	2	5H	42.41	A	A	A	A	A	A	A	A	A	A	A	A	A	A	A	A	A	A	A	A	A	A	A	A	A	A	A	A	A	A	A	A	A	A	A	A	A	A	A	A	A	A	A	A	A	A
2_0709	2	6H	74.65	A	A	A	B	A	B	A	A	A	H	H	H	A	H	A	A	A	A	A	A	A	A	A	B	A	A	B	A	B	A	A	A	A	A	A	B	A	A	A	A	A	A	A	A	A	B
2_0710	2	7H	3.49	B	A	A	A	B	A	A	A	A	H	H	H	H	H	H	A	A	A	A	A	A	A	A	A	A	B	B	A	A	A	A	A	A	A	A	A	A	A	A	A	B	A	A	A	A	A
2_0712	2	1H	20.33	A	B	B	A	B	A	B	B	B	H	H	A	B	A	H	H	H	B	B	B	A	B	B	A	B	A	A	A	A	B	A	A	B	A	B	A	A	B	A	A	A	A	A	A	A	B
2_0713	2	5H	56.77	A	B	B	A	A	A	B	B	B	H	H	A	H	A	H	H	H	A	B	A	A	B	B	A	A	B	A	B	A	B	A	A	A	B	B	B	B	B	B	B	B	A	A	A	B	A
2_0714	2	6H	75.28	B	A	B	A	B	B	A	A	A	A	H	H	H	B	H	A	A	A	A	A	A	A	A	B	A	B	A	A	B	A	A	A	A	A	A	A	A	A	A	A	A	A	A	A	B	A
2_0715	2	2H	151.92	B	A	B	A	B	A	A	B	B	H	B	H	H	H	H	H	H	B	B	A	A	A	B	A	A	B	A	A	A	B	B	A	A	A	A	A	B	B	A	B	A	A	A	A	A	A
2_0718	2	4H	90.77	-	A	B	B	A	A	-	-	B	-	-	B	A	H	B	H	-	-	A	-	-	A	B	A	A	B	B	A	A	-	A	A	A	A	B	-	A	B	A	B	A	A	A	A	A	A
2_0719	2	3H	52.17	A	B	B	B	A	B	B	B	B	H	H	H	H	H	H	H	H	A	B	B	A	B	B	B	B	B	B	B	B	B	B	B	B	B	B	B	B	B	B	A	B	B	B	B	B	B
2_0720	2	6H	57.18	A	A	A	B	B	A	A	A	A	A	H	H	H	A	A	A	A	A	A	B	A	A	A	A	B	B	B	A	A	A	A	B	A	A	A	A	A	A	A	A	A	A	A	A	A	A
2_0722	2	7H	13.7	A	A	B	B	A	B	B	B	B	A	H	H	A	H	H	H	H	B	B	B	A	A	B	B	B	A	A	A	B	B	B	B	B	B	B	B	B	B	B	B	A	B	B	B	B	B
2_0723	2	4H	73.62	A	B	B	B	A	B	A	A	B	H	H	H	H	H	A	A	H	B	A	B	A	B	A	B	B	B	B	A	B	B	B	B	A	B	B	A	B	A	B	A	A	B	B	B	B	B
2_0724	2	2H	14.98	A	A	A	A	A	A	A	A	B	A	A	A	A	A	A	A	H	A	A	A	A	A	A	A	A	A	A	A	B	B	A	A	A	A	A	A	A	A	A	A	A	A	A	A	A	A
2_0725	2	6H	118.15	B	B	B	B	B	B	B	B	B	B	B	B	B	B	B	B	B	B	B	A	B	B	B	A	A	B	A	B	B	B	B	B	B	A	B	B	B	B	A	B	B	A	B	B	B	B
2_0728	2	6H	105.05	B	A	B	B	B	A	A	B	B	H	B	B	H	H	H	H	H	A	B	B	A	A	B	B	B	B	B	A	A	B	B	A	A	A	A	A	A	B	B	B	A	B	A	B	A	B
2_0729	2	5H	37.23	B	B	B	B	B	B	B	A	A	B	B	B	B	B	B	H	H	A	A	B	B	B	A	B	B	B	B	B	B	A	B	B	B	B	A	B	B	A	A	A	B	B	B	B	B	B
2_0731	2	5H	141.88	A	B	A	B	A	B	A	B	B	H	A	H	H	H	A	H	H	A	B	A	A	B	B	B	B	A	B	A	B	B	B	B	B	B	A	B	B	A	A	A	A	B	B	B	B	B
2_0732	2	4H	100.23	A	B	B	A	A	B	A	A	A	H	H	A	H	H	A	A	A	A	A	A	A	B	A	B	B	A	A	A	B	A	A	A	A	A	B	A	A	A	A	A	A	B	A	A	B	B
2_0733	2	6H	122.74	A	A	A	B	A	A	A	A	A	A	A	H	A	A	A	A	A	A	A	B	A	A	A	B	B	A	A	A	B	A	B	A	A	A	A	A	B	A	A	A	A	B	A	A	A	A
2_0734	2	2H	86.58	A	B	A	B	A	A	A	A	A	H	A	H	H	A	A	A	A	A	A	B	A	B	A	B	B	A	B	B	B	A	B	B	B	B	B	B	B	A	B	B	B	B	B	B	B	B
2_0736	2	5H	72.68	A	B	A	A	A	A	A	A	A	H	A	A	H	A	A	A	A	A	A	A	A	B	A	A	A	A	A	A	A	A	A	A	A	A	A	A	A	A	A	A	A	A	A	A	A	B
2_0740	2	4H	82.81	B	B	B	B	A	A	B	B	B	B	B	B	H	H	B	B	B	B	B	B	B	B	B	A	B	B	B	B	A	B	A	B	B	A	B	A	A	B	B	B	B	B	A	A	A	A
2_0742	2	3H	20.52	A	B	B	A	A	B	B	B	B	B	B	A	H	H	H	B	B	B	B	B	B	B	B	B	B	B	B	B	B	B	B	B	B	A	B	B	B	B	B	B	B	A	B	A	A	A
2_0743	2	6H	48.42	B	B	-	B	B	B	B	B	A	B	B	B	B	B	B	B	H	B	B	A	B	B	A	B	A	B	A	A	B	A	A	A	A	A	B	B	A	B	A	B	A	A	A	A	B	B
2_0748	2	2H	61.49	B	A	A	B	B	A	A	A	A	H	H	B	H	H	H	H	H	B	A	B	B	A	A	A	B	A	A	B	A	A	A	A	A	B	B	B	B	A	A	B	B	B	B	A	A	B
2_0749	2	1H	15.91	A	A	A	B	A	B	A	A	A	A	A	H	A	H	A	A	A	A	A	A	A	A	A	A	-	B	A	A	B	A	B	A	-	A	-	A	B	A	A	A	B	-	B	A	B	B
2_0750	2	7H	61.67	B	B	B	B	B	B	B	B	A	B	B	B	B	B	B	B	H	B	A	B	B	B	A	A	A	B	A	A	B	A	A	A	A	A	B	B	A	B	A	A	B	A	A	A	A	A
2_0754	2	1H	101.99	A	A	A	A	A	B	A	B	B	A	A	A	A	H	A	H	H	A	B	A	A	A	B	A	A	A	A	A	A	B	A	A	A	A	A	A	A	B	A	B	A	A	A	A	B	A
2_0755	2	7H	10.57	B	A	B	A	B	B	B	B	B	H	B	H	H	B	B	B	B	A	B	B	B	A	B	B	A	B	A	B	B	B	A	A	B	A	A	B	B	B	B	B	B	A	A	A	B	A
2_0757	2	1H	42.42	B	A	A	A	B	A	A	A	A	H	H	H	H	H	H	A	A	A	A	A	A	A	A	A	A	A	A	A	A	A	A	A	A	A	A	A	A	A	A	A	A	A	A	A	A	A
2_0758	2	7H	28.16	A	B	B	B	A	B	A	B	B	H	H	H	H	H	A	H	H	B	B	B	A	B	B	B	B	A	B	B	B	B	B	B	B	B	B	B	B	B	B	B	B	B	B	B	B	B
2_0762	2	4H	109	B	B	B	B	B	A	A	B	B	B	B	B	B	H	H	B	B	B	B	B	B	B	B	A	A	B	A	B	A	B	A	A	B	A	A	A	A	B	A	B	B	B	A	A	A	A
2_0765	2	4H	95.77	B	A	B	B	A	B	B	B	B	H	B	B	A	B	B	H	B	B	A	A	A	A	B	B	B	A	B	B	B	B	A	B	B	B	A	A	A	A	B	B	A	B	B	B	B	B
2_0766	2	5H	38.78	B	B	A	B	B	A	B	B	B	B	H	B	B	H	B	B	B	A	-	A	B	B	B	A	A	B	A	B	A	B	A	A	A	A	B	B	A	B	A	B	B	B	B	A	A	A
2_0769	2	1H	92.43	B	B	B	B	B	B	B	A	B	B	B	B	B	B	B	H	B	A	B	B	B	B	A	B	A	B	B	B	B	A	B	A	B	A	B	B	B	A	A	A	B	A	B	B	B	B
2_0771	2	7H	89.12	A	B	B	B	B	A	A	A	A	H	H	H	B	A	A	A	A	B	B	B	A	B	A	B	B	-	A	A	B	A	A	B	A	A	B	A	A	A	B	B	A	B	A	A	A	A
2_0772	2	1H	142.55	B	A	B	B	B	A	B	B	B	H	B	B	H	H	B	B	B	A	A	A	B	A	B	A	B	B	A	B	A	B	A	A	B	B	A	A	A	B	A	A	A	B	A	A	A	B
2_0777	2	4H	29.76	A	B	B	B	A	B	A	B	B	H	H	H	H	H	A	H	H	A	B	B	A	B	B	B	B	A	B	B	B	B	B	B	B	B	B	B	B	B	B	B	B	B	B	B	B	B
2_0778	2	3H	87.8	A	B	B	B	A	B	B	B	B	H	H	H	H	H	H	H	H	B	B	B	A	B	B	A	B	A	B	B	B	B	A	B	A	B	B	A	A	B	B	B	B	A	A	A	B	B
2_0780	2	1H	108.52	A	A	B	B	A	A	B	B	B	A	H	H	A	A	H	H	H	B	B	A	A	A	B	A	A	A	A	B	A	B	B	A	B	A	A	A	B	B	A	B	B	B	B	A	A	A
2_0781	2	2H	96.23	A	A	A	A	A	A	A	A	A	A	A	A	A	A	A	A	A	A	B	B	A	A	A	A	A	A	B	A	A	A	B	A	B	B	A	A	B	B	B	A	A	B	A	B	B	A
2_0782	2	4H	54.94	B	B	A	A	B	B	B	B	B	B	H	H	B	B	B	B	B	B	B	A	B	B	B	B	B	A	B	A	B	B	B	B	B	B	B	B	B	B	B	B	A	A	A	B	B	B
2_0783	2	6H	100.68	A	B	B	B	B	B	B	B	A	H	H	H	B	H	H	B	H	B	B	A	B	B	B	B	A	B	B	A	B	A	B	B	B	B	B	B	B	B	A	B	A	A	B	B	B	B
2_0784	2	6H	80.06	B	B	B	B	B	B	B	B	B	B	B	B	B	B	B	B	B	B	B	A	B	B	A	B	A	B	A	B	B	A	A	A	A	A	A	B	A	B	B	B	B	A	A	A	B	A
2_0790	2	7H	49.82	B	A	A	A	B	B	B	B	A	H	H	H	H	B	B	B	H	A	B	A	B	A	A	A	B	A	B	A	B	A	B	B	B	B	B	B	B	B	B	A	B	A	B	B	B	B
2_0791	2	5H	145.9	A	A	A	A	A	A	B	A	A	A	A	A	A	A	H	A	A	B	A	A	A	A	A	A	A	B	A	A	B	A	A	A	A	A	B	A	A	A	A	B	A	A	A	A	A	A
2_0792	2	1H	92.43	B	A	B	B	B	B	B	B	B	H	B	B	H	B	B	B	B	B	A	B	B	A	A	B	B	A	B	A	B	A	B	B	B	B	A	A	B	B	B	A	A	B	B	B	B	B
2_0794	2	3H	28.02	A	A	B	A	A	A	A	B	B	A	H	A	A	A	A	H	H	B	B	B	A	A	B	A	A	B	A	A	A	B	B	A	B	B	A	A	B	A	B	A	A	B	B	A	B	A
2_0795	2	5H	95.52	B	A	A	A	A	A	B	A	A	H	H	H	A	H	B	A	A	A	A	A	A	A	A	A	A	B	A	A	B	A	A	B	A	A	B	B	A	A	A	A	A	B	A	A	A	A
2_0796	2	3H	67.86	A	A	A	A	A	A	A	B	B	A	A	A	A	A	A	H	H	B	B	A	A	A	A	A	A	A	B	A	B	B	A	B	A	B	A	B	A	B	B	B	B	B	A	A	B	A
2_0798	2	1H	48.99	B	B	B	A	B	A	B	B	B	B	B	H	B	H	B	B	B	B	B	A	B	B	B	B	A	B	A	B	A	B	A	A	A	A	A	B	A	B	A	B	B	A	A	A	A	A
2_0799	2	6H	59.25	A	A	B	A	A	B	B	A	A	A	H	A	A	H	H	H	H	B	A	A	B	A	A	B	A	A	A	A	B	A	B	A	B	A	A	A	A	A	A	A	A	A	B	A	B	B
2_0801	2	3H	66.62	A	B	A	B	A	A	B	A	A	H	A	H	H	A	H	A	A	A	A	B	A	B	A	B	B	A	A	A	A	A	B	A	B	A	B	A	B	A	A	A	A	A	B	B	A	B
2_0805	2	5H	103.01	A	A	B	A	A	A	A	A	A	A	H	A	A	A	A	A	A	A	A	B	A	A	A	B	B	B	A	B	A	A	A	A	A	B	B	B	A	A	B	A	B	A	A	B	A	B
2_0808	2	7H	102.97	B	B	A	A	B	B	B	B	A	B	H	H	B	B	B	B	H	A	A	B	B	B	B	B	B	A	B	B	B	A	B	B	B	B	B	B	B	B	B	A	A	B	B	B	B	B
2_0810	2	1H	46.5	B	B	B	A	A	A	B	B	B	B	B	H	H	H	B	H	H	A	B	A	A	B	B	B	A	B	A	B	A	B	A	A	A	A	A	B	A	B	A	B	B	A	A	A	A	A
2_0815	2	4H	85.07	B	A	B	B	B	B	B	B	B	H	B	B	H	B	B	B	B	B	B	B	B	A	B	B	B	B	A	B	B	B	B	B	B	B	A	A	B	B	B	B	B	B	B	B	B	B
2_0820	2	4H	73.03	B	A	B	A	B	A	B	B	B	H	B	H	H	H	B	B	B	B	B	A	B	A	B	A	B	B	A	B	A	B	B	B	B	A	A	B	B	B	B	B	B	B	A	B	B	A
2_0824	2	7H	109.44	A	B	A	A	A	A	A	B	A	H	A	A	H	A	A	H	A	A	B	A	A	B	A	A	A	A	A	A	A	A	A	A	A	B	A	A	A	B	A	A	A	A	A	A	A	A
2_0826	2	5H	162.03	B	B	B	A	B	A	B	A	A	B	B	H	B	H	B	H	H	A	A	B	B	B	A	A	B	B	A	B	A	A	A	B	A	A	B	B	A	A	A	A	B	A	A	A	B	B
2_0827	2	7H	79.08	A	A	B	B	A	B	A	A	A	A	H	H	A	H	A	A	A	A	A	B	A	A	A	B	B	A	B	A	B	A	B	B	B	B	A	B	B	A	B	A	A	B	B	B	B	B
2_0828	2	7H	81.78	B	B	B	B	B	A	B	B	B	B	B	B	B	H	B	B	B	B	B	A	B	B	B	A	A	B	A	B	A	B	A	A	A	A	A	A	A	B	A	B	B	A	A	A	A	A
2_0829	2	5H	160.9	B	B	B	B	B	B	B	A	A	B	B	B	B	B	B	H	H	B	B	B	B	B	A	B	A	B	B	B	B	A	A	A	A	A	B	B	A	A	B	B	B	B	A	B	B	B
2_0833	2	2H	82.44	A	B	A	B	A	B	A	A	B	H	A	H	H	H	A	A	H	A	A	B	A	B	B	B	B	A	A	A	B	B	B	B	B	B	B	B	B	B	B	A	B	B	B	B	B	B
2_0835	2	6H	60.65	A	B	B	A	A	A	B	B	B	H	H	A	H	A	H	B	B	B	B	B	B	B	B	A	A	B	A	B	A	B	B	A	B	A	B	A	A	B	A	B	B	A	A	A	B	B
2_0840	2	1H	140.69	A	B	B	A	B	B	B	A	A	H	H	A	B	H	H	A	A	B	B	A	A	B	A	B	B	A	B	B	A	A	B	A	B	B	B	B	B	A	A	B	B	B	B	A	B	B
2_0841	2	5H	41.45	B	A	B	A	B	B	B	B	B	H	B	H	H	B	B	B	B	B	B	B	B	A	B	B	B	B	B	B	B	B	B	B	B	A	A	A	B	B	B	B	A	B	A	B	B	B
2_0844	2	1H	111.81	B	A	-	B	B	B	B	B	B	H	B	B	H	B	B	B	B	B	B	A	B	A	B	B	B	A	B	B	B	B	A	A	A	B	A	A	A	B	B	B	B	A	A	A	A	A
2_0845	2	5H	33.55	B	B	B	A	A	A	B	B	B	B	B	H	H	H	B	H	H	B	B	A	A	B	B	A	A	B	A	B	A	B	A	A	A	B	A	A	A	B	B	B	B	A	A	A	A	A
2_0847	2	7H	139.46	B	B	B	B	B	B	B	B	B	B	B	B	B	B	B	B	B	B	-	A	B	B	B	A	A	B	B	A	B	B	B	A	B	A	B	B	B	B	A	B	A	A	A	B	A	B
2_0850	2	5H	90.07	B	A	B	A	B	B	B	B	B	H	B	H	H	B	B	B	B	B	B	B	B	A	A	A	A	B	B	B	B	B	B	B	B	A	A	B	B	B	A	B	B	A	B	A	A	B
2_0851	2	3H	148.79	B	B	A	A	A	A	A	A	A	B	H	H	H	H	H	H	H	A	B	A	B	B	A	A	A	A	A	A	A	A	A	A	A	A	A	B	A	A	A	B	A	A	A	A	A	A
2_0853	2	4H	55.58	A	B	B	A	B	A	B	A	A	H	H	A	B	A	H	A	A	B	A	A	A	B	A	A	A	B	A	A	A	A	A	A	A	A	A	B	A	A	A	A	B	A	A	A	A	A
2_0854	2	6H	59.25	B	B	A	B	B	A	A	B	B	B	H	B	B	H	H	B	B	B	B	B	B	B	B	A	B	B	B	B	A	B	A	B	A	B	B	B	B	B	B	B	B	B	A	B	A	A
2_0855	2	1H	41.74	B	A	B	A	B	B	A	A	A	H	B	H	H	B	H	A	A	A	A	A	A	A	A	A	A	A	A	A	B	A	A	A	A	A	A	A	A	A	A	A	B	A	A	A	A	B
2_0856	2	3H	67.86	A	B	B	A	A	A	B	B	B	H	H	A	H	A	H	H	H	B	B	A	A	B	B	A	A	A	B	A	B	B	A	B	A	B	A	B	A	B	B	B	B	B	A	A	B	A
2_0858	2	3H	0	A	A	B	B	A	B	B	B	A	A	H	H	A	H	H	H	A	B	A	B	-	A	A	A	A	A	A	A	A	A	A	A	B	B	B	A	A	B	B	B	A	B	A	A	B	B
2_0862	2	2H	67.08	A	A	A	A	A	A	A	B	B	A	A	A	A	A	A	H	H	B	B	A	A	A	B	A	A	A	A	B	A	B	A	A	A	A	A	A	A	B	A	B	B	A	A	A	A	B
2_0864	2	2H	32.35	A	B	B	A	B	A	B	A	B	H	H	A	B	A	H	A	H	B	A	B	A	B	B	A	A	B	A	B	B	B	A	B	A	A	B	A	A	A	B	A	A	A	A	A	A	A
2_0868	2	6H	135.58	A	A	B	B	B	A	B	B	B	A	H	H	H	A	H	B	B	B	B	B	B	A	B	B	B	B	A	B	A	B	B	B	B	B	A	B	B	B	B	B	B	B	B	B	B	B
2_0873	2	5H	21.14	A	B	B	A	A	A	B	B	B	H	H	A	H	A	H	H	H	B	B	A	A	B	B	A	B	B	A	A	A	B	B	A	A	A	B	A	B	B	A	B	A	B	A	B	B	B
2_0876	2	5H	156.27	B	B	B	B	B	B	B	A	A	B	B	B	B	B	B	H	H	B	B	B	B	B	A	B	B	B	B	B	B	A	A	B	A	A	B	B	A	A	B	B	B	B	A	B	B	B
2_0877	2	3H	83.8	A	A	A	A	A	A	A	A	A	A	A	A	A	A	A	A	A	A	A	B	A	A	A	A	B	A	B	A	A	A	A	B	A	B	A	A	A	A	B	A	A	A	A	A	B	B
2_0879	2	7H	81.78	B	B	A	A	A	B	A	A	B	B	H	H	H	B	H	H	B	A	A	B	B	B	B	B	B	B	B	A	B	B	B	B	B	B	B	B	B	B	B	A	B	B	B	B	B	B
2_0880	2	7H	85.28	A	B	B	B	A	A	A	B	B	H	H	H	H	A	A	H	H	B	A	A	A	B	A	A	A	A	A	A	B	B	A	A	A	A	A	A	A	B	A	A	A	A	A	A	A	A
2_0881	2	6H	2.24	A	A	A	A	A	A	A	A	A	A	A	A	A	A	A	A	A	B	A	A	A	A	A	A	B	A	A	A	A	A	A	B	A	B	A	A	A	A	A	A	A	B	A	B	B	A
2_0882	2	6H	3.46	B	B	-	B	B	B	B	B	B	B	B	B	B	B	B	B	B	B	B	B	B	B	B	B	B	B	B	A	B	B	B	B	B	B	B	B	B	B	A	B	B	B	B	A	A	B
2_0884	2	5H	132.32	B	A	A	B	B	A	A	B	B	H	H	B	H	H	H	H	H	A	B	A	A	A	B	A	B	A	A	A	A	B	B	B	B	B	A	A	B	B	A	A	A	B	B	B	B	B
2_0885	2	7H	75.52	A	A	A	B	A	A	A	B	B	A	A	H	A	A	A	H	H	B	B	B	A	A	B	A	A	A	A	A	A	B	A	A	A	A	A	A	A	B	A	B	B	A	A	A	A	A
2_0886	2	6H	1.64	B	B	B	B	B	B	B	B	B	B	B	B	B	B	B	B	B	B	B	B	B	B	B	A	A	B	B	B	B	B	B	A	B	A	A	B	B	B	B	B	A	B	A	B	A	B
2_0887	2	2H	72.99	B	A	B	B	B	A	B	A	A	H	B	B	H	H	B	H	H	A	A	A	B	A	A	A	A	A	A	B	A	A	A	A	A	A	A	B	A	A	A	A	A	A	A	A	A	A
2_0889	2	6H	86.54	B	A	A	B	B	B	B	B	B	H	H	B	H	B	B	B	B	B	B	B	B	A	B	B	B	A	B	A	B	B	B	B	B	A	B	B	A	B	A	B	A	A	A	A	A	B
2_0890	2	3H	65.25	A	B	B	B	A	A	B	B	B	H	H	H	H	A	H	H	H	B	B	B	A	B	B	B	B	A	B	A	B	B	B	B	B	B	B	B	B	B	B	B	B	B	B	B	B	B
2_0891	2	2H	61.49	A	B	A	A	A	B	A	A	A	H	A	A	H	H	A	A	A	A	A	A	A	B	A	B	A	A	B	B	A	A	B	B	B	A	A	A	A	A	A	A	A	A	A	B	B	A
2_0892	2	6H	79.17	A	B	A	A	B	B	B	A	A	H	A	A	B	H	H	H	H	B	A	B	B	B	A	B	B	B	A	A	B	A	A	B	A	B	A	A	B	A	A	A	B	B	B	B	B	A
2_0893	2	7H	81.78	B	B	B	B	B	A	B	B	B	B	B	B	B	H	B	B	B	B	B	A	B	B	B	A	A	B	A	B	A	B	A	A	A	A	A	A	A	B	A	B	B	A	A	A	A	A
2_0894	2	5H	1.26	B	A	A	A	A	A	A	A	A	H	H	H	A	H	H	A	A	B	A	A	A	A	A	A	B	A	A	A	A	A	A	A	A	B	A	A	A	A	B	A	A	A	A	A	A	A
2_0895	2	2H	149.27	B	B	A	B	B	B	A	A	A	B	H	B	B	B	H	H	H	A	A	A	B	B	A	B	A	A	A	A	A	A	A	A	A	A	A	A	A	A	A	A	A	A	B	A	A	A
2_0896	2	7H	88.06	A	A	A	A	A	B	B	A	A	A	A	A	A	H	H	A	A	B	A	A	A	A	B	A	A	A	B	B	A	B	B	A	B	B	A	B	A	A	A	B	B	A	B	B	B	B
2_0897	2	5H	177.9	B	A	B	B	B	B	A	B	B	H	B	B	H	B	H	B	H	B	B	A	B	A	B	A	A	B	B	A	B	B	B	A	B	B	A	B	B	B	B	B	A	B	B	A	A	A
2_0903	2	5H	38.78	A	A	B	B	A	B	B	B	B	A	H	H	A	H	H	H	H	B	B	B	A	A	B	B	B	B	B	A	B	B	B	B	B	B	B	B	B	B	B	B	B	B	B	B	B	B
2_0906	2	4H	77.87	A	A	B	B	A	A	A	B	A	A	H	H	A	A	A	H	A	B	A	B	A	A	A	A	B	B	A	A	A	B	B	B	B	A	B	B	B	B	B	A	A	B	B	A	B	A
2_0908	2	1H	122.34	A	A	B	B	A	A	B	B	B	A	H	H	A	A	H	H	H	B	B	B	A	A	B	B	B	B	B	B	B	B	B	B	B	B	A	A	B	B	B	B	A	B	B	B	B	B
2_0911	2	7H	81.78	B	B	B	B	B	A	B	B	B	B	B	B	B	H	B	B	B	B	B	A	B	B	B	A	A	B	A	B	A	B	A	A	A	A	A	A	A	B	A	B	B	A	A	A	A	A
2_0912	2	1H	46.5	A	B	A	A	A	A	B	A	A	H	A	A	H	A	H	A	A	A	A	A	A	B	A	A	A	A	A	B	A	A	A	A	A	A	A	A	A	A	A	A	B	A	A	A	A	A
2_0915	2	1H	141.46	B	B	B	B	B	A	B	B	B	B	B	B	B	H	B	B	B	A	B	B	B	B	B	A	B	B	B	B	B	B	A	B	B	B	A	A	A	B	B	B	B	B	A	B	A	B
2_0920	2	3H	148.79	B	A	B	A	B	B	A	A	A	H	B	H	H	B	H	H	H	A	A	B	B	A	A	B	B	A	A	B	B	A	B	B	B	B	A	A	B	A	B	A	A	B	B	B	A	B
2_0921	2	1H	109.38	B	B	A	B	B	B	B	A	A	B	H	B	B	B	B	H	H	B	A	B	B	B	A	A	A	B	A	A	B	A	A	B	A	B	B	B	A	A	A	A	A	A	A	B	B	B
2_0923	2	2H	113.53	A	A	A	A	A	B	B	B	B	A	A	A	A	H	H	H	H	A	B	B	A	A	B	B	A	A	A	A	B	B	A	B	B	B	B	B	A	B	B	B	B	B	A	B	A	A
2_0924	2	4H	75.44	B	B	A	B	A	B	B	A	B	B	H	B	H	B	B	H	B	A	A	B	B	B	A	B	A	A	B	B	B	B	A	B	A	B	B	A	A	A	A	B	B	A	B	A	A	B
2_0929	2	2H	56.43	A	A	A	B	B	B	A	B	B	A	A	H	H	H	A	H	H	B	B	A	A	A	B	B	A	B	B	A	B	B	B	B	B	B	A	B	B	B	A	B	A	A	B	B	B	A
2_0931	2	3H	81.28	B	A	A	A	B	B	A	A	A	H	H	H	H	B	H	H	H	A	A	A	B	A	A	A	A	B	A	A	A	A	A	A	A	A	A	A	A	A	A	A	A	B	A	A	A	A
2_0934	2	5H	159.55	B	B	B	B	B	A	A	B	A	B	B	B	B	H	H	B	H	B	-	A	B	B	A	A	A	B	A	B	A	A	A	A	A	A	A	A	A	B	B	B	B	B	A	A	B	B
2_0936	2	6H	46.44	B	B	B	B	A	A	B	B	B	B	B	B	H	H	B	B	B	B	B	A	B	B	B	A	A	B	A	A	A	B	A	A	A	A	B	B	A	B	A	B	A	A	A	A	A	A
2_0939	2	4H	51.53	A	A	B	A	B	A	B	B	B	A	H	A	H	A	H	H	H	B	-	B	A	A	B	A	B	B	B	A	B	B	B	B	B	B	B	B	B	B	A	B	A	A	B	A	B	B
2_0943	2	2H	163.19	B	B	B	B	B	A	A	B	B	B	B	B	B	H	H	B	B	A	B	A	B	B	B	A	B	A	B	B	A	B	B	A	A	B	A	B	B	B	B	A	B	A	A	A	A	A
2_0946	2	6H	59.25	A	A	B	A	A	B	B	B	A	A	H	A	A	H	H	B	H	B	B	A	B	A	A	B	A	A	A	B	B	A	B	A	B	A	B	A	A	B	A	B	B	A	B	A	B	B
2_0947	2	2H	84.96	B	A	A	A	B	A	A	A	A	H	H	H	H	H	H	H	H	A	A	A	B	A	A	A	A	A	B	A	B	A	A	A	A	A	A	A	A	A	A	A	A	A	A	A	A	A
2_0952	2	3H	156.42	B	B	A	A	A	B	A	B	B	B	H	H	H	B	H	B	B	A	B	B	B	B	B	B	B	A	B	A	B	B	B	B	B	B	A	A	B	B	A	B	A	A	B	B	A	B
2_0953	2	3H	9.56	B	B	B	B	B	A	B	B	B	B	B	B	B	H	B	H	H	B	B	A	A	B	B	B	A	A	A	B	B	B	B	A	B	B	B	B	B	B	B	B	B	A	B	B	A	A
2_0956	2	1H	64.44	B	B	A	B	A	A	A	A	A	B	H	B	H	H	H	A	A	B	A	A	A	B	A	A	A	B	A	A	A	A	A	A	A	A	A	A	A	B	A	A	B	A	A	A	A	B
2_0958	2	5H	42.41	A	B	B	B	A	A	A	A	A	H	H	H	H	A	A	A	A	B	A	A	A	B	A	A	A	A	A	A	A	A	A	A	A	B	B	B	A	A	A	A	B	B	B	A	A	A
2_0959	2	1H	119.78	B	A	A	B	B	A	A	A	A	H	H	B	H	H	H	H	H	A	A	B	B	A	A	B	B	A	B	A	B	A	B	B	B	B	A	A	B	A	B	A	A	B	B	B	B	B
2_0960	2	2H	85.73	A	B	B	B	A	B	B	B	B	H	H	H	H	H	H	H	H	B	B	B	A	B	B	B	B	A	A	B	A	B	B	B	B	B	B	B	B	B	B	B	B	B	B	B	B	B
2_0961	2	5H	51.51	A	A	B	B	A	A	A	A	A	A	H	H	A	A	A	A	A	B	A	A	A	A	A	A	A	A	A	A	A	A	A	A	A	A	A	A	A	A	B	A	A	B	A	A	A	A
2_0962	2	7H	152.41	B	B	A	B	B	B	A	A	A	B	H	B	B	B	H	H	A	A	A	B	B	B	A	B	B	B	B	A	B	A	B	B	B	A	A	A	B	A	B	A	A	B	A	B	B	B
2_0969	2	6H	84.47	B	B	A	B	B	A	A	A	A	B	H	B	B	H	H	A	A	A	A	A	A	B	B	A	A	A	A	A	A	A	A	A	A	A	A	A	A	A	A	A	A	A	A	A	A	A
2_0970	2	3H	67.86	A	B	B	A	A	A	B	B	B	H	H	A	H	A	H	H	H	B	B	A	A	B	B	A	A	A	A	A	B	B	A	A	A	A	A	B	A	B	A	B	B	B	A	A	B	A
2_0974	2	4H	116.68	B	A	A	B	B	B	B	B	B	H	H	B	H	B	B	H	B	B	B	B	A	A	B	B	B	B	B	B	B	B	B	B	B	B	A	A	B	B	B	B	A	B	B	B	B	B
2_0975	2	7H	62.43	B	B	B	B	B	A	B	B	B	B	B	B	B	H	B	B	B	B	-	B	B	B	B	A	A	B	A	A	A	B	A	B	A	A	B	B	A	B	A	B	B	A	A	A	A	A
2_0976	2	3H	13.13	A	A	B	A	A	B	B	A	B	A	H	A	A	H	H	A	H	B	B	B	A	A	A	B	B	B	B	A	B	B	B	B	A	B	B	B	B	A	A	B	B	B	B	B	B	B
2_0980	2	5H	33.55	B	B	B	A	A	A	B	B	B	B	B	H	H	H	B	H	H	B	B	A	A	B	B	A	A	B	A	B	A	B	A	A	A	B	A	A	A	B	-	B	B	A	A	A	A	A
2_0987	2	5H	38.78	A	B	A	B	A	B	A	B	B	H	A	H	H	H	A	H	H	A	B	B	A	B	B	B	B	A	B	A	B	B	B	B	B	A	B	B	B	B	A	B	A	B	B	B	B	B
2_0988	2	5H	158.28	B	B	B	B	B	A	B	A	A	B	B	B	B	H	B	H	H	B	A	B	B	B	A	A	B	B	B	B	A	A	A	B	A	A	B	B	A	A	A	B	B	A	A	B	A	B
2_0990	2	1H	80.47	A	A	A	A	B	B	A	A	A	A	A	A	H	H	A	H	H	B	A	B	B	A	A	B	B	A	A	A	B	A	B	A	B	B	B	B	B	A	A	A	A	B	B	B	B	B
2_0993	2	7H	29.7	B	B	B	B	B	B	B	B	B	B	B	B	B	B	B	B	B	A	B	A	B	B	B	A	A	B	B	B	B	B	A	B	A	A	B	B	A	B	A	B	B	B	A	A	A	A
2_0994	2	2H	160.46	B	B	B	B	B	B	B	B	A	B	B	B	B	B	B	B	H	B	A	B	B	B	A	B	B	B	B	B	A	A	A	B	B	A	B	B	A	B	B	B	B	B	B	B	B	B
2_0995	2	3H	69.95	A	B	B	B	A	B	B	B	B	H	H	H	H	H	H	H	H	B	B	B	A	B	B	B	B	A	B	B	B	B	B	B	B	B	B	B	B	B	B	B	B	B	B	B	B	B
2_0997	2	1H	53.4	A	B	-	A	B	A	B	A	A	H	A	A	B	A	H	H	H	B	A	A	B	B	A	A	A	A	A	A	A	A	A	A	A	A	A	B	A	A	A	B	A	A	A	A	A	A
2_0999	2	3H	108.7	B	A	B	A	B	A	B	B	B	H	B	H	H	H	B	B	B	B	B	A	B	A	B	A	A	A	A	B	A	B	A	A	A	A	A	B	A	B	A	B	B	A	A	A	A	A
2_1000	2	1H	45.85	B	A	B	B	A	B	A	B	B	H	B	B	A	B	H	H	H	B	A	B	A	A	B	B	B	B	B	A	B	B	B	B	B	B	B	A	B	B	B	B	A	B	B	B	B	B
2_1001	2	5H	63.93	A	A	A	B	A	B	A	A	A	A	A	H	A	H	A	A	A	A	A	B	A	A	B	B	B	B	B	A	B	A	B	B	B	B	A	B	B	A	B	A	A	B	B	B	B	B
2_1005	2	2H	54.92	A	A	A	A	B	B	A	B	B	A	A	A	H	H	A	H	H	B	B	B	A	A	B	B	B	A	B	B	B	B	B	B	B	B	A	A	B	B	B	B	A	B	B	B	B	A
2_1008	2	3H	169.29	A	A	A	B	A	B	A	A	A	A	A	H	A	H	A	A	A	A	A	B	A	A	A	B	A	B	A	A	B	A	A	B	B	B	B	B	A	A	B	A	B	B	A	B	B	A
2_1010	2	4H	68.19	A	A	A	A	B	A	B	A	A	A	A	A	H	A	H	A	A	A	A	A	A	A	A	A	A	A	A	A	A	A	A	A	A	A	A	A	A	A	A	A	B	A	A	A	A	A
2_1011	2	5H	42.41	A	B	A	B	A	A	A	A	A	H	A	H	H	A	A	A	A	A	A	A	A	B	A	A	A	A	A	A	A	A	A	A	A	B	B	B	A	A	A	A	B	A	B	A	A	A
2_1014	2	6H	58.48	A	B	B	A	A	B	A	A	B	H	H	A	H	H	A	A	H	A	A	A	A	B	B	B	A	A	A	B	B	B	B	B	B	A	B	A	A	A	A	B	B	A	B	A	B	B
2_1015	2	2H	26	A	B	B	A	B	A	B	A	A	H	H	A	B	A	H	A	A	A	A	A	A	B	A	A	A	A	A	B	B	A	A	A	A	B	A	A	B	A	A	A	A	A	B	A	A	A
2_1018	2	5H	157.61	A	A	A	A	A	B	A	B	A	A	A	A	A	H	A	H	A	A	B	B	A	A	A	B	B	A	B	B	B	A	A	B	A	A	A	A	A	B	B	A	B	A	A	B	A	B
2_1024	2	5H	155.66	A	A	B	A	B	A	B	B	B	A	H	A	H	A	H	H	H	A	B	B	A	A	B	A	B	A	B	B	A	B	B	B	B	B	B	B	B	B	B	B	B	A	B	B	A	B
2_1025	2	6H	102.04	A	B	B	A	A	A	A	A	B	H	H	A	H	A	A	A	H	A	A	B	A	B	B	A	B	A	A	B	A	B	A	A	A	A	A	B	A	A	B	A	B	B	A	A	A	A
2_1027	2	3H	12.38	A	B	A	A	A	A	B	A	A	H	A	A	H	A	H	H	H	A	A	A	B	B	A	B	B	A	B	B	B	A	B	B	A	A	B	B	B	A	-	A	B	A	B	B	A	A
2_1032	2	6H	11.68	A	A	A	B	A	A	B	B	B	A	A	H	A	A	H	H	H	B	-	A	A	A	B	A	A	A	A	B	A	B	A	A	A	A	A	A	B	B	A	B	B	A	A	A	A	A
2_1035	2	4H	134.55	B	B	B	B	B	A	B	A	A	B	B	B	B	H	B	H	H	B	A	A	B	B	A	A	A	B	A	B	A	A	A	A	A	A	B	A	A	A	A	A	B	A	A	A	A	A
2_1037	2	2H	101.3	B	B	B	A	B	B	B	B	B	B	B	H	B	B	B	B	B	B	-	A	B	B	B	A	A	B	B	B	A	B	B	A	B	A	A	A	B	B	A	B	B	A	A	A	B	A
2_1038	2	1H	122.34	B	A	A	A	B	A	B	A	A	H	H	H	H	H	B	H	H	A	A	A	B	A	A	A	A	B	A	B	A	A	A	A	A	A	A	A	A	A	A	A	A	A	A	A	A	A
2_1040	2	5H	42.41	A	A	B	A	A	A	A	A	A	A	H	A	A	A	A	A	A	B	A	A	A	A	A	A	A	A	A	A	A	A	A	A	A	A	A	A	A	A	A	A	A	B	A	A	A	A
2_1041	2	5H	154.08	B	B	B	B	A	B	B	A	A	B	B	B	H	B	B	H	H	B	A	B	B	B	A	B	B	B	B	A	B	A	A	A	A	A	B	B	A	A	A	B	A	A	A	B	B	A
2_1048	2	1H	24.03	A	B	B	A	B	B	B	B	B	H	H	A	B	H	H	B	B	B	B	B	B	B	B	A	B	A	A	B	B	B	B	A	B	B	A	A	B	B	A	B	B	A	A	A	B	B
2_1050	2	7H	15.89	A	A	-	A	A	A	A	A	A	A	A	A	A	A	A	A	A	B	A	A	A	A	A	A	A	A	A	A	A	A	A	A	B	A	A	A	A	A	B	A	A	A	A	A	A	A
2_1052	2	5H	187.2	B	B	B	B	B	B	A	B	B	B	B	B	B	B	H	B	B	B	A	B	B	B	A	B	B	B	A	B	B	B	B	B	B	B	B	B	B	B	B	A	B	B	B	B	A	B
2_1053	2	1H	51.91	A	A	B	B	B	B	B	A	A	A	H	H	H	H	H	H	H	B	A	B	B	A	A	B	B	A	B	A	B	A	B	B	B	B	B	A	B	A	B	B	B	B	B	B	B	B
2_1056	2	4H	2.6	B	B	B	A	B	B	B	B	B	B	B	H	B	B	B	B	B	B	B	B	B	B	B	A	A	B	A	B	B	B	A	A	A	A	B	A	A	B	B	B	B	A	A	B	A	B
2_1061	2	5H	99.39	B	B	B	A	B	A	B	B	B	B	B	H	B	H	B	B	B	B	B	A	B	B	B	A	A	B	A	B	B	B	A	B	A	A	B	B	A	B	A	B	B	A	A	A	A	A
2_1062	2	3H	67.27	A	A	A	A	A	A	A	B	B	A	A	A	A	A	A	H	H	B	B	A	A	A	A	A	A	A	B	A	B	B	A	B	A	B	A	B	A	B	B	B	B	B	A	A	B	A
2_1065	2	5H	21.14	B	A	A	A	B	A	A	A	A	H	H	H	H	H	H	H	H	A	A	A	B	A	A	A	A	A	B	B	A	A	A	A	A	A	A	A	A	A	A	A	B	A	A	A	A	A
2_1067	2	1H	1.88	A	A	B	A	A	B	B	A	B	A	H	A	A	H	H	A	H	B	B	A	A	A	A	A	B	B	A	B	B	B	B	B	B	B	B	A	B	A	B	B	B	B	B	B	B	A
2_1070	2	4H	28	B	B	B	A	B	A	B	A	B	B	B	H	B	H	B	H	B	B	B	A	B	B	B	A	A	B	A	B	A	B	A	A	A	A	A	A	A	A	A	B	B	A	A	A	A	A
2_1071	2	4H	54.94	B	B	A	A	B	B	B	B	B	B	H	H	B	B	B	B	B	B	B	A	B	B	B	B	B	A	B	A	B	B	B	B	B	B	B	B	B	B	B	B	A	A	A	B	B	B
2_1077	2	5H	143.29	A	A	B	B	A	B	B	B	B	A	H	H	A	H	H	H	H	A	B	B	A	A	A	B	B	A	B	A	A	B	B	B	B	B	A	A	B	A	B	A	A	B	B	B	B	B
2_1078	2	2H	84.96	A	A	A	B	A	B	A	A	A	A	A	H	A	H	A	A	A	A	A	B	A	A	A	B	B	A	A	A	A	A	B	B	B	B	A	A	B	A	B	A	A	B	B	B	B	B
2_1079	2	7H	84.3	B	A	A	A	A	B	B	B	A	H	H	H	A	B	B	B	H	B	B	B	B	A	B	B	B	B	B	B	B	A	B	B	B	B	B	B	B	B	B	B	B	B	B	B	B	B
2_1083	2	3H	111.49	A	A	A	B	A	B	B	A	A	A	A	H	A	H	H	A	A	B	A	B	A	A	A	B	B	B	B	A	B	A	B	B	B	B	B	B	B	A	B	A	B	B	B	B	B	B
2_1086	2	7H	161.39	B	B	B	A	B	A	B	B	B	B	B	H	B	H	B	B	B	B	B	B	B	B	B	A	B	B	B	B	A	B	B	B	B	B	B	B	B	B	B	B	B	B	B	B	B	A
2_1087	2	4H	71.71	B	A	B	A	B	A	B	A	A	H	B	H	H	H	B	H	H	B	A	A	B	A	A	A	B	B	A	B	A	A	A	A	A	A	A	B	A	A	B	A	B	B	A	B	A	A
2_1088	2	2H	145.69	A	B	A	B	A	A	A	A	B	H	A	H	H	A	A	A	H	B	A	A	A	B	B	A	A	A	A	A	B	B	A	B	B	A	B	B	A	A	B	B	B	B	A	A	A	A
2_1094	2	2H	75.3	B	A	B	A	B	A	A	A	B	H	B	H	H	H	H	H	B	A	A	A	B	A	B	A	A	A	A	B	A	B	A	A	A	A	A	B	A	A	A	A	A	A	A	A	A	A
2_1095	2	1H	35.77	A	A	A	A	A	B	A	A	A	A	A	A	A	H	A	A	A	A	A	B	A	A	A	A	A	B	A	A	B	A	A	A	B	A	A	B	A	A	A	A	A	B	A	B	B	B
2_1096	2	2H	56.64	A	A	A	A	A	A	A	A	A	A	A	A	A	A	A	A	A	A	A	A	A	A	A	A	A	A	A	A	A	A	A	A	A	A	A	A	A	A	A	A	A	B	A	A	A	A
2_1099	2	2H	168.26	A	B	B	A	A	B	B	B	B	H	H	A	H	H	H	H	H	B	B	B	A	B	B	B	B	B	A	B	B	B	B	B	A	B	B	B	B	B	B	B	B	B	B	B	A	B
2_1101	2	3H	50.85	B	B	B	A	B	A	B	B	B	B	B	H	B	H	B	B	B	B	B	B	B	B	B	B	B	A	A	B	A	B	B	A	B	A	B	B	B	B	A	B	B	B	B	B	A	B
2_1104	2	7H	134.1	B	B	B	B	B	B	B	B	B	B	B	B	B	B	B	B	B	B	-	A	B	B	B	A	A	B	B	B	B	B	B	A	B	A	B	B	B	B	B	B	B	A	A	B	A	B
2_1109	2	3H	63.25	B	A	A	A	B	B	B	B	B	H	H	H	H	B	B	B	B	A	A	A	B	A	A	A	A	B	A	A	A	B	A	A	A	A	A	A	A	B	A	A	A	A	A	A	A	A
2_1110	2	2H	76.61	B	A	B	B	B	A	B	B	B	H	B	B	H	H	B	B	B	B	B	A	B	A	B	A	A	A	A	A	A	B	A	A	A	A	B	B	A	B	A	B	A	A	A	A	A	B
2_1111	2	4H	113.95	B	B	A	A	B	B	B	A	A	B	H	H	B	B	B	A	A	B	A	B	A	B	A	B	A	B	A	A	B	A	A	A	A	A	B	A	A	A	A	A	A	A	A	A	A	B
2_1112	2	6H	139.75	A	A	B	B	B	A	B	B	B	A	H	H	H	A	H	B	B	B	B	B	B	A	B	B	B	B	A	B	B	B	B	B	B	B	B	B	B	B	B	B	A	B	B	B	B	B
2_1120	2	3H	75.27	B	A	A	A	B	A	B	A	A	H	H	H	H	H	B	H	H	B	B	A	B	A	A	A	A	A	A	A	A	A	A	A	A	A	A	B	A	B	A	A	A	B	A	A	B	A
2_1121	2	5H	58.65	B	A	B	A	B	A	B	A	A	H	B	H	H	H	B	H	H	B	A	A	B	A	A	A	A	B	A	A	A	A	A	A	A	A	B	A	A	A	A	A	A	A	A	A	A	A
2_1122	2	4H	35.24	B	B	B	B	B	A	B	B	B	B	B	B	B	B	B	B	B	B	B	A	B	B	B	A	B	B	A	B	B	B	A	B	A	A	B	B	A	B	A	B	B	B	A	A	A	B
2_1124	2	6H	59.25	B	A	A	B	B	A	A	A	A	H	H	B	H	H	H	A	A	A	A	A	A	A	A	A	B	A	B	A	A	A	A	A	A	A	A	A	A	A	A	A	A	A	A	A	A	A
2_1125	2	2H	146.72	B	A	A	A	B	A	A	A	A	H	H	H	H	H	H	H	H	B	A	A	B	A	A	A	A	B	A	A	A	A	A	A	A	A	A	A	A	A	A	B	A	A	A	A	A	A
2_1126	2	1H	78.58	A	B	B	B	B	A	B	B	B	H	H	H	B	A	H	B	B	B	A	A	B	B	A	B	B	B	B	B	A	B	B	B	B	A	B	A	B	A	B	A	B	B	B	A	B	A
2_1129	2	3H	63.94	A	B	B	B	A	A	B	A	A	H	H	H	H	A	H	A	A	B	A	B	A	B	A	B	B	A	B	B	A	A	B	B	B	B	B	B	B	A	B	B	B	B	B	B	A	B
2_1130	2	4H	137.21	B	B	B	B	B	B	B	B	B	B	B	B	B	B	B	B	B	A	B	B	B	B	B	B	B	B	B	B	B	B	B	B	B	A	B	B	B	B	A	B	B	B	B	B	B	B
2_1133	2	5H	67.66	A	A	B	A	A	A	B	B	A	A	H	A	A	A	H	H	A	B	B	A	A	A	B	A	A	A	A	B	A	A	A	A	A	A	B	A	A	B	A	A	B	A	A	A	A	B
2_1134	2	1H	37.3	B	B	B	B	B	B	B	B	B	B	B	B	B	B	B	B	B	B	B	B	B	B	B	A	B	B	B	B	B	B	B	B	B	B	B	B	B	B	B	B	A	B	B	B	B	B
2_1136	2	2H	101.3	B	B	B	B	B	A	B	B	B	B	B	B	B	H	B	B	B	B	B	B	B	B	B	B	B	B	B	B	B	B	A	B	A	B	B	B	A	B	B	B	B	B	B	B	A	B
2_1138	2	5H	170.25	A	B	A	B	A	B	A	A	B	H	A	H	H	H	A	A	H	B	A	B	A	B	B	A	B	B	B	B	B	B	B	B	B	A	B	B	B	B	B	A	B	B	B	B	A	B
2_1140	2	1H	127.26	B	A	B	A	B	B	B	A	A	H	B	H	H	B	B	H	H	A	A	A	B	A	A	A	A	A	A	A	A	A	A	A	A	A	B	B	A	A	A	A	A	A	A	A	A	A
2_1141	2	5H	167.9	B	A	B	B	B	A	A	B	A	H	B	B	H	H	H	B	H	B	B	A	B	A	B	A	B	B	A	A	A	A	B	B	B	B	A	B	B	B	A	B	A	A	B	A	A	A
2_1144	2	2H	78.54	A	B	B	A	A	B	A	A	A	H	H	A	H	H	A	A	A	A	A	B	A	B	A	B	B	B	A	B	B	A	B	B	B	B	A	A	B	A	B	A	A	B	B	B	B	B
2_1145	2	3H	42.96	A	A	B	A	B	A	B	B	B	A	H	A	H	A	H	B	B	B	B	B	B	A	B	B	B	A	B	A	A	B	A	B	B	B	B	A	A	B	B	B	A	B	A	A	B	B
2_1147	2	3H	67.27	B	B	B	B	B	B	B	A	A	B	B	B	B	B	B	H	H	A	A	B	B	B	A	B	B	B	A	B	A	A	B	A	B	A	B	A	B	A	A	A	A	A	B	B	A	B
2_1148	2	5H	50.53	B	B	B	A	B	B	B	A	A	B	B	H	B	B	B	H	H	A	B	A	B	B	A	B	A	B	A	B	B	A	A	A	A	B	B	B	A	A	A	A	B	A	B	A	A	B
2_1151	2	4H	94.07	A	A	A	A	A	B	A	A	A	A	A	A	A	H	A	A	A	A	B	A	A	A	A	B	A	A	B	A	B	A	B	A	A	B	A	A	B	B	A	A	A	B	B	B	B	B
2_1153	2	2H	43.38	B	A	B	A	B	B	B	B	B	H	B	H	H	B	B	B	B	B	-	B	B	A	B	A	B	B	A	A	B	B	B	B	A	B	B	B	B	B	B	B	A	B	B	B	B	B
2_1155	2	5H	182.53	A	B	B	B	A	B	B	B	A	H	H	H	H	H	H	H	H	B	B	B	A	B	B	A	B	B	B	B	B	A	B	B	B	B	B	B	B	B	B	B	B	B	B	B	A	B
2_1156	2	2H	85.52	B	A	A	A	B	A	A	A	A	H	H	H	H	H	H	H	H	A	A	A	B	A	A	A	A	A	B	A	B	A	A	A	A	A	A	A	A	A	A	A	A	A	A	A	A	A
2_1158	2	6H	57.83	A	A	A	B	B	A	A	A	A	A	H	H	H	A	A	H	H	A	A	B	B	A	A	A	B	B	B	A	A	A	A	B	A	A	A	A	A	A	A	A	A	A	A	A	A	A
2_1160	2	7H	137.31	B	B	B	B	B	B	B	B	B	B	B	B	B	B	B	B	B	B	B	B	B	B	B	B	B	B	B	B	B	B	B	B	B	B	B	B	B	B	B	B	B	B	B	B	B	B
2_1161	2	3H	122.7	A	B	B	A	A	A	A	B	B	H	H	A	H	A	A	B	B	B	B	A	B	B	B	A	B	A	B	A	A	B	B	A	B	A	B	B	B	B	B	B	B	B	B	B	A	B
2_1163	2	3H	90.1	-	A	A	A	B	A	-	A	A	-	H	H	H	H	B	H	H	B	A	A	-	A	A	A	A	B	A	A	A	A	A	A	A	A	A	A	A	A	A	B	A	A	A	A	B	A
2_1166	2	2H	75.95	A	A	A	A	A	B	A	A	A	A	A	A	A	H	A	A	A	A	A	B	A	A	A	B	B	B	B	B	B	A	B	B	B	B	A	A	B	A	B	A	A	B	B	B	B	A
2_1168	2	5H	98.2	B	B	B	A	B	A	B	A	A	B	B	H	B	H	B	H	H	B	B	A	B	B	A	A	A	B	A	A	B	A	A	B	A	A	B	B	A	A	A	A	A	B	A	A	A	A
2_1175	2	2H	108.58	B	A	A	A	B	A	A	A	A	H	H	H	H	H	H	H	H	A	A	A	B	A	A	A	A	A	A	B	A	A	A	A	A	A	B	B	A	A	A	A	A	A	A	A	A	A
2_1177	2	5H	125.09	A	B	B	B	A	A	B	B	B	H	H	H	H	A	H	H	H	B	B	A	A	B	B	B	B	A	B	B	B	B	B	B	B	B	A	A	B	B	B	B	B	B	B	B	B	B
2_1181	2	2H	155.68	B	B	B	A	B	B	B	B	B	B	B	H	B	B	B	B	B	B	B	B	B	B	B	B	B	B	B	B	B	B	B	B	B	B	B	B	B	B	B	B	A	B	B	B	A	B
2_1184	2	2H	124.98	B	B	B	A	B	B	B	A	A	B	B	H	B	B	B	H	H	A	A	A	B	B	A	A	A	B	A	B	A	A	A	A	A	A	B	B	A	A	A	A	B	A	A	A	B	A
2_1187	2	2H	28.15	B	B	B	A	A	B	B	B	B	B	B	H	H	B	B	B	B	B	B	A	B	B	B	A	A	B	B	B	B	B	A	B	A	A	B	B	A	B	B	B	B	A	A	B	B	A
2_1189	2	3H	52.17	B	B	B	A	B	A	B	B	A	B	B	H	B	H	B	B	H	B	-	A	B	B	B	A	A	A	A	A	A	A	A	A	A	A	A	A	A	B	A	B	A	A	A	A	A	A
2_1191	2	4H	70.77	B	A	B	A	A	A	B	B	B	H	B	H	A	H	B	B	B	B	B	A	B	A	B	A	A	A	A	B	A	B	A	B	B	A	A	A	A	B	A	B	B	A	A	A	A	A
2_1192	2	1H	89.77	A	A	B	A	A	A	A	B	B	A	H	A	A	A	A	H	H	A	B	A	A	A	B	A	B	A	A	A	A	B	A	B	A	A	A	A	A	B	B	B	A	B	A	A	A	A
2_1193	2	1H	42.42	B	A	A	A	B	A	A	A	A	H	H	H	H	H	H	A	A	A	A	A	A	A	A	A	A	A	A	A	A	A	A	A	A	A	A	A	A	A	A	A	A	A	A	A	A	A
2_1197	2	3H	63.25	B	B	B	A	B	B	B	B	B	B	B	H	B	B	B	B	B	B	B	A	B	B	B	A	A	B	A	B	B	B	A	A	A	A	A	B	A	B	A	B	B	B	A	A	B	A
2_1200	2	5H	51.51	B	B	A	B	B	A	B	B	B	B	H	B	B	H	B	B	B	B	B	A	B	B	B	A	A	B	A	B	A	B	A	A	A	B	B	B	A	B	A	B	B	B	A	A	A	A
2_1201	2	7H	98.95	A	A	B	B	A	B	A	B	B	A	H	H	A	H	A	H	H	A	B	A	A	A	B	A	A	A	A	A	B	B	A	A	A	A	A	A	A	B	A	B	B	A	A	A	A	A
2_1202	2	5H	7.84	A	B	B	B	B	B	B	B	B	H	H	H	B	H	H	B	B	B	B	B	B	B	B	B	B	B	B	B	B	B	B	B	B	B	B	B	B	B	B	B	-	B	B	B	B	B
2_1203	2	5H	121.67	A	-	A	A	A	A	B	B	B	A	A	A	A	A	H	H	H	B	B	A	A	A	B	B	B	A	B	B	A	B	B	B	B	B	A	A	B	B	B	B	A	B	B	B	B	A
2_1204	2	6H	8.74	B	A	B	B	B	B	B	B	B	H	B	B	H	B	B	B	B	B	B	B	B	A	B	A	A	A	B	B	B	B	B	A	B	A	B	B	B	B	B	B	B	A	A	A	A	B
2_1205	2	2H	82.98	B	A	B	B	A	B	A	A	A	H	B	B	A	B	H	H	H	A	A	B	B	A	A	A	B	B	B	B	A	A	A	B	B	B	A	A	A	A	A	A	A	B	A	B	A	B
2_1209	2	7H	130.64	B	A	B	B	A	B	B	A	A	A	B	B	A	B	B	A	A	A	A	B	A	A	A	B	B	B	B	B	B	A	B	B	B	B	B	B	B	A	B	B	B	B	B	B	B	B
2_1210	2	4H	138.7	B	B	B	B	B	B	A	B	B	B	B	B	B	B	H	B	B	B	B	B	B	B	B	B	B	B	B	B	B	B	B	B	B	B	A	A	B	B	B	B	B	B	B	B	B	B
2_1212	2	3H	120.73	B	A	B	B	B	A	B	A	A	H	B	B	H	H	B	A	A	A	A	B	A	A	A	B	A	B	A	B	B	A	A	B	A	B	A	A	A	A	A	A	A	A	A	A	B	A
2_1215	2	5H	42.41	A	B	B	B	A	A	A	A	A	H	H	H	H	A	A	A	A	B	A	A	A	B	A	A	A	A	A	A	A	A	-	A	A	B	B	B	A	A	A	A	B	B	B	A	A	A
2_1216	2	6H	59.25	A	A	B	A	A	B	B	A	A	A	H	A	A	H	H	A	A	A	A	A	A	A	A	B	A	A	A	A	B	A	B	A	B	A	A	A	A	A	A	A	A	A	B	A	B	B
2_1217	2	1H	48.29	B	B	B	A	A	A	B	B	B	B	B	H	H	H	B	H	H	A	B	A	A	B	B	B	A	B	A	B	A	B	A	A	A	A	A	A	A	B	A	A	B	A	A	A	A	A
2_1220	2	2H	136.33	A	B	A	A	A	A	B	B	A	H	A	A	H	A	H	B	H	B	B	B	B	B	B	B	B	B	B	B	B	A	B	B	B	B	B	A	B	B	B	B	B	B	B	B	A	B
2_1221	2	5H	6.36	B	B	B	A	B	B	B	B	B	B	B	H	B	B	B	H	H	B	B	A	A	B	B	B	B	A	B	B	B	B	B	B	B	B	B	B	B	B	B	B	B	A	B	A	B	A
2_1223	2	7H	144.96	B	B	A	A	B	A	B	B	B	B	H	H	B	H	B	B	B	B	B	A	B	B	B	A	A	A	A	B	A	B	A	A	A	A	A	A	A	B	A	B	B	A	A	A	A	A
2_1224	2	6H	86.96	B	A	A	B	B	B	B	A	A	H	H	B	H	B	B	A	A	A	A	B	A	A	A	B	B	B	B	A	B	A	B	B	A	A	B	B	A	A	B	A	A	A	A	A	B	B
2_1226	2	1H	9.37	A	A	B	B	A	A	A	B	B	A	H	H	A	A	A	H	H	B	-	A	A	A	B	A	B	B	A	A	A	B	A	A	A	B	B	A	A	B	A	A	B	A	B	A	B	A
2_1228	2	4H	3.8	B	A	B	A	B	A	B	A	B	H	B	H	H	H	B	H	B	B	A	B	B	A	B	A	A	B	B	B	A	B	B	A	B	B	B	B	B	A	B	A	B	A	B	A	B	A
2_1238	2	2H	125.97	A	A	A	B	A	A	A	A	A	A	A	H	A	A	A	A	A	B	A	B	A	A	A	B	A	A	A	A	B	A	B	B	B	B	B	B	B	A	A	A	A	B	B	B	B	B
2_1239	2	5H	60.21	B	B	B	B	B	B	B	A	A	B	B	B	B	B	B	H	H	B	A	B	B	B	A	B	B	B	A	A	B	A	B	B	B	A	A	A	B	A	B	A	B	B	B	B	B	A
2_1242	2	2H	94.25	B	B	B	A	B	B	B	B	B	B	B	H	B	B	B	B	B	B	B	A	B	B	B	A	A	B	A	B	B	B	A	A	A	A	A	B	A	B	A	B	B	A	A	A	A	A
2_1243	2	4H	107.68	A	B	B	A	B	B	B	B	B	H	H	A	B	H	H	H	H	B	B	A	A	B	B	B	B	A	B	A	B	B	B	B	B	B	B	B	B	B	B	B	A	B	B	B	B	B
2_1244	2	5H	51.51	A	A	B	A	A	A	A	A	A	A	H	A	A	A	A	A	A	B	A	A	A	A	A	A	A	A	A	A	A	A	A	A	A	A	A	A	A	A	B	A	A	B	A	A	A	A
2_1246	2	6H	25.88	A	A	A	A	B	A	A	A	A	H	A	A	H	A	A	A	A	B	A	A	A	A	A	A	B	A	A	A	A	A	A	A	B	A	A	A	A	A	B	A	A	B	B	B	A	A
2_1247	2	5H	125.09	A	B	A	B	A	A	B	B	B	H	A	H	H	A	H	H	H	B	B	A	A	B	B	B	B	A	A	B	B	B	B	B	B	B	A	A	B	B	A	B	B	B	B	A	A	B
2_1251	2	2H	82.44	B	A	B	A	B	A	B	B	B	H	B	H	H	H	B	B	B	B	B	A	B	A	B	B	A	B	B	B	B	B	A	A	A	A	B	B	A	B	B	B	A	A	B	A	A	A
2_1253	2	5H	36.72	B	A	A	A	B	A	A	A	A	H	H	H	H	H	H	H	H	A	A	A	B	A	A	A	A	A	A	A	A	A	A	A	A	A	A	A	A	A	A	A	A	A	A	A	A	A
2_1254	2	4H	56.22	A	A	A	A	A	A	B	A	A	A	A	A	A	A	H	A	A	B	A	A	A	A	A	A	A	A	A	A	A	A	A	A	A	A	A	B	A	A	A	A	A	A	A	A	A	A
2_1256	2	6H	80.86	A	B	B	A	A	A	B	B	B	H	H	A	H	A	H	B	B	B	B	B	B	B	B	A	B	A	B	B	A	B	B	B	B	B	B	A	B	B	B	B	A	B	B	B	A	B
2_1258	2	2H	80.36	A	B	B	A	B	B	B	B	B	H	H	A	B	H	H	H	H	B	B	A	A	B	B	B	A	A	B	A	A	B	B	B	A	A	B	B	B	B	B	B	B	A	A	B	B	B
2_1260	2	5H	49.16	B	B	B	B	B	A	B	B	B	B	B	B	B	H	B	B	B	B	B	A	B	B	B	A	A	B	A	A	A	B	A	A	A	A	A	A	A	B	B	B	A	B	B	A	A	A
2_1261	2	2H	27.5	A	B	A	B	A	A	B	A	A	H	A	H	H	A	H	H	H	B	A	A	B	B	A	B	B	A	A	B	-	A	B	A	B	B	B	A	B	A	A	A	B	B	B	A	A	B
2_1265	2	2H	27.5	B	A	A	A	B	B	A	A	A	H	H	H	H	B	H	A	A	A	-	B	A	A	A	A	A	A	B	A	A	A	A	A	A	A	A	B	A	A	A	A	A	A	A	B	B	A
2_1266	2	3H	156.42	A	A	A	B	B	A	B	A	A	A	A	H	H	A	H	A	A	B	A	A	A	A	A	A	A	A	A	A	A	A	B	A	A	A	B	B	B	A	A	A	B	A	B	A	A	A
2_1267	2	3H	174.45	B	B	B	B	B	B	B	B	B	B	B	B	B	B	B	B	B	B	B	B	B	B	B	B	B	A	B	A	B	B	B	B	B	A	A	A	B	B	B	B	A	A	B	A	A	A
2_1270	2	7H	62.64	B	B	B	B	B	B	B	B	B	B	B	B	B	B	B	B	B	B	B	B	B	B	B	A	A	B	A	B	B	B	A	B	A	A	B	B	A	B	A	B	B	A	A	A	A	A
2_1271	2	6H	118.15	B	B	B	B	B	B	B	B	B	B	B	B	B	B	B	B	B	B	B	A	B	B	B	A	A	B	A	B	B	B	-	B	B	A	B	B	-	B	A	B	B	A	-	B	-	B
2_1274	2	2H	154.39	A	A	B	A	A	A	A	A	A	A	H	A	A	A	A	A	A	B	A	B	A	A	A	A	B	A	B	A	B	A	A	B	B	B	B	B	A	A	A	B	B	B	A	B	A	B
2_1277	2	3H	124.04	A	A	B	A	A	A	A	B	B	A	H	A	A	A	A	H	H	B	B	A	A	A	B	A	A	A	B	B	A	B	B	A	B	A	A	B	B	B	A	B	B	B	B	B	A	B
2_1280	2	7H	141.15	A	B	B	B	A	B	B	B	B	H	H	H	H	H	H	H	B	B	B	B	A	B	B	B	B	B	B	B	B	B	B	B	B	B	B	B	B	B	B	B	B	B	B	B	B	B
2_1281	2	6H	47.1	B	A	A	A	A	A	A	A	A	H	A	H	A	H	H	A	A	A	A	A	A	A	A	A	A	B	A	A	A	A	A	A	A	A	A	A	A	A	A	A	A	A	A	A	A	A
2_1286	2	2H	66.2	A	B	B	B	A	B	B	A	B	H	H	H	H	H	H	A	H	A	A	B	A	B	B	B	B	B	B	B	B	B	B	B	B	B	B	A	B	A	B	A	B	B	B	B	B	B
2_1289	2	5H	136.94	A	B	B	A	A	B	B	B	B	H	H	A	H	H	H	H	H	A	B	A	A	B	B	B	B	A	B	B	B	B	B	B	B	B	B	A	B	B	B	A	B	B	B	B	B	B
2_1293	2	6H	72.17	B	B	B	B	B	A	A	A	A	B	B	B	B	H	H	H	H	A	A	A	B	B	A	A	A	B	B	B	A	A	A	A	A	A	A	A	A	A	A	A	B	A	A	A	B	A
2_1294	2	3H	100.29	B	A	A	A	B	B	B	B	B	H	H	H	H	B	B	B	B	B	B	B	B	A	B	A	A	B	A	A	A	B	A	A	B	B	A	A	A	B	A	B	B	A	A	A	B	A
2_1297	2	5H	145.9	A	A	A	A	A	A	B	A	A	A	A	A	A	A	H	A	A	B	A	A	A	A	A	A	A	B	A	A	B	A	A	A	A	A	B	A	A	A	A	B	A	A	A	A	A	A
2_1298	2	6H	70.5	A	A	A	A	A	B	B	B	B	A	A	A	A	H	H	B	B	B	B	B	B	A	B	B	B	A	B	A	B	B	B	B	B	B	B	B	B	B	B	B	A	B	B	B	A	B
2_1302	2	7H	81.78	B	A	B	B	B	A	B	B	B	H	B	B	H	H	B	B	B	B	-	A	B	A	A	A	A	B	A	B	A	B	A	A	A	A	A	A	A	B	A	B	B	A	A	A	A	A
2_1303	2	4H	56.22	B	A	B	B	B	A	B	B	B	H	B	B	H	H	B	B	B	B	B	B	B	A	B	A	A	B	A	B	A	B	A	B	B	A	A	B	A	B	A	A	B	B	B	A	A	A
2_1304	2	2H	34.24	B	B	B	A	A	A	A	A	B	B	B	H	H	H	H	H	B	A	A	A	B	B	B	A	A	A	A	A	A	B	A	B	A	A	A	A	A	A	B	A	B	A	A	A	A	A
2_1305	2	3H	80.49	A	A	A	B	A	A	A	B	A	A	A	H	A	A	A	H	A	A	A	B	A	A	A	A	B	A	B	A	B	A	A	B	A	B	B	B	A	B	B	A	B	A	A	A	A	B
2_1307	2	7H	1.71	B	A	A	A	B	A	A	A	A	H	H	H	H	H	H	H	H	A	A	A	B	A	A	A	A	B	A	A	A	A	A	A	A	A	A	A	A	A	A	A	A	A	A	A	A	A
2_1309	2	5H	64.77	A	B	B	B	A	B	B	B	B	H	H	H	H	H	H	H	H	A	B	B	A	B	B	B	B	B	B	A	B	B	B	B	B	B	B	B	B	B	B	B	A	B	B	-	B	B
2_1310	2	6H	65.83	B	B	A	B	B	B	A	B	B	B	H	B	B	B	H	H	H	A	B	B	A	B	B	B	A	B	B	B	B	B	A	A	A	A	B	A	A	B	A	B	B	A	A	A	B	A
2_1312	2	1H	45.2	B	B	A	A	B	A	A	B	B	B	H	H	B	H	H	B	B	B	A	A	B	B	B	B	A	B	A	B	A	B	A	A	A	A	A	A	A	B	A	B	B	A	A	A	A	B
2_1314	2	5H	96.12	A	A	A	A	A	A	A	A	A	A	A	A	A	A	A	A	A	A	A	A	A	A	A	A	A	A	A	A	B	A	A	B	A	A	B	B	A	A	A	A	A	A	A	A	A	A
2_1315	2	2H	138.04	A	B	A	A	A	A	A	B	A	H	A	A	H	A	A	H	A	A	A	A	A	B	A	B	A	A	A	A	A	A	B	B	B	B	B	B	B	A	B	A	A	B	B	B	A	B
2_1318	2	5H	44.23	B	A	B	A	B	B	B	B	B	H	B	H	H	B	B	B	B	A	A	B	B	A	B	B	B	B	B	A	B	B	B	B	B	B	B	B	B	B	A	B	A	A	A	B	B	B
2_1324	2	5H	25.42	A	A	A	A	A	A	B	A	A	A	A	A	A	A	H	A	A	A	A	A	A	A	A	A	B	A	A	A	A	A	A	A	A	A	A	A	A	A	A	A	A	B	A	A	A	B
2_1325	2	5H	123.12	B	B	B	B	B	B	A	A	A	B	B	B	B	B	H	H	H	A	A	B	B	B	A	A	A	B	B	B	B	A	B	B	B	A	B	B	B	A	B	A	B	B	B	B	B	B
2_1326	2	7H	42.26	B	B	B	A	B	B	B	A	B	B	B	H	B	B	B	H	B	A	B	A	B	B	B	A	A	B	A	B	B	B	A	A	A	A	A	A	A	A	A	B	B	B	A	A	A	A
2_1332	2	4H	87.01	A	A	B	A	A	A	B	B	A	A	H	A	A	A	H	H	A	B	A	B	A	A	A	A	A	B	B	A	A	A	B	A	A	A	B	A	B	A	A	A	A	A	A	B	A	A
2_1333	2	1H	52.63	B	A	A	A	A	A	B	B	B	H	H	H	A	H	B	H	H	B	B	A	A	A	B	A	A	B	A	B	A	B	A	A	A	A	A	B	A	B	A	B	A	A	A	A	A	A
2_1335	2	7H	81.78	A	B	A	A	A	B	A	B	A	H	A	A	H	H	A	H	A	B	B	A	A	B	B	A	A	B	B	A	A	A	B	A	B	B	A	B	B	B	A	A	A	A	B	B	B	B
2_1338	2	2H	45.48	B	A	B	B	B	B	B	B	B	H	B	B	H	B	B	B	B	B	-	B	B	A	B	A	A	B	A	B	B	B	A	B	B	A	B	B	A	B	A	B	A	A	A	B	B	B
2_1339	2	6H	65.29	B	B	B	B	B	B	B	B	B	B	B	B	B	B	B	H	H	A	B	B	A	B	B	B	A	B	B	B	B	B	A	B	B	B	A	A	B	B	B	B	A	B	B	B	B	A
2_1340	2	2H	116.5	B	B	B	B	B	A	B	B	B	B	B	B	B	H	B	B	B	B	-	B	B	B	B	A	B	B	B	B	B	B	A	B	B	B	B	B	A	B	A	B	B	B	B	B	A	A
2_1344	2	5H	53.84	B	B	B	B	B	A	A	B	B	B	B	B	B	H	H	B	B	B	A	A	B	B	B	A	A	B	A	A	A	B	A	A	A	B	B	B	A	B	B	B	B	A	A	A	A	A
2_1346	2	2H	161.3	A	B	A	A	B	A	A	B	B	H	A	A	B	A	A	B	B	B	B	A	B	B	B	A	A	A	A	A	B	B	B	B	A	B	B	A	B	A	B	B	B	B	A	B	A	B
2_1350	2	5H	42.41	B	A	B	A	B	B	B	B	B	H	B	H	H	B	B	B	B	B	B	B	B	A	B	B	B	B	B	B	B	B	B	B	B	A	A	A	B	B	B	B	A	B	A	B	B	B
2_1351	2	2H	102.38	A	B	-	B	A	A	A	A	A	H	A	H	H	A	A	A	A	A	A	B	A	B	A	B	B	A	A	-	B	A	A	B	A	B	B	B	A	A	B	A	B	B	B	B	A	B
2_1353	2	4H	86.01	A	B	A	A	B	B	A	B	B	H	A	A	B	H	A	H	H	A	B	A	A	B	B	B	A	A	A	B	B	B	A	A	B	B	A	A	A	B	A	B	B	A	B	A	A	B
2_1354	2	1H	1.68	A	A	A	A	A	A	A	B	A	A	A	A	A	A	A	H	A	B	B	A	A	A	B	A	B	A	A	A	A	B	A	A	A	B	B	B	A	B	A	B	A	A	B	A	A	A
2_1355	2	5H	149.94	A	A	B	A	B	B	A	B	B	A	H	A	H	H	A	H	H	B	B	A	A	A	B	B	B	A	B	A	A	B	B	B	B	B	A	A	B	B	B	B	A	B	B	A	A	A
2_1357	2	1H	44.59	B	A	A	A	A	A	A	B	B	H	H	H	A	H	H	H	H	A	A	A	A	A	B	B	A	B	A	B	A	B	A	A	A	A	A	A	A	B	A	A	A	A	A	A	A	B
2_1358	2	3H	93.81	B	B	B	A	B	A	B	B	B	B	B	H	B	H	B	B	B	B	A	A	B	B	B	A	A	B	A	B	A	B	A	A	A	A	A	A	A	-	A	B	B	A	A	A	B	A
2_1359	2	4H	20.44	B	A	B	B	B	B	A	B	B	H	B	B	H	B	H	B	B	B	B	B	B	A	B	B	B	B	B	A	A	B	B	B	B	A	B	B	B	B	B	B	A	B	B	A	B	A
2_1361	2	1H	48.99	A	A	A	B	A	B	A	A	A	A	A	H	A	H	A	A	A	A	A	B	A	A	A	A	B	A	B	A	B	A	B	B	B	B	B	A	B	A	B	A	A	B	B	B	B	B
2_1362	2	3H	180.12	B	B	-	B	B	B	B	B	B	B	B	B	B	B	B	B	B	-	B	A	B	B	B	B	A	B	A	B	B	B	B	A	B	B	B	B	B	B	A	B	A	B	B	B	B	B
2_1363	2	7H	145.6	A	A	B	A	A	A	B	B	B	A	H	A	A	A	H	H	H	A	A	A	A	A	B	B	B	A	A	B	A	B	A	B	B	B	A	B	A	B	B	B	B	B	A	B	A	B
2_1366	2	2H	27.5	B	A	A	A	B	B	A	A	A	H	H	H	H	B	H	A	A	A	-	B	A	A	A	A	A	A	B	A	A	A	B	B	A	A	A	B	A	A	B	A	A	A	A	B	B	A
2_1370	2	2H	143.18	A	B	B	A	A	B	B	B	B	H	H	A	H	H	H	B	B	B	B	A	B	B	B	B	A	B	A	B	B	B	A	B	B	B	A	B	A	B	B	B	B	B	B	A	A	A
2_1373	2	1H	96.95	B	B	B	A	B	A	B	B	B	B	B	H	B	H	B	B	B	B	B	A	B	B	B	A	B	B	B	B	A	B	A	B	A	B	B	B	A	B	B	B	B	B	A	A	A	A
2_1374	2	4H	30.37	A	B	B	B	A	B	A	B	A	H	H	H	H	H	A	H	A	B	A	A	A	B	A	B	B	A	A	A	A	A	A	B	A	A	B	A	A	A	A	A	B	B	A	B	A	A
2_1377	2	2H	9.12	B	B	B	B	A	B	A	A	A	B	B	B	H	B	H	H	H	A	A	B	B	B	A	B	A	A	A	B	B	A	A	B	A	A	A	B	A	A	B	A	A	A	A	A	A	A
2_1381	2	3H	112.15	B	A	A	A	B	A	A	B	B	H	H	H	H	H	H	B	B	B	B	A	B	A	B	A	A	A	B	A	A	B	A	A	A	B	B	A	A	B	B	B	B	A	A	A	A	A
2_1384	2	1H	138.86	B	B	B	B	B	A	B	B	B	B	B	B	B	H	B	B	B	B	-	B	B	B	B	A	B	B	B	A	B	B	B	B	B	B	A	A	B	B	B	B	B	B	B	B	B	B
2_1385	2	4H	26.2	B	A	B	A	B	B	A	A	A	H	B	H	H	B	H	H	H	A	B	B	B	A	B	B	A	A	B	A	B	A	B	A	B	A	B	B	B	A	A	A	A	A	B	B	A	B
2_1389	2	4H	34.38	A	-	B	A	A	B	A	A	A	H	H	A	H	H	A	A	A	B	A	A	A	B	A	B	A	B	A	A	A	A	A	A	A	A	A	A	A	A	A	B	B	A	A	A	A	A
2_1390	2	5H	106.36	B	B	B	B	B	B	B	B	B	B	B	B	B	B	B	B	B	B	B	A	B	B	B	A	A	B	B	B	B	B	B	B	B	A	B	B	B	B	A	B	B	B	B	B	B	B
2_1391	2	5H	33.55	B	B	B	A	A	A	B	B	B	B	B	H	H	H	B	H	H	B	B	A	A	B	B	A	A	B	A	B	A	B	A	A	A	A	A	A	A	B	B	B	B	A	A	A	A	A
2_1392	2	1H	114.06	B	B	B	B	B	B	B	A	B	B	B	B	B	B	B	H	B	B	B	B	B	B	B	B	B	B	A	B	B	B	A	B	B	B	B	B	A	B	B	A	B	A	A	B	A	B
2_1395	2	7H	0	-	A	B	B	B	B	-	B	B	-	B	B	H	B	B	B	B	B	B	B	-	A	A	B	B	A	A	B	A	B	A	B	B	A	B	A	B	B	A	B	B	B	A	A	B	A
2_1397	2	4H	35.24	B	B	B	A	B	B	A	B	A	B	B	H	B	B	H	B	H	B	A	A	B	B	A	B	A	B	A	A	B	A	A	B	A	A	A	B	A	A	A	B	B	A	A	A	A	B
2_1398	2	3H	11.01	A	B	B	B	A	B	B	B	B	H	H	H	H	H	H	B	B	B	B	B	B	B	B	B	B	B	B	B	B	B	B	B	B	B	A	A	B	B	B	B	B	B	B	B	B	B
2_1399	2	2H	72.99	A	B	A	A	A	B	A	A	A	H	A	A	H	H	A	A	A	A	A	B	A	B	A	B	B	B	B	A	B	A	B	B	B	B	A	A	B	A	B	A	A	B	B	B	B	A
2_1401	2	5H	40.14	B	B	B	A	B	B	B	B	B	B	B	H	B	B	B	B	B	B	B	B	B	B	B	B	B	B	B	B	B	B	B	B	B	A	A	A	B	B	A	B	A	B	A	B	B	B
2_1404	2	6H	94.18	A	A	B	A	A	A	A	A	B	A	H	A	A	A	A	H	B	B	A	A	B	A	B	A	A	A	A	A	A	B	A	A	B	B	A	B	B	B	A	B	A	B	A	B	B	A
2_1405	2	3H	132.62	B	A	B	A	B	B	B	A	A	H	B	H	H	B	B	H	H	B	A	A	B	A	A	A	B	B	B	A	B	A	A	A	A	A	B	B	A	A	A	B	A	B	A	B	B	A
2_1406	2	2H	142.67	B	A	A	B	B	A	B	A	A	H	H	B	H	H	B	A	A	B	A	B	A	A	A	A	B	A	B	A	B	A	B	A	A	B	A	A	B	A	A	B	A	A	A	B	B	B
2_1409	2	7H	89.12	B	A	A	A	A	B	B	B	B	H	H	H	A	B	B	B	B	A	A	A	B	A	B	A	A	A	B	B	A	B	B	A	B	B	A	B	B	B	A	A	B	A	B	B	B	B
2_1418	2	4H	28.75	A	A	B	B	B	B	A	B	B	A	H	H	H	H	A	H	H	A	-	B	A	A	B	B	B	A	B	B	B	B	B	B	B	B	B	B	B	B	B	B	A	B	B	B	B	B
2_1419	2	7H	0	A	A	A	A	A	B	A	A	A	A	A	A	A	H	A	H	H	A	A	B	B	A	A	B	B	B	A	B	A	A	A	B	B	A	B	A	B	A	A	A	A	B	A	A	B	A
2_1425	2	6H	133.9	B	B	B	B	B	B	B	B	B	B	B	B	B	B	B	B	B	B	B	B	B	B	B	B	B	B	B	B	B	B	B	B	B	B	A	B	B	B	B	B	B	B	B	B	B	B
2_1426	2	5H	21.68	A	B	A	A	A	A	B	A	A	H	A	A	H	A	H	A	A	A	A	A	A	B	A	A	B	A	A	A	A	A	B	A	A	A	B	A	B	A	A	A	A	B	A	B	B	B
2_1427	2	3H	150.11	A	B	B	B	A	B	B	B	B	H	H	H	H	H	H	H	H	B	B	B	A	B	B	A	A	B	B	A	B	B	A	A	A	A	B	B	A	B	A	B	B	A	A	A	B	A
2_1428	2	3H	143.33	A	A	A	A	A	A	A	A	A	A	A	A	A	A	A	A	A	A	A	A	A	A	A	B	B	A	A	A	A	A	B	B	B	B	A	A	B	A	B	A	A	B	B	B	A	B
2_1431	2	1H	62.6	A	B	B	A	B	B	A	A	A	H	H	A	B	H	A	H	H	A	A	B	B	B	A	B	B	A	B	B	B	A	B	B	B	B	B	A	B	A	B	B	B	B	B	B	B	B
2_1435	2	3H	66.62	B	A	A	A	B	B	A	B	B	H	H	H	H	B	H	B	B	B	B	A	B	A	B	A	A	B	B	B	B	B	A	B	A	B	A	B	A	B	B	B	B	B	A	A	B	A
2_1436	2	2H	164.35	B	A	A	A	B	A	A	A	A	H	H	H	H	H	H	A	A	A	A	A	A	A	A	A	A	A	A	B	A	A	A	A	A	A	A	A	A	A	A	A	B	A	A	A	A	A
2_1437	2	7H	11.65	B	A	B	A	B	B	A	A	A	H	B	H	H	B	H	H	H	A	A	B	B	A	A	B	A	B	A	A	A	A	A	A	A	A	A	A	A	A	A	A	A	A	A	A	A	A
2_1438	2	3H	108.7	A	B	A	B	A	B	A	A	A	H	A	H	H	H	A	A	A	A	A	B	A	B	A	B	B	B	B	A	B	A	B	B	B	B	B	A	B	A	B	A	A	B	B	B	B	B
2_1443	2	7H	0.84	B	A	B	B	B	A	B	A	A	H	B	B	H	H	B	H	H	B	A	A	B	A	A	A	A	A	B	A	B	A	A	A	B	B	A	B	B	A	A	A	A	A	A	A	B	A
2_1445	2	5H	74.83	B	A	B	B	B	B	B	B	B	H	B	B	H	B	B	B	B	A	B	B	B	A	B	B	B	B	B	B	B	B	B	B	B	B	A	B	B	B	B	B	B	B	B	B	B	B
2_1446	2	1H	93.48	B	B	B	A	B	A	B	B	A	B	B	H	B	H	B	B	H	B	A	A	B	B	B	A	B	B	A	B	A	B	A	B	A	B	B	B	A	B	B	B	B	B	A	A	A	A
2_1447	2	5H	41.45	A	B	A	B	A	A	A	A	A	H	A	H	H	A	A	A	A	A	A	A	A	B	A	A	A	A	A	A	A	A	A	A	A	B	B	B	A	A	A	A	B	A	B	A	A	A
2_1452	2	5H	155.23	B	B	B	A	A	B	A	A	A	B	B	H	H	B	H	H	H	B	A	A	B	B	A	B	A	B	A	A	B	A	A	A	A	A	A	A	A	A	A	A	A	B	A	A	B	A
2_1453	2	2H	168.26	A	B	B	A	A	B	B	B	B	H	H	A	H	H	H	H	H	B	B	B	A	B	B	B	B	B	A	B	B	B	B	B	A	B	B	B	B	A	B	B	B	B	B	B	A	B
2_1455	2	6H	130.38	A	A	B	B	A	A	B	B	A	A	H	H	A	A	H	H	A	B	B	B	A	A	A	B	B	B	B	B	B	A	A	B	B	B	B	B	B	B	B	B	B	B	A	B	B	B
2_1459	2	2H	143.18	B	A	A	B	B	A	B	A	A	H	H	B	H	H	B	A	A	B	A	B	A	A	A	A	B	A	B	B	A	A	B	A	A	B	B	A	B	A	A	B	A	A	A	B	B	B
2_1467	2	6H	128.41	A	A	B	A	A	A	A	B	B	A	H	A	A	A	A	H	H	B	B	A	A	A	B	A	A	B	A	B	B	B	A	A	A	A	A	B	A	B	B	B	B	A	A	A	A	B
2_1469	2	6H	76.03	B	A	A	B	A	A	A	A	A	H	H	B	A	H	H	A	A	A	A	A	A	A	A	A	A	A	A	A	A	A	A	A	A	A	A	A	A	A	A	A	A	A	A	A	A	A
2_1472	2	3H	66.62	A	B	B	B	A	A	B	A	A	H	H	H	H	A	H	A	A	A	A	B	A	B	A	B	B	A	A	A	A	A	B	A	B	A	B	A	B	A	A	A	A	A	B	B	A	B
2_1473	2	6H	57.18	B	A	A	B	B	A	B	A	A	H	H	B	H	H	B	A	A	A	B	B	A	A	B	A	B	B	B	A	A	A	A	B	A	A	A	A	A	A	A	B	A	A	A	A	A	A
2_1480	2	5H	78.19	A	B	B	B	B	B	B	B	B	H	H	H	B	H	H	B	B	B	B	B	B	B	B	B	A	B	B	A	B	B	B	B	B	A	B	B	B	B	A	B	B	B	A	B	B	B
2_1490	2	4H	52.39	B	B	A	B	A	B	A	A	A	B	H	B	H	B	H	H	H	A	A	A	B	B	A	B	A	A	A	B	A	A	A	A	A	A	A	B	A	A	B	A	B	B	A	B	A	A
2_1491	2	7H	41.51	A	B	B	B	A	B	B	B	B	H	H	H	H	H	H	H	H	B	B	B	A	B	B	B	B	B	B	B	B	B	B	B	B	B	B	B	B	B	B	B	B	B	B	B	B	B
2_1493	2	3H	115.21	A	A	B	A	A	A	A	B	B	A	H	A	A	A	A	H	H	B	B	A	A	A	B	A	A	A	A	A	A	B	A	A	A	A	A	A	A	B	A	B	B	A	A	A	A	A
2_1494	2	7H	81.78	B	B	B	B	B	A	B	B	-	B	B	B	B	H	B	B	B	B	B	A	B	B	B	A	A	B	A	B	A	-	A	A	A	A	A	A	A	B	A	B	B	A	A	A	A	A
2_1495	2	3H	114.36	B	A	A	B	B	B	A	A	A	H	H	B	H	B	H	H	H	A	A	B	B	A	A	B	A	B	B	A	B	A	B	B	B	B	B	A	B	A	B	A	A	B	B	B	B	B
2_1502	2	3H	76.43	B	A	B	B	B	B	B	B	B	H	B	B	H	B	B	B	B	B	B	A	B	A	B	A	A	B	A	B	B	B	B	A	A	A	B	B	B	B	A	B	B	B	B	B	B	A
2_1505	2	3H	98.05	A	B	B	A	A	A	A	A	A	H	H	A	H	A	A	A	A	B	A	A	A	B	A	A	A	A	A	A	A	A	A	A	A	A	A	A	A	A	A	B	B	A	A	A	A	A
2_1508	2	5H	52.86	B	A	A	A	B	B	-	B	B	H	H	H	H	B	H	B	B	A	A	A	-	A	B	B	A	B	A	A	B	B	A	A	A	A	A	A	A	B	A	B	A	A	A	A	A	B
2_1509	2	6H	64.65	B	B	A	A	A	A	A	A	B	B	A	H	H	H	H	A	H	A	A	A	A	B	B	A	B	A	A	B	A	B	B	B	B	B	B	B	B	A	B	A	B	B	B	B	A	B
2_1511	2	3H	71.26	B	B	A	B	B	B	B	B	B	B	H	B	B	B	B	B	B	B	B	B	B	B	B	B	B	B	B	B	B	B	B	B	B	B	B	B	B	B	B	B	B	B	B	B	B	B
2_1513	2	3H	119.53	B	B	B	A	B	B	B	B	B	B	B	H	B	B	B	B	B	B	-	B	B	B	B	A	B	B	B	B	A	B	B	A	B	A	B	A	B	B	B	B	B	B	B	B	B	B
2_1514	2	5H	147.49	B	B	B	B	A	A	B	B	B	B	B	B	A	H	B	B	B	B	B	B	B	B	B	A	B	B	B	A	B	B	B	B	B	B	B	A	B	B	B	B	A	B	B	B	B	B
2_1516	2	7H	0.21	B	A	A	B	B	A	A	A	A	H	H	B	H	H	H	H	H	A	A	B	B	A	A	A	B	A	A	A	A	A	A	B	A	A	B	A	A	A	A	A	A	B	A	A	A	A
2_1521	2	6H	2.24	A	A	A	A	A	B	B	A	A	A	A	A	A	H	H	H	H	A	A	A	B	A	A	A	A	A	A	A	B	A	A	A	A	A	A	B	A	A	A	A	A	A	A	A	A	A
2_1523	2	3H	169.95	B	-	B	B	B	A	B	B	A	H	B	B	H	H	B	B	H	B	B	B	B	A	A	A	B	A	A	B	A	A	A	B	A	B	B	B	A	B	B	B	B	B	A	B	A	A
2_1528	2	7H	38.99	A	B	B	B	A	B	B	A	B	H	H	H	H	H	H	A	H	A	A	B	A	B	B	B	B	B	B	B	B	B	B	B	B	B	B	B	B	A	B	B	A	B	B	B	B	B
2_1533	2	3H	47.37	B	A	A	B	A	B	B	A	B	H	H	B	A	B	B	A	H	A	B	B	A	A	A	B	B	B	B	B	B	B	B	B	B	B	B	B	B	A	B	A	A	B	B	B	B	B
2_1536	2	5H	46.38	B	B	A	B	B	A	A	B	A	B	H	B	B	H	H	B	H	A	A	A	B	B	A	A	A	B	A	A	A	A	A	A	A	A	A	A	A	B	A	A	A	A	B	A	A	A
[truncated: 151 more columns]

## Sheet: TSL_diversity_v2
SNP	quality	chr	cM	occurance	missing	Morex	Steptoe-1	22	Q21861	Foster	CIho 4196	I 5	GZ	HOR 1428	Black Hull-less	Hiproly	Mazurka	Russell	HOR 3209-1	Benton	Golden Promise	Emir	Bigo	Heils Franken	Abed Binder 12	Stauffers Obersulzer	HOR 2926	Trumpf	Atem	Derkado	Optic	Parasol	Regina	Triumph	L94	Vada	SusPtrit	Cebada Capa	Apex	Prisma	Haisa	Probstdorfer Vollkorn	Malteria Heda	Carlsberg II	Diamant	Manchuria-1	Algerian	Hanna	Kwan
2_0528	2	2H	84.35	7	0	1	0	0	0	0	1	0	0	0	0	0	0	1	0	0	0	0	0	0	0	0	0	0	0	0	0	0	0	0	0	0	0	0	0	0	0	0	0	0	0	0	1	0	0
2_0708	2	5H	42.41	7	0	0	0	0	0	0	0	0	0	0	0	0	0	0	0	0	0	0	0	0	0	0	0	0	0	0	0	0	0	0	0	0	0	0	0	0	0	0	0	0	0	0	0	1	0
2_1436	2	2H	164.35	7	1	1	0	0	0	1	0	0	0	0	0	0	0	0	0	0	0	0	0	0	1	0	0	0	0	0	0	0	0	0	0	0	0	1	0	0	0	0	0	0	0	0	1	0	0
1_1488	2	6H	133.9	8	0	0	0	1	0	0	0	0	0	0	0	0	0	0	0	0	0	0	0	0	0	0	0	0	0	0	0	1	0	0	0	0	0	0	0	0	0	0	0	0	0	0	0	0	0
2_0657	2	1H	82.09	8	8	1	0	0	0	0	0	0	0	0	0	0	0	1	0	0	0	0	0	0	0	0	0	0	0	0	0	0	0	0	0	0	0	0	0	0	0	0	0	0	0	0	0	0	0
2_0371	2	1H	17.4	9	0	1	0	0	0	0	0	0	0	0	0	0	0	0	0	0	0	0	0	0	1	0	0	0	0	0	0	0	0	0	0	0	0	1	0	0	0	0	1	0	0	0	0	0	0
2_1193	2	1H	42.42	9	1	1	0	0	0	1	0	0	0	0	0	0	0	0	0	0	0	0	0	0	0	0	0	0	0	0	0	0	0	0	0	0	0	0	0	0	0	0	0	0	0	0	0	0	0
2_1469	2	6H	76.03	10	1	1	0	0	1	0	0	0	0	0	0	0	0	0	0	0	0	0	0	0	0	0	0	0	0	0	0	0	0	0	0	0	0	0	0	0	0	0	0	0	0	0	0	0	0
2_0724	2	2H	14.98	11	0	0	0	0	0	0	0	0	0	1	0	0	0	0	0	0	0	0	0	0	0	1	1	0	0	0	0	0	0	0	0	0	0	0	0	0	0	0	0	0	0	0	0	0	0
1_1227	2	2H	149.27	11	1	0	0	0	0	0	0	0	0	0	0	0	0	0	0	0	0	0	0	0	0	0	0	0	0	0	0	1	1	0	0	0	0	0	0	0	0	0	0	0	0	0	0	1	0
2_1253	2	5H	36.72	9	1	1	0	0	0	1	0	0	0	0	0	0	0	1	0	0	0	0	0	0	0	0	0	0	0	0	0	0	0	0	0	0	0	0	0	0	0	0	0	0	0	1	0	0	1
2_0710	2	7H	3.49	9	9	1	0	0	0	1	0	0	0	0	0	0	0	0	0	0	0	0	1	1	0	0	0	0	0	0	0	0	0	0	0	0	0	1	0	0	0	0	0	0	0	1	0	0	-
2_0366	2	2H	145.69	12	4	0	0	0	0	0	0	0	0	0	-	0	0	0	0	0	0	0	0	0	0	1	0	0	0	0	0	1	1	0	0	0	0	0	0	0	0	0	0	0	0	0	0	0	0
2_1038	2	1H	122.34	13	0	1	0	0	0	1	0	1	0	0	0	0	0	1	0	0	0	0	1	0	1	0	0	0	0	0	0	0	0	0	0	0	0	0	0	0	0	0	0	0	0	0	1	0	0
1_1024	2	5H	121.67	13	1	0	0	0	0	0	0	1	0	0	0	0	0	0	0	0	0	0	0	0	0	0	0	0	0	0	0	0	1	0	0	0	0	0	0	0	0	0	0	0	0	0	0	0	1
2_0969	2	6H	84.47	12	0	1	1	0	1	1	0	0	0	0	0	0	0	0	1	1	0	0	0	0	0	0	0	0	0	0	0	0	0	0	0	0	0	0	0	0	0	0	0	0	0	0	0	0	0
2_0001	2	4H	31.69	14	1	0	0	0	0	0	0	0	0	0	0	0	1	0	0	0	0	0	0	1	0	0	0	0	0	0	1	0	0	0	0	1	0	0	0	0	0	1	0	0	0	0	0	0	0
2_1010	2	4H	68.19	14	1	0	0	0	0	1	0	1	0	0	0	0	0	0	0	0	0	0	0	0	0	0	0	0	0	0	0	0	0	0	0	0	0	1	0	0	0	0	0	0	0	0	1	0	0
2_0358	2	4H	96.42	15	0	0	0	0	0	1	0	0	0	0	0	0	1	0	0	0	0	0	1	0	0	0	0	1	0	0	0	0	0	1	0	0	0	0	0	0	0	0	0	0	1	0	0	0	0
1_0895	2	1H	0.89	14	2	0	0	0	0	0	0	0	0	0	0	0	0	0	0	0	0	0	0	0	0	0	0	0	1	0	0	0	0	0	0	0	0	0	1	0	1	0	1	0	0	0	0	1	0
2_1140	2	1H	127.26	15	0	1	0	1	0	1	1	1	0	0	0	0	0	1	0	0	0	0	0	0	0	0	0	0	0	0	0	1	1	0	0	0	0	0	0	0	0	0	0	0	0	0	1	0	0
2_1175	2	2H	108.58	14	0	1	0	0	0	1	0	0	0	0	0	0	0	1	0	0	0	0	0	0	1	0	0	0	0	0	0	1	1	0	0	0	0	0	0	0	0	0	0	0	0	1	1	0	0
2_1254	2	4H	56.22	16	0	0	0	0	0	0	0	1	0	0	1	0	0	0	0	0	0	0	0	0	0	0	0	0	0	0	0	0	1	0	0	0	0	0	0	0	0	0	0	0	0	0	0	0	1
1_0083	2	7H	79.08	16	7	0	0	1	0	0	0	0	0	0	0	0	0	0	0	0	0	0	0	0	0	0	0	0	0	0	0	0	0	0	0	0	-	0	0	0	0	0	0	0	0	0	0	0	-
2_0014	2	7H	11.87	17	0	1	0	0	0	1	1	0	0	0	0	0	0	1	0	0	1	0	0	0	0	0	0	0	0	0	0	0	0	0	0	0	0	0	0	0	0	0	0	0	0	0	0	0	0
1_0935	2	3H	167.33	16	1	0	0	1	0	0	0	0	0	0	0	0	0	0	0	0	0	0	0	0	0	0	0	0	0	0	0	0	0	0	0	0	0	0	0	0	0	0	0	0	0	0	0	0	0
2_0149	2	1H	98.68	16	1	0	0	0	0	0	0	0	0	1	0	0	0	0	0	0	0	1	0	0	0	0	0	0	1	0	1	0	0	0	0	1	0	0	1	0	0	0	0	0	0	0	0	0	0
2_1096	2	2H	56.64	17	1	0	0	0	0	0	0	0	0	0	0	0	0	0	0	0	0	0	0	0	0	0	0	0	0	0	0	0	0	0	0	0	0	0	1	0	0	0	0	0	0	0	0	1	0
2_1307	2	7H	1.71	15	4	1	0	0	0	1	0	0	0	0	0	0	0	1	0	0	0	0	1	0	0	0	0	0	0	0	0	0	0	0	0	0	0	0	0	0	0	0	0	0	0	1	0	0	0
1_0064	2	6H	23.62	17	12	0	0	-	0	0	0	0	1	0	-	1	0	0	0	1	0	0	0	0	0	0	1	0	1	0	0	0	0	0	1	0	1	0	0	0	0	0	0	0	0	0	0	0	0
2_0947	2	2H	84.96	18	0	1	0	0	0	1	0	0	0	0	0	0	0	1	0	0	0	0	0	1	0	1	0	0	0	0	0	0	0	0	0	0	0	0	0	0	0	0	0	0	0	0	0	0	0
2_1314	2	5H	96.12	17	0	0	0	0	0	0	0	0	0	0	0	0	0	0	0	0	0	0	0	0	0	1	0	0	1	0	0	1	1	0	0	0	0	0	0	0	0	0	0	1	0	0	0	0	0
1_0714	2	2H	159.11	17	1	1	0	0	0	0	1	0	0	0	0	0	0	0	0	0	1	0	1	0	1	0	0	0	0	0	0	0	1	0	0	0	0	0	0	0	0	0	0	0	0	0	1	0	0
1_1256	2	1H	49.65	19	0	0	0	0	0	0	0	0	0	0	0	0	0	0	0	0	0	0	0	0	0	0	0	0	0	0	0	0	0	0	0	0	0	1	0	0	0	0	0	0	0	0	0	1	0
2_0931	2	3H	81.28	17	0	1	0	0	0	1	1	0	0	0	0	0	0	1	0	0	0	0	1	0	0	0	0	0	0	0	0	0	0	0	0	0	0	0	1	0	0	0	0	0	0	1	0	0	0
2_1156	2	2H	85.52	19	0	1	0	0	0	1	0	0	0	0	0	0	0	1	0	0	0	0	0	1	0	1	0	0	0	0	0	0	0	0	0	0	0	0	0	0	0	0	0	0	0	0	0	0	0
2_0021	2	1H	111.81	17	1	1	1	0	0	1	0	0	0	0	0	0	0	1	1	0	0	0	1	0	1	0	0	0	0	0	0	0	0	0	0	0	0	1	0	0	0	0	0	1	0	0	1	0	0
2_1437	2	7H	11.65	19	1	1	0	1	0	1	1	0	0	0	0	0	1	1	0	0	1	0	1	0	0	0	0	0	0	0	0	0	0	0	0	0	0	0	0	0	0	0	0	0	0	0	0	0	0
1_0574	2	4H	21.53	19	3	0	0	1	0	0	0	1	0	0	1	0	0	0	0	0	0	0	0	0	1	0	0	0	0	0	0	1	1	0	0	0	0	0	0	0	0	0	0	0	0	0	0	0	0
2_0636	2	6H	77.53	19	3	1	0	0	1	0	0	1	0	1	-	0	0	-	0	0	0	0	0	1	0	0	1	0	0	0	0	1	1	0	0	0	0	0	0	0	0	0	1	1	0	0	0	0	0
2_0912	2	1H	46.5	19	2	0	1	0	0	0	0	1	0	0	0	0	0	0	1	0	0	0	0	0	1	0	0	0	0	0	0	0	0	0	0	0	0	1	0	0	0	0	0	0	0	0	1	1	1
1_0770	2	2H	167.66	20	0	0	0	0	0	0	0	1	0	0	0	0	0	0	0	0	0	0	0	1	0	0	0	0	0	1	0	0	0	0	0	0	0	0	0	0	0	1	0	0	1	0	0	0	0
1_1099	2	3H	67.27	20	0	0	0	1	0	0	0	1	0	0	0	0	0	0	0	1	0	0	1	0	0	0	0	0	0	0	0	0	0	0	0	0	0	0	0	0	0	0	0	0	0	0	1	0	0
2_0577	2	6H	80.06	20	0	0	0	0	0	0	0	0	0	0	0	0	0	0	0	0	0	0	0	1	0	0	0	1	0	1	0	1	1	0	0	0	0	0	0	0	0	0	1	1	1	0	0	1	0
2_0704	2	3H	76.43	18	0	1	0	0	0	1	1	0	0	0	0	0	0	1	0	0	0	0	1	0	0	0	0	0	0	0	0	0	1	0	0	0	0	0	1	0	0	0	0	0	0	1	0	0	0
2_0709	2	6H	74.65	19	0	0	0	0	1	0	1	0	0	0	0	0	0	0	0	0	1	0	0	1	0	1	0	0	0	0	0	0	1	0	0	0	0	0	0	0	0	0	1	1	0	0	0	0	0
2_1521	2	6H	2.24	18	13	0	0	0	0	0	1	1	0	0	0	0	0	1	0	0	0	0	0	0	0	1	0	0	0	0	0	0	1	0	0	0	0	0	0	0	0	0	0	0	0	1	0	0	0
1_1090	2	5H	125.09	18	0	1	0	0	0	1	1	0	0	0	0	0	1	1	0	0	0	0	1	0	0	0	0	0	0	0	0	1	1	0	0	0	0	0	0	0	0	0	0	0	0	1	0	0	0
2_0754	2	1H	101.99	21	0	0	0	0	0	0	1	0	1	1	0	1	0	0	0	1	0	0	0	0	0	0	1	0	0	0	0	0	0	0	1	0	1	0	0	0	0	1	0	0	1	0	0	1	0
2_0626	2	3H	109.43	19	1	1	0	0	0	1	0	0	1	1	0	0	0	1	0	1	0	0	0	0	0	0	1	0	0	0	0	0	0	0	0	0	0	0	0	0	0	0	0	0	0	1	0	0	1
1_0608	2	6H	88.25	20	9	0	0	0	0	0	0	0	0	-	0	0	0	0	0	-	0	0	0	0	1	0	-	0	0	1	1	0	0	1	0	0	0	1	1	1	1	0	0	0	0	0	1	0	-
1_0405	2	5H	172.83	22	0	0	0	1	0	0	0	0	1	0	0	0	1	0	0	1	0	0	0	0	0	0	0	0	0	0	0	0	0	0	1	0	1	0	0	0	1	0	1	0	1	0	0	1	1
2_0042	2	7H	88.06	20	0	1	1	0	0	1	0	0	0	0	0	0	0	1	1	0	0	0	0	0	0	0	0	0	0	0	0	0	0	0	0	0	0	0	0	0	0	0	0	0	0	0	0	0	0
2_0670	2	4H	90.11	19	1	1	0	0	1	0	0	1	0	0	0	0	1	0	0	0	0	0	1	0	0	0	0	0	0	0	0	1	0	0	0	0	0	0	0	0	0	0	0	0	0	1	0	0	1
2_0109	2	4H	29.34	20	2	1	0	0	0	0	0	0	0	0	1	0	0	1	0	0	0	0	1	0	0	0	0	0	0	0	0	0	0	0	0	0	0	0	0	0	0	0	0	0	0	1	0	0	0
2_0131	2	2H	54.27	22	2	0	0	0	0	0	0	0	0	0	0	1	1	0	0	0	1	1	0	1	0	1	0	0	1	0	0	1	0	0	1	0	0	0	0	0	1	0	0	1	0	0	0	0	0
1_0460	2	1H	3.21	22	8	0	0	0	1	0	0	0	0	0	1	1	1	0	0	0	1	0	0	0	0	0	0	0	0	0	0	0	1	0	1	0	0	1	0	0	0	0	0	0	0	0	0	0	0
1_1054	2	2H	53.18	20	0	0	1	0	0	0	0	0	0	0	0	0	0	0	1	0	0	0	1	0	0	0	0	0	0	0	0	1	1	0	0	0	0	0	0	0	0	0	0	0	0	0	0	0	0
2_0877	2	3H	83.8	23	0	0	0	0	0	0	0	0	0	0	0	0	1	0	0	0	0	1	0	1	0	0	0	0	1	0	1	0	0	0	0	1	0	0	0	0	0	1	1	0	1	0	0	0	0
1_0726	2	7H	51.23	20	1	0	1	0	0	0	0	0	0	1	0	0	0	0	1	0	0	1	0	1	0	0	1	0	0	0	0	0	0	0	0	1	0	0	0	0	0	1	0	0	0	0	0	0	0
2_0121	2	1H	80.47	20	1	1	0	0	1	0	0	1	0	0	0	0	0	0	0	0	0	0	1	1	1	0	0	0	0	0	0	0	0	0	0	0	1	1	0	0	0	0	0	0	0	1	1	0	1
2_0550	2	1H	90.31	21	1	1	0	0	0	1	0	0	0	0	0	0	0	1	0	0	0	0	1	0	1	0	0	0	0	0	0	0	1	0	0	0	0	0	0	0	0	0	0	0	0	1	0	1	0
2_0894	2	5H	1.26	23	2	1	0	0	0	0	0	0	0	0	1	0	0	0	0	0	0	1	0	0	0	0	0	0	0	0	1	0	0	0	0	1	0	0	0	0	0	0	0	0	0	0	0	0	0
2_0526	2	5H	86.08	23	4	0	0	0	1	0	0	0	0	0	0	0	0	0	0	0	0	1	0	0	0	0	0	0	0	0	1	0	0	0	0	1	0	1	0	0	0	0	0	0	0	0	0	0	0
1_0590	2	1H	141.46	22	7	0	0	-	0	0	1	0	0	-	1	0	0	0	0	-	1	0	0	0	0	0	-	1	0	0	0	1	1	1	0	0	0	0	0	1	0	1	0	0	1	0	0	0	0
2_1163	2	3H	90.1	21	7	-	0	0	0	1	0	-	0	0	1	0	0	-	0	0	0	0	1	0	0	0	0	0	0	0	0	0	0	0	0	0	1	0	0	0	0	1	0	0	0	1	0	0	0
1_0147	2	2H	60.89	24	0	0	0	0	0	0	0	1	1	0	0	0	0	0	0	1	0	0	0	0	0	1	0	0	0	0	0	0	0	0	0	0	0	0	0	0	0	0	0	0	0	0	0	0	1
1_1213	2	4H	95.22	21	0	0	1	0	0	0	0	0	0	0	0	0	0	0	1	0	0	0	0	1	0	0	0	0	0	0	0	1	0	0	0	0	0	1	0	0	0	0	0	0	0	0	1	0	0
1_1400	2	2H	58.5	24	0	0	0	0	0	0	0	0	0	0	0	0	0	0	0	0	0	0	0	0	1	0	0	0	0	0	0	0	0	0	0	1	0	0	0	0	0	0	0	0	0	0	1	0	0
2_0170	2	7H	162.45	23	0	0	0	0	0	0	1	0	0	1	0	1	0	0	0	0	1	0	0	0	1	1	1	0	0	0	0	1	1	0	1	0	0	0	0	0	0	0	0	0	0	0	1	0	0
2_0485	2	7H	91.67	22	0	0	0	1	0	1	0	0	0	0	0	0	0	0	0	0	0	0	1	0	0	0	0	0	0	0	0	0	1	0	0	0	0	0	0	0	0	0	0	0	0	1	0	0	0
2_1124	2	6H	59.25	22	0	1	0	0	1	1	0	0	0	0	0	0	0	0	0	0	0	1	0	1	0	0	0	0	0	0	0	0	0	0	0	0	0	0	0	0	0	0	0	0	0	1	0	0	0
2_1324	2	5H	25.42	24	0	0	0	0	0	0	0	1	0	0	0	0	0	0	0	0	0	1	0	0	0	0	0	0	0	0	0	0	0	0	0	0	0	0	1	0	0	0	1	0	0	0	0	1	0
1_0586	2	1H	123.1	21	1	1	0	0	0	1	1	0	0	0	0	0	0	1	0	0	0	0	0	0	0	0	0	0	0	0	0	1	1	0	0	0	0	1	0	0	0	0	0	0	0	1	1	0	0
1_0809	2	4H	63.79	24	1	0	0	0	0	0	0	0	1	0	1	0	0	0	0	0	0	0	0	0	0	1	0	0	1	1	0	0	0	0	1	0	0	0	1	0	0	0	1	0	0	0	0	0	0
2_0273	2	3H	83.58	24	2	0	0	0	0	0	0	0	0	0	0	0	1	0	0	0	0	1	0	1	0	0	0	0	1	0	1	0	0	0	0	1	0	0	0	0	0	1	1	0	1	0	0	0	0
1_0234	2	2H	54.27	21	4	1	-	0	0	0	0	0	0	0	0	0	0	1	1	0	0	0	1	0	0	0	0	0	0	0	0	1	1	0	0	0	0	0	0	0	0	0	0	0	0	0	0	0	0
1_1483	2	6H	70.5	23	0	1	0	1	1	1	0	0	0	0	0	0	0	0	0	0	0	0	1	0	1	0	0	0	0	0	0	0	0	0	0	0	0	1	0	0	0	1	0	0	0	1	1	0	0
1_1162	2	1H	45.2	25	1	0	0	1	0	0	0	0	0	0	0	0	0	0	0	0	0	0	0	0	0	0	0	0	0	0	0	0	0	0	0	0	0	0	0	0	0	0	0	0	0	0	0	0	0
2_0018	2	5H	93.66	25	1	0	0	0	1	0	1	0	0	0	0	-	1	0	0	0	1	1	0	0	0	0	0	0	0	0	1	0	0	0	0	1	0	0	0	0	0	0	0	0	0	0	0	0	0
2_0487	2	5H	130.32	25	4	0	0	0	0	0	1	0	1	1	0	1	0	0	0	1	0	0	0	0	0	0	1	0	1	0	0	0	0	0	1	0	0	0	0	0	0	0	0	0	0	0	0	0	0
1_0050	2	7H	57.57	23	0	1	0	0	1	1	1	0	0	1	1	0	0	1	0	0	0	0	1	0	0	1	1	0	0	0	0	1	1	0	0	0	0	0	0	0	0	0	0	0	0	1	0	0	0
1_0515	2	3H	110.09	26	0	0	0	0	0	0	0	0	0	0	0	0	1	0	0	0	0	0	1	0	0	1	0	1	1	0	0	0	1	0	0	0	0	0	0	1	1	1	1	0	1	0	0	0	0
2_0003	2	5H	121.67	22	0	1	1	0	0	1	1	0	0	0	0	0	0	1	1	0	0	0	1	0	0	1	0	0	0	0	0	1	0	0	0	0	0	1	0	0	0	0	0	0	0	1	1	0	0
2_0472	2	4H	64	26	0	0	0	0	0	0	0	0	1	1	1	0	0	0	0	0	0	0	0	0	0	1	1	0	1	1	0	0	0	0	1	0	1	0	1	0	0	0	1	0	0	0	0	0	0
2_0585	2	2H	72.03	24	0	1	0	0	1	1	0	1	0	0	0	0	0	1	0	0	0	0	0	0	0	0	0	0	0	0	0	0	1	0	0	0	0	1	0	0	0	0	1	0	0	1	1	0	1
2_0956	2	1H	64.44	22	0	1	1	0	1	0	0	0	0	0	1	0	0	0	1	0	0	0	1	0	0	0	0	0	0	0	0	0	0	0	1	0	0	1	0	0	0	0	1	0	0	1	0	0	0
2_1297	2	5H	145.9	24	0	0	0	0	0	0	0	1	0	0	1	0	0	0	0	0	0	0	1	0	0	1	0	0	0	0	0	1	0	0	0	0	1	0	0	0	0	0	0	0	0	1	0	0	1
1_0914	2	4H	65.28	26	1	0	0	0	0	1	0	1	1	0	0	0	0	0	0	0	0	0	0	0	0	0	0	0	1	1	0	0	0	0	1	0	0	1	1	0	0	0	0	0	0	0	1	0	0
2_0714	2	6H	75.28	24	1	1	0	1	0	1	1	0	0	0	0	0	0	0	0	0	1	0	1	0	0	1	0	0	0	0	0	0	0	0	0	0	0	0	0	0	0	1	0	0	0	1	0	1	0
2_1265	2	2H	27.5	24	1	1	0	0	0	1	1	0	0	0	0	-	1	0	0	0	0	0	0	1	0	0	0	0	0	0	0	0	1	0	0	0	0	0	0	0	1	1	0	0	0	1	0	0	1
2_1357	2	1H	44.59	24	1	1	0	0	0	0	0	0	1	1	0	0	0	0	0	1	1	0	1	0	1	0	1	0	0	0	0	0	0	0	1	0	0	0	0	0	0	0	1	1	0	1	1	0	0
1_0781	2	6H	72.17	26	5	1	0	0	0	1	0	1	1	1	0	-	0	0	0	1	0	0	1	0	1	0	1	0	0	0	0	0	1	0	1	0	1	0	0	0	0	1	0	1	0	1	1	0	0
1_0768	2	1H	52.63	27	0	1	0	0	0	0	0	1	1	1	1	1	0	0	0	1	0	0	1	0	1	0	1	0	0	0	0	0	0	0	1	0	1	0	0	0	0	0	0	0	0	0	0	0	0
1_0867	2	3H	135.43	23	0	1	1	0	0	1	1	1	0	0	0	0	1	1	1	0	0	0	0	0	1	1	0	0	0	0	0	0	0	0	0	0	0	1	0	0	0	0	0	0	0	1	1	0	0
2_0390	2	2H	72.99	25	0	1	0	0	1	1	0	1	0	0	0	0	0	1	0	0	0	0	0	0	0	0	0	0	0	0	0	0	1	0	0	0	0	0	0	0	0	0	0	0	0	1	0	0	1
2_0532	2	2H	72.99	25	0	1	0	0	1	1	0	1	0	1	0	0	0	1	0	1	0	0	0	0	0	0	1	0	0	0	0	0	1	0	0	0	0	0	0	0	0	0	0	0	0	1	0	0	1
2_0537	2	6H	142.2	25	0	1	0	0	0	0	1	0	0	0	0	0	0	0	0	0	0	0	1	0	0	1	0	0	0	0	0	1	0	0	0	0	0	0	0	0	0	0	1	0	0	1	1	0	0
2_0610	2	4H	61.56	24	0	1	0	0	0	1	0	1	0	0	0	0	0	1	0	1	0	0	1	0	1	0	0	0	0	0	0	1	1	0	0	0	0	1	0	0	0	0	0	0	0	1	1	0	0
2_0851	2	3H	148.79	25	0	1	1	0	0	0	0	0	0	0	0	1	0	1	1	0	0	0	0	0	0	0	0	0	0	0	0	0	1	0	0	0	1	0	0	0	0	0	0	0	0	0	0	0	0
1_1336	2	1H	42.42	27	1	0	0	-	0	0	0	0	0	0	0	0	0	0	0	0	0	0	0	0	1	0	0	0	0	0	0	0	0	0	0	0	0	0	0	0	0	0	0	0	0	0	0	0	0
2_1095	2	1H	35.77	26	1	0	0	0	0	0	1	0	0	0	0	0	1	0	0	0	0	0	1	0	0	1	0	0	0	1	0	0	1	0	0	0	0	0	1	0	1	1	1	0	0	0	0	0	0
1_1328	2	3H	147.57	25	2	0	1	1	0	0	0	0	0	0	1	0	0	0	1	0	0	0	0	0	0	0	0	0	0	0	0	1	1	0	0	0	0	0	0	0	0	0	0	0	0	0	0	0	0
2_1389	2	4H	34.38	25	4	0	-	1	0	0	1	0	0	0	1	0	0	0	1	0	1	0	1	0	0	0	0	0	0	0	0	0	0	0	0	0	1	1	0	0	0	0	0	0	0	0	1	1	0
1_0124	2	6H	74.65	27	0	0	0	1	0	0	1	0	0	1	1	0	0	1	0	1	1	0	0	1	0	1	1	0	0	0	0	0	1	0	0	0	0	1	0	0	0	0	1	1	0	0	0	0	0
1_0947	2	2H	67.08	28	0	0	0	1	0	0	0	0	0	0	0	0	0	0	0	0	0	0	0	0	0	0	0	0	0	0	0	0	0	0	0	0	0	0	0	0	0	0	0	0	0	0	0	0	0
1_1329	2	6H	78.52	28	0	0	0	1	0	0	0	0	0	1	1	0	0	1	0	1	0	0	0	1	0	0	1	1	0	1	0	1	1	0	0	0	0	0	0	0	0	0	1	1	1	0	0	0	0
1_1019	2	4H	146.48	28	1	0	0	0	0	0	0	0	0	0	0	0	0	0	0	0	0	0	0	0	0	0	0	1	1	0	1	0	0	1	0	1	0	0	0	0	1	0	0	0	0	0	0	0	0
1_0398	2	2H	113.53	24	2	1	1	0	1	1	0	0	0	0	0	0	0	1	1	0	0	0	1	0	1	0	0	0	0	0	0	1	1	0	0	0	0	0	0	0	0	0	0	0	0	1	0	0	0
1_0775	2	1H	15.91	28	2	0	0	0	1	0	1	0	0	0	0	0	0	0	0	0	0	0	1	0	0	1	0	1	0	0	0	0	0	1	0	0	0	1	1	1	0	1	1	0	1	0	1	0	0
2_0410	2	3H	39.92	28	2	0	0	0	1	0	1	0	0	0	0	0	1	0	0	0	1	1	0	0	0	0	0	0	0	0	1	0	0	0	0	0	0	0	0	0	0	1	1	1	0	0	0	0	0
2_1508	2	5H	52.86	26	5	1	0	0	0	1	1	-	1	1	0	0	0	-	0	1	1	0	1	0	0	1	1	0	0	0	0	0	0	0	1	0	1	0	0	0	0	0	1	1	0	1	0	0	0
1_0702	2	3H	169.95	27	0	0	0	0	0	0	1	0	0	0	0	0	0	0	0	0	1	0	1	1	0	1	0	0	0	1	0	0	0	0	0	0	0	0	0	0	0	1	0	0	0	1	0	0	0
2_0283	2	5H	51.51	29	0	0	0	1	1	0	0	0	0	0	0	0	0	0	0	0	0	0	0	0	0	0	0	0	0	0	0	0	0	0	0	1	0	0	1	0	0	0	0	0	0	0	0	0	0
2_1516	2	7H	0.21	29	0	1	0	0	1	1	0	0	0	0	0	0	1	1	0	0	0	1	0	0	0	0	0	0	1	0	0	1	0	0	0	0	0	0	1	0	0	0	0	0	0	0	0	0	0
2_1109	2	3H	63.25	27	1	1	0	0	0	1	1	1	1	1	0	0	0	1	0	0	0	0	1	0	0	0	1	0	0	0	0	0	0	0	1	0	0	0	0	0	0	0	0	0	0	1	0	0	0
2_0293	2	2H	161.3	28	2	1	0	0	1	0	1	0	0	0	0	0	1	0	0	0	1	1	1	1	1	0	0	0	0	0	0	0	1	0	1	0	0	0	0	0	0	0	0	0	0	0	1	0	0
2_1366	2	2H	27.5	27	2	1	0	0	0	1	1	0	0	0	0	-	1	0	0	0	0	0	0	1	0	0	0	1	1	0	0	0	1	0	0	1	0	0	0	0	1	1	0	0	0	1	0	0	0
1_0570	2	3H	150.11	29	12	0	0	1	0	0	-	-	0	0	1	0	-	0	0	0	0	0	0	1	0	-	0	1	0	0	1	1	0	1	0	0	0	1	0	1	0	0	0	0	1	0	0	1	0
1_0069	2	7H	83.42	26	0	1	1	0	0	1	0	0	1	0	0	1	0	1	1	0	0	0	1	0	0	0	0	0	0	0	0	0	0	0	1	0	0	0	0	0	0	0	0	0	0	1	0	0	1
1_0080	2	5H	143.29	29	0	0	0	1	0	0	0	0	0	0	0	0	0	0	0	0	0	0	0	0	1	0	0	0	0	0	0	0	1	0	0	0	0	1	0	0	0	0	0	0	0	0	0	0	0
1_1459	2	6H	80.86	28	0	1	0	0	1	1	1	0	0	0	0	0	0	0	0	0	1	0	1	0	0	1	0	0	0	0	0	0	1	0	0	0	0	1	0	0	0	1	0	1	0	1	1	0	1
2_0442	2	2H	73.89	28	0	1	0	1	1	1	0	1	1	0	0	1	0	1	0	0	0	0	0	0	0	0	0	0	0	0	0	0	1	0	1	0	0	0	0	0	0	0	0	0	0	1	0	1	1
2_0895	2	2H	149.27	25	0	1	1	0	1	1	1	0	0	0	0	0	0	1	1	0	1	0	0	0	0	0	0	0	0	0	0	0	0	0	0	0	0	0	0	1	0	0	0	0	0	1	1	1	0
1_0819	2	5H	139	27	1	1	0	0	1	1	0	0	0	0	0	0	1	1	0	0	0	0	1	0	0	0	0	0	0	0	0	-	1	0	0	1	0	0	0	0	0	0	0	1	1	1	0	0	0
1_1110	2	2H	32.98	27	1	0	1	0	0	0	0	1	0	0	1	0	1	0	1	0	0	0	0	0	1	0	0	0	1	0	0	0	0	0	0	1	0	1	0	0	0	0	0	0	0	0	0	0	0
2_1536	2	5H	46.38	26	1	1	1	0	1	1	0	0	1	0	0	0	0	1	1	0	0	0	1	0	0	0	0	0	0	0	0	0	0	0	1	0	0	0	0	1	0	0	0	0	0	1	0	0	0
2_0188	2	5H	130.98	30	10	1	1	0	0	1	1	0	0	0	0	0	0	0	1	0	1	0	0	1	1	1	0	0	0	0	0	0	0	0	0	1	0	1	0	0	1	1	1	1	1	0	1	1	0
1_0909	2	2H	72.99	31	0	0	0	0	0	0	0	0	0	0	0	0	1	0	0	0	0	1	0	0	0	0	0	0	0	1	1	0	0	0	0	1	0	0	1	1	0	0	0	0	0	0	0	0	0
1_0292	2	5H	139.63	26	1	1	1	0	1	1	0	0	0	0	0	0	1	1	1	0	0	0	1	0	0	0	0	0	0	0	0	-	1	0	0	1	0	0	0	0	0	0	0	1	0	1	0	0	0
1_1497	2	5H	151.35	32	0	1	0	0	0	0	0	1	0	0	0	0	0	1	0	0	0	0	1	0	0	0	0	0	0	0	0	1	0	0	0	0	0	0	0	0	0	0	0	0	0	0	0	0	0
2_0455	2	3H	29.75	32	0	0	0	0	0	0	0	1	1	1	0	1	0	0	0	1	0	0	0	0	0	0	1	0	0	1	0	0	0	0	1	0	0	1	0	0	0	0	0	0	0	0	1	0	1
2_0642	2	1H	62.6	32	0	1	0	1	0	0	0	0	1	1	0	1	0	0	0	1	0	0	0	0	0	0	1	0	0	0	0	0	0	0	1	0	0	0	0	0	0	0	0	0	0	0	0	0	0
1_0157	2	5H	42.41	32	1	0	0	0	0	0	0	0	0	0	1	0	0	0	0	0	0	0	0	0	0	0	0	0	0	0	0	0	0	0	0	0	0	0	1	0	0	0	0	0	0	0	0	1	0
1_0854	2	1H	119.78	29	1	1	0	0	0	0	1	1	0	0	0	0	0	1	0	0	0	0	0	0	1	0	0	0	0	0	0	1	1	0	0	0	0	1	0	0	0	0	0	1	0	1	1	0	0
2_0681	2	2H	169.66	32	1	0	0	0	0	0	0	0	0	0	1	1	0	0	0	1	0	0	0	0	1	0	0	1	0	0	1	0	0	1	0	0	0	0	0	1	0	0	0	0	0	0	0	0	0
1_0208	2	4H	2.6	31	0	1	0	0	0	1	1	1	1	0	0	1	1	1	0	1	0	0	1	0	0	0	0	0	0	0	0	0	0	0	1	0	0	0	0	0	1	0	0	0	0	1	0	1	1
1_0256	2	7H	79.08	33	0	0	0	1	1	0	0	0	0	0	1	0	0	0	0	0	0	0	0	0	0	0	0	0	0	0	0	0	0	0	0	0	0	0	0	0	0	0	0	0	0	0	0	0	1
1_0481	2	5H	42.41	33	0	0	0	0	0	0	0	0	0	0	1	0	0	0	0	0	0	0	0	0	0	0	0	0	0	0	0	0	0	0	0	0	0	0	1	0	0	0	0	0	0	0	0	1	0
1_0814	2	1H	28.99	30	0	1	0	0	0	1	0	1	0	0	0	0	0	0	0	0	1	0	1	0	1	0	0	0	0	1	0	0	1	0	0	0	0	0	0	0	0	1	0	1	0	1	1	0	0
1_0913	2	5H	42.41	33	0	0	0	0	0	0	0	0	0	0	1	0	0	0	0	0	0	0	0	0	0	0	0	0	0	0	0	0	0	0	0	0	0	0	1	0	0	0	0	0	0	0	0	1	0
1_1260	2	5H	43.15	31	0	0	1	1	1	0	0	0	0	0	1	0	0	0	1	0	0	0	0	0	0	0	0	0	0	0	0	0	0	0	0	0	0	1	0	1	0	0	0	0	0	0	0	0	0
2_0691	2	7H	143.13	33	0	0	0	0	0	0	0	0	0	0	0	0	0	0	0	0	1	1	0	0	0	0	0	1	1	1	1	0	0	0	0	1	0	0	1	0	1	0	1	1	1	0	0	0	0
2_0552	2	3H	26.23	33	1	0	0	1	0	0	0	0	1	1	1	1	0	0	0	1	0	0	0	0	0	0	1	0	0	1	0	0	0	0	1	1	1	0	0	0	0	0	0	1	0	0	0	0	1
2_0795	2	5H	95.52	30	1	1	0	0	0	0	0	1	0	0	0	0	0	0	0	0	0	0	1	0	0	1	0	0	1	0	0	1	1	0	0	0	0	0	1	0	0	0	0	1	0	1	0	0	0
2_1011	2	5H	42.41	30	1	0	1	0	1	0	0	0	0	0	0	0	0	0	1	0	0	0	0	0	0	0	0	0	0	0	1	1	1	0	0	0	0	1	0	1	0	0	0	0	0	0	0	0	0
2_1111	2	4H	113.95	29	3	1	1	0	0	1	1	1	0	0	1	0	1	0	1	0	1	0	1	0	0	1	0	0	0	0	0	1	0	0	0	0	0	0	0	0	0	0	1	1	0	1	0	0	0
2_0720	2	6H	57.18	32	5	0	0	0	1	1	0	0	0	0	0	0	1	0	0	0	0	1	1	1	0	0	0	0	1	0	0	0	0	0	0	0	0	0	0	0	0	0	0	1	0	0	0	0	0
1_0006	2	1H	76.92	34	1	1	0	1	0	0	0	0	0	0	0	1	1	0	0	1	0	0	0	0	0	0	0	0	0	0	0	0	1	0	1	0	1	0	0	0	1	0	0	0	0	0	0	0	0
1_0323	2	6H	59.25	34	1	0	0	0	0	0	1	0	0	0	1	0	0	1	0	0	1	0	0	0	0	1	0	1	0	1	0	0	0	0	0	0	0	0	0	1	0	1	1	1	1	0	0	1	0
1_0785	2	4H	102.93	34	1	0	0	-	0	0	0	0	0	0	1	0	0	0	0	0	0	0	0	0	0	0	0	0	0	0	0	0	0	0	1	0	0	0	1	0	0	1	0	0	0	0	1	1	0
1_0863	2	3H	42.31	34	1	0	0	0	0	0	1	0	0	0	0	0	0	0	0	0	0	0	1	0	0	1	0	0	0	1	0	1	0	1	0	0	0	1	1	0	0	1	1	0	1	0	0	0	0
1_0180	2	2H	20.45	33	0	0	0	1	0	0	0	0	0	1	0	0	0	0	0	0	0	0	0	0	0	0	1	0	1	0	1	0	0	1	0	0	0	0	0	1	1	1	0	0	1	1	0	0	0
1_0209	2	7H	81.78	34	0	0	0	0	0	0	0	0	0	0	0	0	1	0	0	0	1	1	0	0	0	0	0	0	1	0	0	1	1	0	0	1	0	0	1	0	0	0	0	1	0	0	0	0	0
1_0318	2	5H	42.41	35	0	0	0	0	0	0	0	0	0	0	1	0	0	0	0	0	0	0	0	0	0	0	0	0	0	0	0	0	0	0	0	0	0	0	1	0	0	0	0	0	0	0	0	1	0
1_0797	2	7H	135.86	35	0	0	0	1	0	0	0	0	1	0	1	1	0	0	0	1	0	0	0	0	0	0	0	0	0	0	0	0	0	0	1	0	0	0	0	0	0	0	0	0	0	0	0	0	1
1_0974	2	5H	21.68	33	0	1	0	0	0	1	0	0	0	1	0	0	0	1	0	0	0	0	0	1	0	0	1	0	0	1	0	0	0	0	0	1	0	0	0	0	0	0	0	1	0	1	0	0	0
1_1072	2	2H	77.76	35	0	0	0	1	0	0	0	0	0	1	0	0	0	0	0	1	0	0	0	0	1	0	1	0	0	0	0	0	0	0	0	0	0	0	0	0	0	0	0	0	0	0	0	1	0
1_1292	2	4H	109.65	35	0	0	0	0	0	0	0	0	1	1	0	1	0	0	0	1	0	0	0	0	1	0	1	0	0	1	0	0	0	0	1	0	1	1	1	0	0	0	0	0	0	0	1	0	0
2_1125	2	2H	146.72	32	0	1	0	0	0	1	0	0	0	0	1	0	0	1	0	0	0	0	1	0	0	0	0	0	0	0	0	0	0	0	0	0	1	0	0	0	0	0	0	0	0	1	0	0	1
2_1158	2	6H	57.83	34	0	0	0	0	1	1	0	0	0	0	0	0	1	1	0	0	0	1	1	1	0	0	0	0	1	0	0	0	0	0	0	0	0	0	0	0	0	0	0	1	0	0	0	0	0
2_1201	2	7H	98.95	35	0	0	0	1	1	0	1	0	1	1	0	1	0	0	0	1	0	0	0	0	0	1	1	0	0	0	0	0	0	0	1	0	1	1	0	0	0	0	0	0	0	0	0	0	0
1_0815	2	6H	97	35	1	0	0	1	0	0	1	0	0	0	0	0	0	0	0	0	1	0	1	0	0	1	0	0	1	0	0	0	0	0	0	0	0	1	0	0	0	0	0	1	0	0	1	0	0
1_0943	2	2H	17.24	35	1	1	0	0	0	1	1	0	0	1	0	0	0	1	0	0	1	0	1	1	0	0	0	0	1	0	1	0	0	1	0	0	0	0	0	1	1	1	0	0	1	0	0	1	0
1_1469	2	5H	42.41	35	1	0	0	0	0	0	0	0	0	0	1	0	0	0	0	0	0	0	0	0	0	0	0	0	0	0	0	0	0	0	0	0	0	0	1	0	0	0	0	0	0	0	0	1	0
2_0881	2	6H	2.24	35	1	0	0	0	0	0	0	0	0	0	1	0	0	0	0	0	0	1	0	0	0	0	0	0	1	0	1	0	0	0	0	0	0	0	1	0	1	1	0	1	0	0	1	0	0
2_0545	2	5H	154.51	35	2	0	0	0	0	0	0	0	0	0	0	0	1	0	0	0	0	1	1	1	0	1	0	0	1	0	0	1	1	0	0	1	0	0	1	0	1	1	1	1	1	0	0	0	0
2_0791	2	5H	145.9	33	3	0	0	0	0	0	0	1	0	0	1	0	0	0	0	0	0	0	1	0	0	1	0	0	0	0	0	1	0	0	0	0	1	0	0	0	0	0	0	0	0	1	0	0	1
1_0466	2	1H	84.71	36	0	0	0	1	0	0	0	0	0	0	0	0	0	0	0	0	0	0	0	0	0	0	0	0	1	0	0	0	0	0	0	1	0	0	0	0	0	0	0	0	0	0	0	0	0
1_0734	2	6H	109.05	36	0	0	0	0	0	0	0	0	0	0	0	0	1	0	0	0	1	1	0	1	0	0	0	0	0	0	0	0	0	0	0	1	0	0	1	0	1	0	1	0	0	0	0	0	0
1_0957	2	1H	41.74	34	0	1	0	1	0	1	1	0	0	0	0	0	0	0	0	0	0	0	0	0	0	1	0	0	0	0	0	0	0	0	0	0	0	1	0	0	0	0	1	0	0	1	1	1	0
1_1185	2	5H	154.08	36	0	0	0	0	1	0	0	0	0	0	0	0	1	0	0	0	0	1	1	1	0	1	0	0	1	0	0	1	1	0	0	1	1	0	0	0	1	1	1	1	0	0	0	0	0
2_0534	2	7H	4.5	34	0	0	0	0	0	0	0	0	1	0	0	0	0	0	0	0	0	0	0	1	1	1	0	1	0	1	1	0	0	1	1	0	0	0	0	0	1	1	1	1	1	1	0	1	0
2_0887	2	2H	72.99	34	0	1	0	1	1	1	0	1	0	0	0	0	0	1	0	0	0	0	0	0	1	0	0	0	0	0	0	0	1	0	0	0	0	0	0	0	0	0	0	0	0	1	0	0	1
2_1490	2	4H	52.39	34	0	1	1	0	1	0	1	0	0	0	0	0	0	1	1	0	1	0	0	0	1	0	0	0	0	0	0	0	1	0	0	1	0	1	1	0	1	0	0	0	0	0	0	0	0
1_0057	2	2H	67.08	35	1	0	0	1	0	0	0	0	1	1	1	1	0	0	0	1	0	0	0	0	1	0	1	0	0	0	0	0	0	0	1	0	1	1	0	0	0	0	1	0	0	0	0	0	0
2_0536	2	5H	168.44	32	1	0	1	0	0	0	0	0	1	0	0	0	0	0	1	1	0	0	0	0	0	0	0	1	0	1	0	0	0	1	1	0	0	0	0	1	0	0	0	0	0	1	1	0	0
2_0891	2	2H	61.49	33	1	0	1	0	0	0	1	0	0	0	0	0	0	0	1	0	1	0	0	1	1	0	0	1	1	1	0	0	0	0	0	0	0	0	0	0	1	1	0	0	1	0	0	0	0
2_1333	2	1H	52.63	34	1	1	0	0	0	0	0	1	1	1	1	1	0	0	0	1	0	0	1	0	1	0	1	0	0	0	0	0	1	0	1	0	1	0	0	0	0	0	0	0	0	1	0	0	0
1_0697	2	4H	135.58	36	2	0	0	1	0	0	0	0	0	0	1	-	0	0	0	0	0	0	0	0	1	0	0	0	0	0	0	0	0	0	0	0	0	1	0	0	0	0	0	0	0	0	1	1	1
1_1206	2	2H	69.05	36	3	0	0	1	0	0	0	0	1	0	1	1	0	0	0	0	0	0	0	0	0	0	0	0	0	0	0	0	0	0	1	0	1	1	0	0	0	0	1	0	0	0	1	0	0
2_0160	2	2H	68.07	34	12	1	0	1	1	1	0	1	1	0	1	1	0	1	0	0	0	-	0	0	0	0	0	-	0	0	0	0	1	0	1	0	1	0	0	0	0	0	0	0	0	1	0	0	1
1_0667	2	4H	54.73	37	0	0	0	0	1	0	0	0	1	1	0	1	1	0	0	1	0	0	0	0	1	0	1	0	1	1	0	0	0	0	1	0	0	1	1	1	0	0	0	0	0	0	0	0	0
2_0272	2	4H	141.29	32	0	1	1	0	0	1	0	1	0	0	0	0	1	1	1	0	0	0	1	0	0	0	0	1	1	0	0	1	1	0	0	0	0	0	0	0	1	0	0	0	0	1	0	0	0
2_0287	2	6H	73.84	33	0	1	1	1	0	1	0	1	1	1	0	1	0	0	1	0	0	0	1	0	0	0	1	0	0	0	0	0	1	0	1	0	1	0	0	0	0	0	0	1	0	1	1	0	0
2_0733	2	6H	122.74	37	0	0	0	0	1	0	0	0	0	0	0	0	1	0	0	0	1	1	0	0	0	1	0	1	0	0	0	0	0	1	0	0	0	0	1	0	0	0	0	1	0	0	0	0	0
1_0971	2	7H	0	34	1	0	1	0	0	0	0	0	0	0	0	0	0	0	1	0	0	0	0	1	0	1	0	1	0	1	1	0	0	1	0	1	0	0	0	1	1	1	1	1	1	0	0	0	0
2_0824	2	7H	109.44	35	1	0	1	0	0	0	0	0	1	0	0	1	0	0	1	0	0	0	0	0	0	0	0	0	0	0	1	0	0	0	1	0	0	0	0	0	0	0	0	0	0	0	0	0	1
1_0052	2	4H	76.31	37	2	0	0	0	0	1	0	0	0	0	1	1	0	0	0	0	0	1	1	0	0	0	0	1	0	0	0	0	1	1	0	1	0	0	1	0	1	1	0	1	1	0	1	0	0
2_0496	2	4H	56.22	37	2	0	0	0	0	0	1	0	0	0	0	-	0	0	0	0	1	1	0	0	0	1	0	1	0	0	1	0	0	1	0	1	0	0	0	0	1	1	1	1	1	0	0	0	0
1_0044	2	3H	134.71	37	3	0	0	1	0	0	0	0	1	0	1	1	0	0	0	1	0	1	0	0	0	0	0	0	0	0	0	0	0	0	1	1	1	0	1	0	1	1	0	0	0	0	0	1	1
1_0896	2	7H	150.44	35	4	0	1	1	0	0	0	1	0	0	0	0	0	0	1	0	0	0	0	0	1	0	0	0	0	0	0	0	1	0	0	0	0	1	0	0	0	0	0	0	0	0	1	0	0
1_0949	2	7H	0	34	5	0	1	0	0	0	0	0	0	0	0	0	0	0	1	1	0	0	1	1	0	1	0	1	0	0	1	0	1	0	0	1	0	0	0	1	1	0	1	1	0	0	0	1	0
1_0376	2	2H	149.27	38	0	0	0	0	0	0	0	0	0	0	0	0	1	0	0	0	0	1	0	1	1	0	0	0	1	0	0	0	0	0	0	0	0	1	1	0	1	0	1	1	0	0	0	0	0
2_0439	2	3H	67.27	38	0	0	0	0	0	0	0	0	1	1	1	1	0	0	0	0	0	0	0	1	0	1	1	0	1	0	1	0	1	0	1	1	1	1	1	0	0	1	0	0	0	0	0	0	0
2_0736	2	5H	72.68	35	0	0	1	0	0	0	0	0	0	0	0	0	0	0	1	0	0	0	0	0	0	0	0	0	0	0	0	0	0	0	0	0	0	0	0	0	0	0	1	0	0	0	1	0	1
2_1062	2	3H	67.27	38	0	0	0	0	0	0	0	0	1	1	1	1	0	0	0	0	0	0	0	1	0	1	1	0	1	0	1	0	1	0	1	1	1	1	1	0	0	1	0	0	0	0	0	0	0
1_0625	2	2H	156.77	38	1	1	0	1	1	0	0	1	0	0	1	0	0	0	0	0	0	0	1	0	1	0	0	0	0	0	0	0	0	0	0	1	1	1	0	0	0	0	0	0	0	0	1	0	1
2_0502	2	1H	2.55	36	1	0	1	0	0	0	0	0	1	1	0	1	0	1	1	1	0	0	0	0	0	0	1	0	1	0	0	0	0	0	0	1	1	0	1	0	1	1	0	1	1	0	0	0	0
2_1354	2	1H	1.68	37	1	0	0	0	0	0	0	0	1	0	1	1	0	0	0	1	0	1	0	0	0	0	1	0	0	0	1	1	1	0	1	0	1	0	0	1	0	0	0	0	0	0	0	0	0
2_1447	2	5H	41.45	35	1	0	1	0	1	0	0	0	0	0	0	0	0	0	1	0	0	0	0	0	0	0	0	0	0	0	1	1	1	0	0	0	0	1	0	1	0	0	0	0	0	0	0	0	0
1_0414	2	5H	93.22	35	2	1	0	1	0	0	0	0	0	0	0	0	0	0	0	0	0	0	1	1	0	1	0	0	1	0	0	0	0	1	0	0	0	0	0	1	1	0	1	1	1	1	1	0	0
2_0104	2	5H	149.94	38	2	0	0	1	1	1	0	0	0	0	0	1	0	0	0	1	0	0	0	0	0	1	0	1	0	1	1	0	0	1	0	0	0	0	0	1	0	0	0	0	0	0	0	0	1
2_0419	2	2H	85.52	36	2	0	1	0	0	0	1	1	1	1	0	0	0	0	1	1	0	0	0	0	0	0	1	0	0	0	0	1	1	0	0	0	0	1	0	0	0	0	0	0	0	0	1	0	1
2_0475	2	1H	93.48	34	2	1	1	-	0	1	0	1	0	0	0	0	0	1	1	0	0	0	1	0	1	0	0	0	0	0	0	1	1	0	1	0	0	1	0	0	0	0	0	0	0	1	1	0	1
1_0521	2	5H	129.61	35	3	0	0	1	0	0	1	-	0	0	0	0	1	0	0	0	0	0	1	0	0	0	0	0	0	0	0	1	1	0	0	0	0	0	0	0	0	0	0	0	0	1	0	0	0
1_0793	2	4H	50.22	37	0	1	1	0	1	0	1	1	0	0	0	0	0	1	1	0	1	0	0	0	1	0	0	0	0	0	0	0	1	0	0	1	1	1	1	0	1	0	0	0	0	0	0	0	0
1_1118	2	2H	128.87	38	0	1	0	0	0	0	0	0	1	1	0	1	0	0	0	1	0	1	0	1	0	0	1	0	0	0	0	0	0	0	1	1	1	1	0	0	0	0	0	0	0	0	0	1	1
1_1458	2	6H	88.88	36	0	1	1	0	1	1	0	0	0	0	0	0	0	0	1	0	0	0	1	1	1	0	0	0	1	1	1	0	0	1	0	0	0	1	1	1	1	0	0	0	0	0	1	0	0
2_0561	2	2H	169.66	39	0	1	0	0	1	1	0	0	1	1	0	1	1	1	0	1	0	0	1	0	0	0	1	1	0	0	1	0	0	1	0	0	0	0	0	1	0	0	0	0	0	0	0	0	0
2_1244	2	5H	51.51	39	0	0	0	1	0	0	0	0	0	0	1	0	0	0	0	0	0	0	0	0	0	0	0	0	0	0	0	0	0	0	0	1	0	0	1	0	0	0	0	0	0	0	0	0	1
1_0172	2	3H	82.62	36	1	0	1	0	1	0	0	0	0	0	1	-	0	0	1	0	1	0	0	0	0	0	0	1	0	1	0	0	1	1	0	0	1	0	1	1	1	0	0	1	0	0	0	0	0
1_0891	2	2H	29.75	36	1	1	0	0	0	1	0	1	0	0	0	0	1	1	0	0	0	0	1	0	1	0	0	0	1	0	0	1	0	0	0	1	0	0	0	0	0	0	0	0	0	1	1	0	0
1_1199	2	4H	23.96	39	1	0	0	1	0	0	0	0	1	1	1	1	0	0	0	1	0	0	0	0	0	0	1	0	1	0	0	0	0	0	1	0	1	0	0	0	0	0	0	0	0	0	0	0	0
1_1354	2	2H	68.07	37	1	1	0	1	1	1	0	0	1	0	1	-	0	1	0	0	0	0	0	0	0	0	0	0	0	0	0	0	1	0	1	0	1	0	0	0	0	0	0	0	0	1	0	0	0
2_1018	2	5H	157.61	39	1	0	0	0	0	0	1	0	1	0	0	1	1	0	0	0	1	1	0	1	1	1	0	0	1	0	0	0	0	0	1	1	0	1	0	0	1	0	1	1	1	0	0	1	0
1_1049	2	1H	59.29	39	2	1	0	1	0	0	0	0	0	0	0	0	0	0	0	0	0	0	1	0	1	0	0	0	0	0	0	0	1	0	0	0	0	1	0	0	0	0	1	0	0	0	0	0	0
2_0422	2	4H	28	37	13	1	1	0	0	1	0	1	0	1	1	1	0	1	1	1	0	0	1	0	1	0	1	0	0	0	0	0	0	0	0	0	1	1	0	0	0	0	0	0	0	0	1	0	1
2_0119	2	4H	109.65	40	0	0	0	0	0	1	0	0	1	0	1	0	0	0	0	0	0	1	0	0	0	0	0	0	1	1	1	0	0	0	0	1	0	0	0	0	0	0	0	0	0	0	0	1	1
2_0524	2	5H	42.41	40	0	0	0	1	0	0	0	0	0	0	1	0	0	0	0	0	0	0	0	0	0	0	0	0	0	0	0	0	0	0	0	0	0	0	1	0	0	0	0	0	0	0	0	1	0
1_0132	2	4H	26.2	40	1	0	0	0	1	0	1	0	1	1	1	0	1	0	0	0	0	1	0	1	0	1	1	1	1	1	0	0	0	1	1	0	1	0	1	1	0	0	1	0	1	0	1	0	1
1_0240	2	5H	42.41	40	1	0	0	1	0	0	0	0	0	0	1	0	0	0	0	0	0	0	0	0	0	0	0	0	0	0	0	0	0	0	0	0	0	0	1	0	0	0	0	0	0	0	0	1	0
2_1040	2	5H	42.41	40	1	0	0	1	0	0	0	0	0	0	1	0	0	0	0	0	0	0	0	0	0	0	0	0	0	0	0	0	0	0	0	0	0	0	1	0	0	0	0	0	0	0	0	1	0
1_1534	2	6H	122.74	40	2	0	0	0	1	0	0	1	0	0	0	0	1	0	0	0	1	1	0	0	0	1	0	1	0	0	0	0	0	1	0	0	0	0	1	0	0	0	0	1	0	0	0	1	1
1_0128	2	2H	124.98	40	6	0	0	1	0	0	1	-	-	0	1	0	0	-	0	1	1	1	0	1	0	0	1	0	0	0	0	0	0	0	0	1	0	1	0	0	0	0	0	0	0	0	0	0	0
2_0563	2	2H	10.07	40	8	0	0	1	1	1	0	1	1	1	0	-	1	1	0	1	0	0	1	0	0	0	1	1	0	0	0	0	0	0	1	1	1	0	1	0	1	0	1	0	0	0	0	0	0
1_1319	2	4H	86.01	39	8	0	0	-	0	0	0	0	1	0	0	1	0	0	0	0	0	0	0	0	1	0	0	0	0	0	0	0	0	0	0	0	0	1	0	0	1	0	0	0	0	1	1	0	1
2_0334	2	5H	159.97	41	0	0	0	0	1	0	0	0	1	1	1	1	0	0	0	1	0	0	0	0	0	0	1	1	0	1	1	0	0	1	1	0	1	0	0	1	0	0	0	0	0	0	0	0	1
1_0534	2	7H	82.41	39	1	0	0	1	1	1	0	0	0	0	0	0	0	0	0	0	0	0	1	0	0	0	0	0	0	0	0	0	0	0	0	0	1	0	0	0	0	0	0	0	0	1	1	0	1
2_0096	2	5H	70.9	37	2	0	1	1	0	0	0	0	0	0	1	0	0	0	1	0	0	0	1	0	1	0	0	0	0	0	0	0	0	0	0	0	0	1	0	0	0	1	1	0	0	1	0	0	1
2_0885	2	7H	75.52	41	2	0	0	0	1	0	0	0	1	1	1	1	1	0	0	1	0	0	0	0	0	0	1	0	0	0	0	0	0	0	1	0	1	1	0	0	0	0	0	0	0	0	0	0	1
1_0013	2	6H	49.67	40	3	0	0	0	0	0	0	0	0	0	0	0	1	0	0	0	0	1	0	0	0	0	0	1	1	1	1	0	0	1	0	1	0	0	1	1	1	0	0	1	1	0	0	0	0
2_0855	2	1H	41.74	39	4	1	0	1	0	1	1	0	0	0	0	0	0	0	0	0	0	0	0	0	0	1	0	0	0	0	0	0	0	0	0	0	0	1	0	0	0	0	1	0	0	1	1	0	0
2_1505	2	3H	98.05	39	5	0	1	1	0	0	0	0	0	0	1	0	0	0	1	0	0	0	0	0	0	0	0	0	0	0	0	0	0	0	0	0	1	1	0	0	0	0	0	0	0	0	1	0	1
1_0297	2	2H	53.09	42	0	0	0	0	0	0	0	0	0	0	0	0	0	0	0	0	1	0	0	1	0	1	0	1	1	1	1	0	0	1	0	0	0	0	1	1	1	1	0	1	1	0	0	0	0
1_0749	2	6H	59.25	42	0	0	0	0	0	0	1	1	0	0	0	0	0	0	0	0	1	0	0	0	0	1	0	1	0	1	0	0	0	0	0	0	0	0	0	1	0	1	1	1	1	0	0	1	1
1_0818	2	2H	90.48	40	0	0	0	0	1	0	0	0	1	1	1	1	1	0	0	1	1	1	0	0	0	1	1	0	0	0	1	0	1	0	1	1	1	0	0	0	0	0	1	0	0	1	0	1	0
2_0796	2	3H	67.86	42	0	0	0	0	0	0	0	0	1	1	1	1	0	0	0	0	0	0	0	1	0	1	1	0	1	0	1	0	1	0	1	1	1	1	1	0	0	1	0	0	0	0	0	0	0
1_0843	2	7H	145.6	37	1	1	1	0	1	1	1	0	0	0	0	0	1	1	1	0	0	0	1	1	0	1	0	1	0	0	0	1	0	1	0	0	0	0	0	1	0	1	0	0	1	1	0	0	0
1_1080	2	5H	130.98	40	1	1	1	0	0	1	1	0	0	0	0	0	0	0	1	0	1	0	0	1	1	1	0	0	0	0	0	0	0	0	0	1	0	1	0	0	1	1	1	1	1	0	1	1	0
1_1330	2	3H	129.83	42	1	1	0	1	0	1	0	1	0	0	0	0	0	1	0	0	0	0	0	1	1	0	0	0	0	0	0	0	0	0	0	1	0	0	0	0	0	0	0	0	0	0	1	0	0
1_0411	2	4H	56.22	40	2	0	0	1	0	0	0	0	0	0	1	0	0	0	0	0	0	0	0	0	1	0	0	0	0	0	0	0	0	0	0	0	0	0	0	0	0	0	0	0	0	1	0	0	1
1_1528	2	1H	122.34	37	2	1	1	1	0	1	1	0	1	0	0	0	0	1	1	0	0	0	0	0	0	0	0	0	0	0	0	1	1	0	1	0	0	1	0	0	0	0	0	1	0	1	0	0	0
2_1266	2	3H	156.42	40	2	0	0	0	1	1	0	1	0	0	1	0	0	0	0	0	0	0	0	0	0	0	0	1	0	0	0	1	1	1	0	0	0	1	0	1	0	0	0	0	1	1	1	0	1
1_1196	2	3H	138.39	42	3	0	0	1	0	0	1	0	1	0	1	0	1	0	0	0	0	0	0	0	1	1	0	0	0	0	0	0	0	0	1	0	1	1	0	0	0	1	0	0	0	0	0	0	1
1_0869	2	5H	165.28	40	4	0	0	-	0	0	1	1	0	0	0	0	0	0	0	0	1	0	0	0	1	1	0	0	0	0	0	0	0	0	0	0	0	1	0	0	1	0	0	0	0	1	1	1	0
2_0388	2	5H	146.55	40	4	1	0	0	0	0	0	1	0	0	0	0	0	1	0	0	0	0	1	0	0	0	1	0	0	0	0	0	0	0	0	0	0	0	0	0	0	0	0	0	0	1	-	0	1
1_1453	2	3H	8.56	43	0	0	0	0	0	0	1	0	1	0	0	1	1	1	0	1	0	0	0	0	0	0	1	0	0	1	0	0	0	0	1	0	1	0	1	0	0	1	1	0	0	0	1	0	1
2_0362	2	3H	90.52	41	0	0	1	1	0	0	1	1	0	0	0	0	0	0	1	0	0	0	1	0	0	0	0	0	0	0	0	0	0	0	0	0	1	0	0	0	0	1	0	0	0	0	0	0	1
2_0644	2	5H	164.15	40	0	1	1	0	0	1	0	0	1	1	0	1	1	1	1	1	0	0	1	0	0	0	1	1	0	1	0	1	1	1	1	0	0	0	0	1	0	0	1	0	0	0	0	0	0
2_1353	2	4H	86.01	41	0	0	1	0	0	1	1	0	1	1	0	1	0	0	1	1	1	0	0	0	1	1	1	0	0	1	1	0	0	0	1	0	1	1	0	1	0	0	1	0	0	0	1	0	0
2_1452	2	5H	155.23	39	0	1	1	1	0	0	1	0	0	0	1	0	0	1	1	0	1	0	1	0	0	1	0	0	0	0	0	0	0	0	0	0	0	0	1	0	0	1	0	1	0	1	0	0	0
1_0003	2	6H	56.06	41	1	0	1	1	1	0	0	1	1	0	0	-	1	1	1	1	0	0	1	1	0	0	0	0	0	0	0	0	0	0	1	0	1	1	0	0	0	0	0	0	0	0	1	0	1
1_0186	2	1H	22.04	41	1	1	1	0	1	0	0	0	0	0	0	0	0	1	1	0	1	0	1	0	0	0	0	0	0	0	0	0	0	0	0	1	0	1	1	0	0	0	1	1	0	0	0	0	0
1_0270	2	6H	64.65	41	1	0	1	0	0	1	0	0	1	1	0	1	0	0	1	1	0	0	0	0	1	0	1	0	1	0	1	0	0	1	1	1	1	0	1	1	1	0	0	0	0	0	1	1	0
1_0536	2	5H	155.23	43	1	0	0	1	0	1	0	0	1	1	0	1	0	0	0	1	0	0	0	0	0	0	1	1	0	1	1	0	0	1	1	0	0	0	0	1	0	0	0	0	0	0	0	0	0
2_1223	2	7H	144.96	39	1	1	1	0	0	1	0	1	1	1	1	1	0	1	1	1	0	0	0	0	1	0	1	0	0	0	0	0	0	0	1	0	1	1	0	0	0	0	0	0	0	1	0	1	1
2_1312	2	1H	45.2	39	1	1	1	0	0	1	0	0	1	1	1	0	0	1	1	1	1	0	1	0	1	0	1	0	0	0	0	0	0	0	1	0	1	1	0	0	0	0	1	1	0	1	0	1	0
2_0100	2	5H	144.6	40	2	0	0	1	0	1	0	0	0	0	0	0	0	0	0	0	0	0	0	0	0	1	0	0	0	0	0	1	1	0	0	0	0	0	0	0	0	0	0	0	0	1	1	0	0
1_0104	2	5H	141.88	42	0	1	0	0	0	1	0	1	0	0	0	0	1	1	0	0	0	0	1	0	1	0	0	0	0	0	0	1	0	0	0	1	0	1	0	0	0	0	0	1	1	1	0	0	1
1_0470	2	1H	42.42	41	0	1	0	1	0	1	0	0	0	0	1	0	0	0	0	0	0	0	0	0	1	0	0	0	0	0	0	0	1	0	0	0	0	1	0	0	0	0	0	0	0	1	1	0	0
1_0531	2	7H	85.28	44	0	1	0	1	1	0	0	0	1	1	0	0	0	1	0	1	0	0	0	0	0	0	1	0	0	0	0	0	0	0	1	0	1	0	0	0	0	0	0	0	0	0	1	0	0
1_0817	2	6H	49.67	40	0	1	1	0	0	0	1	0	1	1	0	0	0	0	1	1	1	0	0	1	1	1	1	0	0	0	0	1	1	0	1	0	1	1	0	0	0	1	1	0	0	1	0	1	0
1_1478	2	1H	42.42	41	0	1	0	1	0	1	0	0	0	0	1	0	0	0	0	0	0	0	0	0	1	0	0	0	0	0	0	0	1	0	0	0	0	1	0	0	0	0	0	0	0	1	1	0	0
2_1473	2	6H	57.18	41	0	1	0	0	1	1	0	1	0	0	0	1	1	0	0	1	0	1	1	1	0	0	0	0	1	0	0	0	0	0	0	0	1	0	0	0	0	0	0	1	0	1	0	0	1
2_0482	2	4H	69.24	41	1	1	0	1	0	0	0	0	0	0	1	0	0	1	0	0	0	0	1	0	0	1	0	0	0	0	1	1	1	0	0	0	0	0	0	0	0	0	1	0	0	1	0	1	1
1_0046	2	4H	62.81	42	2	0	1	0	1	0	1	0	0	0	0	0	1	0	1	0	1	1	0	1	0	0	0	1	0	0	1	0	0	1	0	1	0	0	0	1	1	1	0	1	1	0	0	1	0
1_0070	2	2H	66.2	42	2	1	0	0	0	1	0	0	1	1	1	1	0	1	0	1	0	0	1	0	0	0	1	0	0	0	0	0	1	0	1	0	1	0	0	0	0	0	0	0	0	1	0	1	0
2_1335	2	7H	81.78	42	2	0	1	0	0	0	1	0	1	0	1	1	0	0	1	1	0	0	1	1	0	0	0	1	0	1	1	0	1	1	1	0	0	0	0	1	1	1	1	0	1	0	0	1	-
2_1310	2	6H	65.83	39	3	1	1	0	1	1	1	0	1	1	0	1	1	0	1	1	1	0	1	1	1	1	1	0	0	0	0	1	0	0	1	0	1	1	0	0	0	1	0	0	0	1	1	0	0
1_1178	2	2H	68.07	42	4	1	0	1	1	1	0	1	1	0	1	-	0	1	0	0	0	0	0	0	0	0	0	0	0	0	0	0	1	0	1	0	1	0	0	0	0	0	0	0	0	1	0	0	1
1_0673	2	7H	84.3	40	5	1	1	1	1	1	0	0	1	1	0	-	0	1	1	0	0	0	1	0	-	0	1	0	0	0	0	0	0	0	1	0	0	0	0	0	0	0	0	0	0	1	0	0	0
2_0997	2	1H	53.4	42	7	0	1	-	0	1	0	1	0	0	1	0	0	1	1	0	0	0	0	0	0	0	0	0	0	0	0	0	1	0	0	0	1	0	0	0	0	0	0	0	0	0	1	0	0
1_0547	2	7H	160.97	45	0	0	0	0	0	0	0	0	1	1	0	1	0	0	0	1	0	1	0	0	0	0	1	1	1	1	1	0	0	1	1	1	0	0	1	1	1	0	1	1	1	0	0	0	0
1_0846	2	4H	76.31	45	0	0	0	1	1	0	0	1	0	0	1	1	0	0	0	0	0	0	1	0	1	0	0	0	1	0	0	0	0	0	0	1	0	0	1	1	0	0	0	0	0	0	1	0	1
2_0372	2	5H	50.53	40	0	1	1	1	0	1	0	1	0	0	1	0	0	1	1	0	0	0	1	0	1	0	0	0	0	0	1	1	1	0	0	0	0	1	0	1	0	0	0	0	0	1	1	0	0
2_0631	2	2H	67.08	44	0	0	0	1	0	0	0	0	1	1	0	1	0	0	0	1	0	0	1	0	1	0	1	0	0	0	0	0	0	0	1	0	1	0	0	0	0	0	0	0	0	0	0	1	0
1_1355	2	5H	77.75	45	1	0	0	0	1	1	1	1	0	0	0	0	1	1	0	0	1	0	1	1	0	1	0	0	1	0	0	0	1	1	0	0	0	0	1	0	1	1	1	0	1	0	0	0	0
1_1445	2	7H	85.28	43	1	0	1	1	1	0	0	1	1	1	1	0	0	0	1	0	0	0	0	0	0	1	1	0	0	0	0	0	0	0	1	0	0	0	0	0	0	0	0	0	0	0	1	0	0
2_0267	2	1H	105.77	41	1	1	1	0	1	1	0	1	0	0	1	0	0	1	1	0	0	0	1	0	1	0	0	0	0	0	0	0	0	0	0	0	0	0	0	0	0	0	0	0	0	1	1	0	1
2_0690	2	2H	78.54	43	1	0	0	1	0	1	0	0	1	1	1	-	0	0	0	1	0	0	0	0	0	0	1	0	0	0	0	0	0	0	1	0	0	0	0	0	0	0	0	0	0	1	0	1	0
1_0111	2	1H	105.77	42	0	1	1	1	1	1	0	1	0	0	1	0	0	1	1	0	0	0	1	0	1	0	0	0	0	0	0	0	0	0	0	0	0	0	0	0	0	0	0	0	0	1	1	0	1
1_0631	2	3H	153.61	45	0	1	0	1	0	0	1	1	0	0	0	0	1	1	0	1	0	0	1	0	0	1	0	1	0	0	1	1	1	1	0	0	0	0	0	1	0	0	0	0	1	0	0	1	1
2_0013	2	4H	146.48	41	0	1	1	1	0	1	0	1	0	0	0	1	0	1	1	0	0	0	0	0	1	0	0	0	0	0	0	1	1	0	0	0	0	1	0	0	0	0	0	0	0	1	1	0	0
1_0002	2	1H	64.44	43	1	1	1	1	0	1	0	0	0	1	0	0	0	1	1	0	0	0	1	0	1	0	1	0	0	0	0	0	1	0	0	0	0	1	0	0	0	0	1	0	0	0	0	0	0
2_0781	2	2H	96.23	46	1	0	0	0	0	0	0	0	0	0	0	1	1	0	0	0	0	0	0	1	0	0	0	1	0	1	1	0	0	1	1	1	0	0	1	0	1	1	0	1	1	0	0	1	0
2_0961	2	5H	51.51	46	1	0	0	1	1	0	0	0	0	0	1	0	0	0	0	0	0	0	0	0	0	0	0	0	0	0	0	0	0	0	0	1	0	0	1	0	0	0	0	0	0	0	0	0	1
2_1293	2	6H	72.17	42	1	1	1	1	1	1	0	0	0	0	0	0	0	1	1	0	0	0	1	1	1	0	0	0	0	0	0	0	0	0	0	0	0	1	0	0	0	1	0	0	0	1	1	0	0
2_1493	2	3H	115.21	46	2	0	0	1	0	0	0	0	1	1	1	1	0	0	0	1	0	0	0	0	0	0	1	0	0	0	0	0	0	0	1	0	1	1	0	0	0	0	0	0	0	0	1	0	1
2_1094	2	2H	75.3	44	4	1	0	1	0	1	0	0	0	1	0	0	0	1	0	1	0	0	0	0	1	0	1	0	0	0	0	0	1	0	0	0	0	0	0	0	0	0	0	0	0	1	0	1	0
1_0213	2	2H	99.39	43	0	1	1	0	0	0	0	1	0	0	1	0	0	1	1	1	0	0	0	0	1	0	1	0	0	0	0	0	0	0	0	0	0	1	0	0	0	0	0	0	0	1	1	0	1
1_0404	2	2H	133.71	47	0	0	0	0	0	0	0	0	0	0	1	0	1	0	0	0	1	1	0	1	0	1	0	1	1	1	0	0	0	1	0	1	0	0	1	1	1	1	1	1	1	0	0	0	0
1_0741	2	5H	155.45	43	0	1	1	1	0	0	1	0	0	0	1	0	0	1	1	0	1	0	1	0	0	1	0	0	0	0	0	0	0	0	0	0	0	0	1	0	0	1	0	1	0	1	0	0	0
1_1105	2	1H	138.86	43	0	0	1	1	0	0	0	1	0	0	0	0	0	0	1	0	0	0	0	0	0	0	0	0	0	1	1	0	0	0	0	0	0	1	0	0	0	0	1	0	0	1	1	0	0
2_0707	2	6H	49.67	43	0	1	1	0	0	0	1	0	1	1	0	0	0	0	1	1	1	0	1	1	1	1	1	0	0	0	0	1	1	0	1	0	1	1	0	0	0	1	1	0	0	1	0	1	0
1_0798	2	1H	59.29	47	1	1	0	1	0	0	0	1	0	0	0	0	0	0	0	0	0	0	1	0	1	0	0	0	0	0	0	0	1	0	0	0	1	1	0	0	0	0	1	0	0	0	0	0	0
1_0848	2	6H	59.25	47	1	0	0	1	0	0	1	1	0	0	0	0	0	0	0	0	1	0	0	0	0	1	0	1	0	1	0	0	0	0	0	0	0	0	0	1	0	1	1	1	1	0	0	1	1
2_0269	2	4H	54.73	45	1	0	1	0	0	1	0	1	1	1	1	1	0	0	1	1	0	0	1	0	0	0	1	0	1	1	0	0	1	0	1	0	0	0	0	0	0	0	0	0	0	0	1	0	1
2_0320	2	5H	98.85	46	3	0	0	0	0	0	0	0	1	1	0	0	1	0	0	1	1	1	-	0	0	1	1	0	1	0	1	0	0	0	1	1	1	-	-	0	0	0	0	1	0	0	0	0	1
1_0221	2	4H	22.93	46	13	1	0	0	0	1	1	0	1	1	0	1	1	0	0	1	1	0	1	1	0	0	1	0	1	0	0	1	0	0	1	1	0	1	0	0	0	1	0	1	0	0	1	0	1
1_0130	2	7H	149.31	48	0	0	0	1	1	0	0	1	0	0	0	0	0	0	0	0	0	0	0	0	1	0	0	0	0	0	0	0	1	0	0	0	0	1	0	0	0	0	0	0	0	0	1	1	1
1_0317	2	2H	68.56	46	0	1	0	1	1	1	0	1	1	0	1	1	0	1	0	0	0	0	0	0	0	0	0	0	0	0	0	0	1	0	1	0	1	0	0	0	0	0	0	0	0	1	0	0	1
1_0952	2	2H	86.58	46	0	1	0	1	0	1	1	0	1	1	1	1	0	1	0	1	0	0	1	0	0	0	1	0	0	0	0	0	0	0	1	0	0	0	0	0	0	0	0	0	0	1	0	0	0
2_0197	2	4H	90.77	46	0	0	1	1	0	0	1	0	0	0	0	0	0	0	1	0	1	0	0	0	0	1	0	0	0	1	1	0	0	0	0	0	0	1	0	1	0	0	1	0	0	0	1	0	1
2_0249	2	7H	44.12	46	0	0	1	1	0	0	0	1	0	0	1	0	0	0	1	0	0	0	1	0	1	0	0	0	0	0	0	0	0	0	0	0	0	1	0	0	0	0	0	0	0	0	0	0	1
2_0880	2	7H	85.28	46	0	0	1	1	1	0	0	0	1	1	1	0	0	0	1	0	0	0	0	0	0	1	1	0	0	0	0	0	0	0	1	0	0	0	0	0	0	0	0	0	0	0	0	0	1
2_1216	2	6H	59.25	48	0	0	0	1	0	0	1	1	0	0	0	0	0	0	0	0	1	0	0	0	0	1	0	1	0	1	0	0	0	0	0	0	0	0	0	1	0	1	1	1	1	0	0	1	1
2_1426	2	5H	21.68	46	0	0	1	0	0	0	0	1	0	0	0	0	0	0	1	0	0	1	0	0	0	0	0	1	0	0	0	1	0	1	0	0	0	0	1	0	1	1	1	1	1	0	0	1	0
1_0293	2	1H	48.99	47	1	1	0	1	0	0	0	1	0	1	1	0	0	0	0	0	0	0	1	0	0	0	1	0	0	0	0	0	0	0	1	0	1	0	0	0	0	0	0	0	0	0	0	0	1
1_1061	2	2H	50.99	44	1	0	1	1	0	1	0	1	0	0	1	0	0	0	1	0	0	0	0	0	1	0	0	0	0	0	0	0	0	0	0	0	0	1	0	0	0	0	1	0	0	1	1	1	1
2_0172	2	3H	18.21	47	1	0	0	1	0	0	0	1	0	0	0	0	0	0	0	0	0	1	0	1	1	0	0	1	1	0	0	1	1	1	0	0	0	0	0	1	1	0	0	0	1	0	0	0	0
1_0260	2	5H	38.78	44	2	1	1	0	0	1	0	0	0	1	0	-	0	1	1	0	0	0	0	0	1	0	1	0	0	0	1	0	0	0	0	1	1	0	1	0	0	0	0	0	0	1	1	1	0
1_1484	2	1H	44.17	48	2	1	0	0	1	0	1	0	0	0	0	0	1	0	0	0	0	1	0	1	0	1	0	1	1	1	1	1	0	1	0	1	0	0	1	1	1	1	0	0	1	0	0	0	0
2_0298	2	5H	125.09	48	2	0	0	0	0	0	0	0	1	0	0	-	0	0	0	0	1	1	0	1	0	1	0	1	1	1	1	0	0	1	1	1	0	0	1	1	1	1	0	1	1	0	0	1	0
1_0786	2	2H	94.25	44	3	1	1	0	0	1	1	1	1	1	1	0	0	1	1	0	0	0	1	0	1	1	1	0	0	0	0	0	1	0	0	0	1	1	0	0	0	0	0	0	0	1	0	0	1
1_0933	2	1H	45.2	43	3	1	1	0	0	1	0	1	1	1	1	1	0	1	1	1	0	0	1	0	1	0	1	0	0	0	0	0	1	0	1	0	1	1	0	0	0	0	0	0	0	1	1	0	1
2_0427	2	1H	42.42	47	3	1	0	1	0	1	0	1	0	1	0	0	0	0	0	1	0	0	0	0	1	0	1	0	0	0	0	0	1	0	0	0	0	1	0	0	0	0	0	0	0	0	0	1	1
1_0683	2	3H	87.8	45	8	1	0	0	0	1	0	1	0	0	0	0	0	1	0	0	1	0	1	0	0	0	0	1	0	1	0	0	1	1	0	0	0	0	1	1	1	0	0	1	0	1	-	-	1
1_0510	2	4H	112.88	49	0	0	0	0	1	0	0	1	1	1	0	1	0	0	0	1	0	0	0	1	0	0	1	1	1	1	0	1	0	1	1	0	1	1	1	1	1	1	0	1	1	0	1	1	0
1_1435	2	2H	89.68	46	0	0	1	0	0	0	1	0	0	0	0	0	0	0	1	0	0	0	0	1	0	0	0	1	1	1	0	1	0	1	0	0	0	0	1	1	1	1	0	1	1	0	0	0	0
2_0023	2	3H	122.7	46	0	1	0	0	1	1	1	1	0	0	0	0	1	0	0	0	1	0	1	0	1	1	0	0	1	0	1	0	0	0	0	0	0	0	0	0	0	1	0	1	0	1	0	0	0
2_0862	2	2H	67.08	48	0	0	0	0	0	0	0	0	1	1	1	1	0	0	0	1	0	0	0	0	1	0	1	0	0	0	0	0	0	0	1	0	1	1	0	0	0	0	1	0	0	0	0	0	0
2_1428	2	3H	143.33	48	0	0	0	0	0	0	0	0	0	0	0	0	0	0	0	0	1	1	0	0	0	0	0	1	1	1	1	0	0	1	0	1	0	0	1	1	1	0	1	1	1	0	0	0	0
1_0455	2	6H	73.84	48	1	0	0	0	0	0	1	0	0	0	1	0	0	1	0	0	1	0	0	1	0	1	0	0	1	0	1	1	0	1	0	1	0	0	1	1	1	0	1	0	0	0	0	0	0
1_0620	2	3H	65.25	48	1	0	0	0	1	0	0	1	0	0	0	0	1	0	0	0	1	1	0	0	0	0	0	1	0	1	0	1	0	1	0	0	0	0	0	1	1	0	1	1	1	0	1	1	0
1_1365	2	2H	138.04	49	1	0	0	1	0	0	0	1	0	1	0	1	0	0	0	1	0	0	0	0	0	0	1	0	0	0	1	0	1	0	1	0	1	0	0	0	0	0	0	0	0	0	0	0	1
1_1432	2	5H	38.78	48	1	0	0	1	1	0	0	0	0	0	1	0	0	0	0	0	0	0	0	0	0	0	0	0	0	0	1	1	1	0	0	1	0	0	1	0	0	0	0	0	0	0	0	1	0
2_0159	2	3H	6.31	47	3	1	0	0	1	1	1	0	1	0	1	0	1	1	0	1	0	0	0	0	0	0	1	0	0	1	0	0	0	0	1	0	1	0	1	0	0	1	1	0	0	1	0	0	0
2_0699	2	2H	91.11	49	5	0	0	1	0	0	1	0	1	1	1	-	1	0	0	1	0	1	0	1	0	1	1	1	0	0	1	0	0	1	1	0	0	0	0	0	0	1	0	0	1	0	0	1	0
1_0279	2	1H	77.57	48	0	0	1	1	0	1	0	0	0	1	0	1	0	1	1	1	0	0	0	0	0	0	1	0	0	0	1	0	0	0	1	0	0	0	0	0	0	0	0	0	0	0	1	1	0
1_1042	2	4H	56.22	49	0	0	0	1	0	0	0	1	1	1	0	1	0	0	0	1	0	0	0	0	0	0	1	0	1	1	0	0	1	0	1	0	0	0	0	0	0	0	0	0	0	0	0	0	0
1_1332	2	4H	56.22	49	0	0	0	1	0	0	0	1	1	1	0	1	0	0	0	1	0	0	0	0	0	0	1	0	1	1	0	0	1	0	1	0	0	0	0	0	0	0	0	0	0	0	0	0	0
1_0112	2	3H	14	48	1	1	0	-	1	1	0	0	0	0	1	0	0	1	0	0	0	1	1	1	0	0	0	0	1	0	0	0	0	0	0	1	0	0	0	0	0	0	0	0	0	1	0	0	1
1_0137	2	3H	67.86	48	1	0	1	1	0	0	0	1	1	1	1	-	0	0	1	1	0	0	0	0	0	1	1	0	0	0	0	0	1	0	1	0	1	1	1	0	0	1	0	0	0	0	1	0	0
1_0669	2	6H	2.84	48	1	1	0	1	0	1	0	0	1	1	0	0	1	0	0	1	0	1	1	0	1	0	1	0	0	1	1	0	0	1	0	0	0	0	1	0	1	1	0	0	0	1	1	0	1
1_1314	2	3H	83.16	48	1	1	0	1	0	1	1	0	0	0	1	0	1	1	0	0	0	1	1	0	0	1	0	0	0	0	0	1	0	0	0	0	1	0	0	0	0	1	1	0	0	1	0	0	0
2_0467	2	6H	118.15	49	1	0	0	0	0	0	0	0	0	0	0	0	1	0	0	0	1	1	0	1	0	0	0	0	0	0	1	0	0	0	0	1	0	0	1	0	0	0	0	1	1	0	0	1	1
2_0501	2	5H	51.51	48	1	0	1	1	0	0	0	0	1	1	1	1	0	0	1	1	0	0	0	0	0	0	1	0	0	0	0	0	0	0	1	1	1	0	1	0	0	0	0	0	0	0	0	0	1
2_1032	2	6H	11.68	49	1	0	0	0	1	0	0	1	1	1	1	-	0	0	0	1	0	0	0	0	1	0	1	0	0	0	0	0	0	1	1	0	1	1	0	0	0	0	0	0	0	0	0	0	1
2_0970	2	3H	67.86	48	2	0	1	1	0	0	0	1	1	1	1	1	0	0	1	1	0	0	0	0	0	1	1	0	0	0	0	0	1	0	1	0	1	1	1	0	0	1	0	0	0	0	1	0	0
1_0671	2	5H	50.53	46	0	1	1	0	0	1	0	1	0	0	1	0	0	1	1	0	0	0	1	0	1	0	0	0	0	0	1	1	1	0	0	0	0	1	1	1	0	0	0	0	0	1	1	0	0
1_0919	2	2H	42.01	46	0	1	1	0	0	1	0	1	0	0	0	0	1	1	1	0	1	0	1	1	1	0	0	0	0	1	0	0	0	0	0	0	0	1	0	0	1	1	1	1	1	1	1	1	0
2_0799	2	6H	59.25	51	0	0	0	1	0	0	1	1	0	0	1	0	0	1	0	0	1	0	0	0	0	1	0	1	0	1	0	0	0	0	0	0	0	0	0	1	0	1	1	1	1	0	0	1	1
2_1035	2	4H	134.55	46	0	1	1	1	1	1	0	1	0	0	1	0	0	1	1	0	0	0	1	0	1	0	0	0	0	0	0	1	0	0	0	0	0	1	0	0	0	0	0	0	0	1	1	0	1
2_1332	2	4H	87.01	50	0	0	0	1	0	0	0	1	1	0	1	0	1	0	0	0	0	0	1	1	0	0	0	1	0	0	0	1	0	1	0	0	0	0	0	0	1	0	0	0	1	0	0	1	1
2_1409	2	7H	89.12	49	0	1	0	0	0	0	1	1	1	1	0	0	0	1	0	1	0	0	0	1	1	0	1	1	0	1	1	0	1	1	1	0	0	1	0	1	1	1	1	0	1	1	1	1	0
1_0538	2	2H	133.04	51	1	0	0	0	0	0	0	0	0	0	0	0	1	0	0	0	1	1	0	1	1	1	0	1	1	1	0	0	0	1	0	1	0	0	1	1	1	1	1	1	1	0	1	0	0
1_1430	2	2H	73.89	50	1	0	0	1	1	0	0	0	0	1	1	0	0	0	0	1	0	0	0	0	1	0	1	0	0	0	0	1	0	0	0	0	1	1	0	0	0	0	1	0	0	0	0	1	0
2_0114	2	4H	44.99	49	1	1	0	0	0	1	0	0	1	1	1	1	0	1	0	1	0	0	0	0	0	1	1	0	1	0	0	0	0	0	1	0	1	0	0	0	0	0	1	0	0	1	0	0	1
2_1189	2	3H	52.17	47	1	1	1	1	0	1	0	1	1	0	1	-	0	1	1	1	0	0	0	0	0	0	0	0	0	0	0	0	0	0	1	0	1	0	0	0	0	0	0	0	0	1	0	0	1
1_0012	2	2H	67.08	49	2	1	0	1	0	1	0	0	1	1	1	-	0	1	0	1	0	0	0	0	0	0	1	0	0	0	0	0	1	0	1	0	1	1	0	0	0	0	0	0	0	1	1	1	0
1_0610	2	4H	139.97	46	2	1	1	-	0	1	0	1	1	1	0	1	1	1	1	1	0	0	1	0	0	0	1	1	1	1	0	1	1	0	1	0	1	0	1	0	1	0	0	0	0	1	0	0	0
2_0434	2	1H	89.77	50	3	0	0	-	1	0	1	0	0	0	0	0	1	0	0	0	1	0	0	1	0	1	0	1	0	1	1	1	0	1	0	0	0	0	0	1	1	1	1	1	1	0	0	0	0
1_1262	2	2H	156.77	52	0	1	0	1	0	0	0	1	1	1	1	1	0	0	0	1	0	0	1	0	1	0	1	1	0	0	0	0	0	1	1	1	1	1	0	0	0	0	0	0	0	0	0	0	1
1_1522	2	2H	58.15	50	0	0	0	0	0	1	1	0	0	0	0	0	0	0	0	0	0	0	0	0	0	0	0	0	0	0	0	0	1	0	0	0	0	0	1	0	0	0	1	0	0	1	0	1	0
2_0428	2	3H	67.86	52	0	0	0	0	0	0	0	0	1	1	1	1	0	0	0	0	0	0	0	1	0	1	1	0	1	0	1	0	1	0	1	1	1	1	1	0	0	1	0	0	0	0	0	0	0
2_0929	2	2H	56.43	50	0	0	0	0	1	1	1	0	1	1	1	1	0	0	0	1	1	0	1	1	0	1	1	1	1	1	1	0	1	1	1	0	1	0	0	1	1	1	0	1	1	1	0	0	1
2_1246	2	6H	25.88	50	0	0	0	0	0	1	0	0	0	0	1	0	0	0	0	0	0	1	0	0	0	0	0	0	0	1	0	0	0	0	0	1	0	0	1	1	1	0	0	0	0	1	0	0	1
1_0043	2	1H	63.74	52	1	0	0	0	0	0	1	1	0	1	0	1	0	0	0	1	0	1	0	1	0	1	1	1	0	1	0	1	0	1	1	1	0	0	1	1	0	1	0	0	1	0	0	1	1
1_1180	2	4H	48.77	50	1	0	1	1	0	0	0	1	1	0	1	0	0	0	1	0	0	0	0	1	1	0	0	1	1	0	0	1	1	1	0	0	0	1	0	0	0	0	0	0	1	0	1	1	0
1_0602	2	2H	63.55	50	2	1	0	1	0	1	0	0	1	0	1	-	0	1	0	0	0	0	1	0	1	0	0	0	0	0	0	0	1	0	1	0	1	1	0	0	0	0	0	0	0	1	1	1	0
2_1226	2	1H	9.37	51	2	0	0	1	1	0	0	0	1	1	1	-	0	0	0	1	0	1	1	0	0	0	1	0	0	0	1	1	0	0	1	0	0	1	0	1	0	1	0	0	1	0	1	0	0
1_0315	2	2H	158.18	51	3	1	0	0	1	1	1	1	1	0	0	1	0	0	0	0	1	1	1	1	0	0	0	1	0	0	0	1	1	1	0	1	1	1	0	0	0	0	0	0	0	0	1	0	1
2_0141	2	2H	139.29	52	3	0	0	1	0	0	0	1	1	1	1	1	0	0	0	1	0	0	0	0	0	0	1	0	0	0	1	0	0	0	1	0	1	0	0	0	0	0	0	0	0	0	0	0	1
2_1217	2	1H	48.29	47	3	1	1	1	0	0	0	1	1	1	0	1	0	0	1	1	1	0	1	0	1	0	1	0	0	0	0	0	0	0	1	0	0	1	0	0	0	0	0	1	0	1	1	0	0
1_0918	2	3H	132.62	50	3	0	1	0	1	0	0	1	1	1	0	1	0	0	1	1	1	0	0	0	0	0	1	1	1	1	1	0	0	1	1	1	0	1	0	1	0	0	1	1	1	0	1	1	0
1_0025	2	7H	14.39	51	0	0	0	1	0	0	0	1	0	0	1	0	1	0	0	0	0	0	1	1	0	0	0	0	0	1	0	0	1	0	0	1	0	0	0	0	0	0	0	0	0	1	0	0	1
1_0606	2	4H	78.08	48	0	1	1	1	0	1	1	0	0	0	0	1	0	1	1	0	1	0	0	1	0	1	0	0	0	0	1	0	1	0	0	0	0	0	0	0	1	0	1	0	0	1	0	1	0
1_0627	2	4H	79.47	51	0	0	0	1	0	1	0	0	0	1	1	0	1	0	0	0	0	1	1	0	1	0	1	1	0	0	0	0	0	1	0	0	1	1	0	1	0	1	0	1	1	1	1	1	1
1_1394	2	3H	81.28	53	0	0	0	1	1	0	0	0	1	0	1	0	1	0	0	0	0	1	0	1	1	1	0	0	1	0	1	1	1	0	1	1	1	1	0	0	0	0	1	0	1	0	1	1	0
2_0062	2	4H	73.62	50	0	0	1	0	1	0	1	0	0	1	0	0	1	0	1	0	1	0	0	1	0	1	1	0	1	0	1	1	0	0	0	0	0	0	0	1	0	0	1	0	0	0	0	1	0
2_0118	2	6H	106.15	50	0	1	0	0	1	1	1	0	1	0	0	1	1	0	0	0	1	1	1	0	0	1	0	1	0	0	0	0	0	0	1	1	1	0	1	0	1	0	1	0	1	1	0	1	0
2_0332	2	5H	49.16	49	0	1	1	1	1	1	0	0	0	1	0	0	0	1	1	0	0	0	1	0	0	0	1	0	0	0	0	0	0	0	0	1	1	0	0	1	0	0	0	0	0	1	0	1	0
2_1305	2	3H	80.49	53	0	0	0	0	1	0	0	0	1	0	0	0	1	0	0	0	0	1	0	1	0	1	0	0	1	0	1	1	1	0	1	1	0	1	0	0	0	0	1	0	1	0	1	1	0
2_1381	2	3H	112.15	51	0	1	0	0	0	1	0	0	1	1	1	1	0	1	0	1	0	0	0	1	0	0	1	0	0	0	1	1	0	0	1	1	1	1	0	0	0	0	0	0	0	1	0	0	1
1_0738	2	4H	19.45	50	1	1	0	0	0	1	0	1	0	0	0	0	1	1	0	0	1	0	1	0	0	1	0	0	0	0	0	1	1	0	0	0	0	0	0	0	1	0	1	1	0	1	0	0	0
1_1046	2	2H	66.2	51	1	1	0	1	0	1	0	0	1	1	1	1	0	1	0	1	0	0	0	0	0	0	1	0	0	0	0	0	1	0	1	0	1	1	0	0	0	0	0	0	0	1	1	1	0
1_1240	2	5H	51.51	53	1	0	0	1	1	0	0	0	1	1	1	1	0	0	0	1	0	0	0	0	0	0	1	0	0	0	0	0	0	0	1	1	1	0	1	0	0	0	0	0	0	0	0	0	1
2_1302	2	7H	81.78	51	1	1	0	1	1	1	0	1	1	1	1	-	0	1	0	0	0	0	1	0	1	0	1	0	0	0	0	0	0	0	1	0	1	1	0	0	0	0	0	0	0	1	1	0	1
2_1078	2	2H	84.96	52	2	0	0	0	1	0	1	0	0	0	0	0	1	0	0	0	1	1	0	0	0	0	0	1	1	1	1	0	0	1	0	1	0	0	1	1	1	1	1	1	1	0	0	1	0
1_1145	2	7H	81.78	51	3	1	0	1	1	1	0	1	0	1	0	0	0	1	0	0	0	0	0	0	1	0	1	0	0	0	0	0	0	0	0	0	1	1	0	0	0	0	0	0	0	1	1	0	1
2_1192	2	1H	89.77	53	3	0	0	1	0	0	0	0	1	1	0	1	0	0	0	1	0	1	0	0	0	0	1	0	1	0	0	0	0	0	1	1	1	0	1	0	0	0	0	0	0	0	0	0	1
1_0026	2	3H	34.15	51	4	0	1	1	0	0	0	1	1	1	1	1	0	0	1	1	0	0	0	0	1	0	1	0	0	0	0	1	0	0	1	0	1	-	0	0	0	0	0	0	0	0	-	0	1
1_0287	2	2H	98.74	52	4	0	0	0	1	0	1	0	0	0	0	0	1	0	0	0	1	1	0	1	0	1	0	0	1	0	1	1	1	0	0	1	0	0	1	1	1	0	1	1	0	0	0	0	0
1_0658	2	5H	139	50	6	1	0	-	1	1	1	0	0	0	0	0	1	1	0	0	1	1	1	0	1	1	0	0	0	0	0	-	1	0	0	1	0	1	1	0	1	1	1	1	1	1	0	0	0
1_0055	2	7H	81.78	52	0	1	0	1	1	1	0	1	1	1	1	1	0	1	0	0	0	0	1	0	1	0	1	0	0	0	0	0	0	0	1	0	1	1	0	0	0	0	0	0	0	1	1	0	1
1_0442	2	7H	85.28	50	0	1	1	1	1	1	0	0	1	1	1	0	0	1	1	0	0	0	0	0	0	1	1	0	0	0	0	0	0	0	1	0	0	0	0	0	0	0	0	0	0	1	0	0	0
2_1205	2	2H	82.98	54	0	1	0	1	1	0	1	0	0	0	0	0	1	1	0	0	0	1	1	1	1	0	0	0	1	1	1	0	0	0	0	0	0	0	1	0	1	0	1	1	0	0	1	1	0
1_1068	2	7H	31.35	49	1	0	1	1	0	0	0	1	1	1	1	-	0	0	1	1	0	0	0	0	1	0	1	0	0	0	0	0	0	0	1	0	1	1	0	0	0	0	0	0	0	1	1	1	0
2_1121	2	5H	58.65	51	1	1	0	1	0	1	0	1	0	0	1	0	0	1	0	0	0	0	1	0	0	0	0	0	0	0	0	1	0	0	0	0	0	0	0	0	0	0	0	0	0	1	0	0	1
1_1028	2	7H	65.98	52	2	0	1	0	1	0	0	1	0	0	1	0	1	0	1	0	0	0	0	0	1	0	0	0	0	0	0	0	0	0	0	0	0	1	0	0	0	0	0	0	0	0	1	1	1
2_0414	2	7H	147.58	54	2	0	0	1	0	0	0	0	1	1	1	1	0	0	0	1	0	0	0	0	1	0	1	0	0	0	0	0	1	0	1	0	1	0	0	0	0	0	0	0	0	0	1	1	1
2_0452	2	7H	146.27	49	2	1	1	0	1	1	1	0	0	0	0	0	1	1	1	0	0	0	1	1	0	1	0	1	0	0	0	1	1	1	0	0	1	0	0	1	0	1	0	0	1	1	0	0	0
2_1151	2	4H	94.07	54	2	0	0	0	0	0	1	0	0	0	0	1	0	0	0	0	1	0	0	1	0	1	0	1	0	0	1	0	0	1	1	0	0	0	1	1	1	1	1	1	1	0	0	1	0
2_0007	2	4H	139.32	49	4	1	1	1	1	1	0	1	1	0	1	1	1	1	1	0	0	0	1	1	1	0	0	0	0	1	0	1	1	0	0	0	0	1	0	0	0	0	0	0	0	1	1	1	1
1_0383	2	2H	147.37	53	0	0	1	1	1	0	0	1	0	0	1	0	0	0	1	0	0	0	0	0	0	0	0	0	1	0	1	0	0	0	0	1	0	0	1	0	0	0	0	0	0	0	1	0	0
1_0700	2	7H	80.3	54	0	1	0	0	0	0	0	0	1	1	0	1	1	1	0	1	1	1	0	0	0	0	1	0	1	0	0	1	1	0	1	1	0	0	1	0	0	0	0	1	0	0	0	0	0
1_0988	2	2H	124.98	55	0	1	0	1	1	0	0	0	1	1	1	1	1	0	0	1	1	0	0	0	0	1	1	1	1	1	1	0	0	1	1	0	1	0	1	1	1	1	1	1	1	0	1	0	0
2_0009	2	3H	118.22	52	0	1	0	0	1	1	1	0	0	0	0	0	1	0	0	0	1	0	1	1	1	1	0	0	1	0	1	0	1	0	0	1	0	0	0	0	1	1	0	1	0	1	0	0	0
2_0093	2	3H	93.81	54	0	0	0	0	1	0	1	0	0	0	0	0	1	0	0	0	1	1	0	1	0	0	0	0	1	1	1	1	1	0	0	1	0	1	1	0	1	0	0	1	1	0	0	1	0
2_0441	2	5H	54.77	53	0	0	1	1	1	0	0	1	0	0	1	0	0	0	1	0	0	0	0	0	0	0	0	0	0	0	1	0	1	0	0	0	0	1	0	0	0	0	0	0	0	0	1	0	1
2_0546	2	5H	163.72	53	0	0	0	1	0	0	1	1	0	0	1	0	0	0	0	0	1	0	0	1	1	1	0	0	0	0	0	0	0	0	0	1	1	1	0	0	0	0	0	1	1	1	1	1	0
2_0590	2	2H	154.65	51	0	1	1	0	0	0	1	0	0	0	0	0	1	1	1	0	1	1	0	1	1	1	0	0	1	1	0	1	0	0	0	0	0	0	1	1	1	1	1	1	1	1	0	1	0
2_1133	2	5H	67.66	55	0	0	0	1	0	0	0	1	1	0	1	1	0	0	0	1	0	0	0	0	1	0	0	0	0	0	0	1	0	0	1	0	0	1	0	0	0	0	1	0	0	0	1	0	1
2_1166	2	2H	75.95	55	0	0	0	0	0	0	1	0	0	0	0	0	1	0	0	0	1	1	1	1	1	1	0	1	1	1	1	0	0	1	0	1	0	0	1	1	1	1	0	1	1	0	0	0	0
2_1435	2	3H	66.62	53	0	1	0	0	0	1	1	0	1	1	1	1	0	1	0	1	0	0	1	1	1	1	1	0	1	0	1	0	1	0	1	1	1	1	1	0	0	1	0	0	0	1	0	0	0
1_0216	2	2H	26.63	54	1	0	0	1	0	0	0	0	0	1	0	0	1	0	0	1	0	0	0	0	1	0	1	0	1	0	0	0	0	0	0	1	0	0	0	0	0	0	1	0	0	0	0	1	1
1_1200	2	5H	109.48	52	1	0	0	1	0	0	0	1	0	0	1	0	0	0	0	0	0	0	1	0	1	0	0	0	1	0	0	1	1	0	0	0	0	1	0	0	0	0	0	0	0	1	1	0	0
2_0236	2	5H	68.21	53	1	1	1	0	0	0	0	1	1	1	1	1	0	0	1	1	0	0	0	0	1	0	1	0	0	0	0	1	0	0	1	0	1	1	0	0	0	0	1	0	0	0	1	0	1
2_0494	2	2H	155.68	54	1	1	0	1	0	1	0	1	1	1	1	1	0	0	0	1	0	0	1	0	1	0	1	1	0	0	0	0	0	1	1	1	1	1	0	0	0	0	0	0	0	0	0	0	1
1_0073	2	7H	81.78	53	3	1	0	1	1	1	0	1	0	1	0	0	0	1	0	0	0	0	0	0	1	1	1	0	0	0	0	0	0	0	0	0	1	1	0	0	0	0	0	0	0	1	1	0	1
1_0597	2	1H	36.64	52	4	1	1	0	1	1	1	0	1	1	1	-	1	0	1	1	0	0	1	0	1	1	1	0	0	1	0	0	1	0	1	0	1	0	1	0	1	1	1	0	0	0	1	0	0
2_0210	2	4H	26.71	55	13	0	0	1	1	0	0	0	1	1	1	0	0	0	0	0	0	1	0	1	1	0	1	1	1	1	0	0	0	1	1	0	1	1	1	1	0	0	0	0	1	0	1	1	1
1_0047	2	3H	90.1	54	0	0	1	1	0	0	1	1	0	0	1	0	0	0	1	0	0	0	1	0	1	0	0	0	0	0	0	0	0	0	0	0	1	0	0	0	0	1	0	0	0	0	0	0	1
1_0437	2	3H	65.25	53	0	0	1	0	1	0	0	1	0	0	0	0	1	0	1	0	1	1	0	0	0	0	0	1	0	1	0	1	0	1	0	0	0	0	0	1	1	0	1	1	1	0	1	1	0
2_0392	2	5H	60.21	54	0	1	0	0	0	1	1	0	0	0	0	0	0	1	0	0	1	1	1	0	0	1	0	1	1	0	0	0	0	1	0	1	0	1	1	0	0	1	0	1	1	1	1	0	0
2_0748	2	2H	61.49	53	0	1	0	0	1	1	0	0	0	0	1	0	1	1	0	0	0	1	0	0	1	0	0	0	0	0	1	1	1	1	0	0	1	1	1	1	0	0	1	1	0	1	1	0	0
2_0853	2	4H	55.58	53	0	0	1	1	0	1	0	1	0	0	1	0	0	0	1	0	0	0	1	0	0	0	0	0	0	0	0	0	1	0	0	0	0	1	0	0	0	0	0	0	0	0	1	0	1
1_1224	2	4H	78.5	56	1	0	0	1	1	0	0	0	0	0	1	1	1	0	0	0	0	1	1	0	0	0	0	1	1	0	0	1	0	1	0	1	0	0	1	1	0	1	0	1	1	0	0	0	1
2_0453	2	4H	71.71	53	1	1	0	0	0	1	0	1	0	0	1	0	0	1	0	0	0	1	1	0	1	0	0	0	0	0	0	0	1	0	0	1	0	1	1	0	1	0	0	1	0	1	1	0	1
2_0625	2	1H	110.08	53	1	1	0	0	1	1	1	1	0	0	1	0	1	1	0	0	0	0	1	0	1	0	0	1	1	0	1	1	1	1	0	0	0	0	0	1	1	1	1	1	1	1	0	1	1
2_0892	2	6H	79.17	51	1	0	1	0	0	1	1	1	0	0	1	0	1	1	1	0	1	1	1	0	0	1	0	0	1	0	1	0	0	1	0	0	0	1	1	1	1	1	0	0	0	1	1	0	0
2_0896	2	7H	88.06	54	1	0	0	0	0	0	1	1	0	0	1	0	0	0	0	1	0	0	0	1	1	0	1	1	0	1	1	0	1	0	0	0	1	1	0	1	1	1	1	0	1	1	1	1	0
1_0638	2	2H	57.29	53	2	0	1	0	1	0	1	1	0	0	0	0	0	0	1	0	0	0	0	0	1	0	0	0	0	0	0	0	0	0	0	1	1	0	0	0	0	0	1	0	0	0	0	0	0
2_0921	2	1H	109.38	51	2	1	1	0	1	1	1	1	0	0	1	0	1	1	1	0	0	0	1	0	0	1	0	0	1	0	1	1	1	0	0	0	0	0	0	0	1	1	1	1	1	1	0	1	1
1_0081	2	3H	39.92	56	3	0	0	1	1	0	1	0	0	0	1	0	1	0	0	0	1	1	0	0	0	0	0	0	0	1	1	0	0	1	0	0	0	0	0	0	0	1	1	1	1	0	0	0	0
1_0565	2	3H	21.58	52	3	1	1	0	1	1	1	0	0	0	0	0	1	1	1	0	1	1	0	1	0	1	0	1	1	0	0	0	0	1	0	0	0	0	1	1	1	0	0	1	1	1	0	1	0
1_0309	2	4H	85.07	53	0	0	1	1	0	1	0	1	1	0	0	1	0	0	1	0	0	0	0	1	1	0	0	0	0	0	0	1	0	0	0	0	0	1	0	0	1	0	0	0	0	1	1	0	1
1_0635	2	6H	65.83	57	0	0	0	0	0	0	0	0	0	0	1	0	1	1	0	0	0	1	0	0	0	0	0	1	1	1	1	0	1	1	0	1	0	0	1	1	1	0	1	1	1	0	0	1	0
1_1281	2	5H	54.77	54	0	0	1	1	1	0	0	0	0	0	1	0	0	0	1	0	0	0	0	0	1	0	0	0	0	0	0	1	0	0	0	1	0	1	0	0	0	0	0	0	0	0	1	0	1
1_1345	2	4H	5.23	55	0	0	1	1	0	0	1	1	1	1	1	1	1	0	1	1	0	0	1	0	1	1	1	0	0	0	0	0	0	0	1	0	1	1	0	1	1	0	1	0	0	0	1	1	1
2_0302	2	4H	28	55	0	1	1	1	1	1	0	1	0	0	1	0	0	1	1	0	0	1	1	0	1	0	0	0	0	0	0	0	0	0	0	0	0	1	0	0	0	0	0	0	0	0	1	0	0
2_1315	2	2H	138.04	54	0	0	1	0	0	0	0	0	1	0	0	0	0	0	1	0	1	0	0	0	0	0	0	1	1	1	1	1	1	1	0	1	0	0	1	1	1	0	1	0	0	0	0	0	0
1_0385	2	5H	155.23	52	1	1	1	0	1	0	1	0	0	0	1	0	0	1	1	0	1	0	1	0	0	1	0	0	0	0	0	0	1	0	0	0	1	0	1	0	0	1	0	1	0	1	0	0	0
1_0518	2	5H	88.05	55	1	0	1	-	0	1	1	0	0	1	1	0	0	1	1	0	1	0	0	1	0	0	1	1	0	1	0	0	0	0	0	0	0	0	1	0	1	1	0	1	0	0	0	0	1
1_0023	2	6H	24.91	56	0	1	0	0	1	1	0	1	0	0	1	0	0	0	0	0	0	1	1	0	0	0	0	0	0	0	1	0	0	1	0	0	0	0	1	1	1	1	0	1	1	1	1	1	1
1_0820	2	5H	154.08	58	0	0	0	0	0	1	0	0	1	1	0	1	0	0	0	1	0	0	0	0	1	0	1	1	1	1	1	0	0	1	1	1	0	1	1	1	0	0	1	0	1	0	1	1	1
1_1133	2	2H	63.55	56	0	1	0	1	1	1	0	0	1	1	1	1	0	1	0	1	0	0	0	0	0	0	1	0	0	0	0	0	1	0	1	0	1	0	0	0	0	0	1	0	0	1	1	0	1
1_1503	2	3H	125.11	55	0	0	1	0	1	0	1	0	1	1	1	1	0	1	1	1	1	1	0	0	1	1	1	0	1	0	0	1	0	0	1	1	1	0	0	0	0	0	0	1	0	0	1	0	0
2_0020	2	4H	63.79	56	0	0	1	0	1	0	1	0	0	0	0	0	1	0	1	1	1	1	0	1	0	0	0	1	0	0	1	0	0	1	0	1	0	0	0	1	1	1	0	1	1	0	0	1	0
2_0715	2	2H	151.92	57	0	1	0	1	0	1	0	0	1	1	1	1	0	0	0	1	0	0	1	0	0	0	1	1	0	0	0	0	0	1	1	0	1	0	0	0	0	0	0	0	0	0	0	1	0
2_0906	2	4H	77.87	58	0	0	0	1	1	0	0	0	1	0	1	0	1	0	0	0	0	1	1	0	0	0	1	1	1	1	0	1	1	1	1	1	0	0	1	1	0	1	0	1	1	0	1	0	0
2_0078	2	5H	155.66	53	1	1	1	1	1	0	1	0	0	0	1	0	0	1	1	0	1	0	1	0	0	1	0	0	0	0	0	0	1	0	0	0	0	0	1	0	0	1	0	1	0	1	0	0	0
2_0602	2	2H	60.89	57	1	0	0	1	0	0	1	1	1	1	0	0	0	0	0	1	1	0	0	1	0	0	1	1	1	1	0	0	0	0	0	0	0	0	0	0	1	1	0	0	1	0	0	0	1
1_0676	2	6H	32.05	55	2	0	1	0	1	0	1	1	1	1	1	1	1	0	1	1	0	1	1	0	1	1	1	1	1	0	0	1	1	0	1	0	1	0	1	0	1	0	1	0	0	0	1	1	1
1_1349	2	6H	80.06	56	2	1	0	0	1	1	0	0	0	0	1	0	0	1	0	1	0	0	0	1	1	0	1	1	0	1	0	1	0	0	0	0	0	0	0	0	0	0	1	0	1	1	0	1	1
1_1473	2	5H	89.37	54	2	1	1	1	0	1	1	0	0	0	1	0	0	1	1	0	0	0	0	0	1	0	0	0	0	0	0	0	0	1	0	0	0	1	0	1	0	0	0	0	1	1	1	0	1
2_0192	2	7H	29.7	55	2	1	1	0	1	0	1	0	1	1	0	1	0	1	1	1	0	0	1	1	1	1	1	0	1	0	0	1	1	0	1	0	1	1	1	0	0	0	0	1	0	0	1	0	0
1_0176	2	1H	58.59	56	4	0	1	1	0	1	1	0	0	0	0	0	0	1	1	0	1	0	0	0	1	1	0	0	0	0	1	0	1	0	0	0	0	0	0	0	0	0	1	1	0	0	1	1	1
2_0173	2	2H	37.77	55	4	0	1	0	1	0	0	0	0	-	0	0	0	0	1	-	1	1	0	0	0	0	-	1	1	0	1	0	0	1	0	0	0	1	1	1	1	1	1	1	0	0	1	0	0
2_0101	2	5H	41.45	55	5	0	-	0	1	0	0	0	0	0	0	0	0	0	1	0	0	0	0	0	0	0	0	0	0	0	1	1	1	0	0	1	0	1	1	1	0	0	0	0	0	0	0	0	0
2_1015	2	2H	26	54	5	0	1	1	0	1	0	1	0	0	0	0	0	0	1	0	0	0	0	0	1	1	0	0	0	0	1	0	0	1	0	0	0	0	0	1	0	0	0	0	1	1	1	0	0
2_1304	2	2H	34.24	55	5	1	1	1	0	0	0	0	0	1	0	0	0	1	1	1	0	0	0	0	0	0	1	0	1	0	0	0	0	0	0	1	0	1	0	0	0	0	0	0	0	0	0	0	1
1_0138	2	2H	108.58	58	0	0	0	0	0	0	1	0	0	0	0	0	1	0	0	0	1	1	0	1	0	1	0	1	1	1	0	0	0	1	0	1	0	1	1	1	1	1	1	1	1	0	0	1	0
1_0225	2	3H	69.4	57	0	0	1	1	0	0	0	0	1	1	1	1	0	0	1	1	0	0	0	0	0	0	1	0	0	0	0	0	0	0	1	0	1	0	0	0	0	0	0	0	0	0	0	1	1
2_0092	2	7H	111.15	56	0	0	0	0	0	1	0	0	1	0	1	1	0	1	0	0	0	0	1	0	0	0	0	0	0	0	1	0	1	0	1	0	1	0	0	0	1	0	0	0	0	1	0	0	1
2_0205	2	7H	83.42	55	0	1	1	1	0	1	0	1	1	0	0	1	0	1	1	0	0	0	1	0	1	0	0	0	0	0	0	0	0	0	1	0	0	1	0	0	0	0	0	0	0	1	1	0	1
2_0582	2	5H	6.36	59	0	0	0	1	0	0	0	0	1	0	0	0	1	1	0	0	0	1	1	0	1	0	0	0	0	0	1	0	0	0	1	1	0	0	0	0	1	0	1	0	0	0	0	0	0
2_0597	2	3H	91.19	57	0	0	1	1	0	0	1	1	0	0	1	0	0	0	1	0	0	0	1	0	1	0	0	0	0	0	0	0	0	0	0	0	1	0	0	0	0	1	0	0	0	0	0	0	1
2_1025	2	6H	102.04	57	0	0	1	1	0	0	0	0	0	1	0	0	1	0	1	1	0	1	0	0	1	0	1	0	0	0	0	0	1	0	0	1	0	1	1	0	0	0	0	0	0	0	1	0	0
2_1274	2	2H	154.39	59	0	0	0	1	0	0	0	0	0	0	1	0	1	0	0	0	0	1	0	1	0	1	0	0	1	1	1	1	1	0	0	0	1	1	1	0	1	0	1	1	0	0	1	0	0
1_1187	2	6H	131.64	59	1	0	0	1	0	0	0	1	1	1	1	1	0	0	0	1	0	0	0	0	0	1	1	0	0	0	0	1	0	0	1	1	1	1	0	0	0	0	0	0	0	0	0	0	1
2_1377	2	2H	9.12	54	1	1	1	1	1	0	1	0	0	0	0	0	1	1	1	0	1	0	0	0	1	1	0	0	1	0	0	0	1	0	0	1	0	0	0	0	0	0	0	1	0	1	0	0	1
1_0639	2	4H	76.09	59	2	0	0	1	0	1	0	0	1	0	1	-	0	0	0	1	0	1	1	0	0	0	0	1	0	1	0	0	1	1	1	1	0	0	1	0	1	1	0	1	1	0	1	0	0
2_1419	2	7H	0	57	2	0	0	0	0	0	1	0	0	0	0	0	1	1	0	0	1	1	1	0	1	0	0	0	1	1	0	1	0	1	0	0	0	0	1	0	0	1	0	0	1	1	0	0	1
1_1307	2	2H	109.29	55	4	1	1	1	0	1	0	1	1	1	1	1	0	1	1	1	0	0	1	0	1	0	1	0	0	0	0	1	1	0	1	0	1	0	0	0	0	0	0	0	0	1	1	0	0
2_0384	2	4H	99.36	56	7	1	0	0	1	1	1	0	0	0	0	0	1	1	0	0	1	0	1	1	0	1	0	1	0	0	0	0	1	1	0	0	0	0	0	0	0	0	1	0	1	1	1	0	1
2_1494	2	7H	81.78	55	7	1	1	1	1	1	0	1	1	-	1	1	0	1	1	1	0	0	1	0	1	0	-	0	0	0	0	0	0	0	1	0	1	1	0	0	0	0	0	0	0	1	1	0	1
1_0312	2	3H	125.11	57	0	1	0	0	1	1	1	0	0	0	1	0	1	1	0	0	1	1	1	0	1	1	0	0	1	0	0	1	0	0	0	1	0	0	0	0	0	1	0	1	0	1	0	0	0
1_0926	2	3H	67.86	57	0	1	0	0	1	1	0	0	0	0	0	0	1	1	0	0	1	1	1	1	0	1	0	1	1	1	1	1	0	1	0	1	0	0	0	1	1	1	1	1	1	1	0	0	0
1_1186	2	4H	144.4	60	0	0	0	0	1	0	1	0	0	0	1	1	0	0	0	1	1	1	0	1	1	1	0	0	0	0	1	0	0	1	1	1	0	1	1	1	0	1	1	1	1	0	1	1	0
1_1501	2	3H	67.86	58	0	0	1	1	0	0	0	1	1	1	1	1	0	0	1	1	0	0	0	0	0	1	1	0	0	0	0	0	1	0	1	0	1	1	1	0	0	1	0	0	0	0	1	0	0
2_1200	2	5H	51.51	55	0	1	1	0	1	1	0	1	1	1	1	1	0	1	1	1	0	0	1	0	1	0	1	0	0	0	1	1	1	0	1	0	1	1	1	0	0	0	0	0	0	1	1	0	0
1_0116	2	5H	41.45	57	1	0	1	1	1	0	0	0	0	0	1	0	0	0	1	0	0	0	0	0	0	0	0	0	0	0	1	1	1	0	0	0	0	1	1	1	0	0	0	0	0	0	0	0	0
1_1516	2	3H	174.99	55	1	0	1	1	0	0	0	1	0	0	1	0	0	0	1	0	0	0	1	1	0	0	0	1	0	0	0	1	0	1	0	0	0	1	0	1	0	0	0	0	1	1	1	0	1
1_0048	2	4H	46.97	59	2	0	0	0	1	0	1	0	0	0	0	0	1	0	0	0	1	1	0	1	0	1	0	1	0	1	1	1	0	1	0	1	0	0	1	1	1	1	1	1	1	0	0	1	0
1_0772	2	7H	47.1	57	2	0	1	0	1	0	1	1	1	0	0	1	0	0	1	1	1	1	1	1	1	1	0	0	0	0	1	0	0	0	1	1	0	1	1	0	0	1	0	1	0	0	1	1	0
1_0821	2	3H	134.71	60	2	0	0	-	0	0	0	0	0	0	1	0	0	0	0	0	1	1	0	0	0	0	0	0	0	0	0	0	0	0	0	1	1	0	1	0	1	1	1	0	0	0	0	1	1
1_1367	2	1H	64.44	55	2	1	1	0	1	1	0	1	0	1	1	1	0	1	1	1	0	0	1	0	1	0	1	0	0	0	0	0	1	0	1	0	1	1	0	0	0	0	1	0	0	1	1	0	0
2_1027	2	3H	12.38	57	2	0	1	0	0	0	0	1	0	0	0	0	0	1	1	0	1	1	0	1	1	1	0	1	1	0	0	1	1	1	0	-	0	1	0	1	1	0	0	1	1	0	1	1	0
2_0772	2	1H	142.55	58	3	1	0	1	1	1	0	1	1	1	0	0	0	1	0	1	0	1	1	0	1	0	1	0	0	1	1	0	0	0	1	0	0	0	1	0	0	0	1	1	0	1	1	0	1
2_1294	2	3H	100.29	58	3	1	0	0	0	1	1	1	1	1	1	1	1	1	0	1	0	0	1	0	0	0	1	0	0	1	1	0	0	0	1	0	1	1	0	0	0	1	0	0	1	1	0	1	1
1_1207	2	4H	72.36	59	7	0	0	1	0	0	0	1	1	1	1	1	0	0	0	1	0	1	0	0	0	0	1	0	1	1	0	0	1	0	1	1	1	0	1	0	1	0	0	1	0	0	0	0	0
1_0174	2	7H	162.03	59	0	0	1	0	0	0	0	0	1	1	0	1	1	0	1	1	0	1	0	1	0	0	1	1	1	1	1	0	0	1	1	1	1	0	1	1	1	1	0	1	1	0	0	1	0
2_1191	2	4H	70.77	59	0	1	0	1	0	0	0	1	1	1	1	1	0	1	0	1	0	0	0	0	1	0	1	0	1	1	0	0	0	0	1	0	1	1	0	0	0	0	0	0	0	1	1	0	0
2_1467	2	6H	128.41	60	0	0	0	1	0	0	0	0	1	1	1	1	0	0	0	1	0	0	1	0	1	1	1	0	0	0	0	0	1	0	1	1	1	1	0	0	0	0	1	0	0	0	1	0	0
1_0757	2	1H	22.04	57	1	1	1	1	0	1	0	0	0	0	1	0	0	1	1	1	0	1	0	0	1	0	1	0	0	1	0	1	0	0	1	1	0	0	1	0	0	0	0	0	0	1	0	0	1
2_0762	2	4H	109	59	1	1	1	1	1	1	0	0	1	1	1	1	1	1	1	1	0	0	1	0	1	0	1	0	0	1	0	0	0	0	1	0	1	1	1	0	0	0	0	0	0	0	1	1	1
2_1070	2	4H	28	59	1	1	1	1	0	1	0	1	0	1	1	1	0	1	1	1	0	0	1	0	1	0	1	0	0	0	0	0	0	0	0	0	1	1	0	0	0	0	0	0	0	0	1	0	1
1_1127	2	3H	145.84	57	2	0	1	0	1	0	1	1	1	1	0	-	1	0	1	1	0	0	1	1	0	1	1	0	0	0	0	1	1	0	1	0	1	1	0	0	0	1	0	0	0	1	1	1	1
2_1215	2	5H	42.41	58	2	0	1	1	1	0	0	0	0	0	1	0	0	0	1	0	0	0	0	0	0	0	0	-	0	0	1	1	1	0	0	0	0	1	1	1	0	0	0	0	0	0	0	0	0
2_0858	2	3H	0	60	5	0	0	1	1	0	1	1	1	0	1	0	1	-	0	0	0	0	0	0	0	0	0	0	0	1	1	1	0	0	1	1	1	0	1	0	0	1	1	0	0	0	0	0	0
1_0834	2	5H	98.2	59	10	1	1	0	0	1	0	1	-	-	1	-	1	1	1	-	1	1	0	0	1	0	-	0	0	0	1	1	1	0	-	1	-	1	0	0	0	0	0	0	0	0	1	1	1
1_0280	2	3H	136.92	59	0	0	1	1	0	0	1	0	1	1	1	1	1	0	1	0	0	0	0	0	1	1	1	0	1	0	0	0	0	0	0	0	1	1	0	0	0	1	0	1	0	0	1	1	1
1_0409	2	4H	3.2	59	0	1	0	0	1	1	0	0	0	0	0	0	1	1	0	0	1	1	1	1	0	0	0	1	1	1	1	1	1	1	0	1	0	0	1	1	0	1	0	1	1	1	0	0	0
2_0511	2	2H	137.03	60	0	0	1	0	0	0	0	0	1	0	0	0	1	1	1	0	1	1	1	1	0	1	0	1	1	1	0	1	0	1	0	1	0	0	1	1	1	0	1	1	1	0	0	1	0
1_0010	2	4H	77.66	59	1	0	1	0	0	1	1	0	0	1	0	1	0	0	1	1	1	0	0	1	0	1	0	0	0	0	1	0	0	0	0	0	1	0	0	0	1	0	1	0	0	0	0	1	1
1_0182	2	7H	129.32	59	1	0	1	1	0	1	1	0	1	1	1	-	0	1	1	1	0	0	0	0	0	1	1	0	0	0	0	0	0	0	1	0	1	1	0	0	1	0	1	0	0	0	1	1	1
1_0332	2	1H	11.66	58	1	1	1	0	0	1	1	0	0	1	0	0	0	1	1	0	1	0	1	1	0	1	0	1	0	0	0	0	0	1	1	1	1	1	1	0	0	1	0	1	1	1	1	1	1
1_0840	2	5H	50.53	57	1	1	1	0	0	1	0	1	0	0	1	0	0	1	1	0	0	0	1	0	1	0	0	0	0	0	1	1	1	0	0	1	0	1	1	1	0	0	0	0	0	1	1	0	0
2_0732	2	4H	100.23	59	1	0	1	1	0	0	1	0	0	0	0	0	0	0	1	0	1	1	0	0	0	1	0	0	0	0	0	1	0	0	0	0	0	0	1	0	0	1	1	1	0	0	0	1	0
2_1404	2	6H	94.18	61	1	0	0	1	0	0	0	0	0	1	1	0	0	1	0	1	0	0	0	0	0	0	1	0	0	1	1	0	1	1	1	0	1	0	1	0	1	1	0	0	0	0	0	0	1
1_0826	2	2H	155.68	61	2	1	0	1	0	1	0	1	1	1	1	1	0	0	0	1	0	0	1	0	1	0	1	1	0	0	0	0	0	1	1	1	1	1	0	0	0	0	0	0	0	0	1	0	1
1_0965	2	7H	24.15	61	2	0	0	0	0	0	1	1	0	1	1	1	0	0	0	0	0	0	0	0	0	1	1	1	1	0	1	1	1	1	0	0	1	0	1	1	1	1	1	1	1	0	0	1	1
1_1277	2	1H	100.4	62	2	0	0	0	1	0	1	1	0	0	0	0	1	0	0	0	1	0	0	1	0	1	0	1	0	1	0	0	0	1	0	0	0	0	0	1	1	1	1	1	1	0	0	0	1
1_0223	2	4H	19.45	58	0	1	1	0	0	1	0	1	0	0	0	0	0	1	1	0	1	0	1	1	0	0	0	1	0	1	0	1	1	1	0	1	0	0	0	1	0	1	0	1	1	1	0	0	0
1_0589	2	5H	149.94	63	0	0	0	1	1	1	0	0	0	0	1	1	0	0	0	1	0	0	0	0	1	1	1	1	0	1	1	0	0	1	0	0	1	0	0	1	0	0	0	0	0	0	1	0	1
1_0692	2	2H	73.35	61	0	0	1	0	0	0	1	0	0	0	0	0	1	0	1	0	1	1	1	1	0	1	0	1	1	1	1	0	0	1	0	1	0	0	1	1	1	1	0	1	1	0	1	0	0
1_1067	2	6H	62.71	60	0	0	1	1	0	0	1	1	0	0	0	0	1	0	1	0	1	1	1	1	1	1	0	1	0	1	0	0	1	0	0	0	0	0	0	0	0	1	1	1	1	0	0	0	1
1_1073	2	2H	39.37	60	0	0	1	0	1	0	0	1	0	0	0	1	0	0	1	0	1	1	0	0	0	1	0	1	1	0	1	0	0	1	0	1	1	0	1	1	1	1	1	1	0	0	0	1	1
2_0790	2	7H	49.82	60	0	1	0	0	0	1	1	1	1	0	0	1	0	1	0	0	0	1	0	1	0	1	0	1	1	1	1	1	1	1	1	1	0	1	0	1	1	1	1	0	1	1	0	0	0
2_1406	2	2H	142.67	61	0	1	0	0	1	1	0	1	0	0	1	0	1	0	0	0	0	1	0	1	0	1	0	1	0	0	1	0	0	1	0	0	1	0	0	0	1	1	1	1	1	1	0	1	1
1_0661	2	5H	42.41	61	1	1	0	0	0	1	1	1	1	1	0	1	1	1	0	1	1	1	1	1	1	1	1	1	1	1	0	0	0	1	1	1	1	0	0	0	1	1	1	1	1	1	1	0	1
1_0756	2	4H	54.73	61	1	0	1	1	1	1	0	1	0	0	1	0	1	0	1	0	0	0	1	0	1	0	0	0	0	0	0	0	1	0	0	0	1	1	1	1	0	0	0	0	0	0	1	0	1
2_0946	2	6H	59.25	63	1	0	0	1	0	0	1	1	1	0	1	1	0	1	0	0	1	0	0	0	1	1	0	1	0	1	0	1	0	0	1	0	1	1	0	1	0	1	1	1	1	0	1	1	1
2_0959	2	1H	119.78	63	1	1	0	0	1	1	0	0	0	0	0	0	1	1	0	0	1	1	0	1	0	1	0	1	1	1	1	0	0	1	0	1	0	0	1	1	1	1	1	0	1	0	0	1	1
2_1459	2	2H	143.18	61	2	1	0	0	1	1	0	1	0	0	1	0	1	0	0	0	0	1	0	1	1	0	0	1	0	0	1	1	0	1	0	0	1	0	0	0	1	1	1	0	1	1	0	1	1
2_1048	2	1H	24.03	61	3	0	1	1	0	1	1	1	1	1	1	1	1	1	1	1	0	1	0	0	1	1	1	1	0	1	1	0	0	1	1	0	1	1	0	0	0	1	1	0	1	0	1	0	1
1_0184	2	3H	110.75	62	0	1	0	1	0	1	0	0	1	1	1	1	0	1	0	1	0	0	0	0	1	0	1	0	0	0	0	0	0	0	1	0	1	1	0	0	0	0	0	0	0	1	1	0	1
1_0202	2	6H	102.62	59	0	0	1	0	1	1	1	1	0	0	0	0	0	0	1	0	1	0	1	1	1	1	0	1	1	1	1	1	0	1	0	0	0	0	0	1	1	1	1	1	1	1	0	1	0
1_0900	2	2H	114.34	60	0	1	1	1	1	1	0	0	1	1	1	1	0	1	1	1	0	0	1	0	0	0	1	0	0	0	0	1	1	0	1	0	1	0	0	0	0	0	0	0	0	1	0	0	1
1_1249	2	5H	60.21	62	0	1	0	0	0	1	1	0	0	0	0	0	0	1	0	0	1	1	1	0	0	1	0	1	1	0	0	0	0	1	0	1	0	1	1	0	0	1	0	1	1	1	1	0	0
2_0182	2	2H	127.74	63	0	0	0	0	0	0	1	1	0	1	0	1	1	0	0	0	1	0	0	0	0	1	0	1	1	1	0	1	1	1	1	0	1	1	1	1	1	1	1	1	1	0	0	1	0
2_0211	2	6H	133.9	64	0	0	0	0	1	0	1	0	1	0	0	1	1	0	0	0	1	1	0	0	0	0	0	1	1	1	1	0	0	1	1	0	0	0	1	1	1	1	0	1	1	0	1	1	0
2_0952	2	3H	156.42	62	0	1	1	0	0	0	1	0	1	1	0	1	1	1	1	1	1	1	0	1	0	1	1	1	1	1	1	0	0	1	1	0	1	0	0	1	1	0	1	1	1	0	0	1	0
2_1077	2	5H	143.29	64	0	0	0	1	1	0	1	1	1	1	0	1	1	0	0	0	1	1	0	1	0	0	1	1	1	1	1	0	0	1	0	1	0	0	1	1	1	1	1	1	0	0	0	1	0
1_0191	2	2H	72.99	61	1	1	0	1	1	1	0	1	1	1	1	1	0	1	0	1	0	0	0	0	0	0	1	0	0	0	0	1	1	0	1	0	1	1	0	0	0	0	1	0	0	1	0	0	1
1_0370	2	7H	81.78	60	1	1	1	1	1	1	0	1	1	1	1	1	0	1	1	1	0	0	1	0	1	0	1	0	0	0	0	0	0	0	1	0	1	1	0	0	0	0	0	0	0	1	1	0	1
1_0527	2	4H	65.28	62	1	0	1	0	1	0	1	1	0	0	0	0	1	0	1	0	1	1	0	1	1	0	0	1	0	0	0	0	0	1	0	1	0	1	0	1	1	1	0	1	1	0	1	0	0
1_0966	2	3H	65.25	61	1	0	1	0	1	0	0	1	0	1	0	0	1	0	1	1	1	1	0	0	0	0	1	1	0	1	0	1	0	1	0	0	0	0	0	1	1	0	1	1	1	0	1	1	1
1_1323	2	2H	118.39	64	1	0	0	1	0	0	0	0	1	1	1	1	0	0	0	1	1	0	0	0	0	0	1	1	0	0	0	0	0	1	1	1	1	0	0	0	0	1	1	1	1	0	0	1	1
2_0129	2	5H	42.41	61	1	0	1	0	1	0	0	0	0	0	1	0	0	0	1	0	0	0	0	0	0	0	0	0	0	0	1	1	1	0	0	0	0	1	1	1	0	0	0	0	0	0	0	0	0
2_0794	2	3H	28.02	64	1	0	0	1	0	0	0	0	1	1	1	1	1	0	0	1	0	0	1	0	0	0	1	1	0	1	1	0	0	1	0	1	0	0	1	1	0	1	0	1	1	0	0	0	0
2_0893	2	7H	81.78	60	1	1	1	1	1	1	0	1	1	1	1	1	0	1	1	1	0	0	1	0	1	0	1	0	0	0	0	0	0	0	1	0	1	1	0	0	0	0	0	0	0	1	1	0	1
1_0390	2	6H	137.41	64	2	0	0	0	0	1	1	0	1	1	1	1	0	0	0	1	0	0	1	0	1	0	1	0	0	1	0	1	0	1	1	1	1	1	1	1	0	0	1	0	0	0	1	0	1
1_1530	2	3H	66.62	61	2	0	1	0	1	0	0	1	0	0	0	0	1	0	1	0	1	1	0	0	0	0	0	1	0	1	0	1	0	1	0	0	0	0	0	1	1	0	1	1	1	0	1	1	0
1_0621	2	5H	31.2	64	3	0	0	0	1	1	1	0	0	1	0	0	1	1	0	0	1	1	0	1	1	1	1	1	1	1	1	1	1	1	0	0	1	0	1	0	1	1	0	1	1	0	1	1	1
1_1114	2	4H	59.8	62	3	1	1	0	1	0	1	0	0	0	0	0	1	1	1	0	1	1	0	1	0	1	0	1	0	0	1	1	0	1	0	1	1	1	1	1	1	1	1	1	1	0	0	1	0
2_0415	2	6H	15.81	60	3	0	1	1	1	1	0	1	1	0	1	1	0	1	1	0	0	0	1	0	1	0	1	0	1	0	0	1	1	0	0	0	0	1	0	0	0	0	0	0	0	1	1	1	1
2_0712	2	1H	20.33	60	3	0	1	1	0	1	0	1	1	1	1	1	1	0	1	1	0	1	0	0	0	0	1	0	0	1	0	1	0	0	1	0	0	0	0	0	0	0	1	0	0	1	0	0	1
1_0357	2	1H	103.99	60	4	1	1	1	1	1	0	1	1	1	1	1	0	1	1	1	0	0	1	0	1	0	0	0	0	0	0	0	0	0	1	0	1	1	0	0	0	0	0	0	0	1	0	0	1
1_1004	2	4H	86.66	62	4	0	1	1	0	1	1	0	1	1	0	1	0	0	1	1	1	0	0	0	1	1	1	0	0	1	1	0	0	0	1	0	1	1	0	1	0	0	1	0	0	0	1	0	0
1_0994	2	6H	34.66	60	6	1	1	1	1	0	0	-	1	0	1	0	0	0	1	0	0	0	0	0	1	0	0	0	1	0	0	1	1	0	1	0	1	1	0	0	0	0	0	0	0	1	1	1	1
2_0342	2	6H	113.35	60	8	1	1	1	1	1	0	-	-	1	0	-	1	-	1	1	0	1	1	1	1	0	1	0	0	0	0	0	0	0	1	0	1	1	1	0	1	0	1	0	1	1	1	1	0
1_0331	2	6H	92.69	63	0	0	1	1	0	0	1	1	1	1	1	1	0	1	1	1	1	0	0	1	1	1	1	1	1	0	0	1	1	0	1	0	1	1	0	0	0	0	1	1	1	0	1	1	1
1_0823	2	2H	95.58	64	0	0	0	0	1	0	1	0	0	0	0	1	1	0	0	0	1	1	0	1	0	1	0	1	1	1	1	1	0	1	1	1	0	0	1	1	1	1	1	1	1	0	0	0	0
1_0851	2	7H	9.73	61	0	1	1	0	1	1	1	0	1	0	1	0	0	1	1	0	1	0	0	0	0	1	0	0	0	0	0	0	1	0	0	1	0	1	0	0	0	0	0	1	0	1	1	1	0
2_0383	2	1H	134.96	65	0	0	0	1	0	0	0	1	1	1	0	1	0	0	0	0	0	0	1	0	1	0	1	0	0	1	1	0	0	0	1	0	0	1	1	0	0	1	1	0	0	0	1	0	1
2_0606	2	4H	28	61	0	1	1	1	0	1	0	1	0	1	1	1	0	1	1	1	0	0	1	0	1	0	1	0	0	0	0	0	0	0	0	0	1	1	0	0	0	0	0	0	0	1	1	0	1
2_0810	2	1H	46.5	60	0	1	1	1	0	0	0	1	1	1	0	1	0	0	1	1	1	0	1	0	1	0	1	0	0	0	0	0	1	0	1	0	1	1	0	0	0	0	0	1	0	1	1	1	1
2_0856	2	3H	67.86	63	0	0	1	1	0	0	0	1	1	1	1	1	0	0	1	1	0	0	0	1	0	1	1	0	1	0	1	0	1	0	1	1	1	1	1	0	0	1	0	0	0	0	0	0	0
2_0911	2	7H	81.78	61	0	1	1	1	1	1	0	1	1	1	1	1	0	1	1	1	0	0	1	0	1	0	1	0	0	0	0	0	0	0	1	0	1	1	0	0	0	0	0	0	0	1	1	0	1
2_0936	2	6H	46.44	61	0	1	1	1	1	0	0	1	1	1	1	1	0	1	1	1	0	0	1	0	0	0	1	0	0	0	0	1	1	0	1	0	1	0	0	0	0	0	0	0	0	1	0	1	1
1_0310	2	5H	183.14	64	1	1	0	0	1	1	1	0	0	0	0	0	1	1	0	0	1	1	1	0	0	1	0	1	1	1	1	1	1	1	0	1	0	1	1	1	1	0	1	1	1	0	0	0	0
1_0789	2	1H	114.06	63	1	1	0	1	0	1	1	1	1	0	1	0	0	1	0	1	0	1	1	1	0	0	0	1	0	0	0	0	0	1	0	1	1	0	0	1	0	1	0	0	1	1	0	0	0
1_1191	2	3H	75.27	63	1	1	0	1	0	1	1	1	0	0	1	0	0	1	0	0	0	0	1	1	1	0	0	1	1	0	1	0	1	1	0	1	1	1	1	1	1	1	0	0	0	1	1	1	1
2_0801	2	3H	66.62	62	1	0	1	0	1	0	0	1	0	0	0	0	1	0	1	0	1	1	0	0	0	0	0	1	0	1	0	1	0	1	0	0	0	0	0	1	1	0	1	1	1	0	1	1	0
2_0884	2	5H	132.32	65	1	1	0	0	1	1	0	0	1	1	0	1	0	0	0	1	0	1	0	0	0	0	1	1	1	1	1	0	0	1	1	0	0	0	1	1	1	1	1	0	0	0	0	1	0
2_1326	2	7H	42.26	61	1	1	1	1	0	1	1	1	0	1	0	1	0	1	1	1	0	0	1	0	1	1	1	0	0	0	0	0	0	0	0	0	1	1	1	0	0	0	0	0	0	1	1	1	0
2_1358	2	3H	93.81	61	1	1	1	1	0	1	0	1	1	1	1	0	0	1	1	1	0	0	1	0	1	0	1	0	0	0	0	0	0	0	-	0	1	1	0	0	0	1	0	0	0	1	1	0	0
1_1189	2	1H	92.43	63	2	0	1	1	0	0	0	1	0	0	1	-	0	0	1	1	0	1	1	0	1	0	1	0	1	0	1	1	1	0	0	1	1	1	1	0	0	0	0	0	0	0	1	0	1
1_0146	2	5H	124.43	60	3	1	1	1	0	1	1	0	0	0	0	0	1	1	1	0	0	0	1	0	1	0	0	0	0	0	0	1	1	0	0	0	0	1	0	0	0	0	1	0	0	1	1	0	0
2_1110	2	2H	76.61	62	6	1	0	1	1	1	0	1	1	1	1	1	0	1	0	1	0	0	0	0	0	0	1	0	0	0	0	1	1	0	1	0	1	0	0	0	0	0	1	0	0	1	1	0	1
1_0224	2	3H	67.27	65	0	0	0	0	1	0	1	1	0	1	0	1	1	0	0	1	1	1	0	0	0	0	1	1	0	1	0	1	1	1	0	0	0	1	1	1	1	0	1	1	1	0	1	1	0
1_0399	2	2H	40.03	65	0	0	0	0	1	0	0	0	0	0	0	1	0	0	0	0	1	1	0	0	0	1	0	1	1	0	1	0	0	1	0	1	1	0	1	1	1	1	1	1	0	0	0	1	1
1_0724	2	4H	91.42	63	0	0	1	0	0	1	1	0	0	1	1	0	0	1	1	1	1	0	0	0	0	1	1	0	0	1	1	1	0	0	0	0	1	1	0	1	0	0	1	0	0	0	1	0	1
1_1411	2	3H	173.43	63	0	0	0	1	1	0	0	1	0	0	1	0	1	1	0	0	0	1	1	1	0	0	0	0	1	0	1	0	1	0	0	1	0	0	0	0	0	0	0	1	0	1	1	1	1
2_0029	2	6H	133.25	66	0	0	0	1	1	0	1	0	0	0	0	0	1	0	0	0	1	1	0	0	0	0	0	1	1	1	1	1	0	1	0	0	0	0	0	1	1	1	0	1	1	0	1	1	0
2_0333	2	3H	67.86	64	0	0	1	1	0	0	0	1	1	1	1	1	0	0	1	1	0	0	0	1	0	1	1	0	1	0	1	0	1	0	1	1	1	1	1	0	0	1	0	0	0	0	1	0	0
2_0962	2	7H	152.41	62	0	1	1	0	1	1	1	0	0	0	0	0	1	1	1	0	1	1	1	1	0	1	0	1	1	1	0	0	0	1	0	1	0	0	1	0	1	1	1	1	1	1	0	1	0
1_0239	2	6H	122.14	62	1	1	1	1	0	1	0	1	1	0	1	1	0	1	1	0	0	0	0	1	1	0	0	0	0	0	1	1	0	0	1	0	1	0	0	1	0	0	0	0	1	1	0	1	1
1_1244	2	4H	61.56	63	1	1	0	0	0	1	0	1	1	0	1	0	0	1	0	0	0	0	1	0	1	1	0	0	1	1	0	1	1	0	1	0	0	1	1	0	0	0	1	0	0	1	1	0	0
1_0056	2	7H	33.49	64	2	1	0	1	0	1	1	1	1	1	1	1	0	1	0	1	0	0	1	0	0	1	1	0	0	0	1	0	0	0	1	0	1	0	1	0	0	0	0	0	0	1	0	1	1
1_0925	2	3H	66.62	65	2	0	0	1	1	0	0	1	0	0	0	0	1	0	0	0	1	1	0	0	0	0	0	1	0	1	0	1	0	1	0	0	0	0	0	1	1	0	1	1	1	0	1	1	0
1_0686	2	1H	77.92	62	3	1	1	1	1	1	0	1	1	1	1	1	0	1	1	1	0	0	0	0	1	0	1	0	0	0	0	0	0	0	1	1	1	1	0	0	0	0	1	0	0	1	1	0	1
1_0113	2	4H	19.45	66	9	0	0	1	1	0	1	0	1	1	0	1	0	0	0	1	0	1	0	1	1	0	1	1	1	1	1	0	0	1	1	1	1	1	1	1	0	1	0	0	1	0	0	1	1
1_0196	2	2H	89.68	63	0	0	1	1	1	0	0	0	1	1	1	1	1	0	1	1	1	1	0	0	0	1	1	0	0	0	1	1	1	0	1	1	1	0	0	0	0	0	1	0	0	1	0	1	0
1_0582	2	5H	155.66	67	0	0	0	0	0	1	0	1	1	1	0	1	1	0	0	1	0	1	0	1	1	0	1	1	1	1	1	1	0	1	1	1	1	1	0	1	1	0	1	0	1	0	0	1	1
1_1283	2	3H	66.62	65	0	1	0	1	0	1	1	0	1	1	1	1	0	1	0	1	0	0	1	1	1	1	1	0	1	0	1	0	1	0	1	1	1	1	1	0	0	1	0	0	0	1	0	0	1
2_1008	2	3H	169.29	65	0	0	0	0	1	0	1	0	0	0	0	0	1	0	0	0	1	0	1	0	0	1	0	0	1	1	1	1	1	0	0	1	0	1	1	0	1	1	0	1	0	1	1	0	0
2_0379	2	6H	115.31	63	1	1	1	0	1	1	1	0	0	0	0	0	1	1	1	0	1	1	1	0	0	1	0	1	1	0	1	0	0	1	0	1	0	1	1	1	1	1	1	1	0	1	1	0	0
2_0651	2	6H	58.48	67	1	0	0	1	0	0	1	0	0	1	0	0	0	1	0	1	1	0	0	0	1	1	1	1	1	1	0	1	0	0	0	0	1	1	0	1	0	1	1	1	1	0	1	1	0
2_0920	2	3H	148.79	66	1	1	0	1	0	1	1	0	0	0	0	0	1	1	0	0	1	1	0	0	1	1	0	1	1	1	1	0	0	1	0	1	0	0	1	1	1	0	1	1	1	0	1	0	-
1_0861	2	7H	134.1	65	2	0	1	0	0	1	0	0	1	1	1	1	1	1	1	1	1	1	0	1	0	0	1	1	1	1	1	0	0	1	1	0	0	1	1	1	0	1	0	1	1	0	0	0	1
1_0381	2	3H	143.33	63	3	1	1	1	1	1	1	1	1	1	1	1	1	1	1	1	0	0	1	1	1	1	1	0	0	0	0	0	0	0	1	0	1	1	0	0	0	1	0	0	0	1	1	1	1
2_0314	2	7H	81.78	66	3	0	0	0	0	0	1	0	0	0	0	0	1	0	0	0	1	1	0	1	0	1	0	1	1	1	1	1	1	1	0	1	0	0	1	1	1	1	1	1	1	0	0	1	0
2_1397	2	4H	35.24	63	3	1	1	1	0	1	1	0	1	0	1	0	0	1	1	0	1	0	1	0	0	1	0	0	1	0	0	0	1	0	0	0	1	1	0	0	0	0	1	0	0	1	1	1	1
1_0327	2	7H	36.26	65	4	1	0	1	0	1	1	1	1	1	1	1	0	1	0	1	0	0	1	0	0	1	1	0	0	0	0	0	0	0	1	0	1	0	1	0	0	0	0	0	0	1	0	-	1
1_1290	2	5H	83.17	64	4	1	0	1	1	0	0	0	0	1	1	0	0	0	0	1	0	0	1	0	1	0	1	1	0	1	0	1	0	0	0	0	1	1	0	0	0	0	0	0	0	1	1	0	1
2_1161	2	3H	122.7	65	4	0	1	1	0	0	0	0	1	1	1	1	0	1	1	1	0	1	0	1	0	0	1	1	0	1	0	1	1	1	1	1	1	1	1	1	1	0	1	0	1	0	1	1	1
1_0139	2	6H	111.08	68	0	0	0	1	0	0	0	0	0	1	1	0	1	0	0	1	1	1	0	1	1	0	1	0	0	0	0	1	0	0	0	1	1	0	1	0	1	0	1	0	0	0	0	0	1
1_0456	2	3H	67.86	65	0	1	0	0	1	1	1	0	0	0	0	0	1	1	0	0	1	1	1	0	1	0	0	1	0	1	0	1	0	1	0	0	0	0	0	1	1	0	1	1	1	1	0	1	1
1_1219	2	7H	82.2	66	0	0	0	1	1	1	1	0	0	0	1	0	0	0	0	0	0	0	1	1	0	0	0	1	0	1	1	0	0	1	0	0	1	1	0	1	1	1	1	0	1	1	0	1	1
2_0099	2	2H	124.29	63	0	1	1	1	0	1	1	1	0	0	0	0	0	1	1	1	0	0	1	0	1	0	1	0	0	0	0	1	1	0	0	0	0	1	0	0	0	1	0	0	0	1	1	0	0
2_0999	2	3H	108.7	66	0	1	0	1	0	1	0	1	1	1	1	1	0	1	0	1	0	0	0	0	1	0	1	0	0	0	0	0	1	0	1	0	1	1	0	0	0	0	0	0	0	1	1	0	1
2_1184	2	2H	124.98	63	1	1	1	1	0	1	1	1	0	0	0	0	0	1	1	0	0	0	1	0	1	0	0	0	0	0	0	1	1	0	0	0	0	1	0	0	0	1	0	0	0	1	1	0	0
1_0939	2	6H	37.29	63	2	1	1	0	1	0	1	1	1	1	0	1	1	1	1	1	1	1	1	1	1	1	1	0	1	0	0	1	1	0	1	0	1	1	1	0	0	0	0	1	0	1	0	0	1
2_0660	2	1H	42.42	64	2	0	1	0	1	0	0	0	0	0	0	0	1	1	1	0	1	1	1	1	1	0	0	1	1	1	1	1	0	1	0	1	0	0	1	1	1	1	0	1	1	1	1	0	0
2_1385	2	4H	26.2	65	3	1	0	1	0	1	1	0	0	0	0	1	1	1	0	1	1	0	0	1	0	1	0	1	0	1	0	1	1	1	0	0	0	0	0	1	1	0	1	1	1	1	0	1	0
1_0559	2	3H	26.71	67	4	0	0	-	1	0	0	0	1	1	1	1	0	1	0	1	0	0	1	0	0	0	1	0	0	1	0	1	1	0	1	1	1	1	0	0	0	1	0	1	0	0	1	0	1
1_0269	2	4H	138.7	64	6	1	1	1	1	1	0	1	1	1	1	-	1	1	1	1	0	0	0	0	1	0	1	0	0	1	0	0	0	0	1	0	1	1	1	0	0	0	0	0	0	1	1	1	1
1_0107	2	6H	127.76	64	0	1	1	0	1	1	1	0	0	0	0	0	1	1	1	0	1	1	0	0	1	0	0	1	1	1	1	0	1	1	0	1	0	0	1	0	1	1	1	1	0	1	0	0	0
1_0281	2	3H	73.3	68	0	0	0	0	1	0	1	1	0	0	0	0	1	0	0	1	1	1	0	0	1	1	0	1	0	1	0	1	1	1	0	0	1	1	1	1	1	0	1	1	1	0	0	0	0
1_0438	2	1H	42.42	65	0	1	1	0	0	1	0	0	0	0	0	0	1	1	1	0	1	1	1	1	0	0	0	1	1	1	1	1	0	1	0	1	0	0	1	1	1	1	0	1	1	1	0	0	0
1_0477	2	5H	107.19	66	0	0	0	1	0	0	1	1	1	0	1	1	1	0	0	0	1	1	0	0	1	0	0	0	0	0	1	1	0	0	1	1	0	1	0	0	0	0	0	0	0	1	1	0	1
1_0568	2	4H	62.15	66	0	1	0	0	0	1	0	1	1	1	1	1	0	1	0	1	0	0	1	0	1	0	1	0	1	1	0	1	1	0	1	0	1	1	1	0	0	0	0	0	0	1	1	0	1
2_0200	2	7H	81.78	68	0	0	0	0	0	0	1	0	0	0	0	0	1	0	0	0	1	1	0	1	0	1	0	1	1	1	1	1	1	1	0	1	0	0	1	1	1	1	1	1	1	0	0	1	0
1_0764	2	1H	34.45	67	1	0	0	1	0	0	0	0	0	0	0	0	1	0	0	0	1	1	1	1	1	0	0	1	1	0	1	0	0	1	0	1	0	1	0	1	0	0	0	1	1	1	0	1	0
2_0063	2	3H	97.14	66	1	0	1	0	1	0	1	0	1	1	0	1	1	0	1	1	1	1	0	0	0	1	1	1	1	1	0	1	0	1	1	0	0	0	1	1	1	0	1	1	1	0	0	1	0
2_0072	2	4H	78.08	69	1	0	0	1	1	0	0	1	1	0	1	1	0	0	0	0	0	0	1	0	1	0	0	0	1	1	0	0	0	0	1	1	1	1	1	0	1	0	0	0	0	0	1	0	1
2_0731	2	5H	141.88	66	1	0	1	0	1	0	1	0	1	1	0	1	0	0	1	1	1	1	0	1	0	1	1	1	1	1	1	0	1	1	0	0	0	0	1	1	1	1	1	0	0	0	0	1	0
2_1088	2	2H	145.69	66	1	0	1	0	1	0	0	0	0	1	1	0	0	0	1	1	0	0	0	0	0	1	1	0	1	1	0	1	1	0	0	1	1	1	1	0	0	0	0	0	0	0	1	0	1
2_0553	2	5H	1.91	69	2	0	0	0	1	0	1	0	1	0	0	0	1	0	0	0	1	1	0	1	0	1	0	1	1	1	1	0	0	1	1	1	0	0	1	1	1	1	1	1	1	0	0	1	0
1_0015	2	6H	111.08	68	3	0	0	0	0	0	1	0	0	1	0	1	1	0	0	1	1	1	0	0	0	1	1	1	1	1	1	0	1	1	1	1	0	0	1	1	1	1	1	1	1	0	0	1	0
2_1361	2	1H	48.99	69	4	0	0	0	1	0	1	0	0	0	0	0	1	0	0	0	0	1	0	1	0	1	0	1	1	1	1	1	0	1	0	1	0	0	1	1	1	1	1	0	1	0	0	1	0
1_0072	2	2H	165.28	67	5	0	0	1	1	0	0	0	1	1	0	-	1	1	0	1	0	0	1	0	1	1	1	1	0	0	1	0	-	0	1	1	0	0	0	0	0	0	0	0	0	1	1	0	0
2_1318	2	5H	44.23	67	0	1	0	1	0	1	1	1	1	1	0	0	1	1	0	1	1	1	1	1	0	1	1	1	1	1	1	1	1	1	1	0	1	0	0	0	1	1	1	1	1	1	0	0	0
2_1438	2	3H	108.7	67	0	0	1	0	1	0	1	0	0	0	0	0	1	0	1	0	1	1	1	1	0	1	0	1	1	1	1	1	0	1	0	1	0	0	1	1	1	1	1	1	1	0	0	1	0
2_1374	2	4H	30.37	67	1	0	1	1	1	0	1	0	1	0	1	0	0	0	1	0	1	1	0	0	0	0	0	0	1	0	0	1	0	0	0	0	0	1	1	0	1	0	0	1	0	0	1	0	1
1_1059	2	2H	7.92	68	4	1	1	1	0	1	0	1	1	1	0	1	0	1	1	1	0	-	0	1	0	0	1	0	0	1	1	1	0	1	1	0	1	1	0	1	0	1	0	0	1	0	1	1	0
1_1479	2	6H	15.16	67	4	1	1	1	1	0	0	1	0	0	0	0	0	1	1	0	1	1	0	1	0	0	0	1	1	1	1	0	0	1	0	1	0	1	1	1	1	1	1	0	1	0	0	0	0
2_1238	2	2H	125.97	70	4	0	0	0	1	0	0	0	0	0	1	0	1	0	0	0	1	0	0	0	0	1	0	1	1	1	1	1	1	1	0	0	0	0	1	1	1	1	1	1	1	0	1	-	0
1_0078	2	7H	137.31	67	6	0	0	-	1	0	0	0	1	1	1	1	0	0	0	1	0	0	1	0	0	0	1	0	0	0	0	0	0	0	1	0	1	1	0	1	0	1	0	0	0	1	1	1	1
2_0367	2	5H	63.93	69	0	1	1	1	0	1	1	1	1	1	1	1	0	1	1	1	1	0	0	0	1	0	1	0	0	0	0	1	0	0	1	0	1	1	0	0	0	0	0	0	0	0	1	0	1
2_0943	2	2H	163.19	67	0	1	1	1	1	1	0	0	1	1	0	1	0	1	1	1	0	1	0	1	1	0	1	1	0	0	1	0	1	1	1	1	0	1	0	0	0	0	0	0	0	1	1	0	0
2_1391	2	5H	33.55	66	0	1	1	1	0	0	0	1	1	1	1	1	0	0	1	1	0	0	1	0	1	0	1	0	0	0	0	0	0	0	1	1	1	1	0	0	0	0	0	0	0	1	1	0	1
1_0120	2	6H	6.54	70	1	1	0	1	0	1	0	1	1	1	0	1	1	0	0	1	0	1	1	0	1	0	1	0	0	1	1	1	0	1	1	0	1	1	1	0	1	1	0	0	0	0	0	0	0
1_1098	2	7H	64.98	66	1	0	1	1	1	0	1	1	0	0	1	0	1	1	1	0	0	0	0	0	1	1	0	0	1	0	0	1	1	0	0	0	0	1	0	0	0	0	0	0	0	1	1	0	1
2_0329	2	6H	59.25	69	1	0	1	1	0	0	1	1	1	0	1	1	0	1	1	0	1	0	0	0	1	1	0	1	0	1	0	1	0	0	1	0	1	1	0	1	0	1	1	1	1	0	0	1	1
2_0826	2	5H	162.03	66	1	1	1	1	0	1	0	1	0	0	0	0	1	1	1	0	0	1	1	0	1	0	0	0	1	0	0	1	1	0	0	0	0	1	0	0	0	1	1	0	1	1	1	0	0
2_1277	2	3H	124.04	71	1	0	0	1	0	0	0	0	1	1	1	1	0	0	0	1	0	0	0	1	1	0	1	1	0	1	0	0	1	1	1	0	1	1	1	1	1	0	1	0	1	0	1	0	0
1_0494	2	6H	44.96	69	2	0	1	1	1	1	1	1	1	0	1	1	1	1	1	0	1	0	1	1	1	1	0	0	0	0	0	1	1	0	1	0	1	1	0	0	1	0	1	0	0	0	0	0	1
2_0139	2	7H	141.15	70	2	0	0	1	0	0	0	0	1	1	1	1	1	0	0	1	0	0	0	0	0	0	1	0	0	0	0	0	0	1	1	0	1	1	0	1	0	1	0	0	0	0	0	1	1
2_1087	2	4H	71.71	68	2	1	0	1	0	1	0	1	0	0	1	0	0	1	0	0	0	1	1	0	1	0	0	0	0	0	0	0	1	0	0	1	0	1	1	0	1	0	0	1	0	1	1	0	1
2_1261	2	2H	27.5	68	2	0	1	0	1	0	0	1	0	0	1	0	0	1	1	0	1	1	0	0	1	-	0	1	0	1	1	1	0	1	0	0	0	1	1	1	0	0	1	1	1	0	1	1	0
2_0300	2	5H	122.33	67	3	1	1	1	1	1	1	0	1	1	0	-	1	1	1	1	0	0	1	1	0	1	1	0	0	0	0	1	1	0	1	1	1	1	0	0	0	1	1	1	1	1	1	0	0
2_0607	2	3H	32.92	70	3	0	0	1	0	0	0	0	1	1	1	-	1	0	0	1	0	1	0	1	0	1	1	1	0	1	1	0	0	1	1	1	1	0	1	1	1	0	0	0	1	0	0	1	0
2_0988	2	5H	158.28	66	3	1	1	1	1	1	0	1	0	0	1	0	1	1	1	0	0	1	1	1	1	0	0	0	1	0	0	1	1	0	0	0	1	1	0	0	1	0	1	0	0	1	1	0	1
2_1014	2	6H	58.48	69	3	0	1	1	0	0	1	0	0	1	0	0	0	0	1	1	1	0	0	0	1	1	1	1	1	1	0	1	0	0	0	0	1	1	0	1	0	1	1	1	1	0	1	1	0
1_0396	2	1H	98.68	70	4	0	0	0	1	0	1	1	1	1	0	1	0	0	0	1	1	1	0	0	0	1	1	1	1	1	1	0	0	1	1	1	1	0	1	1	1	1	1	1	1	0	0	0	1
2_0934	2	5H	159.55	66	4	1	1	1	1	1	0	0	1	0	1	-	0	1	1	0	0	0	1	0	1	0	0	0	0	0	0	0	0	0	1	1	1	1	1	0	0	1	1	0	0	1	1	1	1
1_0419	2	1H	4.71	69	0	0	1	0	1	0	0	1	0	0	1	1	0	1	1	0	1	0	1	0	1	0	0	0	1	0	0	0	1	0	1	1	1	0	1	0	1	0	0	0	0	0	1	1	0
2_0306	2	5H	50.53	72	0	0	0	0	1	0	0	0	1	1	1	1	1	0	0	1	0	1	0	1	0	0	1	1	1	1	0	0	0	1	1	1	1	0	1	1	1	1	0	0	1	0	0	0	1
2_0365	2	7H	162.24	70	0	0	1	0	0	0	0	0	1	1	0	1	1	0	1	1	0	1	0	1	0	0	1	1	1	1	1	0	0	1	1	1	1	0	1	1	1	1	0	1	1	0	0	1	0
2_0780	2	1H	108.52	72	0	0	0	1	1	0	0	1	1	1	1	1	0	0	0	1	0	0	0	0	1	0	1	1	0	1	0	0	0	1	1	0	1	1	1	1	0	0	0	0	0	0	1	0	1
1_0962	2	6H	58.48	70	1	0	1	1	0	0	1	0	0	1	0	0	0	0	1	1	1	0	0	0	1	1	1	1	1	1	0	1	0	0	0	0	1	1	0	1	0	1	1	1	1	0	1	1	0
1_1124	2	3H	67.86	67	1	1	1	0	1	1	1	1	0	0	0	0	1	1	1	1	1	1	1	0	1	0	0	1	0	1	0	1	0	1	0	0	0	0	0	1	1	0	1	1	1	1	1	1	0
1_1128	2	5H	47.47	71	1	0	0	0	1	0	1	1	1	1	0	0	1	0	0	1	1	1	0	1	0	1	1	1	1	1	1	1	1	1	1	0	1	0	1	1	1	1	1	1	1	0	0	0	0
1_1401	2	3H	69.05	70	1	0	1	1	0	0	1	1	1	1	1	-	0	0	1	1	0	0	0	0	1	0	1	0	0	0	0	0	1	0	1	0	1	1	1	0	0	0	0	0	0	0	1	1	1
2_0012	2	4H	43.72	69	1	0	1	0	1	0	1	0	0	0	0	0	1	0	1	0	1	1	0	1	0	0	0	1	0	1	1	0	0	1	0	1	0	0	1	1	1	1	0	1	1	0	0	1	0
2_0105	2	5H	49.83	72	1	0	0	1	1	0	0	0	1	1	1	1	1	0	0	1	0	1	0	1	0	0	1	1	1	1	0	0	0	1	1	1	1	0	1	0	1	1	0	0	1	0	0	1	1
1_1222	2	7H	4.5	70	2	1	1	1	1	1	0	1	0	0	1	0	0	1	1	0	0	0	1	0	1	1	0	0	0	0	0	1	1	0	1	1	0	1	0	0	0	0	0	0	0	0	1	0	1
2_0412	2	4H	64.64	71	2	0	0	1	0	0	0	1	1	1	1	1	0	0	0	1	0	0	1	0	1	1	1	0	1	1	0	1	1	0	1	0	1	1	1	0	0	0	1	0	0	0	1	0	0
2_0980	2	5H	33.55	67	2	1	1	1	0	0	0	1	1	1	1	1	0	0	1	1	0	0	1	0	1	0	1	0	0	0	1	0	0	0	1	-	1	1	0	0	0	0	0	0	0	1	1	0	1
1_0299	2	7H	72.18	67	3	1	1	1	1	1	1	1	1	1	1	1	1	1	1	1	0	0	1	0	1	1	1	0	0	0	0	1	0	0	1	0	1	1	0	0	0	0	0	0	0	1	1	1	1
2_1041	2	5H	154.08	67	3	1	1	1	1	0	1	1	0	0	1	0	1	1	1	0	1	1	1	1	0	1	0	0	0	0	0	1	1	0	0	0	1	0	0	0	1	1	0	1	0	1	0	0	0
1_0523	2	4H	88.3	70	4	1	0	1	1	0	1	0	1	1	1	1	0	1	0	1	1	0	0	0	0	1	1	0	0	1	1	0	1	0	1	0	1	1	0	1	0	0	1	0	0	1	1	0	1
1_1214	2	2H	95.58	68	4	1	1	1	0	1	0	1	1	1	1	1	0	1	1	1	0	0	1	0	1	0	1	0	0	0	0	0	1	0	1	0	1	1	0	0	0	0	0	0	0	1	1	1	1
2_1141	2	5H	167.9	71	4	1	0	1	1	1	0	0	1	0	1	1	0	1	0	1	0	1	1	0	0	0	0	1	1	1	1	0	1	1	1	0	1	0	0	1	0	0	0	0	0	0	1	0	1
1_0990	2	2H	125.97	72	9	1	0	1	1	0	0	0	0	0	1	1	1	0	0	0	1	0	0	0	0	1	1	1	1	1	1	1	1	1	0	0	1	0	1	1	1	1	1	1	1	0	1	-	0
1_0400	2	6H	100.68	68	0	0	1	1	1	1	1	1	0	1	1	0	0	1	1	1	1	0	1	0	0	1	1	0	1	0	0	0	0	0	0	0	0	1	0	1	0	0	0	1	0	1	1	0	0
1_0498	2	2H	53.09	68	0	1	1	0	1	1	0	1	0	0	1	1	1	1	1	0	0	1	1	0	1	0	0	0	0	0	0	0	1	0	0	1	1	1	0	0	0	0	1	0	0	1	1	1	1
1_0787	2	2H	31.91	68	0	0	1	1	0	1	0	1	0	1	1	0	1	0	1	1	0	0	1	0	1	1	1	0	0	0	0	1	0	0	0	0	0	1	0	0	0	0	0	0	0	1	1	0	1
1_1159	2	5H	52.86	70	0	0	1	1	1	0	0	1	1	1	1	1	0	0	1	1	0	0	0	0	1	0	1	0	0	0	1	1	1	0	1	1	1	1	0	0	0	0	0	0	0	0	1	0	1
1_1502	2	3H	67.86	70	0	1	0	0	1	1	1	1	0	0	0	0	1	1	0	0	1	1	1	1	0	1	0	1	1	1	1	1	1	1	0	1	0	0	1	1	1	1	1	1	1	1	0	1	0
2_0659	2	3H	102.12	70	0	0	1	1	1	0	1	0	1	1	0	1	0	0	1	1	1	1	1	1	0	1	1	1	1	1	1	0	1	1	1	1	0	0	1	1	1	1	1	1	0	0	0	0	0
2_0750	2	7H	61.67	68	0	1	1	1	1	1	1	1	1	0	1	0	1	1	1	0	0	0	1	0	0	1	0	0	0	0	0	1	1	0	1	0	0	1	0	0	0	0	0	0	0	1	0	1	1
1_1431	2	4H	76.31	68	1	1	1	0	1	0	1	1	0	1	0	0	1	1	1	0	1	0	0	1	1	1	1	0	1	0	1	1	0	0	0	0	1	1	0	1	0	0	1	0	0	1	0	1	1
2_0958	2	5H	42.41	70	1	0	1	1	1	0	0	0	0	0	1	0	0	0	1	0	0	0	0	0	0	0	0	0	0	0	1	1	1	0	0	0	0	1	1	1	0	0	0	0	0	0	0	1	0
1_0095	2	5H	132.32	68	2	0	1	1	1	0	0	1	0	0	1	0	1	1	1	0	0	1	1	0	1	0	0	1	0	1	1	-	1	1	0	0	1	0	1	1	0	0	0	0	0	1	0	0	1
1_0978	2	6H	106.15	68	2	0	1	0	0	1	1	0	1	0	0	1	1	0	1	0	1	1	0	1	0	1	0	1	1	1	0	0	0	0	1	1	1	0	1	0	1	0	1	1	1	1	0	0	0
2_0086	2	2H	110.93	72	2	0	0	0	0	0	1	0	0	0	0	0	1	0	0	0	1	1	0	1	1	1	0	1	1	1	0	1	1	1	0	1	0	1	1	1	1	1	1	0	1	0	1	1	0
1_0433	2	1H	95.14	69	3	1	1	1	0	1	0	1	1	1	1	1	0	1	1	1	0	0	1	1	1	0	1	0	0	0	0	1	1	0	1	0	1	1	0	0	0	0	0	0	0	1	1	1	1
2_0695	2	3H	87.8	71	3	0	1	0	1	0	1	0	1	1	1	1	1	0	1	1	0	1	0	1	1	1	1	0	1	0	1	1	0	0	1	1	1	1	0	0	0	1	1	0	1	0	-	0	0
1_0342	2	2H	44.82	68	9	1	1	1	0	1	1	1	0	0	1	1	1	1	1	0	0	0	1	0	1	1	0	0	1	1	0	1	1	0	0	0	0	1	0	0	1	1	1	0	1	1	1	0	0
1_0158	2	3H	73.3	70	10	1	0	0	1	1	0	0	1	1	-	1	1	1	0	1	1	1	0	1	0	1	1	1	1	1	1	1	0	1	1	1	1	0	0	1	1	1	1	1	1	1	1	1	1
1_1398	2	4H	97.05	70	0	1	1	0	1	1	1	1	0	0	0	0	1	0	1	0	1	1	1	1	1	1	0	1	1	0	1	0	0	1	1	1	0	1	1	1	1	1	1	1	1	1	1	0	0
2_0798	2	1H	48.99	69	0	1	1	1	0	1	0	1	1	1	1	1	0	1	1	1	1	0	1	0	1	0	1	0	0	0	0	0	1	0	1	0	1	1	0	0	0	0	0	1	0	1	1	1	1
2_0449	2	5H	90.07	73	1	0	0	1	0	1	1	1	0	0	1	0	1	0	0	0	0	0	0	1	1	1	0	0	1	0	0	1	1	1	0	0	0	1	0	1	0	0	1	1	1	0	0	0	1
2_0551	2	5H	138.25	71	1	1	0	1	1	1	1	1	1	0	1	1	1	1	0	0	1	1	1	0	1	0	0	0	1	0	0	0	1	0	0	0	1	0	1	0	1	1	1	0	0	1	0	1	1
2_0628	2	3H	108.7	73	1	0	0	0	0	0	1	0	1	1	0	1	1	0	0	1	1	1	1	0	1	1	1	1	0	1	1	1	0	1	1	0	1	0	1	1	1	1	1	1	1	0	0	0	0
2_1168	2	5H	98.2	69	1	1	1	1	0	1	0	1	0	0	1	1	0	1	1	0	0	0	1	0	0	1	0	0	1	0	0	1	1	0	0	0	0	0	1	0	0	0	0	1	0	1	0	1	1
1_0153	2	7H	79.08	69	2	1	1	0	1	1	0	1	1	1	1	-	1	1	1	1	0	0	1	0	1	0	1	0	0	0	0	1	0	0	1	0	1	1	0	0	0	0	0	0	0	1	1	1	1
1_0796	2	2H	63.55	71	2	0	1	0	0	0	1	1	0	0	0	0	1	0	1	0	1	1	0	1	1	1	0	1	1	1	1	1	0	1	0	1	0	0	1	1	1	1	0	1	1	0	0	0	1
2_0132	2	5H	189.22	72	2	1	1	1	1	1	1	1	1	1	1	1	0	1	1	1	0	1	0	0	0	0	1	0	0	1	0	0	0	0	1	1	1	1	0	0	0	0	0	0	0	0	1	0	1
2_0549	2	5H	95.11	69	2	1	1	1	0	1	0	1	1	1	1	1	0	1	1	1	0	0	1	0	0	1	1	0	1	0	0	1	1	0	1	0	1	0	1	0	0	0	0	1	0	1	0	0	0
2_0583	2	3H	66.62	71	2	0	1	1	1	0	0	1	0	0	0	0	1	0	1	0	1	1	0	0	0	0	0	1	0	1	0	1	0	1	0	0	0	0	0	1	1	0	1	1	1	0	1	1	1
1_0778	2	5H	166.65	69	3	0	1	1	0	0	0	1	1	0	0	-	0	0	1	1	0	1	0	0	1	0	0	1	1	1	1	1	1	1	1	0	0	1	0	1	0	0	0	0	0	1	1	0	0
1_0890	2	1H	76.92	72	6	0	1	1	0	1	0	0	0	1	0	1	1	-	1	1	0	0	0	0	0	0	1	0	1	0	1	1	1	0	1	1	0	0	0	0	1	1	1	0	1	0	1	1	0
2_0409	2	3H	143.33	74	8	1	1	1	1	1	1	1	1	1	1	1	1	1	1	1	0	0	1	1	1	1	1	0	0	0	0	1	1	0	1	0	1	1	0	0	0	1	0	0	0	1	1	1	1
1_1021	2	3H	104.15	72	0	0	1	0	1	0	1	0	1	1	0	1	1	0	1	1	1	1	1	1	0	1	1	1	1	1	1	1	1	1	1	1	0	0	1	1	1	1	1	1	0	0	0	0	0
1_0247	2	4H	87.01	71	1	1	1	0	1	1	1	0	0	1	0	1	0	1	1	1	1	1	0	0	1	1	1	0	1	1	1	0	1	0	1	1	1	1	1	1	0	1	1	1	0	1	1	0	0
1_0462	2	6H	49.17	73	1	1	0	1	1	1	1	1	1	0	1	1	0	1	0	0	1	0	1	0	0	1	0	0	0	0	0	1	1	0	1	0	1	0	0	0	0	1	1	0	0	1	0	1	1
1_0656	2	2H	145.69	72	1	0	1	1	1	0	0	1	1	1	1	1	0	0	1	1	0	0	0	0	0	1	1	0	1	1	0	1	1	0	1	1	1	1	1	0	0	0	0	0	0	0	1	0	1
1_1216	2	5H	162.98	75	1	0	0	1	1	0	1	0	1	1	0	1	0	0	0	1	1	1	0	1	0	1	1	1	1	1	1	0	0	1	1	1	0	0	1	1	1	0	0	1	0	0	0	1	1
1_1500	2	4H	89.36	73	1	0	1	1	0	0	0	0	1	1	0	-	0	0	1	1	0	1	0	1	0	0	1	1	1	0	0	0	0	1	1	1	1	0	0	0	1	0	0	1	1	0	0	1	1
2_0276	2	3H	71.26	72	1	1	0	0	1	1	1	1	0	0	0	0	1	1	0	0	1	1	1	1	1	1	0	1	1	1	1	1	1	1	0	1	0	1	1	1	1	1	1	1	1	1	1	0	0
2_0645	2	5H	74.83	73	1	0	1	0	0	0	1	0	1	1	0	1	1	0	1	1	1	0	1	1	0	1	1	1	0	1	0	1	0	0	1	0	1	0	1	0	1	1	0	0	0	0	1	1	1
2_1260	2	5H	49.16	71	1	1	1	1	1	1	0	1	1	1	1	1	0	1	1	1	0	0	1	0	0	0	1	0	0	0	0	0	0	0	1	1	1	0	1	1	0	0	0	0	0	1	0	0	1
1_0688	2	5H	28.98	70	2	1	1	0	0	0	1	1	1	1	0	1	1	0	1	1	1	0	1	0	1	1	1	1	1	1	1	1	1	0	1	0	1	1	0	1	0	0	0	1	0	1	1	0	1
1_1513	2	4H	80.73	71	2	0	1	1	0	1	0	1	0	0	1	0	1	0	1	0	0	1	0	1	0	0	1	1	1	0	0	1	0	1	0	0	0	0	0	0	0	1	0	1	1	1	0	1	1
2_0486	2	3H	66.62	72	2	0	1	0	1	0	0	1	0	1	0	0	1	0	1	1	1	1	0	0	0	0	1	1	0	1	0	1	0	1	0	0	0	0	0	1	1	0	1	1	1	0	1	1	1
2_1212	2	3H	120.73	72	2	1	0	1	1	1	0	1	0	0	0	0	1	0	0	0	1	0	1	0	1	1	0	0	1	0	1	0	0	0	0	0	0	0	0	0	0	1	0	1	0	1	0	0	0
2_1251	2	2H	82.44	72	2	1	0	1	0	1	0	1	1	1	1	1	0	1	0	1	1	0	1	1	1	1	1	0	0	0	0	1	1	0	1	1	1	0	0	1	0	0	0	0	0	1	0	1	1
2_1346	2	2H	161.3	71	2	0	1	0	0	1	0	0	1	1	1	1	0	1	1	1	0	0	0	0	0	1	1	1	1	0	1	1	0	1	0	1	1	1	1	0	1	0	1	0	0	1	0	1	1
2_1472	2	3H	66.62	72	2	0	1	1	1	0	0	1	0	0	0	0	1	0	1	0	1	1	0	0	0	0	0	1	0	1	0	1	0	1	0	0	0	0	0	1	1	0	1	1	1	0	1	1	1
2_1523	2	3H	169.95	74	2	1	-	1	1	1	0	1	1	0	1	1	1	1	0	0	0	1	0	0	1	0	0	0	1	0	1	1	1	0	1	1	1	1	1	0	1	0	0	1	0	0	1	0	1
1_0526	2	1H	40.4	71	3	1	1	1	1	1	1	1	1	1	1	-	0	1	1	1	0	0	0	0	1	1	1	0	0	0	0	0	0	0	1	0	1	1	0	0	0	0	1	0	0	1	1	1	1
1_0551	2	2H	156.77	71	10	1	1	0	0	0	0	1	-	-	1	0	0	1	1	-	0	1	0	1	1	1	-	-	1	1	1	1	1	-	-	0	1	0	1	1	1	1	1	0	1	1	0	1	1
1_0685	2	2H	72.99	74	0	0	1	0	0	0	1	0	0	0	0	0	1	0	1	0	1	1	1	1	0	1	0	1	1	1	1	1	0	1	0	1	0	0	1	1	1	1	0	1	1	0	1	1	0
1_0989	2	2H	125.97	71	0	0	1	1	0	1	1	1	1	1	0	0	0	1	1	1	0	1	1	1	1	0	1	0	0	0	0	1	1	0	1	1	0	1	0	0	0	0	0	0	0	1	0	1	1
1_1229	2	4H	78.08	71	0	1	1	1	0	1	1	0	1	1	0	1	0	1	1	1	1	0	0	1	0	1	1	0	0	1	1	0	1	0	1	0	1	0	0	0	1	0	1	0	0	1	0	1	0
2_0650	2	3H	135.43	73	0	0	1	0	1	0	0	1	0	0	1	0	1	0	1	0	1	0	1	0	1	0	0	1	1	1	1	1	1	1	0	0	0	1	1	1	1	0	1	1	1	0	1	1	0
2_1083	2	3H	111.49	75	0	0	0	0	1	0	1	1	0	0	1	0	1	0	0	0	1	1	1	1	0	1	0	1	1	1	1	1	1	1	0	1	0	1	1	1	1	1	1	1	1	0	1	1	0
2_1363	2	7H	145.6	76	0	0	0	1	0	0	0	1	1	1	0	0	0	0	0	1	1	1	0	0	1	0	1	0	1	1	1	0	1	0	1	1	1	1	1	0	1	0	1	1	0	0	1	0	0
1_0343	2	3H	179.81	73	1	1	1	-	0	0	0	1	1	1	1	1	1	1	1	1	0	1	0	1	1	0	1	0	1	0	0	0	0	0	1	1	1	1	0	0	0	0	0	1	0	0	1	1	1
1_0471	2	1H	89.77	71	1	1	1	0	1	1	1	1	0	0	1	0	1	1	1	0	1	0	1	1	1	1	0	1	0	1	1	1	1	1	0	0	0	0	0	1	1	1	1	1	1	1	0	1	0
1_0728	2	3H	72.21	73	1	0	1	0	1	0	0	0	0	0	1	0	1	0	1	0	1	1	1	0	1	1	0	1	0	1	0	1	0	1	0	0	0	0	0	1	1	0	1	1	1	0	0	0	0
1_0886	2	3H	13.78	71	1	1	1	0	1	1	0	0	0	1	1	0	0	1	1	0	0	1	0	1	0	1	1	1	1	0	0	1	1	1	0	1	0	0	0	1	0	0	0	1	1	1	0	1	0
1_1294	2	6H	105.05	74	1	1	0	0	1	1	0	0	1	0	0	1	1	0	0	0	1	1	1	1	0	0	0	0	0	1	0	0	0	0	1	1	1	0	1	0	1	0	1	0	0	1	0	0	0
2_0674	2	2H	55.46	74	1	0	0	0	1	1	1	0	1	1	1	1	0	0	0	1	1	0	0	1	1	1	1	1	1	1	1	0	1	1	1	0	1	0	1	1	1	1	0	1	1	1	1	1	1
2_1242	2	2H	94.25	72	1	1	1	1	0	1	1	1	1	1	1	1	0	1	1	1	0	0	1	0	1	1	1	0	0	0	0	0	1	0	1	0	1	1	0	0	0	0	0	0	0	1	1	0	1
2_1443	2	7H	0.84	74	1	1	0	1	1	1	0	1	0	0	1	0	0	1	0	0	0	0	0	1	0	1	0	0	0	1	1	0	1	1	0	0	0	0	0	0	0	1	0	1	1	1	0	0	0
1_0694	2	3H	173.43	73	2	0	1	1	0	0	1	0	0	0	0	0	0	0	1	0	1	0	1	0	1	1	0	1	0	1	0	1	1	1	0	0	0	1	1	1	1	0	1	0	1	0	1	0	0
2_0361	2	4H	68.19	71	2	1	1	0	1	0	1	0	0	0	1	0	1	1	1	0	1	1	1	1	0	1	0	1	0	0	1	1	1	1	0	1	0	0	0	1	1	1	1	1	1	1	0	1	1
2_0468	2	6H	76.03	72	2	1	1	1	1	1	1	1	0	1	1	0	0	1	1	0	1	0	1	1	1	1	1	0	0	0	0	0	1	0	0	0	0	1	0	0	0	1	1	1	0	1	1	1	1
2_0975	2	7H	62.43	71	2	1	1	1	1	1	0	1	1	1	1	-	1	1	1	1	0	0	1	0	0	0	1	0	1	0	0	1	1	0	1	0	1	1	0	0	0	0	0	0	0	1	0	0	1
1_0622	2	5H	91.33	71	3	1	1	1	0	1	0	0	1	1	1	1	0	1	1	1	0	0	1	1	0	1	1	0	1	0	0	0	1	1	1	0	1	1	0	1	1	0	1	1	1	1	1	0	0
1_1125	2	3H	66.62	73	3	0	1	1	1	0	0	1	0	0	0	0	1	0	1	0	1	1	0	0	0	0	0	1	0	1	0	1	0	1	0	0	0	0	0	1	1	0	1	1	1	0	1	1	1
1_0262	2	4H	63.44	75	4	0	0	1	0	0	0	1	1	1	1	-	0	0	0	1	0	0	1	0	1	1	1	0	1	1	0	1	1	0	1	0	1	1	1	0	0	0	1	0	0	0	1	1	0
1_0873	2	1H	20.33	71	4	1	1	1	0	1	0	1	1	1	1	1	1	1	1	0	0	1	0	1	1	0	1	0	0	1	0	0	1	0	1	0	1	0	0	0	0	0	0	0	0	1	1	1	0
2_1405	2	3H	132.62	74	4	1	0	1	0	1	1	1	0	0	1	0	0	1	0	0	0	1	1	1	0	1	0	0	0	0	0	1	1	0	0	0	1	0	1	0	1	1	0	0	0	1	0	0	1
1_0324	2	1H	50.54	76	0	0	0	0	1	1	1	0	0	0	0	0	1	1	0	0	1	1	1	1	0	1	0	1	1	1	1	1	0	1	0	1	0	1	1	1	1	1	1	1	1	0	0	1	0
1_0754	2	3H	134.71	75	0	1	0	1	0	1	1	1	1	1	1	1	0	1	0	1	0	1	1	1	0	1	1	0	0	0	0	0	0	0	1	1	1	0	1	0	1	1	0	0	0	1	0	1	1
2_0845	2	5H	33.55	72	0	1	1	1	0	0	0	1	1	1	1	1	0	0	1	1	0	0	1	0	1	0	1	0	0	0	1	0	0	0	1	1	1	1	0	0	0	0	0	0	0	1	1	0	1
1_0577	2	4H	54.73	74	1	1	0	0	0	0	1	0	1	1	0	1	0	1	0	1	1	1	0	1	1	1	1	1	1	1	1	1	0	1	1	1	0	1	0	0	1	1	1	1	1	1	0	1	0
2_0076	2	7H	98.95	74	1	1	1	1	0	1	0	1	0	0	0	0	1	1	1	0	1	1	0	0	0	1	0	1	1	1	1	1	0	1	0	1	1	0	1	1	1	1	0	1	1	0	0	0	1
1_0325	2	2H	56.64	72	2	1	1	1	1	1	1	1	1	1	1	-	0	1	1	1	0	0	1	0	1	0	1	0	0	0	0	0	1	0	1	1	1	1	0	0	0	0	1	0	0	1	1	0	1
2_1224	2	6H	86.96	75	2	1	0	0	1	1	1	1	0	0	0	0	1	0	0	0	1	1	1	1	0	1	0	1	1	0	0	1	1	0	0	1	0	0	0	0	0	1	1	1	1	1	0	0	0
2_1399	2	2H	72.99	75	2	0	1	0	0	0	1	0	0	0	0	0	1	0	1	0	1	1	1	1	0	1	0	1	1	1	1	0	0	1	0	1	0	0	1	1	1	1	0	1	1	0	1	1	0
1_0885	2	7H	138.83	74	3	1	0	0	1	1	1	1	1	1	1	1	0	1	0	1	0	0	1	1	0	1	1	1	0	1	0	1	0	1	1	0	1	0	0	0	1	0	1	0	1	1	1	0	1
2_0771	2	7H	89.12	74	6	0	1	1	1	1	0	0	0	0	1	1	1	0	1	0	1	1	-	0	0	1	0	0	1	0	0	1	0	0	0	1	1	0	1	0	0	0	0	1	0	0	0	0	1
1_1023	2	2H	158.6	72	13	1	1	-	-	1	1	1	1	0	1	0	0	1	1	0	1	-	1	-	1	0	0	0	-	0	0	1	1	0	-	0	1	1	-	0	-	0	-	0	0	1	1	-	1
1_0611	2	4H	135.58	73	0	1	1	1	1	1	0	1	1	1	1	1	1	1	1	1	0	0	1	0	1	0	1	0	1	1	0	1	1	0	1	0	1	1	1	0	0	0	0	0	0	1	1	0	1
1_0837	2	2H	42.01	75	0	0	1	1	0	0	0	0	1	1	1	0	0	0	1	1	1	1	0	1	1	0	1	1	1	1	0	0	0	1	1	0	0	1	1	1	1	1	1	1	1	0	1	1	0
1_0916	2	2H	134.35	74	0	1	1	1	1	1	1	1	1	1	0	1	0	1	1	1	0	0	1	0	1	0	1	0	0	0	1	0	0	0	1	0	0	0	0	0	0	0	0	0	0	1	0	1	1
1_1302	2	2H	56.64	75	0	1	1	1	0	0	0	1	0	0	0	0	1	1	1	0	0	1	0	0	1	0	0	0	0	0	0	1	0	0	0	1	0	0	1	0	0	0	1	0	0	0	1	1	0
1_1352	2	7H	81.78	75	0	0	1	0	0	0	1	0	1	0	1	1	1	0	1	1	1	1	1	1	0	0	0	1	1	1	1	1	1	1	1	1	0	0	1	1	1	1	1	1	1	0	0	1	0
2_0620	2	6H	78.52	74	1	1	1	-	1	1	1	1	0	0	1	0	0	1	1	1	1	0	1	1	1	1	1	1	0	1	0	1	1	0	0	0	0	1	0	0	0	1	1	1	1	1	1	1	1
2_0835	2	6H	60.65	75	1	0	1	1	0	0	0	1	1	1	1	1	1	1	1	1	0	0	1	0	1	0	1	1	0	1	0	1	0	0	1	0	1	1	0	0	0	1	1	1	1	0	1	-	1
2_0844	2	1H	111.81	76	1	1	0	-	1	1	1	1	1	1	1	1	0	1	0	1	1	1	0	1	1	1	1	0	0	0	1	0	0	0	1	1	1	1	0	0	0	0	0	1	0	1	0	0	1
1_1509	2	1H	138.86	77	2	0	0	0	1	0	1	0	1	1	1	1	1	0	0	1	1	1	0	1	0	1	1	1	1	0	0	1	1	1	1	1	1	0	1	1	1	1	0	1	1	0	1	1	1
1_0997	2	2H	62.85	73	4	1	1	0	1	1	1	0	0	0	1	0	1	1	1	0	0	1	1	1	1	0	0	1	1	1	1	1	1	1	0	0	1	1	1	1	0	1	1	1	1	1	1	0	0
2_0686	2	5H	163.72	79	0	1	0	1	1	1	0	0	1	1	0	1	1	1	0	1	0	1	1	0	0	0	1	1	1	1	1	0	0	1	1	0	0	0	1	1	1	0	1	0	0	0	0	1	1
2_0889	2	6H	86.54	79	0	1	0	0	1	1	1	1	1	1	1	1	1	1	0	1	1	1	0	1	0	1	1	1	1	1	0	1	1	0	1	0	1	0	0	0	0	0	1	1	1	0	0	1	1
1_0214	2	2H	105.62	76	1	0	1	1	1	1	0	0	0	0	0	0	1	0	1	0	1	1	0	0	1	0	0	1	1	1	1	1	0	1	0	1	0	1	1	1	1	1	1	1	1	0	1	0	0
1_0401	2	5H	187.2	77	1	1	0	1	1	1	0	1	1	1	1	0	1	0	0	1	0	0	1	0	0	1	1	0	0	0	0	0	1	0	1	0	1	0	0	0	1	1	1	1	1	1	0	0	1
2_0036	2	6H	118.15	79	1	0	0	1	0	0	1	1	1	0	1	1	1	0	0	0	1	1	1	0	0	1	0	1	1	0	1	0	0	1	0	1	0	0	1	1	1	1	1	1	0	0	0	1	1
2_0289	2	4H	58.2	77	1	1	1	1	0	0	1	0	0	0	1	0	0	1	1	0	1	1	0	1	0	1	0	1	0	0	1	1	0	1	0	1	1	1	0	0	1	1	1	1	1	0	0	1	1
2_0600	2	6H	59.25	75	1	1	1	1	0	0	1	1	1	1	1	1	0	1	1	1	1	0	0	0	1	1	1	1	0	1	0	1	0	0	1	0	1	0	0	1	0	1	1	1	1	1	1	1	1
2_1001	2	5H	63.93	77	1	0	0	0	1	0	1	0	0	0	0	0	1	0	0	1	1	1	1	1	0	1	0	1	1	1	1	0	1	1	0	1	0	0	1	1	1	1	1	1	1	1	0	0	1
2_1061	2	5H	99.39	74	1	1	1	1	0	1	0	1	1	1	1	1	0	1	1	1	0	0	1	0	1	1	1	0	1	0	0	1	1	0	1	0	1	1	0	0	0	0	0	0	0	1	1	0	1
1_0030	2	1H	17.4	78	2	1	0	1	0	0	0	1	0	0	1	1	1	0	0	0	1	1	0	1	1	0	0	0	0	1	0	1	1	0	0	1	1	1	0	0	0	0	1	1	0	0	0	1	1
1_0755	2	5H	136.94	74	2	1	1	1	1	1	0	1	0	0	1	1	1	1	1	1	0	0	1	1	1	0	0	0	0	0	0	0	1	0	0	0	1	1	0	0	1	1	1	0	0	1	1	1	1
1_1490	2	5H	150.29	75	2	0	1	1	1	0	1	0	0	0	1	0	1	0	1	1	1	1	0	1	0	1	0	0	0	0	0	0	0	0	1	1	1	0	1	0	1	1	0	1	1	1	0	0	0
2_0017	2	3H	82.62	76	3	0	1	1	1	0	0	1	0	0	1	0	0	0	1	0	1	0	0	0	0	0	0	1	0	1	0	0	1	1	0	0	1	0	1	1	1	0	0	1	0	0	0	0	1
2_0728	2	6H	105.05	77	3	1	0	1	1	1	0	0	1	1	0	1	1	0	0	1	1	1	1	1	0	0	1	1	0	0	0	0	0	0	1	1	1	0	1	0	1	0	1	0	1	1	0	0	0
2_0923	2	2H	113.53	78	5	0	0	0	0	0	1	1	1	1	0	1	1	0	0	1	1	0	0	0	0	1	1	0	1	1	1	1	1	0	1	1	1	1	1	0	1	0	0	1	0	0	1	0	0
1_0641	2	5H	59.72	76	10	0	1	0	1	0	1	1	1	1	0	1	1	0	1	1	1	0	0	1	1	1	1	1	0	1	1	1	1	0	1	0	1	0	0	1	1	0	1	1	0	0	0	1	0
1_0328	2	3H	67.86	75	0	1	1	1	1	1	1	0	0	0	0	0	1	1	1	0	1	1	1	0	1	0	0	1	0	1	0	1	0	1	0	0	0	0	0	1	1	0	1	1	1	1	1	1	1
1_1037	2	1H	86.25	75	0	1	1	0	1	1	1	1	0	0	0	0	1	0	1	0	1	1	1	1	1	1	0	1	0	1	1	1	1	1	0	0	0	1	1	1	1	1	1	1	1	1	1	1	0
2_0924	2	4H	75.44	75	0	1	1	0	1	0	1	1	0	1	0	0	1	1	1	0	1	0	0	1	1	1	1	0	1	0	1	1	0	0	0	0	1	1	0	1	0	0	1	0	0	1	0	1	1
1_0422	2	2H	56.64	77	1	1	1	1	0	0	0	1	0	0	0	0	1	1	1	0	0	1	0	0	1	0	0	0	0	0	0	1	0	0	0	1	0	0	1	0	0	0	1	0	0	0	1	1	0
1_0513	2	6H	60.65	78	1	1	0	0	1	1	1	1	1	1	0	1	1	0	0	1	1	1	1	1	0	1	1	1	0	1	0	0	0	0	1	0	1	1	0	0	0	1	1	1	1	1	1	1	1
1_0799	2	6H	35.32	75	1	1	1	1	0	1	1	1	1	1	0	1	1	1	1	1	1	1	1	0	1	1	1	0	1	0	0	1	1	0	1	0	1	1	1	0	0	0	0	0	0	1	1	1	1
2_0226	2	5H	1.91	79	1	1	0	1	1	1	1	1	0	0	1	0	1	1	0	0	1	0	1	1	1	1	0	1	1	1	0	1	1	1	0	0	1	1	1	1	1	1	1	1	1	0	0	0	1
2_0743	2	6H	48.42	76	1	1	1	-	1	1	1	1	1	0	1	1	0	1	1	0	1	0	1	0	0	1	0	0	0	0	0	1	1	0	1	0	1	0	0	0	0	1	1	0	0	1	0	1	1
1_0275	2	1H	35.77	78	2	0	0	1	0	0	0	1	1	0	0	0	1	1	0	0	1	1	0	1	0	0	0	1	1	0	1	1	0	1	1	1	1	1	0	1	0	0	0	1	1	1	0	1	1
2_0595	2	3H	14.91	77	2	1	0	1	1	1	0	0	1	1	1	1	0	1	0	1	0	1	1	1	0	0	1	1	1	1	0	1	1	1	1	0	1	0	0	1	0	0	0	0	1	1	0	1	1
1_0595	2	6H	107.49	76	3	1	1	1	0	1	0	1	1	1	1	1	0	1	1	1	0	0	1	1	1	0	1	0	0	0	1	1	1	1	1	0	1	1	0	1	0	1	0	0	0	1	1	1	1
1_0920	2	7H	26.14	76	3	1	1	1	0	1	0	1	1	1	0	1	0	1	1	1	0	0	0	0	0	0	1	1	0	0	1	0	1	1	1	0	1	0	1	1	1	1	1	0	1	1	0	1	1
2_0328	2	3H	59.83	79	4	0	0	0	1	0	1	0	0	1	0	0	1	0	0	0	1	1	1	1	1	1	1	1	1	1	1	1	1	1	0	1	0	1	1	1	1	1	1	1	1	0	1	1	0
1_0085	2	2H	169.66	77	5	0	0	1	0	0	1	1	1	1	1	1	1	0	0	1	1	1	1	1	1	1	1	1	1	0	1	1	1	1	1	1	0	0	0	1	0	0	0	0	0	1	0	1	1
2_0603	2	1H	138.86	79	10	0	0	0	1	0	1	1	1	1	0	1	1	0	0	1	1	1	0	1	0	1	1	1	1	0	0	1	1	1	1	1	1	0	1	1	1	1	0	1	1	0	0	1	1
1_0227	2	6H	60.65	78	0	0	1	1	0	0	0	1	1	1	1	1	1	1	1	1	0	0	1	0	1	0	1	1	0	1	0	1	0	0	1	0	1	1	0	0	0	1	1	1	1	0	1	1	1
2_0189	2	5H	172.83	78	0	0	1	1	0	0	0	1	0	0	0	0	1	0	1	0	1	0	0	0	0	0	0	1	0	1	1	0	0	1	0	1	0	0	0	1	1	1	1	0	1	0	1	1	1
2_0230	2	7H	88.06	78	0	0	0	0	1	0	1	1	0	0	0	0	1	0	0	0	1	1	1	1	1	1	0	1	1	1	1	1	1	0	0	1	0	1	1	1	1	1	1	1	1	1	1	1	1
2_0432	2	1H	62.05	78	0	0	1	0	0	1	1	0	0	0	0	0	1	1	1	0	1	1	0	1	1	1	0	1	1	1	1	1	1	1	0	1	1	1	1	1	1	1	1	1	1	0	1	1	0
1_0429	2	2H	130.38	80	1	1	0	1	1	0	0	1	1	1	1	1	1	0	0	1	1	0	0	0	0	1	1	1	1	1	0	0	0	1	1	0	1	1	1	1	1	1	1	1	1	0	1	1	0
1_1094	2	2H	119.72	76	1	1	1	0	1	1	1	0	0	0	0	0	1	1	1	0	0	1	1	1	1	1	0	1	1	1	1	1	1	1	0	0	0	1	1	1	1	1	1	0	1	1	1	1	0
1_1243	2	7H	121.36	78	1	0	1	1	1	1	0	1	0	0	0	0	1	1	1	0	1	1	1	0	1	0	0	0	1	0	0	0	1	0	0	1	1	0	1	0	1	0	0	1	0	0	0	0	0
1_1275	2	7H	151.76	77	1	1	1	1	1	1	1	0	1	0	1	0	1	1	1	0	1	1	1	1	0	1	0	1	1	1	0	1	0	1	1	1	1	0	1	0	1	1	1	1	1	1	0	1	0
1_0520	2	1H	45.2	76	2	1	1	1	0	1	0	1	1	1	1	1	0	1	1	1	1	0	1	0	1	0	1	0	0	0	0	0	1	0	1	0	1	1	0	0	0	0	0	1	0	1	1	1	1
2_0265	2	5H	53.84	78	2	0	1	1	1	0	1	0	1	1	1	1	0	0	1	1	1	0	0	0	0	1	1	0	0	0	1	1	1	0	1	1	1	1	0	0	0	0	1	1	0	0	1	0	1
2_1303	2	4H	56.22	78	2	1	0	1	1	1	0	1	1	1	1	1	1	1	0	1	0	0	1	0	1	0	1	0	1	1	0	0	1	0	1	0	0	1	1	1	0	0	0	0	0	1	1	0	1
1_0509	2	4H	56.22	78	3	1	1	0	1	1	1	0	0	0	0	0	1	1	1	0	1	1	1	1	1	1	0	1	0	0	1	1	1	1	0	1	0	0	1	1	1	1	1	1	1	0	0	1	0
2_0687	2	6H	139.09	77	3	1	1	1	0	1	1	1	0	1	1	1	0	1	1	0	0	0	1	1	1	1	1	0	0	0	0	1	1	0	0	1	1	1	1	0	0	0	0	0	0	1	1	0	1
1_0434	2	1H	88.88	78	4	1	0	0	1	1	1	1	1	0	0	0	1	0	0	0	1	1	1	1	1	1	1	1	0	1	1	1	1	1	1	0	0	1	1	1	1	1	1	1	1	1	0	1	0
2_0206	2	5H	7.26	76	4	0	1	0	1	0	1	0	0	0	0	0	1	1	1	0	1	0	1	1	1	1	0	1	1	1	0	1	1	1	0	0	0	1	1	1	1	1	1	1	1	1	1	0	1
1_0058	2	5H	42.41	80	0	1	0	1	0	1	1	1	1	1	0	1	1	1	0	1	1	1	1	1	1	1	1	1	1	1	0	0	0	1	1	1	1	0	0	0	1	1	1	1	1	1	1	1	1
2_1138	2	5H	170.25	78	0	0	1	0	1	0	1	0	0	1	1	0	1	0	1	1	0	1	1	1	1	1	1	1	1	1	0	1	1	1	1	1	0	1	1	1	1	0	1	1	1	1	1	1	1
2_1502	2	3H	76.43	80	0	1	0	1	1	1	1	1	1	1	1	1	0	1	0	1	0	0	1	0	1	1	1	1	0	0	0	1	1	1	1	0	1	1	1	1	1	1	0	0	0	1	1	1	1
1_0336	2	5H	157.61	82	1	0	0	1	0	0	1	0	1	0	0	1	1	0	0	0	1	1	0	1	1	1	0	1	1	1	1	0	0	1	1	1	1	0	0	1	1	0	1	1	1	0	0	1	0
1_0942	2	4H	55.15	81	1	0	0	1	0	0	0	0	1	1	1	1	0	0	0	1	0	1	0	1	1	1	1	1	1	1	1	1	0	1	1	0	0	1	0	0	0	1	1	1	1	0	0	1	1
1_1016	2	3H	71.26	79	1	1	0	1	1	1	1	1	0	0	0	0	1	1	0	0	1	1	1	1	1	1	0	1	1	1	1	1	1	1	0	1	0	1	1	1	1	1	1	1	1	1	1	0	0
2_0002	2	3H	65.25	78	1	1	1	1	0	1	1	0	1	1	1	1	0	1	1	1	0	0	1	1	1	1	1	0	1	0	1	0	1	0	1	1	1	1	1	0	0	1	0	0	0	1	0	0	1
2_0085	2	3H	146.25	79	1	0	1	0	0	0	0	0	0	0	1	0	0	0	1	0	1	1	0	0	0	0	0	1	1	1	1	1	1	1	0	1	0	0	1	1	1	0	1	1	1	0	0	0	0
2_0572	2	6H	59.25	77	1	1	1	0	1	1	0	0	1	1	0	-	1	0	1	1	0	1	1	1	1	0	1	0	1	0	1	1	1	1	1	1	1	1	1	0	1	0	0	0	0	1	1	0	0
1_0469	2	6H	81.79	78	2	1	1	1	1	1	1	1	0	1	0	0	0	0	1	1	1	0	1	0	1	1	1	0	0	0	0	0	1	0	0	1	0	1	0	0	0	1	0	1	0	1	1	0	1
2_0847	2	7H	139.46	77	3	1	1	1	1	1	1	1	1	1	1	-	0	1	1	1	0	0	1	1	0	1	1	1	0	1	0	1	1	1	1	0	1	0	0	0	1	0	1	0	1	1	1	0	1
1_0259	2	1H	40.4	79	0	1	1	1	1	1	1	1	1	1	1	1	0	1	1	1	1	0	1	0	1	1	1	0	0	0	0	0	0	0	1	0	1	1	0	0	0	1	1	1	0	1	1	1	1
1_0576	2	7H	35.36	78	0	1	1	0	1	1	1	1	0	0	0	0	1	1	1	0	1	1	1	1	1	1	0	1	1	1	1	1	1	1	0	1	0	1	1	1	1	1	1	1	1	1	1	0	0
1_0731	2	2H	124.98	83	0	1	0	1	1	0	0	0	1	1	1	1	1	0	0	1	1	0	0	0	0	1	1	1	1	1	1	1	1	1	1	0	1	0	1	1	1	1	1	1	1	0	1	0	0
1_1064	2	1H	41.74	81	0	0	1	0	1	0	0	1	1	1	1	1	1	1	1	1	1	1	1	1	1	0	1	1	1	1	1	1	0	1	1	1	1	0	1	1	1	1	0	1	1	0	0	1	1
2_0713	2	5H	56.77	80	0	0	1	1	0	0	0	1	1	1	0	1	0	0	1	1	0	0	1	0	1	0	1	0	0	0	1	1	1	1	1	1	1	1	0	0	0	1	0	0	1	0	1	0	0
1_0733	2	2H	56.64	78	1	1	1	1	1	1	1	1	1	1	1	-	0	1	1	1	0	0	1	0	1	0	1	0	0	0	0	0	1	0	1	1	1	1	0	0	0	0	1	0	0	1	1	0	1
1_1147	2	6H	95.7	78	1	0	1	0	1	1	0	0	1	1	1	-	1	1	1	1	0	1	0	1	1	0	1	1	0	1	1	1	0	1	1	1	1	1	1	1	1	1	0	0	1	1	0	1	1
2_0386	2	5H	24.76	82	1	0	0	1	0	0	0	1	1	1	1	1	0	1	0	1	0	1	1	1	1	0	1	1	0	1	1	0	0	1	1	0	1	1	1	0	0	1	1	0	1	0	0	1	1
2_0765	2	4H	95.77	83	1	1	0	1	1	0	1	1	1	1	1	0	0	0	0	1	1	1	0	1	1	1	1	0	1	1	1	0	0	0	0	1	1	0	1	1	1	1	1	1	0	0	0	0	0
2_1427	2	3H	150.11	79	1	0	1	1	1	0	1	1	1	1	1	1	1	0	1	1	0	0	1	1	0	1	1	0	0	0	0	1	1	0	1	0	1	1	0	0	0	1	0	0	0	1	0	1	1
1_0326	2	2H	4.72	78	2	1	1	1	1	1	1	0	0	0	0	0	1	0	1	0	1	0	1	1	1	1	0	1	1	1	1	1	0	1	0	1	1	1	1	1	1	1	1	1	1	1	1	1	0
1_1410	2	3H	172.82	81	2	0	1	1	1	0	1	1	0	0	1	0	1	0	1	0	1	0	0	0	1	1	0	1	1	1	1	0	0	1	0	1	0	0	1	1	1	1	1	1	1	0	1	0	1
2_0864	2	2H	32.35	78	2	0	1	1	0	1	0	1	0	1	1	0	1	0	1	1	0	0	1	0	1	1	1	0	1	0	0	1	0	0	0	1	0	0	0	0	0	0	0	0	0	1	1	0	1
2_1037	2	2H	101.3	79	2	1	1	1	0	1	1	1	1	1	1	-	0	1	1	1	0	0	1	1	1	0	1	1	0	1	0	0	0	1	1	0	1	1	0	0	0	1	0	0	1	1	1	1	1
2_1338	2	2H	45.48	80	2	1	0	1	1	1	1	1	1	1	1	-	1	1	0	1	0	0	1	0	1	1	1	0	1	1	0	1	1	0	1	0	1	0	0	0	1	1	1	0	1	1	0	0	1
2_1533	2	3H	47.37	82	3	1	0	0	1	0	1	1	0	1	0	1	1	0	0	0	1	1	1	1	1	1	1	1	1	1	1	1	1	1	0	1	0	0	1	1	1	1	1	1	1	0	0	1	0
1_0265	2	2H	80.14	80	0	0	1	1	0	1	1	1	1	1	1	1	0	0	1	1	1	0	0	1	0	0	1	1	1	0	0	0	0	1	1	1	1	1	0	0	1	1	1	0	1	1	0	1	1
1_0833	2	1H	44.59	79	0	0	1	1	0	1	0	1	1	1	1	1	0	1	1	1	1	0	1	0	1	0	1	0	0	0	0	0	1	0	1	0	1	1	0	0	0	0	1	1	0	1	1	1	1
1_0882	2	6H	44.96	82	0	1	0	1	1	1	1	1	1	1	1	1	0	1	0	1	1	0	1	1	1	1	1	0	0	0	0	1	1	0	1	0	1	0	0	0	1	0	1	0	0	1	0	1	1
1_1258	2	3H	63.94	83	0	0	0	1	1	0	0	1	0	0	0	0	1	0	0	0	1	1	0	1	1	0	0	1	1	1	1	1	1	1	0	1	1	0	1	1	1	0	1	1	1	0	1	1	1
1_1391	2	3H	77.37	81	0	0	1	1	1	0	0	0	1	1	1	1	1	0	1	1	1	1	0	1	1	0	1	0	1	1	1	0	0	0	1	1	1	0	0	0	0	0	1	1	1	0	1	0	1
2_0671	2	7H	64.98	81	0	1	0	0	0	1	1	1	0	0	0	0	0	1	0	0	1	1	1	1	1	1	0	1	0	1	1	1	0	1	0	1	0	1	1	1	1	1	1	1	1	1	1	1	0
2_1298	2	6H	70.5	83	0	0	0	0	0	0	1	1	1	1	1	1	1	1	0	1	1	1	0	1	0	1	1	1	1	1	1	1	1	1	1	1	1	0	1	1	1	0	1	1	1	0	0	1	1
2_1344	2	5H	53.84	79	0	1	1	1	1	1	0	0	1	1	1	0	0	1	1	1	0	0	1	0	0	0	1	0	0	0	1	1	1	0	1	1	1	1	0	0	0	0	0	0	0	1	1	0	1
2_0385	2	7H	111.15	79	1	1	1	0	0	1	0	1	1	0	0	1	0	1	1	0	0	0	1	1	1	0	0	1	0	1	1	0	1	1	1	0	0	1	0	1	1	0	1	0	1	1	1	0	1
2_0557	2	4H	20.87	82	1	0	1	1	1	0	1	1	1	1	1	-	1	0	1	1	0	1	0	0	1	1	1	0	1	0	1	0	0	0	1	0	1	1	1	0	1	0	1	0	0	0	1	1	1
2_0646	2	5H	157.61	79	1	1	1	0	1	0	1	1	0	1	1	0	0	1	1	1	1	1	0	1	1	1	1	1	1	1	1	1	1	1	0	0	1	0	1	1	0	0	0	1	0	1	1	0	1
1_0355	2	6H	49.17	81	2	0	1	0	0	0	1	0	1	1	0	1	1	0	1	1	1	1	1	1	1	1	1	1	1	1	1	0	0	1	1	1	1	1	1	1	1	0	0	1	1	0	1	1	0
1_0539	2	6H	50.33	83	2	0	0	1	1	1	0	0	0	0	1	-	1	1	0	0	0	1	1	0	0	0	0	1	1	1	1	0	0	1	0	1	0	1	1	1	1	0	0	1	1	0	1	0	0
1_1136	2	4H	24.71	81	2	1	0	0	0	1	1	0	1	1	0	0	1	1	0	0	1	0	1	1	1	1	0	1	1	1	1	1	1	1	0	1	1	1	0	1	1	1	1	1	1	1	1	1	1
2_1144	2	2H	78.54	82	2	0	1	1	0	0	1	0	0	0	0	0	1	0	1	0	1	1	1	0	1	1	0	1	1	1	1	0	0	1	0	1	0	0	1	1	1	1	1	1	1	0	0	0	0
2_1446	2	1H	93.48	80	3	1	1	1	0	1	0	1	1	0	1	0	0	1	1	1	0	1	1	0	1	0	1	0	1	0	1	1	1	0	1	1	1	1	1	0	0	0	0	0	0	1	1	0	1
1_0830	2	1H	89.77	80	4	1	1	1	0	1	0	1	1	1	1	1	0	1	1	1	0	1	1	0	1	0	1	0	1	0	1	0	1	0	1	1	1	1	1	0	0	0	0	0	0	1	1	1	1
2_0840	2	1H	140.69	79	5	0	1	1	0	1	1	1	0	0	1	1	0	0	1	0	1	1	0	1	1	0	0	1	0	1	1	1	1	1	0	0	1	1	1	1	0	1	1	1	1	1	1	0	0
1_0360	2	5H	121.67	84	0	0	0	0	1	0	0	0	1	1	1	1	1	0	0	1	1	1	0	1	1	1	1	1	1	1	1	0	0	1	1	1	1	0	1	1	1	1	1	1	1	0	1	1	0
1_0838	2	7H	32.01	80	0	1	1	0	1	1	1	1	0	0	0	0	1	1	1	0	1	1	1	1	1	1	0	1	1	1	1	0	1	1	0	1	0	1	0	1	1	1	1	1	1	1	0	0	0
1_1533	2	2H	100.05	80	0	1	1	1	0	1	1	1	0	0	1	0	0	1	1	0	0	0	1	0	1	1	0	0	0	0	0	0	0	0	0	0	0	1	1	0	1	0	0	1	0	1	1	0	1
2_1197	2	3H	63.25	81	0	1	1	1	0	1	1	1	1	1	1	1	0	1	1	1	0	0	1	0	1	1	1	0	0	0	0	0	1	0	1	0	1	1	1	0	0	1	0	0	0	1	1	1	1
2_1495	2	3H	114.36	82	0	1	0	0	1	1	1	0	0	0	0	0	1	1	0	0	1	0	1	1	0	1	0	1	1	1	1	1	0	1	0	1	0	0	1	1	1	1	1	1	1	1	0	1	0
1_1359	2	1H	48.29	85	1	0	0	0	1	1	1	0	1	1	1	0	1	1	0	0	0	1	0	1	0	1	1	1	1	1	1	1	0	1	1	1	0	0	1	1	1	1	1	0	1	0	0	1	0
2_0083	2	7H	89.78	80	1	0	1	1	1	1	0	0	0	0	1	1	1	0	1	0	1	1	1	0	0	1	0	0	1	0	0	1	0	0	0	1	1	0	1	0	0	0	0	1	0	1	0	0	1
2_0288	2	3H	65.25	81	1	1	1	1	0	1	1	0	1	1	1	1	0	1	1	1	0	0	1	1	1	1	1	0	1	0	1	0	1	0	1	1	1	1	1	0	0	1	0	0	0	1	1	0	1
2_0723	2	4H	73.62	82	1	0	1	1	1	0	1	0	0	1	1	0	1	0	1	0	1	1	1	1	0	1	1	1	1	0	1	1	0	1	0	1	0	0	1	1	1	1	1	1	1	0	0	1	0
2_1148	2	5H	50.53	80	1	1	1	1	0	1	1	1	0	0	0	1	0	1	1	0	1	0	1	0	1	1	0	0	0	0	1	1	1	0	0	0	0	1	0	1	0	0	1	1	0	1	1	0	0
2_1187	2	2H	28.15	82	1	1	1	1	0	0	1	1	1	1	1	1	0	1	1	1	0	0	1	1	1	1	1	0	1	0	0	1	1	0	1	1	1	1	0	0	1	1	0	0	0	0	1	0	1
1_0075	2	1H	45.2	80	2	1	1	1	0	1	0	1	1	1	1	1	0	1	1	1	1	0	1	0	1	0	1	0	0	0	0	0	1	0	1	0	1	1	0	0	0	0	1	1	0	1	1	1	1
2_0220	2	1H	111.15	83	2	1	0	1	1	1	1	1	1	1	1	1	0	1	0	1	1	1	0	1	1	1	1	0	0	0	1	0	0	0	1	1	1	1	0	0	0	0	0	1	0	1	0	0	1
1_0853	2	7H	111.15	80	3	1	1	0	0	1	0	1	1	0	0	1	0	1	1	0	0	0	1	1	1	0	0	1	0	1	1	0	1	1	1	0	0	1	0	1	1	0	1	0	1	1	1	0	1
1_1380	2	2H	160.46	80	3	1	1	0	1	0	1	1	1	1	0	1	1	1	1	1	1	1	1	1	1	1	1	1	0	1	1	1	0	1	1	1	0	1	0	1	0	1	0	1	1	1	1	0	0
1_0045	2	5H	123.78	85	4	0	0	0	1	0	0	1	1	1	1	1	0	0	0	1	1	1	0	1	0	1	1	1	1	1	1	0	0	1	1	1	1	0	1	1	1	1	1	1	1	0	0	1	1
1_0600	2	5H	167.4	80	10	0	-	1	1	0	0	-	1	1	0	1	1	0	1	1	1	1	0	0	1	0	1	1	1	1	1	1	1	1	1	0	0	1	0	1	1	1	0	0	0	1	1	1	1
2_0755	2	7H	10.57	83	11	1	0	1	0	1	1	1	1	1	0	1	1	1	0	1	1	0	1	0	1	1	1	0	0	1	0	0	1	1	1	1	1	1	0	0	0	1	0	0	1	1	1	1	1
1_0123	2	4H	130.81	81	0	1	1	0	1	1	1	1	0	0	0	0	1	1	1	0	1	1	1	1	0	1	0	1	0	0	1	1	1	1	0	1	0	1	0	1	1	1	1	1	1	1	1	1	0
1_0712	2	4H	132.78	81	0	1	1	0	1	1	1	1	0	0	0	0	1	1	1	0	1	1	1	1	1	1	0	1	0	0	1	1	1	1	0	1	0	1	0	1	1	1	1	1	1	1	1	1	0
2_0580	2	4H	79.47	86	0	1	0	1	1	1	0	1	1	1	1	1	0	1	0	1	0	0	1	0	1	0	1	0	1	1	0	0	0	0	1	1	1	1	1	0	1	0	0	0	0	0	1	1	1
2_0854	2	6H	59.25	81	0	1	1	0	1	1	0	0	1	1	1	1	1	1	1	1	0	1	1	1	1	0	1	0	1	0	1	1	1	1	1	1	1	1	1	0	1	0	0	0	0	1	1	0	0
2_1270	2	7H	62.64	81	0	1	1	1	1	1	1	1	1	1	1	1	1	1	1	1	0	0	1	0	1	1	1	0	1	0	0	1	1	0	1	0	1	1	0	0	0	0	0	0	0	1	1	1	1
1_0040	2	6H	74.65	83	1	0	1	1	1	0	1	1	1	1	1	1	1	1	1	1	1	1	1	1	1	1	1	1	0	1	0	0	1	0	1	0	1	1	0	0	0	0	1	1	1	0	0	0	1
1_0169	2	7H	106.8	82	1	1	1	1	1	1	1	1	0	0	1	0	1	1	1	0	1	1	1	0	1	0	0	0	1	0	0	1	1	0	0	1	1	1	1	0	0	1	1	1	0	1	1	0	0
1_0189	2	6H	65.83	86	1	0	0	1	0	0	0	1	0	0	1	0	0	1	0	0	0	1	0	0	0	0	0	1	1	1	1	0	1	1	0	1	0	0	1	1	1	0	1	1	1	0	0	1	1
1_1440	2	7H	146.27	86	1	0	0	1	0	0	0	1	1	1	1	1	0	0	0	1	1	1	0	0	1	0	1	0	1	1	1	0	1	0	1	1	1	1	1	0	1	0	1	1	0	0	1	1	1
2_0820	2	4H	73.03	83	1	1	0	1	0	1	0	1	1	1	1	1	0	1	0	1	0	1	1	0	1	0	1	1	1	1	0	0	1	1	1	1	1	1	1	0	1	1	0	1	1	1	1	0	0
1_0129	2	6H	44.96	83	2	0	1	0	0	0	1	0	0	0	1	0	0	1	1	0	1	1	1	0	1	1	0	1	1	1	1	0	0	1	0	1	0	1	1	1	0	1	0	1	1	0	1	0	1
1_0319	2	4H	11.04	82	2	1	1	1	0	1	1	1	0	1	1	1	1	1	1	1	0	0	1	1	0	0	1	1	0	1	0	0	0	1	0	1	0	1	0	1	1	1	0	0	1	1	1	1	1
1_0528	2	5H	155.45	86	2	0	0	1	0	1	0	1	1	1	0	1	1	0	0	1	0	1	0	1	1	0	1	1	1	1	1	1	0	1	1	1	0	1	0	1	1	0	1	0	1	0	1	1	1
1_0901	2	5H	152.93	86	2	0	0	1	0	1	0	0	1	1	0	1	0	0	0	1	0	0	0	0	1	0	1	1	1	1	1	0	0	1	1	1	0	1	1	1	0	0	1	0	1	0	1	1	1
1_0263	2	2H	124.98	86	3	0	0	1	1	0	0	0	0	1	1	1	1	0	0	1	1	1	0	1	0	1	1	1	1	1	1	0	0	1	1	1	1	0	1	1	1	0	1	1	1	0	0	1	1
2_0897	2	5H	177.9	84	4	1	0	1	1	1	1	0	1	1	1	1	0	1	0	1	0	0	1	1	0	1	1	1	0	1	1	0	1	1	1	1	1	0	1	1	0	0	0	1	0	1	0	1	1
2_1247	2	5H	125.09	84	4	0	1	0	1	0	0	1	1	1	1	1	0	0	1	1	1	1	0	0	1	1	1	1	1	1	1	0	0	1	1	0	1	1	1	1	0	0	1	1	1	0	1	1	1
2_1130	2	4H	137.21	82	7	1	1	1	1	1	1	1	1	1	0	1	1	1	1	1	1	1	1	1	1	1	1	1	1	1	0	1	1	1	1	0	1	1	1	1	1	1	1	1	1	1	1	1	0
2_1271	2	6H	118.15	82	11	1	1	1	1	1	1	1	1	1	1	1	0	1	1	1	0	0	1	0	1	1	1	-	1	1	0	1	1	-	1	0	1	1	0	-	1	-	1	0	0	1	1	0	1
2_0103	2	7H	104.32	83	12	0	1	-	1	0	0	1	0	1	1	1	1	0	1	0	1	1	1	1	0	0	1	1	1	1	1	1	1	1	0	1	1	0	1	1	1	1	1	1	1	0	0	1	0
1_0178	2	2H	40.03	82	0	1	1	0	1	1	1	0	0	0	0	1	1	1	1	0	0	1	1	0	1	1	0	1	1	0	1	1	1	1	0	1	1	0	1	1	1	1	1	0	0	1	0	1	0
1_0868	2	6H	27.33	86	0	0	0	1	1	0	1	1	1	1	1	1	0	0	0	1	1	0	0	1	0	1	1	1	1	0	1	0	0	1	1	0	1	0	0	1	0	1	1	1	1	0	1	1	1
2_0113	2	7H	49.61	83	0	1	1	0	1	1	0	0	1	1	0	1	1	1	1	1	1	0	1	0	1	0	1	0	0	0	0	0	1	0	1	0	1	1	1	0	0	0	0	1	0	1	0	1	1
2_1005	2	2H	54.92	85	0	0	0	0	0	1	1	0	1	1	1	1	1	0	0	1	1	1	0	1	1	1	1	1	1	1	1	0	0	1	1	1	1	0	1	1	1	1	0	1	1	1	0	1	1
2_1258	2	2H	80.36	82	0	0	1	1	0	1	1	1	1	1	1	1	0	0	1	1	1	0	0	1	0	0	1	1	1	0	0	1	1	1	1	1	1	1	0	0	1	1	1	0	1	1	0	1	1
1_0232	2	7H	29.05	84	1	0	1	1	1	0	1	0	1	1	0	1	1	0	1	1	1	1	0	1	1	1	1	1	1	1	1	1	1	1	1	1	1	1	1	1	1	1	1	1	1	0	0	1	0
1_0619	2	2H	95.58	86	1	0	0	1	1	0	1	0	0	0	0	1	1	0	0	0	1	1	0	1	0	1	1	1	1	1	1	1	0	1	1	1	0	0	1	1	1	1	1	1	1	0	0	1	0
1_0668	2	4H	50.22	83	1	1	1	1	1	1	1	1	1	1	1	1	0	1	1	1	1	0	1	0	1	0	1	0	1	1	0	0	1	0	1	1	1	1	1	0	1	0	1	0	0	1	1	0	1
1_0723	2	4H	93.08	84	1	0	0	0	0	1	1	0	1	1	1	1	0	1	0	1	1	0	0	1	0	1	1	1	0	1	1	1	1	1	1	0	1	1	1	1	1	1	1	1	1	1	1	0	0
2_0247	2	7H	116.28	85	1	1	1	1	0	0	1	1	0	1	1	-	0	0	1	0	1	0	0	1	1	1	0	1	0	1	1	1	1	1	0	0	0	1	0	1	1	0	1	0	1	0	1	1	1
2_0251	2	2H	68.56	83	1	1	1	1	1	1	1	1	0	0	0	0	1	1	1	0	1	1	0	1	1	1	0	1	1	1	1	1	1	1	0	1	0	1	1	1	1	1	0	1	1	1	1	0	1
2_1373	2	1H	96.95	83	1	1	1	1	0	1	0	1	1	1	1	1	0	1	1	1	0	1	1	1	1	0	1	0	1	0	1	1	1	0	1	1	1	1	1	0	0	0	0	0	0	1	1	0	1
1_0601	2	3H	50.19	83	2	1	1	1	1	1	1	1	1	1	1	1	0	1	1	1	0	0	1	1	1	1	1	0	1	0	1	0	0	0	1	1	1	1	0	0	0	1	0	0	0	1	1	1	1
2_0010	2	5H	12.8	85	3	0	1	1	1	1	1	1	1	1	1	1	1	1	1	1	1	0	0	1	0	1	1	1	0	1	0	1	0	1	1	0	1	0	1	1	1	1	1	0	1	0	0	1	1
2_1355	2	5H	149.94	87	4	0	0	1	0	1	1	0	1	1	1	1	0	0	0	1	1	1	0	1	0	0	1	1	1	1	1	0	0	1	1	1	1	0	1	1	0	0	0	0	1	0	0	1	1
1_1092	2	5H	140.14	84	5	0	1	1	1	0	1	1	1	1	1	1	0	0	1	1	1	1	0	1	0	0	1	1	1	1	1	-	1	1	1	0	1	1	1	1	1	1	1	0	1	0	1	1	1
1_1261	2	6H	72.82	82	13	1	1	1	1	1	0	0	1	1	1	1	0	1	1	1	0	0	1	1	1	0	1	0	1	0	0	1	0	1	1	1	1	1	1	1	1	1	1	0	0	1	0	1	1
1_0244	2	6H	48.42	86	0	0	1	0	1	1	1	1	1	1	1	1	0	1	1	1	1	0	0	1	1	1	1	1	0	1	1	1	1	0	1	0	1	1	0	1	0	1	1	0	1	0	1	1	1
1_0276	2	3H	86.57	85	0	1	0	0	0	1	1	0	1	1	0	1	1	1	0	1	1	1	0	1	1	1	1	1	1	1	1	1	1	1	1	1	0	0	1	1	1	1	1	1	1	1	0	1	1
1_0436	2	2H	72.99	84	0	1	1	0	1	1	1	1	0	1	0	0	1	1	1	1	1	1	1	1	0	1	1	1	1	1	1	0	1	1	0	1	0	0	1	1	1	1	0	1	1	1	1	0	1
1_1002	2	3H	48.02	87	0	0	0	0	1	0	1	1	1	1	0	1	1	0	0	1	1	1	1	1	1	1	1	1	1	1	1	1	1	1	1	1	0	0	1	1	1	1	1	1	1	0	0	1	1
2_0064	2	2H	124.98	88	0	0	0	1	1	0	0	0	1	1	1	1	1	0	0	1	1	1	0	1	0	1	1	1	1	1	1	0	0	1	1	1	1	0	1	1	1	0	1	1	1	0	0	1	1
2_0873	2	5H	21.14	85	0	0	1	1	0	0	0	1	1	1	1	1	0	0	1	1	0	1	1	0	0	0	1	1	0	0	0	1	0	1	1	0	1	0	1	0	1	1	1	1	1	0	0	1	1
2_1209	2	7H	130.64	85	0	1	0	1	1	0	1	1	0	0	0	0	1	0	0	0	1	1	1	1	1	1	0	1	1	1	1	1	1	1	0	1	1	1	1	1	1	1	1	1	1	1	1	0	0
1_0175	2	6H	130.38	87	1	0	0	1	1	0	0	1	1	0	1	1	1	0	0	0	1	1	1	1	1	1	0	0	1	1	1	1	1	1	1	0	1	1	1	0	1	1	1	1	0	0	1	0	1
1_1097	2	6H	49.67	84	1	1	1	1	1	0	1	1	1	1	1	1	0	1	1	1	1	0	0	1	1	1	1	0	0	0	0	1	1	0	1	0	1	1	0	0	0	1	1	0	0	1	1	1	1
1_1205	2	6H	53.54	85	1	0	1	0	1	0	1	1	1	1	0	1	0	1	1	1	1	1	1	0	0	1	1	1	1	1	1	0	1	1	1	1	0	0	1	1	1	1	1	1	1	0	1	0	1
1_1221	2	5H	51.51	83	1	1	1	1	1	1	0	1	1	1	1	1	0	1	1	1	0	0	1	0	1	0	1	0	0	0	1	1	1	0	1	1	1	1	1	0	0	0	0	0	0	1	1	0	1
1_1461	2	7H	83.42	83	1	1	1	-	0	1	1	0	1	0	1	1	1	1	1	0	1	1	1	1	0	1	0	1	1	1	1	1	1	1	1	1	0	0	1	1	1	1	1	1	1	1	0	1	1
2_1000	2	1H	45.85	86	1	1	0	1	1	0	1	0	1	1	1	0	1	0	0	1	1	1	1	1	0	1	1	1	1	1	1	1	0	1	1	1	1	0	1	1	1	1	1	1	1	1	0	0	0
2_1228	2	4H	3.8	85	1	1	0	1	0	1	0	1	0	1	1	0	1	1	0	1	0	0	1	1	1	0	1	1	0	1	1	1	1	1	0	1	0	1	0	1	0	1	0	0	1	1	1	0	1
1_0028	2	4H	56.22	83	2	1	1	1	1	1	1	1	0	0	1	0	1	1	1	0	1	0	1	0	1	0	0	0	0	0	0	0	1	0	0	1	0	1	1	1	1	0	0	0	0	1	1	0	1
1_0394	2	7H	81.78	87	2	0	0	0	0	0	1	0	0	1	0	0	1	0	0	0	1	1	0	1	0	1	1	1	1	1	1	1	1	1	0	1	0	0	1	1	1	1	1	1	1	0	0	1	1
1_0427	2	6H	37.99	85	2	0	1	1	0	1	0	0	0	1	1	0	1	1	1	1	0	1	1	1	1	0	1	0	0	0	0	1	1	0	0	1	0	1	1	0	0	0	0	1	0	0	1	1	0
1_1507	2	5H	118.16	85	2	0	1	1	1	0	1	1	1	1	0	1	0	0	1	1	1	0	1	1	1	0	1	0	1	0	0	1	1	0	1	1	1	1	0	0	0	1	1	0	1	0	0	0	1
2_0127	2	5H	116.66	88	2	0	0	1	1	0	0	1	1	0	0	1	1	0	0	0	0	1	0	0	1	1	0	1	1	1	1	1	0	1	1	0	0	1	1	1	1	0	1	1	1	0	0	1	1
2_0252	2	3H	8.91	83	2	1	1	1	1	1	0	1	0	0	1	1	0	0	1	0	1	0	0	0	1	1	0	1	0	0	1	1	1	1	0	1	0	1	0	1	1	0	0	1	1	1	1	1	1
1_0679	2	2H	66.2	84	0	1	1	1	1	1	1	0	0	0	1	0	1	1	1	0	1	1	0	1	1	1	0	1	1	1	1	1	1	1	0	0	1	1	1	1	1	1	0	0	1	1	1	0	0
1_0687	2	7H	139.9	84	1	1	1	1	1	1	1	1	1	1	1	1	0	1	1	1	0	0	1	1	0	1	1	1	0	1	0	1	1	1	1	0	1	0	0	0	1	0	1	0	1	1	1	0	1
1_0839	2	3H	77.37	84	1	1	1	1	1	1	1	0	0	0	0	0	1	1	1	0	1	1	1	1	1	0	0	0	1	1	1	0	1	0	0	1	0	0	1	0	0	0	1	1	1	1	1	0	0
1_1313	2	3H	63.25	86	1	1	0	0	0	1	1	1	1	1	0	1	1	1	0	1	1	1	0	1	1	1	1	1	1	1	1	1	0	1	1	1	1	1	0	1	1	1	1	1	1	1	1	1	1
2_0734	2	2H	86.58	86	1	0	1	0	1	0	0	0	0	0	0	0	1	0	1	0	1	1	0	1	1	1	0	1	1	1	1	1	1	1	0	1	1	1	1	1	1	1	1	1	1	0	1	1	0
2_1204	2	6H	8.74	86	1	1	0	1	1	1	1	1	1	1	1	1	1	1	0	1	0	0	0	1	1	1	1	1	0	1	0	1	1	1	1	1	1	1	0	0	0	0	1	0	1	1	1	0	1
1_1043	2	2H	125.97	89	2	1	0	1	1	0	0	0	1	1	1	1	1	0	0	1	1	0	0	0	1	1	1	1	1	1	1	1	1	1	1	0	1	0	1	1	1	1	1	1	1	0	1	0	0
2_0529	2	3H	11.01	84	2	1	1	1	1	1	0	1	1	1	0	0	0	0	1	0	1	1	1	1	1	1	1	1	1	1	0	1	1	1	1	1	1	1	0	1	1	0	0	1	1	1	1	1	1
2_0729	2	5H	37.23	85	2	1	1	1	1	1	1	1	0	0	0	0	1	1	1	0	1	1	1	1	1	1	0	1	1	1	1	0	1	1	0	0	0	1	1	1	1	1	1	1	1	1	0	1	0
2_0993	2	7H	29.7	84	2	1	1	1	1	1	1	1	1	1	0	1	0	1	1	1	0	0	1	1	1	1	1	0	1	0	0	1	1	0	1	0	1	1	1	0	0	0	0	1	0	1	1	0	1
1_0121	2	7H	2.13	84	3	1	1	1	0	1	0	0	1	1	1	-	1	1	1	1	0	1	1	0	0	0	1	0	1	1	0	1	1	1	1	1	0	1	1	1	0	1	0	0	1	1	0	1	0
2_0060	2	7H	65.98	86	4	1	0	0	1	1	1	0	1	1	1	1	0	1	0	1	1	1	1	1	0	1	1	1	1	1	1	1	1	1	1	1	1	0	1	1	1	1	1	1	1	1	0	0	0
1_0736	2	5H	171.58	88	0	0	0	1	1	0	1	1	0	1	0	1	1	0	0	1	0	1	0	1	1	1	1	1	1	1	1	0	0	1	1	1	1	1	1	1	1	0	1	1	1	1	0	1	1
2_0058	2	6H	65.83	90	0	0	0	1	0	0	0	1	0	0	1	0	0	1	0	0	0	1	0	0	0	0	0	1	1	1	1	0	1	1	0	1	0	0	1	1	1	0	1	1	1	0	0	1	1
1_0185	2	6H	93.44	85	1	1	1	1	1	1	0	1	0	0	1	0	1	0	1	0	0	1	1	0	1	0	0	0	0	1	1	0	1	1	0	1	0	1	1	1	1	1	0	0	0	1	0	0	0
1_0653	2	3H	69.4	89	1	0	0	0	1	0	1	1	1	1	1	1	1	0	0	0	1	1	0	1	1	1	0	1	1	1	1	1	1	1	1	1	1	1	1	1	1	1	1	1	1	0	1	0	1
2_0669	2	2H	68.56	87	1	0	1	1	0	0	1	1	0	0	0	0	1	0	1	0	1	1	1	1	1	1	0	1	1	1	1	1	0	1	0	1	0	0	1	1	1	1	0	1	1	0	0	1	1
1_0672	2	3H	37.62	85	2	1	1	1	0	1	0	1	1	1	1	1	0	1	1	1	0	0	1	1	1	1	1	0	1	0	0	1	1	0	1	1	1	0	1	0	1	0	0	0	0	1	0	0	1
2_1067	2	1H	1.88	89	2	0	0	1	0	0	1	1	0	1	1	1	0	0	0	0	0	1	1	0	1	1	1	1	1	1	1	1	0	1	0	1	1	1	1	1	1	1	0	1	1	0	1	1	1
1_1448	2	5H	131.64	88	4	1	1	1	1	1	1	0	1	1	0	1	1	0	1	1	1	1	1	1	1	1	1	1	1	1	1	-	0	1	1	1	0	1	1	1	1	1	1	1	1	0	1	1	0
2_0039	2	2H	67.63	88	4	0	1	1	0	0	1	1	0	0	0	0	1	0	1	0	1	1	1	1	1	1	0	1	1	1	1	1	0	1	0	1	0	1	1	1	1	1	1	1	1	0	0	0	1
2_0784	2	6H	80.06	86	4	1	1	1	1	1	1	1	1	1	1	1	0	1	1	0	1	0	1	0	1	1	0	0	0	0	0	0	1	0	1	1	1	1	0	0	0	1	0	1	0	1	1	0	1
2_0292	2	6H	115.31	86	12	1	1	0	1	1	1	0	1	1	0	1	1	1	1	1	1	1	1	0	0	1	1	1	1	0	1	0	0	1	1	1	0	1	1	1	1	1	1	1	1	1	1	0	0
1_0115	2	7H	81.78	88	0	1	1	1	0	0	1	0	1	0	1	1	1	1	1	1	1	1	1	1	0	0	0	1	1	1	1	1	1	1	1	1	0	0	1	1	1	1	1	1	1	0	0	1	0
1_0480	2	4H	58.2	88	0	1	1	0	1	1	1	1	1	1	0	1	1	1	1	1	1	1	1	1	1	1	1	1	1	1	1	1	1	1	1	1	0	1	1	1	1	1	1	1	1	0	1	1	0
1_0614	2	4H	111.81	86	0	1	1	1	0	1	0	1	0	1	1	1	1	1	1	1	0	1	1	0	1	0	1	0	0	0	1	0	1	0	0	1	1	1	0	0	0	0	0	0	0	1	1	0	1
1_1246	2	6H	93.44	86	0	1	1	1	1	1	0	1	0	0	1	0	1	0	1	0	0	1	1	0	1	0	0	0	0	1	1	0	1	1	0	1	0	1	1	1	1	1	0	0	0	1	0	0	0
1_1346	2	2H	114.34	87	0	1	1	1	1	1	0	0	1	1	1	1	0	1	1	1	1	1	1	1	1	0	1	1	0	0	0	1	1	1	1	1	1	0	0	1	0	1	1	1	1	1	1	1	1
1_1436	2	3H	163.49	88	0	0	0	1	1	1	1	1	0	0	0	0	1	0	0	0	1	0	1	1	1	1	0	1	1	1	1	1	1	1	0	0	0	1	1	1	1	1	1	1	1	1	0	1	1
1_0008	2	3H	67.86	86	1	1	1	1	1	1	1	1	0	0	0	0	1	1	1	1	1	1	1	0	1	0	0	1	0	1	0	1	0	1	0	0	0	0	0	1	1	0	1	1	1	1	1	1	1
2_0080	2	2H	107.04	86	1	1	1	1	0	1	0	1	1	1	1	1	0	1	1	1	1	0	1	0	1	0	1	0	1	0	0	0	0	0	1	0	1	1	1	0	1	0	0	0	0	1	1	1	1
2_0488	2	6H	84.47	90	1	1	0	1	1	1	0	1	1	1	0	1	1	0	0	1	0	1	0	1	0	0	1	1	1	1	1	1	1	1	1	1	1	0	1	1	1	0	1	1	1	0	0	1	1
2_0833	2	2H	82.44	88	1	0	1	0	1	0	1	0	0	1	0	0	1	0	1	1	1	1	0	0	0	1	1	1	1	1	1	1	1	1	1	1	0	1	1	1	1	1	1	1	1	0	1	0	0
1_0461	2	6H	52.19	90	2	0	0	1	1	0	1	1	0	0	1	0	0	1	0	0	1	1	0	0	0	1	1	1	1	1	1	0	0	1	0	1	0	0	1	1	1	1	1	1	1	0	1	0	1
1_1172	2	3H	134.71	86	2	1	1	1	1	1	1	1	1	0	1	-	1	1	1	1	0	1	1	1	0	1	0	0	1	0	0	0	0	0	1	1	1	1	1	0	1	1	0	1	0	1	1	1	1
2_0605	2	3H	171.65	86	2	1	1	1	1	1	0	1	1	1	1	1	1	0	1	1	0	1	0	0	0	0	1	0	1	0	1	1	1	0	1	1	1	1	0	0	0	0	1	1	0	1	0	1	1
1_1048	2	5H	24.76	86	3	0	1	1	0	1	0	1	1	1	1	1	0	0	1	1	0	0	0	0	1	0	1	1	0	1	1	1	0	0	1	1	1	1	0	0	0	0	0	1	0	1	1	1	1
2_1104	2	7H	134.1	88	3	1	1	1	1	1	1	1	1	1	1	-	0	1	1	1	0	0	1	1	1	1	1	1	0	1	0	1	1	1	1	1	1	1	0	0	1	0	1	0	1	0	1	0	0
1_0841	2	7H	9.73	88	4	0	-	1	1	0	1	0	1	0	1	0	0	0	-	0	1	1	0	1	0	1	1	0	1	1	1	1	1	1	1	1	1	0	1	0	0	1	0	0	1	0	1	1	0
1_1236	2	2H	127.74	91	4	0	0	1	0	0	0	1	1	1	1	1	1	0	0	1	1	1	0	1	0	1	1	1	1	1	0	1	1	1	1	1	1	0	1	1	1	1	1	1	1	0	0	0	0
2_0354	2	7H	125.16	88	4	1	1	-	1	1	0	1	1	1	1	-	0	1	1	1	0	0	1	1	1	0	1	1	0	1	1	1	1	1	1	0	1	1	0	1	1	0	0	0	1	0	1	1	1
1_0303	2	7H	89.78	88	0	1	1	1	0	0	1	1	1	1	1	1	0	1	1	1	0	0	0	1	1	0	1	1	0	1	1	0	1	1	1	0	1	1	0	1	1	1	1	0	1	1	1	1	1
1_1141	2	3H	137.74	90	0	1	0	1	1	1	0	1	0	0	1	0	0	1	0	1	1	1	1	1	0	0	0	1	0	1	1	1	1	1	0	1	0	0	1	1	1	0	1	0	1	1	0	1	0
2_0976	2	3H	13.13	91	0	0	0	1	0	0	1	1	0	1	1	1	1	0	0	0	1	1	1	1	0	1	1	1	1	0	1	1	1	1	0	0	1	1	1	1	1	1	1	1	1	0	0	1	0
1_0143	2	7H	91.12	88	1	1	1	1	0	1	1	1	1	1	0	1	0	1	1	1	0	0	1	1	1	0	1	1	0	1	1	0	1	1	1	0	0	1	0	1	1	1	1	0	1	1	1	1	1
1_0744	2	1H	23.62	89	1	0	1	1	0	1	1	0	1	1	1	1	0	1	1	1	0	1	0	1	0	1	1	1	1	1	1	0	1	1	1	0	1	1	1	1	1	1	1	0	1	0	1	1	0
2_0303	2	7H	0	87	1	0	1	0	0	0	1	1	1	1	1	1	0	0	1	0	1	0	1	1	1	1	1	1	0	1	1	0	0	1	1	1	1	0	0	1	1	1	1	1	1	1	0	1	1
2_0521	2	3H	86.03	89	1	1	0	0	1	1	1	0	1	1	0	1	1	1	0	1	1	1	1	1	1	1	1	1	1	1	1	1	1	1	1	1	0	1	1	1	1	1	1	1	1	1	0	1	0
2_0792	2	1H	92.43	89	1	1	0	1	1	1	1	1	1	1	1	0	1	1	0	0	1	1	0	1	0	1	0	1	1	1	1	0	0	1	1	1	0	0	1	1	1	1	1	1	1	1	0	1	0
1_0681	2	3H	172.82	87	2	1	1	1	1	1	0	1	1	1	1	-	1	1	1	1	0	1	1	1	0	0	1	0	1	0	1	0	1	0	1	1	1	1	0	0	0	0	0	1	0	1	1	1	1
1_1506	2	5H	47.68	87	2	1	1	1	1	1	0	1	0	0	1	1	0	1	1	0	0	0	1	0	1	0	0	0	0	0	1	1	1	0	0	1	0	1	1	1	0	0	0	0	0	1	1	1	1
1_0454	2	7H	139.9	90	6	1	0	1	1	1	0	0	1	1	1	1	1	1	0	1	1	1	0	0	1	0	1	0	1	0	1	0	0	0	1	1	1	1	1	1	0	1	0	1	0	1	0	1	1
1_0031	2	4H	30.37	89	7	1	0	0	0	1	1	0	0	1	0	1	1	1	0	1	1	0	1	1	0	1	1	1	0	1	1	1	1	1	1	1	1	0	1	1	1	1	1	1	1	1	0	1	0
1_0335	2	3H	77.37	89	0	1	1	1	0	1	1	1	1	1	1	1	0	1	1	1	0	0	1	0	0	1	1	1	0	1	0	1	1	1	1	0	1	1	1	1	1	1	0	0	0	1	0	1	1
1_0791	2	2H	164.35	88	0	1	1	1	1	1	0	0	0	0	0	0	1	1	1	0	0	1	1	1	0	1	0	0	1	1	0	1	0	1	0	1	0	1	1	1	1	1	1	1	1	1	1	0	0
2_1339	2	6H	65.29	88	0	1	1	1	1	1	1	1	1	1	0	1	1	0	1	1	1	0	1	1	1	1	1	0	1	1	1	0	0	1	1	1	1	0	1	1	1	1	0	0	0	1	1	1	1
1_0011	2	3H	67.86	88	1	1	1	1	1	1	0	0	1	1	1	1	1	1	1	1	1	1	1	1	1	1	1	1	1	1	1	1	0	1	1	1	1	0	0	1	1	1	1	1	1	1	0	1	0
1_0346	2	7H	55.64	90	1	1	0	0	0	1	0	1	0	0	1	0	0	1	0	0	1	1	1	1	1	0	0	1	1	1	1	1	1	1	0	1	0	1	1	1	1	1	1	1	1	1	1	1	0
1_0748	2	6H	133.9	93	1	0	0	1	1	0	1	1	1	1	1	1	1	0	0	1	1	1	0	0	0	0	1	1	1	1	1	1	0	1	1	0	1	0	1	1	1	1	0	1	1	0	1	1	1
1_0902	2	5H	155.45	93	1	0	0	1	1	1	0	1	1	1	0	1	1	0	0	1	0	1	0	1	1	0	1	1	1	1	1	1	0	1	1	1	1	1	0	1	1	0	1	0	1	0	1	1	1
1_0924	2	7H	80.64	92	1	1	0	0	0	0	1	0	0	1	0	0	1	1	0	0	1	1	1	1	0	1	1	1	1	1	1	1	1	1	0	1	0	0	1	1	1	1	1	1	1	0	0	1	1
2_0355	2	6H	120.69	88	1	1	1	0	1	1	0	1	1	0	1	1	1	0	1	0	1	1	0	1	1	1	0	1	0	1	1	1	0	1	1	0	1	1	1	1	0	0	0	1	1	1	1	1	1
2_0461	2	5H	42.41	91	1	1	0	1	0	1	1	1	1	1	0	1	1	1	0	1	1	1	1	1	1	1	1	1	1	1	0	0	0	1	1	1	1	0	1	0	1	1	1	1	1	1	1	1	1
2_0495	2	7H	18.73	92	1	0	0	1	1	0	1	1	1	1	1	1	1	0	0	1	1	0	0	1	0	1	1	1	1	0	0	1	1	1	1	0	1	0	0	1	1	1	1	1	1	0	0	1	1
2_0939	2	4H	51.53	90	1	0	0	1	0	1	0	1	1	1	1	-	1	0	0	1	0	1	1	1	0	1	1	1	1	1	1	1	1	1	1	0	1	0	0	1	0	1	1	1	1	1	1	1	1
1_0705	2	5H	125.09	91	2	1	1	1	1	1	1	1	1	1	1	1	0	0	1	1	1	0	0	1	1	1	1	0	1	0	0	0	0	0	1	1	1	1	0	0	1	1	1	1	1	0	1	1	1
1_1223	2	1H	1.24	92	2	0	0	1	0	0	1	0	1	1	1	1	0	0	0	1	0	1	0	0	1	1	1	1	1	1	1	1	0	1	1	0	1	1	1	1	1	1	1	1	1	0	1	1	0
1_1464	2	5H	158.28	88	2	1	1	1	1	1	1	1	1	1	1	1	1	1	1	1	1	0	1	1	1	1	1	0	0	0	0	1	1	0	1	1	0	1	1	0	1	1	1	1	1	1	1	1	1
2_0570	2	7H	112.35	92	2	0	0	0	1	1	0	0	0	1	0	1	1	1	0	1	1	1	1	1	1	1	1	0	1	0	1	1	1	0	0	1	0	0	1	0	0	1	0	1	0	0	0	1	1
2_1122	2	4H	35.24	88	2	1	1	1	1	1	0	1	1	1	1	1	0	1	1	1	0	1	1	0	1	1	1	0	1	0	0	1	1	0	1	0	1	1	1	0	0	0	1	1	0	1	1	0	1
2_1431	2	1H	62.6	90	2	0	1	1	0	1	1	0	0	0	0	0	1	1	1	0	1	1	0	1	1	1	0	1	1	1	1	1	0	1	0	1	1	1	1	1	1	1	1	1	1	0	1	1	0
2_0725	2	6H	118.15	89	3	1	1	1	1	1	1	1	1	1	1	1	0	1	1	1	0	0	1	0	1	1	1	1	1	1	0	1	1	1	1	0	1	1	0	1	1	1	1	0	0	1	1	0	1
1_0283	2	3H	180.12	89	7	1	1	-	1	1	1	1	1	1	1	1	0	1	1	1	1	0	0	0	1	1	1	1	0	1	1	1	1	1	1	0	1	0	1	1	1	1	1	0	1	1	1	1	1
2_0558	2	6H	122.14	88	8	1	1	-	1	1	1	1	1	0	1	1	1	1	1	0	1	1	0	1	1	1	0	1	0	0	1	0	1	1	1	1	1	1	1	1	0	0	0	1	1	1	0	1	1
1_0363	2	5H	147.49	91	0	0	1	1	1	0	0	0	1	1	1	1	1	0	1	1	0	1	0	1	0	0	1	1	1	1	1	1	0	1	1	1	1	0	1	1	1	0	1	1	0	0	0	1	0
1_0773	2	7H	81.78	91	0	0	1	1	0	0	1	0	1	1	1	1	1	0	1	1	1	1	1	1	0	0	1	1	1	1	1	1	1	1	1	1	1	0	1	1	1	1	1	1	1	0	0	1	0
1_0842	2	3H	139	89	0	1	1	0	1	1	1	1	1	1	0	1	1	1	1	1	1	1	1	1	1	1	1	1	1	1	1	1	1	1	1	1	0	1	1	1	1	1	1	1	1	1	1	1	0
1_1015	2	2H	60.89	90	0	1	1	1	1	1	0	1	1	1	1	1	1	1	1	1	1	1	1	1	1	1	1	0	1	0	0	1	1	0	1	1	1	0	0	0	1	0	1	1	0	1	1	0	1
2_1325	2	5H	123.12	89	0	1	1	1	1	1	1	0	0	0	0	0	1	1	1	0	0	0	1	1	1	1	0	1	1	1	0	1	1	1	0	1	0	1	1	1	1	1	1	1	1	1	1	0	0
1_0490	2	4H	12.34	89	1	1	1	0	1	1	1	0	0	0	1	0	1	1	1	0	1	1	1	1	1	1	0	1	1	1	1	1	1	1	0	1	0	1	1	1	0	1	1	1	1	1	1	0	0
2_0778	2	3H	87.8	92	1	0	1	1	1	0	1	1	1	1	1	1	1	0	1	1	0	1	0	1	1	1	1	0	1	0	1	1	0	0	1	1	1	1	0	0	0	1	1	0	1	0	1	1	0
1_0431	2	7H	67.02	90	2	0	1	1	1	0	1	1	0	0	1	-	0	0	1	0	1	1	0	1	1	1	0	1	1	1	1	0	1	1	0	1	0	1	1	1	1	1	1	1	1	1	1	1	0
1_0632	2	2H	73.35	91	3	0	1	0	0	0	1	0	0	1	1	0	1	0	1	1	1	1	1	1	0	1	1	1	1	1	1	1	0	1	0	1	1	1	1	1	1	1	1	1	1	0	1	0	0
2_0117	2	7H	156.13	89	3	1	1	0	1	1	1	0	0	0	1	1	1	1	1	1	1	1	1	1	1	1	0	1	1	1	0	1	1	1	0	1	0	1	1	0	1	1	1	1	1	1	1	1	1
2_0667	2	2H	83.7	90	3	0	1	0	1	0	0	1	0	0	1	0	1	0	1	1	1	1	0	1	1	1	0	1	1	1	1	0	0	1	1	1	0	1	1	1	1	1	1	1	1	1	1	1	1
2_0375	2	5H	139	92	4	0	1	0	0	0	1	1	1	1	1	1	0	0	1	1	1	1	0	1	1	1	1	1	1	1	1	-	0	1	1	0	1	1	1	1	1	1	1	0	0	0	1	1	1
1_0446	2	2H	140.69	90	7	1	1	1	1	1	0	1	1	0	1	0	1	0	1	0	0	1	0	1	1	1	0	1	0	1	1	1	1	1	1	0	1	0	0	0	1	0	1	1	1	1	0	1	1
1_0024	2	5H	96.12	90	0	1	1	1	0	1	0	0	1	1	1	1	1	1	1	1	1	1	1	0	0	1	1	0	1	0	1	1	1	0	1	1	1	0	1	0	1	0	1	1	0	1	0	0	1
1_0220	2	6H	88.88	93	0	0	0	1	0	0	1	1	1	1	1	1	1	1	0	1	1	1	0	0	0	1	1	1	0	0	0	1	1	0	1	1	1	0	0	0	0	1	1	1	1	1	0	1	1
1_0648	2	2H	42.78	90	0	1	1	1	1	1	0	1	1	1	1	0	1	1	1	1	1	0	1	1	1	0	1	0	1	1	0	0	0	0	1	1	0	1	0	0	1	1	1	1	1	1	1	1	1
1_0090	2	4H	86.01	90	1	1	1	1	1	0	1	1	0	1	1	0	1	1	1	1	1	1	1	1	0	1	1	1	1	1	1	1	1	1	1	1	1	0	1	1	1	1	1	1	1	1	0	1	1
1_0243	2	2H	67.08	91	1	1	1	1	1	1	1	1	0	0	1	0	1	1	1	0	1	1	1	1	1	1	0	1	1	1	1	0	1	1	0	1	0	0	1	1	1	1	0	1	1	1	1	1	1
1_0747	2	3H	104.15	90	1	1	1	0	1	1	1	1	1	1	0	1	1	1	1	1	1	1	1	1	0	1	1	1	1	1	1	1	1	1	1	1	1	0	1	1	1	1	1	1	0	1	0	0	1
1_0710	2	3H	39.57	90	2	1	1	0	0	1	0	1	1	1	1	1	0	1	1	1	0	0	1	1	1	1	1	1	1	0	0	1	1	0	1	1	1	1	1	1	1	0	0	0	0	1	1	1	1
2_0347	2	5H	121.67	91	2	1	1	1	1	1	1	0	1	1	1	1	1	1	1	1	1	1	1	1	1	1	1	0	0	0	1	1	0	0	1	1	1	1	0	0	0	1	1	1	1	1	1	1	1
2_0676	2	5H	141.88	92	2	0	1	1	1	0	1	0	1	1	1	1	0	0	1	1	1	1	0	1	0	1	1	1	1	1	1	0	1	1	1	0	1	0	1	1	1	1	1	0	0	0	1	1	0
2_1056	2	4H	2.6	90	3	1	1	1	0	1	1	1	1	1	1	1	1	1	1	1	0	0	1	0	1	1	1	0	0	0	0	1	0	0	1	1	1	1	0	0	1	0	1	0	0	1	1	1	1
1_1470	2	4H	111.13	90	10	1	1	1	0	1	0	1	1	1	1	1	1	1	1	1	0	1	1	-	1	0	1	0	1	1	1	0	1	0	1	1	1	1	1	0	0	0	0	0	0	1	1	-	-
1_0379	2	4H	58.2	93	0	1	1	0	1	0	1	1	1	1	0	1	1	1	1	1	1	1	0	1	1	1	1	1	1	1	1	1	1	1	1	1	1	1	1	1	1	1	1	1	1	0	0	1	0
2_0740	2	4H	82.81	92	0	1	1	1	1	0	0	1	1	1	1	1	1	1	1	1	0	1	1	1	1	0	1	0	1	1	0	1	0	0	1	1	1	1	1	0	0	0	0	1	0	1	1	1	1
1_1326	2	1H	48.99	96	1	0	0	1	1	1	1	1	1	1	1	0	1	1	0	0	0	1	0	1	0	1	1	1	1	1	1	1	1	1	1	1	1	0	1	1	1	1	1	0	1	0	0	1	0
2_0162	2	7H	26.14	94	1	1	0	1	0	1	0	1	1	0	1	0	1	1	0	0	1	1	1	1	0	0	1	1	0	1	1	0	0	1	1	1	1	1	1	1	1	1	1	0	1	1	0	1	1
1_1406	2	6H	6.54	91	2	1	1	1	1	1	1	1	1	1	1	1	1	1	1	1	1	0	1	1	1	1	1	1	0	1	0	0	1	1	1	1	1	0	0	1	0	0	1	0	1	1	0	1	1
2_0987	2	5H	38.78	93	2	0	1	0	1	0	1	0	1	1	0	1	1	0	1	1	1	1	0	1	0	1	1	1	1	1	0	1	1	1	1	0	1	0	1	1	1	1	1	1	1	0	0	1	0
1_1066	2	4H	134.55	92	3	1	1	0	1	1	1	1	0	1	1	0	1	1	1	1	1	1	1	1	1	1	0	1	0	0	1	0	1	1	1	1	1	0	1	1	1	1	1	1	1	1	0	1	0
2_1203	2	5H	121.67	95	4	0	-	0	0	0	0	1	1	1	1	1	0	0	0	1	1	1	0	1	1	0	1	1	1	1	1	0	0	1	1	1	1	0	1	1	1	1	0	1	1	0	0	1	1
2_0783	2	6H	100.68	91	6	0	1	1	1	1	1	1	1	0	1	1	0	1	1	1	1	0	1	1	0	1	0	1	1	1	1	1	1	1	1	0	1	0	0	1	1	1	1	1	1	1	0	1	1
2_1395	2	7H	0	94	6	-	0	1	1	1	1	-	1	1	1	1	1	-	0	0	1	1	0	0	1	0	1	0	1	1	0	1	0	1	1	0	1	1	1	0	0	1	0	0	1	1	1	0	1
2_1052	2	5H	187.2	93	7	1	1	1	1	1	1	0	1	1	1	0	1	1	1	0	1	1	1	0	1	1	1	1	1	1	1	1	1	1	1	1	0	1	1	1	1	0	1	1	1	0	1	0	0
1_0136	2	6H	27.33	96	0	1	0	1	1	0	1	1	1	1	1	1	0	1	0	1	1	0	0	1	1	1	1	1	1	0	1	0	0	1	1	0	1	0	0	1	0	1	1	1	1	0	1	1	1
2_0168	2	3H	124.04	92	0	1	1	0	1	1	1	1	1	1	0	1	1	1	1	1	1	1	1	0	1	1	1	1	1	1	1	1	1	1	1	1	1	1	1	1	0	1	1	1	1	1	1	1	1
2_0639	2	3H	71.26	92	0	1	1	0	1	1	0	1	0	0	0	1	1	1	1	1	1	1	0	1	1	1	0	1	1	1	1	1	1	1	0	1	1	1	1	1	1	1	1	1	1	1	1	1	1
1_0856	2	5H	42.41	92	1	1	1	0	1	1	1	1	1	1	0	1	1	1	1	1	1	1	1	1	1	1	1	1	1	1	1	1	1	1	1	1	1	1	0	1	1	1	1	1	1	1	1	0	1
2_1153	2	2H	43.38	95	1	1	0	1	0	1	1	1	1	1	1	-	1	1	0	1	0	1	1	0	0	1	1	1	1	0	1	1	1	1	1	1	1	0	1	1	1	1	1	0	0	1	0	0	0
2_1401	2	5H	40.14	93	1	1	1	1	0	1	1	1	1	1	1	1	1	1	1	1	1	1	1	1	1	1	1	1	1	1	0	0	0	1	1	0	1	0	1	0	1	1	1	1	1	1	1	1	1
1_0911	2	1H	121.8	96	2	1	0	1	1	1	1	1	0	1	1	1	1	1	0	1	0	0	1	1	1	1	1	1	1	1	1	1	1	1	0	1	1	0	1	1	1	1	1	1	1	0	0	0	1
2_0829	2	5H	160.9	92	2	1	1	1	1	1	1	1	0	0	1	1	1	1	1	0	1	0	1	1	1	1	0	0	0	0	0	1	1	0	0	1	1	1	1	0	1	1	1	1	1	1	1	1	1
1_0017	2	2H	81.31	92	3	1	-	1	1	1	0	1	1	1	1	-	1	1	1	1	0	1	1	1	1	1	1	0	0	1	1	1	1	0	1	0	1	1	1	1	0	0	0	1	0	1	1	1	1
1_0101	2	2H	170.73	92	3	1	1	1	1	1	0	1	1	1	-	-	0	1	1	1	0	0	0	0	1	0	1	1	0	1	1	1	1	1	1	0	1	1	1	1	1	1	1	1	1	1	1	1	1
1_0524	2	5H	82.42	92	7	1	1	1	1	1	1	1	1	0	1	0	0	-	1	0	0	1	1	1	1	0	0	0	0	0	1	1	1	1	1	1	1	1	0	1	1	1	0	0	1	1	1	0	0
2_0876	2	5H	156.27	92	11	1	1	1	1	1	1	1	0	0	1	1	1	1	1	0	1	1	1	1	1	1	0	0	1	0	0	1	1	0	0	1	1	1	1	0	1	1	1	1	1	1	1	1	1
1_0552	2	1H	54.54	95	0	1	1	1	0	1	0	1	1	1	1	0	1	1	1	1	0	1	1	1	1	0	1	1	1	1	0	1	0	1	1	1	1	1	1	1	1	1	0	0	1	0	1	1	1
1_1337	2	3H	67.27	93	0	1	1	1	1	1	1	1	0	0	0	0	1	1	1	0	1	1	1	0	1	0	0	1	0	1	0	1	0	1	0	0	0	0	0	1	1	0	1	1	1	1	1	1	1
1_0177	2	5H	42.41	93	1	1	1	1	1	1	1	1	1	1	0	1	1	1	1	1	1	1	1	1	1	1	1	1	1	1	1	1	1	1	1	1	1	1	0	1	1	1	1	1	1	1	1	0	1
1_0451	2	7H	27.09	95	1	1	0	1	1	1	1	1	1	1	1	0	1	1	0	0	1	1	1	1	0	1	1	0	1	1	0	1	1	0	1	1	0	0	1	0	0	0	0	1	0	1	1	0	1
1_1312	2	6H	59.25	95	1	1	0	1	1	1	0	1	1	1	0	1	1	0	0	1	0	1	1	1	0	0	1	0	1	0	1	1	1	1	1	1	1	0	1	0	1	0	0	0	0	1	0	0	1
2_0232	2	6H	0	95	1	0	1	-	1	0	1	0	1	1	1	1	0	0	1	1	1	1	0	0	1	1	1	1	0	1	1	0	1	1	1	1	1	1	1	1	0	1	1	0	1	0	1	0	1
2_1147	2	3H	67.27	93	1	1	1	1	1	1	1	1	0	0	0	0	1	1	1	0	1	1	1	0	1	0	0	1	0	1	0	1	0	1	0	0	0	0	0	1	1	0	1	1	1	1	1	1	1
1_0580	2	5H	29.9	93	2	1	1	1	0	0	1	1	1	1	0	1	1	0	1	1	1	0	1	0	1	1	1	0	1	1	1	1	1	1	1	1	1	1	0	1	0	0	1	1	0	1	1	1	1
1_0252	2	5H	42.41	94	0	1	1	1	1	1	1	1	1	1	0	1	1	1	1	1	1	1	1	1	1	1	1	1	1	1	1	1	1	1	1	1	1	1	0	1	1	1	1	1	1	1	1	0	1
1_0588	2	4H	97.52	96	0	0	1	1	0	0	1	0	1	1	1	1	0	1	1	1	1	1	0	1	1	1	1	0	1	1	1	1	1	0	1	1	1	1	1	1	1	1	1	0	0	0	0	1	1
2_0808	2	7H	102.97	94	0	1	1	0	0	1	1	1	1	0	0	0	1	1	1	1	1	1	0	1	1	1	0	1	1	1	1	1	1	1	1	1	0	0	1	1	1	1	1	1	1	1	1	1	0
1_0516	2	1H	63.14	97	1	1	0	1	1	1	1	1	1	1	1	1	0	1	0	1	0	1	0	1	1	1	1	1	0	1	0	1	0	1	1	1	1	0	1	1	0	1	0	0	1	1	1	1	1
1_0522	2	1H	101.34	96	1	1	1	1	1	0	0	1	0	0	1	0	0	1	1	0	1	1	1	1	1	1	0	1	1	1	1	1	1	1	0	1	0	1	1	1	1	0	1	1	0	0	1	0	1
1_0751	2	4H	97.05	94	1	1	1	1	1	1	1	1	1	1	1	1	1	1	1	1	1	1	1	1	1	1	1	0	1	1	0	1	1	0	1	0	1	1	0	0	0	1	1	0	0	1	0	1	1
2_0374	2	2H	73.89	96	1	0	1	1	0	0	1	0	0	1	1	0	1	0	1	1	1	1	1	1	1	1	1	1	1	1	1	1	0	1	0	1	1	1	1	1	1	1	1	1	1	0	1	0	0
2_1359	2	4H	20.44	96	1	1	0	1	1	1	1	0	1	1	1	1	1	1	0	1	1	1	1	1	0	0	1	1	1	1	0	1	1	1	1	1	1	0	1	1	0	1	0	1	1	1	0	1	1
2_1480	2	5H	78.19	96	1	0	1	1	1	1	1	1	1	1	1	1	1	1	1	1	1	0	1	1	0	1	1	1	1	1	0	1	1	1	1	0	1	1	1	0	1	1	1	0	1	0	1	0	1
1_1384	2	2H	69.79	95	2	1	1	0	1	1	1	1	0	0	0	0	1	1	1	0	1	1	0	1	0	1	0	1	1	1	1	1	1	1	0	1	0	1	1	1	1	1	1	1	1	1	1	0	1
2_0700	2	5H	42.41	97	3	1	0	1	0	1	1	1	1	1	1	1	1	-	0	1	1	1	1	1	1	1	1	1	1	1	0	0	0	1	1	1	1	0	1	0	1	1	1	1	1	1	1	1	1
1_0617	2	1H	59.29	95	0	0	1	0	1	1	1	1	1	1	1	1	1	1	1	1	1	1	0	1	0	1	1	1	1	1	1	1	0	1	1	1	1	0	1	1	1	1	0	1	1	1	1	1	1
1_1198	2	5H	40.14	96	0	1	1	1	0	1	1	1	1	1	1	1	1	1	1	1	1	1	1	1	1	1	1	1	1	1	0	0	0	1	1	0	1	0	1	0	1	1	1	1	1	1	1	1	1
2_0694	2	3H	84.98	97	0	1	0	1	1	1	1	1	1	1	0	1	0	1	0	1	1	0	1	0	1	1	1	1	0	1	0	1	1	1	1	0	0	1	1	1	1	1	0	1	0	1	1	1	1
1_0946	2	4H	59.06	96	1	1	1	1	0	1	1	1	1	1	1	1	0	1	1	1	1	1	0	1	1	1	1	1	0	1	1	1	1	1	1	1	1	0	0	0	1	1	1	1	1	1	0	1	1
1_1364	2	5H	184.99	97	1	1	0	1	1	1	1	1	0	1	0	1	1	1	0	1	1	1	1	1	1	1	1	1	1	1	1	1	1	1	0	1	1	1	1	1	1	1	1	1	1	1	0	1	0
2_0527	2	3H	142.17	97	1	0	1	1	1	0	1	0	1	1	0	1	1	0	1	1	1	1	0	0	0	1	1	1	1	1	1	0	0	1	1	1	1	1	1	1	1	0	1	1	1	0	1	1	0
2_0841	2	5H	41.45	98	1	1	0	1	0	1	1	1	1	1	1	1	1	1	0	1	1	1	1	1	1	1	1	1	1	1	0	0	0	1	1	1	1	0	1	0	1	1	1	1	1	1	1	1	1
1_0825	2	3H	39.92	95	2	1	1	1	0	1	0	1	1	1	1	1	0	1	1	1	0	0	1	1	1	1	1	1	1	1	0	1	1	1	1	1	1	1	1	1	1	0	0	0	1	1	1	1	1
2_0180	2	4H	44.99	97	3	0	1	1	1	0	1	1	0	0	1	0	1	0	1	0	1	1	1	1	1	0	0	1	0	1	1	1	1	1	0	1	0	1	1	1	1	1	0	1	1	0	1	1	0
2_0652	2	7H	111.15	97	6	1	0	1	1	1	0	1	1	1	1	1	1	1	0	1	1	1	1	1	1	1	1	1	1	1	0	1	0	1	1	1	1	1	1	1	1	1	1	1	1	1	1	1	1
1_0167	2	5H	71.93	98	0	1	0	0	1	1	1	1	1	1	0	1	1	1	0	1	1	1	1	1	1	1	1	1	1	1	1	1	1	1	1	1	1	1	1	1	1	1	1	1	1	1	1	1	0
1_0194	2	2H	67.08	97	0	1	1	1	1	1	1	1	0	0	1	0	1	1	1	0	1	1	1	1	1	1	0	1	1	1	1	0	1	1	0	1	0	0	1	1	1	1	0	1	1	1	1	1	1
2_0886	2	6H	1.64	96	0	1	1	1	1	1	1	1	1	1	1	1	1	1	1	1	0	0	1	1	1	1	1	1	0	1	0	0	1	1	1	1	1	0	1	0	1	0	1	0	1	1	0	1	1
2_1350	2	5H	42.41	99	0	1	0	1	0	1	1	1	1	1	1	1	1	1	0	1	1	1	1	1	1	1	1	1	1	1	0	0	0	1	1	1	1	0	1	0	1	1	1	1	1	1	1	1	1
1_0127	2	5H	68.21	98	1	1	0	1	1	1	1	0	1	1	0	1	1	1	0	1	1	1	1	1	0	1	1	1	1	1	1	0	1	1	1	1	0	0	1	1	1	1	0	1	1	1	0	1	1
1_0956	2	7H	27.69	97	1	1	1	1	1	1	1	1	1	1	1	-	0	1	1	1	0	0	1	0	1	1	1	1	1	0	1	1	1	1	1	0	1	0	0	1	1	1	1	1	1	1	0	1	1
2_0493	2	6H	1.03	96	1	1	1	1	1	1	1	1	1	1	1	1	1	1	1	1	0	0	1	1	1	1	1	1	0	1	0	0	1	1	1	1	1	0	1	0	1	0	1	0	1	1	0	1	1
2_0594	2	1H	139.6	98	1	1	1	1	1	0	1	0	0	0	1	1	1	1	1	0	1	1	1	1	0	1	0	1	1	0	0	1	1	1	0	1	1	0	1	1	1	1	0	1	1	0	1	1	1
2_1370	2	2H	143.18	98	1	0	1	1	0	0	1	1	1	1	1	1	0	1	1	1	1	0	1	0	1	1	1	0	1	1	1	0	1	0	1	1	1	1	1	1	0	0	0	1	1	0	1	0	1
1_1343	2	7H	96.18	97	2	1	1	1	1	1	1	1	1	1	1	-	0	1	1	1	0	0	1	1	1	0	1	1	0	1	1	0	1	1	1	0	1	1	0	1	1	0	1	0	1	1	1	1	1
2_0402	2	5H	188.7	96	2	0	1	1	0	0	0	1	0	0	1	0	1	0	1	0	1	1	1	1	1	1	0	1	1	1	1	1	1	1	0	1	0	1	1	1	1	0	1	1	1	1	1	1	0
2_0531	2	6H	111.08	96	2	1	1	1	1	1	1	0	1	1	1	1	0	1	1	1	1	0	1	1	1	1	1	1	1	1	1	1	1	1	1	0	0	1	0	1	0	1	0	1	1	1	1	1	0
2_0653	2	5H	121.67	100	2	0	0	1	0	0	0	1	1	1	1	1	0	0	0	1	1	1	0	1	1	0	1	1	1	1	1	0	0	1	1	1	1	0	1	1	1	1	0	1	1	0	0	1	1
2_1024	2	5H	155.66	100	2	0	0	1	0	1	0	1	1	1	0	1	1	0	0	1	0	1	0	1	1	0	1	1	1	1	1	1	1	1	1	1	1	1	0	1	1	0	1	0	1	0	1	1	1
2_1071	2	4H	54.94	96	2	1	1	0	0	1	1	1	1	1	1	1	0	1	1	1	1	1	0	1	0	1	1	1	1	1	1	1	1	1	1	1	1	0	0	0	1	1	1	1	1	1	0	1	1
1_0550	2	7H	142.46	97	8	1	1	1	0	1	0	1	1	1	1	-	0	1	1	1	1	1	1	0	1	0	1	1	1	1	1	0	1	0	1	1	1	1	1	0	1	0	1	1	1	1	1	-	1
1_0955	2	5H	38.78	98	0	1	1	1	0	1	1	1	1	1	0	1	1	1	1	1	1	1	1	1	1	1	1	1	1	1	1	0	0	1	1	1	1	1	0	0	1	1	1	1	1	1	1	1	1
2_1239	2	5H	60.21	98	0	1	1	1	1	1	1	1	0	0	1	0	1	1	1	0	1	1	1	0	0	1	0	1	1	1	0	0	0	1	0	1	0	1	1	1	1	1	0	1	1	1	1	0	1
2_1509	2	6H	64.65	98	0	1	1	0	0	0	0	0	0	1	0	0	0	0	1	1	0	1	0	0	1	0	1	1	1	1	1	1	1	1	0	1	0	1	1	1	1	0	1	1	1	1	1	1	0
1_0261	2	4H	53.94	97	1	1	1	1	1	1	0	1	0	0	1	0	1	1	1	0	0	1	1	1	1	1	0	1	0	0	1	1	1	1	0	0	0	1	1	1	0	1	1	1	1	1	1	1	1
1_0387	2	4H	130.81	97	1	1	1	1	1	1	1	1	1	1	1	1	1	1	1	1	1	1	0	1	1	1	1	0	0	1	0	1	1	0	1	0	1	1	1	1	0	1	1	1	1	1	0	1	1
1_0753	2	3H	123.37	97	1	1	1	1	1	1	1	1	1	1	1	1	1	1	1	1	1	1	1	0	0	1	1	0	1	0	1	1	0	0	1	0	1	1	1	0	0	1	1	1	0	1	1	1	1
1_1071	2	5H	136.94	102	1	0	0	1	1	0	1	1	1	1	1	1	0	0	0	1	1	1	0	1	0	1	1	1	1	1	1	1	0	1	1	1	1	1	1	1	1	1	1	1	1	0	0	1	1
2_0697	2	5H	41.87	100	1	1	0	1	0	1	1	1	1	1	1	1	1	1	0	1	1	1	1	1	1	1	1	1	1	1	0	0	0	1	1	1	1	1	1	0	1	1	1	1	1	1	1	1	1
2_0266	2	6H	65.29	97	2	1	1	1	1	1	1	1	1	1	0	1	1	0	1	1	1	0	1	1	1	1	1	0	1	1	1	0	0	1	1	1	1	0	1	1	1	1	0	0	0	1	1	1	1
2_0411	2	4H	30.37	98	2	1	1	-	0	1	0	1	1	1	1	1	1	1	1	1	0	0	1	1	1	1	1	1	1	1	1	0	1	1	1	1	1	1	0	1	0	1	1	0	1	1	1	1	1
2_1267	2	3H	174.45	99	2	1	1	1	1	1	1	1	1	1	1	1	1	1	1	1	1	1	0	1	0	1	1	1	1	1	0	0	0	1	1	1	1	0	0	1	0	0	0	1	1	0	0	1	1
1_1153	2	6H	59.91	97	3	1	1	0	1	1	1	0	1	0	0	1	1	0	1	1	1	1	1	1	1	1	1	1	1	1	1	1	1	1	1	1	1	0	1	1	1	1	1	1	1	1	1	0	0
2_1079	2	7H	84.3	101	3	1	0	0	0	0	1	1	1	0	1	1	1	1	0	1	1	1	1	1	1	1	0	1	1	1	1	1	1	1	1	1	1	1	1	1	1	1	1	1	1	0	1	1	1
2_1289	2	5H	136.94	100	4	0	1	1	0	0	1	1	1	1	0	1	0	0	1	1	1	1	0	1	1	1	1	1	1	1	1	1	0	1	1	1	0	1	1	1	1	1	1	1	1	0	1	1	1
1_0782	2	1H	135.62	101	0	0	0	1	1	0	0	1	1	1	1	1	1	0	0	0	1	1	1	0	0	1	1	0	1	1	1	0	0	0	0	1	0	1	1	0	1	1	1	0	0	1	1	1	1
1_1481	2	1H	128.04	98	0	1	1	1	0	1	1	0	0	1	1	0	0	1	1	0	1	1	1	0	1	0	1	0	0	1	1	1	1	0	1	1	0	1	1	0	0	0	1	1	0	1	1	1	0
2_0138	2	1H	140.69	101	0	1	0	0	1	1	0	1	1	1	0	1	1	1	0	1	0	1	1	1	1	1	1	0	1	1	1	0	0	0	1	1	1	1	1	0	1	0	1	1	0	1	1	1	1
2_0307	2	7H	6.79	98	0	1	1	1	1	1	1	1	1	0	1	1	1	1	1	1	1	1	1	1	0	0	0	0	1	0	0	1	1	0	1	1	1	0	1	1	0	0	0	0	0	1	0	0	1
2_1145	2	3H	42.96	101	0	0	0	1	0	1	0	1	1	1	1	1	1	1	0	1	1	1	0	1	0	0	1	0	1	1	1	1	0	0	1	1	1	0	1	0	0	1	1	1	1	1	0	1	1
2_0612	2	3H	139.66	98	1	1	1	1	1	1	1	1	1	1	1	1	1	1	1	1	0	1	1	1	1	1	1	0	1	1	0	1	1	0	1	1	1	1	1	0	1	1	0	1	0	1	1	1	1
2_0680	2	4H	28.75	100	1	0	0	1	1	1	1	0	1	1	0	1	1	0	0	1	1	1	0	1	0	1	1	1	1	1	1	1	1	1	1	1	1	0	1	1	1	1	1	1	1	1	0	1	0
2_1455	2	6H	130.38	102	1	0	0	1	1	0	0	1	1	0	1	1	1	0	0	0	1	1	1	1	1	1	0	0	1	1	1	1	1	1	1	1	1	1	1	0	1	1	1	1	0	0	1	0	1
2_1513	2	3H	119.53	99	1	1	1	1	0	1	1	1	1	1	1	-	1	1	1	1	0	1	1	1	1	0	1	1	0	1	0	1	0	1	1	1	1	1	1	1	1	1	1	0	1	1	1	1	1
1_0646	2	3H	167.33	100	2	1	0	1	1	1	1	1	0	1	0	1	1	1	0	1	1	1	1	1	1	1	1	0	0	1	0	1	1	0	1	1	1	1	1	0	1	1	0	0	0	1	1	0	1
2_1256	2	6H	80.86	100	2	0	1	1	0	0	0	1	1	1	1	1	1	1	1	1	0	1	0	1	1	0	1	1	1	1	1	1	0	1	1	1	1	0	1	1	1	0	1	0	1	0	0	1	0
2_0562	2	2H	10.86	99	3	1	1	1	1	1	1	1	1	0	1	0	1	1	1	0	1	0	1	0	1	0	1	1	1	0	0	1	0	0	1	1	0	1	1	0	1	0	1	1	0	1	-	0	1
2_0722	2	7H	13.7	102	3	0	0	1	1	0	1	1	1	1	1	1	1	0	0	1	1	1	0	0	0	1	1	1	1	1	1	1	1	1	1	1	1	0	1	1	1	1	1	1	1	0	1	1	1
2_0882	2	6H	3.46	98	3	1	1	-	1	1	1	1	1	1	1	1	1	1	1	1	1	1	1	1	0	1	1	1	1	1	1	1	1	1	1	0	1	1	1	1	0	0	1	1	1	1	0	0	1
2_0629	2	5H	114.82	101	4	1	1	1	1	1	1	1	1	1	1	1	1	1	1	1	1	1	0	1	1	1	1	1	1	1	1	0	1	1	1	1	1	1	1	1	1	1	1	1	1	0	1	1	1
2_1362	2	3H	180.12	99	8	1	1	-	1	1	1	1	1	1	-	1	0	1	1	1	1	0	1	0	1	1	1	1	0	1	1	1	1	1	1	0	1	0	1	1	1	1	1	0	1	1	1	1	1
1_0294	2	1H	40.4	99	0	1	1	1	1	1	0	1	0	0	0	0	1	1	1	1	1	1	1	1	1	0	1	1	1	1	1	1	1	1	0	1	1	1	1	1	1	1	0	1	1	1	1	0	1
1_0829	2	4H	83.75	100	0	1	1	1	1	1	0	0	1	1	1	1	1	1	1	1	0	1	1	1	1	0	1	0	1	1	0	1	0	0	1	1	1	1	1	0	1	0	0	1	0	1	1	0	1
2_0340	2	2H	98.74	103	1	0	0	0	1	0	1	0	1	1	0	1	1	0	0	0	1	1	1	1	0	1	0	1	1	1	1	1	1	1	1	1	1	0	1	1	1	1	1	1	1	0	0	1	0
2_1340	2	2H	116.5	99	1	1	1	1	1	1	0	1	1	1	1	-	1	1	1	1	0	1	1	1	1	1	1	0	1	1	1	1	1	0	1	0	1	1	1	1	1	0	0	0	0	1	1	1	1
2_0560	2	5H	156.27	99	2	1	1	0	1	1	1	1	0	0	1	1	1	1	1	0	1	1	1	1	1	1	0	0	1	0	0	1	1	0	0	1	1	1	1	0	1	1	1	1	1	1	1	1	1
2_1418	2	4H	28.75	103	3	0	0	1	1	1	1	0	1	1	0	-	1	0	0	1	1	1	0	1	1	1	1	1	1	1	1	1	1	1	1	1	1	0	1	1	1	1	1	1	1	0	0	1	1
2_1528	2	7H	38.99	101	3	0	1	1	1	0	1	1	0	1	0	0	1	0	1	1	1	1	1	1	1	1	1	1	1	1	1	1	1	1	0	1	1	0	1	1	1	1	1	1	1	0	0	1	1
1_1381	2	5H	8.25	99	4	0	1	1	1	1	1	1	-	1	0	1	0	1	1	1	1	1	0	0	1	1	1	0	0	0	1	0	1	1	-	1	1	1	1	1	1	0	1	0	0	1	1	1	1
2_1221	2	5H	6.36	99	7	1	1	1	0	1	1	1	1	1	1	1	0	0	1	1	1	1	0	1	1	1	1	1	1	1	1	1	1	1	1	1	1	1	0	1	0	1	0	1	1	1	1	1	1
1_0094	2	5H	114.14	103	0	1	1	1	1	1	1	1	1	1	1	1	1	1	1	1	1	1	0	1	0	1	1	1	1	1	1	0	0	1	1	1	1	1	1	1	1	1	1	1	1	0	1	1	1
1_0767	2	3H	179.16	100	0	1	1	0	1	1	1	0	1	1	1	1	1	1	1	1	1	1	1	1	1	1	1	1	1	1	1	0	1	1	1	1	1	1	1	1	1	1	1	1	1	1	1	1	0
1_1250	2	2H	111.59	101	0	1	1	1	1	1	1	1	1	1	1	1	1	1	1	1	0	1	1	1	0	1	1	1	0	0	1	1	1	1	1	0	1	1	0	1	0	1	1	1	1	1	1	1	1
2_0879	2	7H	81.78	102	0	1	1	0	0	0	1	0	0	1	0	0	1	1	1	1	1	1	1	1	0	1	1	1	1	1	1	1	1	1	1	1	0	1	1	1	1	1	1	1	1	0	0	1	1
1_0254	2	5H	169.72	100	1	0	1	1	1	0	1	1	1	1	1	-	1	0	1	1	0	0	1	1	0	1	1	1	0	1	0	1	1	1	1	1	1	0	1	1	1	0	1	1	1	1	1	1	1
1_0557	2	5H	144.6	101	1	1	1	0	1	1	1	1	1	1	1	1	1	1	1	1	1	1	0	1	1	1	1	1	1	1	1	0	0	1	1	1	1	1	1	1	1	1	1	1	1	1	0	1	1
1_1486	2	2H	143.18	103	1	1	0	1	1	1	0	1	1	1	1	1	1	0	0	1	0	1	0	1	1	0	1	1	1	1	1	1	0	1	1	1	1	1	1	0	1	1	1	0	1	1	0	1	1
2_0102	2	3H	65.25	104	1	0	0	0	1	0	0	1	1	1	1	1	1	0	0	1	1	1	0	1	0	1	1	1	1	1	1	1	1	1	1	1	1	1	1	1	1	1	1	1	1	0	1	1	1
2_0523	2	3H	125.11	101	1	1	1	1	0	1	0	1	1	1	0	-	1	1	1	1	0	0	1	1	0	0	1	1	0	1	1	0	1	1	1	1	1	1	1	1	1	1	1	0	1	1	1	1	1
1_0109	2	2H	143.71	103	2	1	0	1	1	1	0	0	1	1	1	1	1	0	0	1	0	1	0	1	1	1	1	1	1	1	1	1	0	1	1	1	1	0	1	0	1	1	1	1	1	1	0	1	1
1_0593	2	5H	164.36	100	2	1	1	1	1	1	1	1	1	1	1	1	1	1	1	1	1	0	1	1	1	1	1	1	0	1	0	1	1	1	1	1	1	1	1	1	1	1	1	1	1	1	1	1	1
2_0115	2	3H	92.73	102	2	0	1	0	1	0	1	1	1	1	0	1	1	0	1	1	1	1	0	1	1	1	1	1	1	1	1	1	1	1	1	1	1	1	1	1	1	0	1	1	1	0	1	1	1
2_1126	2	1H	78.58	100	2	0	1	1	1	1	0	1	1	1	1	0	0	1	1	0	1	1	1	1	1	0	1	1	1	1	0	1	0	1	0	1	0	1	1	1	0	1	0	1	1	1	1	1	1
1_1058	2	2H	102.38	103	0	1	0	0	1	1	1	1	1	1	1	1	1	1	0	1	1	1	1	1	1	1	1	1	1	1	1	1	1	1	1	1	1	1	1	1	1	1	1	1	1	1	0	1	1
1_1495	2	7H	6.79	103	0	1	0	1	1	1	1	1	0	1	1	1	1	1	0	0	1	1	1	0	1	1	1	1	1	1	0	1	1	1	1	1	1	1	1	0	1	1	1	1	1	1	1	1	0
1_1287	2	1H	43.08	101	1	0	1	0	1	0	0	1	1	1	0	1	1	1	1	1	1	1	1	1	1	0	1	1	1	1	1	1	1	1	1	1	0	1	1	1	1	1	0	1	1	1	1	1	1
2_1392	2	1H	114.06	101	1	1	1	1	1	1	1	1	0	1	1	1	1	1	1	1	1	1	1	0	1	1	1	0	1	1	1	1	1	0	1	1	0	1	0	0	1	0	1	1	0	1	1	1	1
1_1456	2	5H	120.35	103	2	0	1	1	0	0	0	1	1	1	1	1	1	0	1	1	1	1	0	1	1	1	1	1	1	1	1	0	1	1	1	1	1	0	1	1	1	1	0	1	1	0	0	1	1
1_0628	2	3H	98.05	101	3	1	1	1	0	1	0	1	1	1	1	1	0	1	1	1	1	1	1	1	1	0	1	1	1	1	1	1	0	1	1	1	1	1	1	1	1	1	0	1	0	1	1	1	1
1_0236	2	5H	172.83	101	4	1	1	1	1	1	1	1	1	1	1	1	0	1	1	1	1	1	1	1	1	1	1	0	1	0	0	1	1	0	1	0	1	1	1	0	0	1	0	1	0	1	1	1	1
1_1211	2	2H	67.08	102	0	1	1	1	1	1	1	1	1	1	1	1	1	1	1	1	1	1	1	1	1	1	1	1	1	1	1	1	1	1	1	1	1	1	1	1	1	1	1	1	1	1	1	1	1
2_0044	2	4H	115.37	102	0	1	1	1	1	1	1	1	1	1	1	1	1	1	1	1	1	0	1	0	1	1	1	1	1	1	0	1	1	1	1	0	1	1	1	1	1	1	1	1	1	1	1	0	1
2_0130	2	3H	108.7	104	0	0	1	1	1	0	1	1	0	0	0	0	1	0	1	0	1	1	1	1	0	1	0	1	1	1	1	1	1	1	0	1	0	1	1	1	1	1	1	1	1	0	1	1	1
2_0444	2	3H	68.51	104	0	1	0	1	1	1	1	1	1	1	1	1	1	1	0	0	1	1	1	1	1	1	1	1	1	1	1	1	1	1	1	1	1	1	1	1	1	1	1	1	1	1	1	1	0
1_0813	2	3H	83.58	102	1	1	1	0	1	1	1	1	0	0	1	0	1	1	1	0	1	1	1	1	1	1	0	1	1	1	1	1	1	1	0	1	1	0	1	1	1	1	1	1	1	1	1	0	1
2_0742	2	3H	20.52	104	1	0	1	1	0	0	1	1	1	1	1	1	1	1	1	1	1	1	1	1	1	1	1	1	1	1	0	1	1	1	1	1	1	1	0	1	0	0	0	1	1	0	1	1	1
2_0908	2	1H	122.34	107	1	0	0	1	1	0	0	1	1	1	1	1	1	0	0	1	1	1	1	1	1	1	1	1	1	1	1	0	0	1	1	1	1	0	1	1	1	1	1	1	1	0	1	1	1
2_0451	2	4H	79.47	104	2	1	1	1	1	1	1	1	1	1	1	1	0	1	1	1	1	0	1	1	1	1	1	0	1	1	1	1	1	0	1	1	1	1	1	0	1	0	1	0	0	0	1	0	1
2_0656	2	6H	58.48	103	4	1	1	1	0	0	1	1	1	1	1	1	0	1	1	1	1	0	0	0	1	1	1	1	1	1	1	1	1	1	1	1	1	1	1	1	1	1	1	1	1	1	1	1	1
2_0701	2	4H	133.52	106	5	0	0	0	0	0	1	1	1	1	0	1	0	0	0	1	1	1	0	1	0	1	1	1	1	1	1	1	1	1	1	1	1	1	1	1	1	1	1	1	1	0	1	1	1
1_0424	2	4H	56.22	103	0	1	1	1	1	1	1	1	1	1	0	1	1	1	1	1	1	1	1	1	1	1	1	1	1	1	1	1	1	1	1	1	1	1	1	1	1	1	1	1	1	1	1	1	0
2_0349	2	7H	86.84	103	0	1	1	1	0	1	0	1	1	1	0	1	1	1	1	0	1	1	0	1	1	0	1	1	1	1	1	1	1	1	1	1	0	1	1	1	1	1	1	1	1	1	1	1	1
2_0465	2	6H	93.44	106	0	1	1	1	1	1	1	0	1	1	1	1	1	1	1	1	1	1	1	1	0	1	1	1	1	0	0	1	1	0	1	1	1	1	0	1	0	0	1	1	1	0	1	1	1
2_1101	2	3H	50.85	103	0	1	1	1	0	1	0	1	1	1	1	1	1	1	1	1	1	1	0	0	1	0	1	1	0	1	0	1	1	1	1	0	1	1	1	1	1	0	1	1	1	1	1	1	1
1_0783	2	5H	130.32	103	1	0	1	1	1	0	1	1	1	1	1	1	1	1	1	1	0	1	1	0	1	1	1	1	1	1	1	1	1	1	1	0	1	1	1	1	0	0	0	0	0	1	1	0	1
2_0769	2	1H	92.43	103	1	1	1	1	1	1	1	1	0	1	0	1	1	1	1	0	1	0	1	1	1	1	0	1	0	1	0	1	1	1	0	0	0	1	0	1	1	1	1	1	1	1	1	1	1
2_1053	2	1H	51.91	107	1	0	0	1	1	1	1	1	0	0	1	0	1	1	0	0	1	1	0	1	0	1	0	1	1	1	1	1	0	1	0	1	1	1	1	1	1	1	1	1	1	0	1	1	1
2_1155	2	5H	182.53	106	1	0	1	1	1	0	1	1	1	0	1	1	1	0	1	1	0	1	1	1	1	1	0	1	1	1	1	1	1	1	1	1	1	1	1	1	1	0	1	1	1	0	1	0	0
2_1453	2	2H	168.26	105	1	0	1	1	0	0	1	1	1	1	1	1	1	0	1	1	1	1	1	0	1	1	1	1	1	0	1	1	1	1	0	1	1	1	1	1	1	0	1	1	0	0	1	1	0
1_0881	2	4H	60.49	106	2	0	1	1	1	0	1	0	1	1	1	1	1	0	1	1	1	1	0	1	0	1	1	1	1	1	1	0	0	1	1	1	1	0	1	1	1	1	1	1	1	0	0	1	1
1_1038	2	1H	132.16	105	8	1	1	1	0	1	1	0	1	1	1	1	1	1	1	1	1	1	1	1	1	1	1	1	1	1	1	1	1	1	1	1	1	1	1	1	1	1	1	0	1	0	1	1	1
1_1441	2	5H	143.29	106	0	1	1	1	1	1	1	1	1	1	0	1	1	1	1	1	1	1	1	1	0	0	1	1	1	1	1	1	1	1	1	1	0	0	1	1	1	1	1	1	1	0	1	1	1
2_1129	2	3H	63.94	106	0	0	1	1	1	0	0	1	0	0	1	0	1	0	1	0	1	1	0	1	1	0	0	1	1	1	1	1	1	1	0	1	1	1	1	1	1	0	1	1	1	0	1	1	1
1_1299	2	4H	119.62	105	1	0	1	0	0	1	1	0	1	1	1	1	0	1	1	1	1	1	0	1	0	1	1	1	1	1	1	0	0	1	1	1	1	0	1	1	1	1	1	1	1	1	0	1	1
2_0647	2	3H	43.96	105	1	0	1	1	0	1	0	1	1	1	1	1	1	1	1	1	1	1	0	1	1	0	1	0	1	1	1	1	0	0	1	1	1	1	1	0	0	1	1	1	1	1	1	1	1
2_0777	2	4H	29.76	106	2	0	1	1	1	0	1	0	1	1	0	1	1	0	1	1	1	1	0	1	1	1	1	1	1	1	1	1	1	1	1	1	1	1	1	1	1	1	1	1	1	0	1	1	1
1_0964	2	6H	65.29	104	3	1	1	1	1	1	1	1	1	1	1	1	1	1	1	1	1	0	1	1	1	1	1	0	1	1	1	1	0	1	1	1	1	1	1	1	1	1	0	0	0	1	1	1	1
2_0868	2	6H	135.58	109	0	0	0	1	1	1	0	1	1	1	1	1	1	1	0	1	1	1	1	0	1	0	1	1	1	1	1	0	1	1	1	1	1	1	1	1	1	1	1	1	1	0	1	1	1
2_1220	2	2H	136.33	108	0	0	1	0	0	0	0	1	1	0	1	1	1	1	1	1	1	1	1	1	1	1	0	1	1	1	1	1	0	1	1	1	1	1	1	1	1	0	1	1	1	0	1	1	1
1_0760	2	1H	28.2	108	1	0	1	1	0	0	1	0	1	1	1	1	0	0	1	1	1	1	1	1	0	1	1	1	1	1	1	1	0	1	1	1	1	0	1	1	1	1	1	1	1	0	0	1	1
1_0805	2	5H	122.33	106	1	1	1	1	1	1	1	1	1	1	1	1	1	1	1	1	1	1	1	1	1	1	1	0	0	0	1	1	1	0	1	1	1	1	0	0	0	1	1	1	1	1	1	1	1
2_0974	2	4H	116.68	110	1	1	0	0	1	1	1	1	1	1	1	1	1	0	0	1	1	1	1	1	1	1	1	1	1	1	1	0	0	1	1	1	1	0	1	1	1	1	1	1	1	0	1	1	1
1_0061	2	6H	44.96	105	2	1	1	1	1	1	1	1	1	1	1	1	0	1	1	1	1	1	1	0	1	1	1	1	1	1	1	1	1	1	1	1	1	1	1	1	0	1	0	1	1	1	1	1	1
1_1012	2	7H	149.31	105	2	1	1	0	1	1	1	1	1	1	1	1	0	1	1	1	1	1	1	1	1	1	1	1	1	1	1	1	0	1	1	1	1	0	1	1	1	1	1	1	1	1	1	0	0
1_1405	2	4H	53.28	107	2	0	0	1	1	1	1	1	1	1	1	1	1	0	0	1	1	1	1	1	0	1	1	1	1	1	1	1	0	1	1	1	1	1	1	1	1	1	1	1	1	1	1	1	1
2_0169	2	1H	101.99	105	2	1	1	1	1	1	0	1	0	0	1	-	1	1	1	0	1	1	1	1	1	1	0	1	1	1	1	1	1	1	0	1	0	1	1	1	1	0	1	0	0	1	1	0	1
1_0350	2	3H	85.4	107	3	0	1	1	0	0	0	1	1	1	1	1	1	0	1	1	1	1	0	1	1	1	1	1	1	1	1	0	1	1	1	1	1	1	1	1	1	0	1	1	1	0	1	1	1
1_0630	2	2H	117.59	105	3	1	1	1	1	1	0	1	1	1	1	-	1	1	1	1	0	1	1	1	1	1	1	0	1	1	1	1	1	0	1	0	1	1	1	1	-	0	0	0	0	1	1	1	1
1_0695	2	5H	19.82	105	3	0	1	0	1	0	1	0	1	1	0	1	1	0	1	1	1	1	1	1	0	1	1	1	1	1	1	1	1	1	1	1	1	0	1	1	1	1	1	1	1	1	0	1	1
2_0052	2	6H	44.96	107	4	0	1	1	1	1	1	1	0	1	1	0	1	1	1	1	1	1	1	1	1	1	1	1	1	1	1	0	0	1	0	1	0	1	1	1	1	1	1	1	1	0	1	0	1
2_1511	2	3H	71.26	105	5	1	1	0	1	1	1	1	1	1	1	1	1	1	1	1	1	1	1	1	1	1	1	1	1	1	1	1	1	1	1	1	1	1	1	1	1	1	1	1	1	1	1	0	0
1_0334	2	4H	113.95	108	0	0	1	1	1	0	0	0	1	1	1	1	0	1	1	1	0	1	0	1	1	0	1	1	1	1	1	0	1	1	1	1	1	1	1	1	1	1	0	0	1	0	1	1	1
2_0915	2	1H	141.46	107	0	1	1	1	1	1	0	1	1	1	0	1	1	1	1	1	0	1	1	1	1	1	1	0	1	1	1	0	0	0	1	1	1	1	1	0	1	0	1	1	0	1	1	1	1
2_1491	2	7H	41.51	106	0	0	1	1	1	0	1	1	1	1	1	1	1	0	1	1	1	1	1	1	1	1	1	1	1	1	1	1	1	1	1	1	1	1	1	1	1	1	1	1	1	1	1	1	1
1_0996	2	2H	58.5	106	1	1	1	1	1	1	1	1	1	1	1	0	0	1	1	1	0	0	1	1	1	0	1	1	0	1	1	0	1	1	0	1	1	1	1	1	0	1	1	0	1	1	1	1	1
2_1136	2	2H	101.3	106	1	1	1	1	1	1	0	1	1	1	1	1	1	1	1	1	1	1	1	1	1	1	1	0	1	0	1	1	1	0	1	1	1	1	1	1	1	0	1	1	0	1	1	0	1
1_0432	2	4H	54.73	107	6	1	1	0	0	1	1	1	1	1	1	1	0	1	1	1	1	1	1	1	1	1	1	1	1	1	1	1	1	1	1	1	1	1	0	0	1	1	1	1	1	1	1	1	1
1_0729	2	1H	116.24	108	0	1	1	1	1	1	0	1	0	1	1	1	0	1	1	1	1	1	1	1	1	1	1	1	0	0	1	0	0	1	0	1	1	1	1	1	0	1	0	1	1	1	1	0	1
2_0095	2	1H	58.59	109	0	0	0	1	1	0	1	1	1	1	1	0	1	0	0	0	1	1	0	1	1	1	1	1	1	1	1	1	0	1	1	1	1	0	1	1	1	1	1	1	1	1	0	1	1
2_0053	2	6H	81.79	109	1	1	0	1	1	1	0	1	1	1	1	1	1	1	0	1	0	1	0	1	1	0	1	1	1	1	1	1	0	1	1	1	1	0	1	1	1	0	1	0	1	1	0	0	1
2_0259	2	5H	125.09	110	1	0	1	1	1	0	0	1	1	1	1	1	0	0	1	1	1	1	0	1	1	1	1	1	1	1	1	0	0	1	1	1	1	0	1	1	1	1	1	1	1	0	0	1	1
2_0719	2	3H	52.17	109	2	0	1	1	1	0	1	1	1	1	0	1	1	0	1	1	1	1	1	1	1	1	1	1	1	1	1	1	1	1	1	1	0	1	1	1	1	1	1	1	1	0	1	1	0
2_0195	2	7H	67.02	108	11	0	1	1	1	0	1	0	1	1	1	1	1	0	1	1	1	1	1	1	0	1	1	1	1	1	1	0	1	1	1	1	1	0	1	1	1	1	1	1	1	1	0	1	1
2_0135	2	4H	63.79	108	0	1	1	1	1	1	1	1	0	1	0	1	1	1	1	1	1	1	1	1	1	0	1	1	0	0	1	1	1	1	0	1	1	1	0	1	1	1	0	1	1	1	1	1	1
2_0450	2	4H	64	108	0	1	1	1	1	1	1	1	0	1	0	1	1	1	1	1	1	1	1	1	1	0	1	1	0	0	1	1	1	1	0	1	1	1	0	1	1	1	0	1	1	1	1	1	1
2_0571	2	5H	38.78	109	1	1	1	1	0	1	1	1	1	1	1	1	1	1	1	1	1	1	1	1	1	1	1	1	1	1	1	0	0	1	1	1	1	1	1	0	1	1	1	1	1	1	1	1	1
2_1177	2	5H	125.09	111	1	0	1	1	1	0	0	1	1	1	1	1	0	0	1	1	1	1	0	1	1	1	1	1	1	1	1	0	0	1	1	1	1	1	1	1	1	1	1	1	1	0	1	1	1
2_1398	2	3H	11.01	111	1	0	1	1	1	0	1	1	1	1	1	1	1	1	1	1	1	1	1	1	1	1	1	1	1	1	1	0	0	1	1	1	1	1	1	1	1	1	1	1	1	0	1	1	1
2_0097	2	5H	88.05	110	2	1	0	1	1	0	1	1	1	1	0	1	1	0	0	1	1	1	1	1	1	1	1	1	1	1	1	1	1	1	1	1	1	1	1	1	1	1	1	1	1	1	1	1	0
1_1075	2	1H	75.48	108	3	1	1	1	1	1	1	1	0	1	1	1	1	1	1	1	1	1	1	1	1	1	1	1	1	1	1	1	1	1	0	0	0	1	1	1	1	1	1	1	1	1	1	1	1
2_1112	2	6H	139.75	112	3	0	0	1	1	1	0	1	1	1	1	1	1	1	0	1	1	1	1	0	1	1	1	1	1	1	1	1	1	1	1	1	1	0	1	1	1	1	1	1	1	0	0	1	1
2_1181	2	2H	155.68	108	3	1	1	1	0	1	1	1	1	1	1	1	1	1	1	1	1	1	1	1	1	1	1	1	1	1	1	1	1	1	1	1	1	0	1	1	1	0	1	1	0	1	1	0	1
1_1241	2	3H	84.22	111	0	0	1	1	1	0	0	1	1	1	1	1	1	0	1	1	1	1	0	1	1	1	1	1	1	1	1	0	1	1	1	1	1	0	1	1	1	1	1	1	1	0	1	1	1
2_0698	2	1H	42.42	109	0	0	1	0	1	0	1	1	1	1	1	1	1	1	1	0	1	1	1	1	0	1	1	1	1	1	1	1	1	1	1	1	1	1	1	1	1	1	1	1	1	1	1	1	1
1_1532	2	5H	136.94	112	1	0	1	1	1	0	1	1	1	1	1	1	0	0	1	1	1	1	0	1	1	1	1	1	1	1	1	1	0	1	1	1	1	1	1	1	1	1	1	1	1	0	1	1	1
2_0134	2	5H	95.11	111	1	1	0	0	1	0	1	0	1	1	0	1	1	0	0	1	1	1	1	1	1	1	1	1	1	1	1	1	1	1	1	1	1	1	1	1	1	1	1	1	1	1	1	1	1
1_0845	2	5H	136.94	113	0	0	1	1	1	0	1	1	1	1	1	1	0	0	1	1	1	1	0	1	1	1	1	1	1	1	1	1	0	1	1	1	1	1	1	1	1	1	1	1	1	0	1	1	1
1_1402	2	2H	84.96	112	0	1	0	1	1	1	1	1	1	1	1	1	1	1	0	1	1	1	1	1	1	1	1	1	1	1	1	0	0	1	1	1	1	0	1	1	1	1	1	1	1	1	1	1	1
2_0782	2	4H	54.94	110	0	1	1	0	0	1	1	1	1	1	1	1	0	1	1	1	1	1	0	1	0	1	1	1	1	1	1	1	1	1	1	1	1	0	0	0	1	1	1	1	1	1	0	1	1
2_1390	2	5H	106.36	110	0	1	1	1	1	1	1	1	1	1	1	1	0	1	1	1	0	0	1	1	1	1	1	1	1	1	0	1	1	1	1	0	1	1	1	1	1	1	1	1	1	1	1	1	1
1_0780	2	2H	137.03	111	1	1	1	1	1	1	0	1	1	1	1	1	1	0	1	1	1	1	0	1	0	1	1	1	1	1	1	1	0	1	1	1	1	1	1	1	1	1	1	1	1	1	1	1	1
2_0032	2	2H	68.07	112	1	0	1	1	0	0	1	1	0	1	0	0	1	0	1	1	1	1	1	1	1	1	1	1	1	1	1	1	0	1	0	1	0	1	1	1	1	1	1	1	1	0	1	1	1
2_0617	2	1H	27.12	110	1	0	1	1	1	0	1	1	1	0	1	1	0	1	1	0	0	1	1	1	0	1	1	1	1	1	1	1	1	1	1	1	1	0	1	1	1	1	1	0	1	1	0	1	1
2_1445	2	5H	74.83	112	1	1	0	1	1	1	1	1	1	1	0	1	1	1	0	1	1	1	1	1	1	1	1	1	1	1	1	0	1	1	1	1	1	1	1	1	1	1	1	1	1	1	1	1	0
2_0890	2	3H	65.25	112	2	0	1	1	1	0	0	1	1	1	1	1	1	0	1	1	1	1	0	1	0	1	1	1	1	1	1	1	1	1	1	1	1	1	1	1	1	1	1	1	1	0	1	1	1
2_1514	2	5H	147.49	110	2	1	1	1	1	0	0	1	1	1	1	1	1	1	1	1	0	1	1	1	0	1	1	1	1	1	1	1	0	1	1	1	1	0	1	1	1	1	1	1	0	1	0	1	1
2_0356	2	3H	50.85	113	0	0	1	1	1	0	1	0	1	1	0	1	1	0	1	1	1	1	1	1	1	1	1	1	1	1	1	1	1	1	1	1	0	1	1	1	1	1	1	1	1	0	1	1	0
2_0566	2	3H	87.15	113	1	0	1	1	1	0	0	1	1	1	1	1	1	0	1	1	1	1	0	1	1	1	1	1	1	1	1	0	1	1	1	1	1	1	1	1	1	0	1	1	1	0	0	1	1
2_1286	2	2H	66.2	113	1	0	1	1	1	0	1	1	0	1	0	0	1	0	1	1	1	1	1	1	1	1	1	1	1	1	1	1	0	1	0	1	0	1	1	1	1	1	1	1	1	0	1	1	1
2_0758	2	7H	28.16	113	3	0	1	1	1	0	1	0	1	1	1	1	1	0	1	1	1	1	0	1	1	1	1	1	1	1	1	1	1	1	1	1	1	1	1	1	1	1	1	1	1	0	1	1	0
2_0815	2	4H	85.07	117	0	1	0	1	1	1	1	1	1	1	1	1	1	1	0	1	1	1	1	0	1	1	1	1	1	1	1	0	0	1	1	1	1	1	1	1	1	1	1	1	1	0	1	1	1
1_0722	2	1H	126.61	113	1	0	1	1	1	0	0	1	1	1	1	1	1	0	1	1	1	1	1	1	1	1	1	1	1	1	1	0	0	1	1	1	1	1	1	1	1	1	0	1	1	1	1	1	1
2_1099	2	2H	168.26	112	1	0	1	1	0	0	1	1	1	1	1	1	1	0	1	1	1	1	1	0	1	1	1	1	1	0	1	1	1	1	1	1	1	1	1	1	1	0	1	1	0	1	1	1	1
2_0903	2	5H	38.78	116	2	0	0	1	1	0	1	1	1	1	1	1	1	0	0	1	1	1	1	1	0	1	1	1	1	1	1	1	1	1	1	1	1	1	1	1	1	1	1	1	1	0	1	1	1
2_1384	2	1H	138.86	113	2	1	1	1	1	1	0	1	1	1	1	-	1	1	1	1	0	1	1	1	0	1	1	1	1	1	1	0	0	1	1	1	1	1	1	1	1	1	1	1	1	1	1	1	1
2_1280	2	7H	141.15	114	3	0	1	1	1	0	1	1	1	1	1	1	1	0	1	1	1	1	1	1	1	1	1	1	1	1	1	1	1	1	1	1	1	1	1	1	1	1	1	1	1	0	1	1	1
2_0504	2	7H	158.84	112	6	1	1	1	0	1	0	1	1	1	1	1	1	1	1	1	0	1	1	1	1	0	1	1	1	1	1	1	1	1	1	1	1	1	1	1	1	1	1	1	1	1	1	1	1
2_0136	2	3H	100.29	115	0	0	1	1	1	0	0	1	1	1	1	1	1	0	1	1	1	1	0	1	1	1	1	1	1	1	1	1	1	1	1	1	1	1	1	1	1	0	1	1	1	0	1	1	1
2_0458	2	2H	68.07	115	0	0	1	1	0	0	1	1	0	1	0	0	1	0	1	1	1	1	1	1	1	1	1	1	1	1	1	1	0	1	0	1	0	1	1	1	1	1	1	1	1	0	1	1	1
2_0994	2	2H	160.46	113	1	1	1	1	1	1	1	1	1	0	1	0	1	1	1	0	1	1	1	1	1	0	0	0	1	1	0	1	1	0	1	1	1	1	1	1	1	1	1	1	1	1	1	1	1
2_0417	2	2H	68.07	116	1	0	1	1	0	0	1	1	0	1	0	0	1	0	1	1	1	1	1	1	1	1	1	1	1	1	1	1	0	1	0	1	1	1	1	1	1	1	1	1	1	0	1	1	1
2_1243	2	4H	107.68	114	1	0	1	1	0	1	1	1	1	1	1	1	0	0	1	1	1	1	0	1	0	1	1	1	1	1	1	1	1	1	1	1	1	0	1	1	1	1	1	1	1	1	0	1	1
2_0586	2	7H	157.44	114	3	1	1	1	1	1	1	0	1	0	1	1	1	-	1	1	1	1	1	1	1	1	0	1	1	1	1	1	0	1	1	1	1	1	1	1	1	1	1	1	1	1	0	1	1
2_0133	2	1H	132.16	117	0	1	0	0	1	1	1	1	1	1	1	1	1	1	0	1	1	1	1	1	0	1	1	1	1	1	1	1	1	1	1	1	1	1	1	1	1	1	1	1	1	1	1	1	1
2_1086	2	7H	161.39	116	0	1	1	1	0	1	0	1	1	1	1	1	1	1	1	1	0	1	1	1	1	0	1	1	1	1	1	1	1	1	1	1	1	1	1	1	1	1	0	1	1	1	0	1	1
2_1210	2	4H	138.7	116	3	1	1	1	1	1	1	0	1	1	1	1	1	1	1	1	1	1	1	1	1	1	1	1	1	1	1	0	0	1	1	1	1	1	1	1	1	1	1	1	1	1	1	1	1
2_0184	2	6H	61.19	118	0	0	1	1	0	0	0	1	1	1	1	1	1	1	1	1	0	1	1	1	1	0	1	1	1	1	1	1	1	1	1	1	1	1	1	1	1	1	1	1	1	0	1	1	1
2_0500	2	2H	63.55	118	0	0	1	1	1	0	1	1	0	1	0	0	1	0	1	1	1	1	1	1	1	1	1	1	1	1	1	1	0	1	0	1	1	1	1	1	1	1	1	1	1	0	1	1	1
2_0960	2	2H	85.73	116	0	0	1	1	1	0	1	1	1	1	1	1	1	0	1	1	1	1	0	0	1	0	1	1	1	1	1	1	1	1	1	1	1	1	1	1	1	1	1	1	1	1	1	1	1
2_1134	2	1H	37.3	116	0	1	1	1	1	1	1	1	1	1	1	1	1	1	1	1	0	1	1	1	1	1	1	1	1	1	1	1	1	1	1	1	1	0	1	1	1	1	1	0	1	1	1	1	1
2_0573	2	5H	152.93	116	1	1	1	0	1	1	1	0	1	1	1	1	1	1	1	1	1	1	1	1	1	1	1	1	1	1	1	1	1	1	1	1	1	1	1	1	1	0	1	1	1	1	1	1	1
2_0212	2	6H	1.03	116	2	1	1	1	0	1	0	1	1	1	0	1	1	1	1	1	1	1	1	1	1	0	1	1	1	1	1	1	0	1	1	1	1	1	1	1	1	1	1	1	1	1	1	1	1
2_0245	2	7H	7.87	116	2	0	1	1	1	0	1	1	1	1	1	1	1	0	1	1	1	1	0	1	1	1	1	1	1	1	1	1	1	1	1	1	1	1	1	1	1	1	1	1	1	1	1	1	1
2_0262	2	6H	10.72	116	2	0	1	1	1	1	1	1	1	1	1	1	1	1	1	1	1	1	1	1	1	1	1	0	1	0	1	1	1	1	1	1	1	1	1	1	1	1	0	1	0	1	1	1	1
2_0637	2	5H	115.76	117	0	1	1	1	0	1	1	1	1	1	1	1	1	1	1	1	1	1	1	1	1	1	1	1	0	1	1	1	1	1	1	1	1	1	1	1	1	1	0	1	1	1	1	1	1
2_0515	2	4H	112.22	119	1	0	1	1	1	0	1	0	1	1	1	1	1	1	1	1	1	1	1	0	1	1	1	1	1	1	1	1	0	1	1	1	1	1	1	1	1	1	1	1	1	0	1	1	1
2_1160	2	7H	137.31	117	2	1	1	1	1	1	1	1	1	1	1	1	1	1	1	1	1	1	1	1	1	1	1	1	1	1	1	1	1	1	1	1	1	1	1	1	1	1	1	1	1	1	1	1	1
1_0065	2	2H	147.37	119	0	0	1	1	1	1	1	1	1	1	1	1	1	1	1	1	1	1	0	1	1	1	1	1	1	1	1	0	0	1	1	1	1	1	1	1	1	1	1	1	1	1	1	1	1
1_0644	2	1H	128.63	119	1	0	1	1	1	0	0	1	1	1	1	1	1	0	1	1	1	1	1	1	1	1	1	1	1	1	1	0	0	1	1	1	1	1	1	1	1	1	1	1	1	1	1	1	1
2_0460	2	7H	82.2	121	1	1	1	1	1	0	1	1	1	1	1	1	1	1	1	1	1	1	1	1	1	1	1	1	1	1	1	1	1	1	1	1	1	0	1	1	1	1	1	1	1	0	1	1	1
2_0239	2	5H	47.47	122	0	0	1	1	1	0	1	1	1	1	1	0	1	0	1	1	1	1	1	1	1	1	1	1	1	1	1	1	1	1	1	1	1	1	1	1	1	1	1	1	1	0	1	1	1
2_0242	2	7H	5.43	120	1	0	1	1	1	0	1	1	1	1	1	1	1	0	1	1	1	1	0	1	1	1	1	1	1	1	1	1	1	1	1	1	1	1	1	1	1	1	1	1	1	1	1	1	1
2_1425	2	6H	133.9	120	1	1	1	1	1	1	1	1	1	1	1	1	1	1	1	1	1	1	1	1	1	1	1	1	1	1	1	0	1	1	1	1	1	1	1	1	1	1	1	1	1	1	1	1	1
2_0995	2	3H	69.95	123	1	0	1	1	1	0	1	1	1	1	1	1	1	0	1	1	1	1	0	1	1	1	1	1	1	1	1	1	1	1	1	1	1	1	1	1	1	1	1	1	1	0	1	1	1
1_1179	2	7H	4.5	3	0	0	0	0	0	0	0	0	0	0	0	0	0	0	0	0	0	0	0	0	0	0	0	0	0	0	0	0	1	0	0	0	0	0	0	0	0	0	0	0	0	0	0	0	0
2_0015	2	6H	74.65	3	1	0	0	0	1	0	0	0	0	0	0	0	0	0	0	0	0	0	0	0	0	0	0	0	0	0	0	0	0	0	0	0	0	-	0	0	0	0	0	0	0	0	0	0	0
2_0654	2	6H	95.7	3	2	0	0	0	0	0	0	0	0	0	0	0	0	0	0	0	0	0	1	0	0	0	0	0	0	0	0	0	1	0	0	0	0	0	0	0	0	0	0	0	0	0	0	0	0
2_0757	2	1H	42.42	4	0	1	0	0	0	1	0	0	0	0	0	0	0	0	0	0	0	0	0	0	0	0	0	0	0	0	0	0	0	0	0	0	0	0	0	0	0	0	0	0	0	1	0	0	0
2_1281	2	6H	47.1	4	1	1	0	0	0	0	0	0	0	0	0	0	0	0	0	0	0	0	1	0	0	0	0	0	0	0	0	0	0	0	0	0	0	0	0	0	0	0	0	0	0	1	0	0	0
2_1309	2	5H	64.77	122	1	0	1	1	1	0	1	1	1	1	0	1	1	0	1	1	1	1	1	1	0	1	1	1	1	1	1	1	1	1	1	1	1	0	1	1	-	1	1	1	1	1	1	1	1
2_1202	2	5H	7.84	125	2	0	1	1	1	1	1	1	1	1	1	1	1	1	1	1	1	1	1	1	1	1	1	1	1	1	1	1	1	1	1	1	1	-	1	1	1	1	1	1	1	1	1	1	1
2_0668	2	4H	145.7	126	1	1	1	1	1	1	1	1	1	1	1	1	1	1	1	1	1	1	0	1	1	1	1	1	1	1	1	1	1	1	1	1	1	1	1	1	1	1	1	1	1	1	1	1	1
1_0682	2	7H	0.63	66	12	0	1	-	0	0	1	0	0	0	1	1	1	0	1	0	1	1	1	1	0	1	0	-	1	0	1	1	1	0	0	1	-	1	1	1	-	0	-	1	0	-	1	0	0
1_0373	2	3H	73.97	72	15	1	0	0	1	1	0	0	1	1	-	1	1	1	0	1	1	1	0	1	0	1	1	1	1	1	1	1	0	1	1	1	1	0	0	1	1	1	1	1	1	1	1	1	1
1_0525	2	2H	38.86	80	15	0	1	1	1	0	0	1	0	0	1	1	0	0	1	0	1	1	0	-	0	1	0	1	1	-	1	0	0	1	0	1	1	-	1	1	1	1	1	1	-	0	-	1	1
2_0718	2	4H	90.77	48	15	-	0	1	1	0	0	-	-	1	-	0	-	-	0	1	0	0	1	1	0	0	-	0	0	0	0	1	-	0	1	0	1	0	0	0	0	0	0	0	0	1	0	0	1
2_0749	2	1H	15.91	24	15	0	0	0	1	0	1	0	0	0	0	0	0	0	0	0	0	-	1	0	0	1	0	1	0	-	0	-	0	1	0	0	0	1	-	1	0	1	1	0	1	0	1	0	0
1_0238	2	1H	30.15	13	14	0	1	0	0	0	0	0	1	0	1	0	0	1	1	0	0	0	0	0	0	0	0	0	0	0	0	0	0	0	1	0	1	1	0	0	0	0	1	0	0	0	1	0	0
1_0377	2	6H	60.65	95	14	0	1	1	0	0	0	1	1	1	1	1	0	1	1	1	0	0	0	0	1	0	1	1	1	1	1	1	1	1	1	1	1	1	1	1	1	1	1	1	1	0	1	1	1
1_0161	2	5H	155.45	19	13	1	1	1	1	0	1	0	0	0	1	0	0	1	1	0	1	0	1	0	0	1	0	0	0	0	0	0	0	0	0	0	1	0	1	0	0	1	0	1	0	1	0	0	0
1_0999	2	7H	157.44	94	17	1	1	0	1	1	1	0	1	-	1	1	1	1	1	1	1	1	1	1	1	1	-	1	1	1	1	1	0	1	1	1	1	0	1	1	1	0	1	1	1	1	0	1	1
1_1040	2	2H	16.14	23	17	1	1	0	0	0	0	1	1	1	0	-	0	1	1	1	0	0	0	0	0	1	0	0	0	0	0	0	0	0	1	0	1	1	0	0	0	0	1	0	0	0	1	0	0
2_1065	2	5H	21.14	14	16	1	0	0	0	1	0	0	0	0	0	0	0	1	0	0	0	0	0	1	1	0	0	0	0	0	0	0	0	0	0	0	0	1	0	0	0	0	0	1	0	0	1	0	0
2_1351	2	2H	102.38	67	18	0	1	-	1	0	0	0	0	0	0	0	1	0	1	0	1	1	0	0	-	1	0	0	1	0	1	1	1	0	0	1	0	1	1	1	1	0	1	1	0	0	1	0	0
1_0349	2	3H	67.27	69	19	0	1	0	1	0	1	1	0	1	0	1	1	0	1	1	1	1	0	0	0	0	1	1	0	1	0	1	1	1	0	0	0	1	1	1	1	0	1	1	1	0	1	1	0
1_0893	2	3H	172.82	43	17	0	0	0	0	0	1	0	0	0	0	0	0	0	0	0	1	0	0	0	1	1	0	1	0	1	0	1	1	1	0	0	0	1	1	1	1	0	1	0	1	0	0	0	0
2_0022	2	5H	177.9	71	19	1	1	1	0	1	0	1	0	1	1	1	1	1	1	0	1	1	0	0	1	0	1	0	1	0	0	1	1	0	0	0	0	1	0	0	1	1	1	0	1	1	1	0	0
2_0363	2	4H	62.81	94	19	0	1	-	1	0	1	1	1	1	1	1	1	0	1	1	1	1	1	1	1	1	1	1	1	1	1	1	1	1	1	1	1	-	1	1	1	1	1	1	1	0	1	1	0
2_0766	2	5H	38.78	63	18	1	1	0	1	1	0	1	1	1	0	-	0	1	1	1	0	0	1	0	1	0	1	0	0	0	0	1	1	0	1	0	1	1	1	1	0	0	0	0	0	1	1	1	1
2_0689	2	4H	93.08	59	19	0	-	-	0	1	1	-	0	1	0	0	0	1	-	1	1	0	0	1	0	1	1	1	0	0	1	1	0	1	0	0	1	1	1	1	1	1	1	1	1	1	1	0	0
1_0041	2	1H	138.86	67	23	0	1	0	1	0	1	1	1	1	1	0	0	0	1	0	1	0	1	0	1	0	1	0	0	1	1	1	1	0	1	0	0	1	1	0	0	1	1	0	0	1	1	0	1
1_0855	2	5H	132.32	56	22	0	1	1	0	0	1	0	0	0	0	0	1	1	1	0	1	0	1	1	1	1	0	0	0	0	0	1	1	0	0	1	0	1	0	0	0	0	0	1	1	1	1	0	0
1_0302	2	1H	60.65	15	25	0	0	1	0	0	0	-	0	0	-	0	0	0	0	0	0	0	-	0	1	0	0	0	0	0	0	0	-	0	0	0	0	0	0	0	0	0	-	0	0	0	0	0	-
2_0850	2	5H	90.07	80	23	1	0	1	0	1	1	1	1	1	1	1	1	1	0	0	0	0	1	1	1	1	1	1	1	1	0	0	1	1	1	0	1	1	0	1	0	0	1	1	1	1	0	0	1
1_1273	2	5H	105.69	74	26	1	1	1	0	1	0	1	1	1	1	1	0	1	1	1	0	0	1	0	1	1	1	0	1	0	0	1	1	0	1	0	1	1	1	0	0	0	0	0	0	1	1	0	1
1_0307	2	2H	30.42	80	22	0	0	1	1	0	1	0	0	1	1	0	0	0	-	1	1	1	0	1	0	0	1	1	0	1	1	0	1	1	0	0	0	0	1	1	1	1	1	1	1	0	0	1	1
2_0827	2	7H	79.08	63	27	0	0	1	1	0	1	0	0	0	0	0	1	0	0	0	1	1	0	1	0	1	0	1	1	1	1	0	1	1	0	1	0	0	1	1	1	1	1	1	1	0	0	0	1
1_0443	2	1H	143.2	72	28	1	1	1	1	1	0	1	1	1	1	1	1	1	1	0	0	1	1	1	1	0	1	0	1	1	1	0	0	0	1	1	1	1	1	0	1	0	1	1	0	1	1	1	0
2_0990	2	1H	80.47	66	25	0	0	0	0	1	1	0	0	0	1	0	1	1	0	0	1	1	0	0	0	1	0	1	0	1	1	1	1	1	0	0	0	0	1	1	1	1	1	1	1	0	0	1	0
2_1050	2	7H	15.89	13	28	0	0	-	0	0	0	0	0	0	1	0	0	0	0	0	0	0	0	0	0	0	0	0	0	1	0	0	0	0	0	1	0	0	0	0	0	0	0	0	0	0	0	0	0
2_0828	2	7H	81.78	60	30	1	1	1	1	1	0	1	1	1	1	1	0	1	1	1	0	0	1	0	1	0	1	0	0	0	0	0	0	0	1	0	1	1	0	0	0	0	0	0	0	1	1	0	1
1_0566	2	2H	157.26	59	32	0	1	0	-	0	0	0	-	-	0	0	1	1	1	-	0	1	-	1	0	1	-	-	1	1	1	1	1	-	-	-	0	-	1	1	1	1	1	1	1	1	-	1	0
1_1375	2	5H	123.12	80	32	0	1	1	1	0	0	1	1	1	1	1	1	0	1	1	1	1	1	-	1	0	1	-	-	-	1	1	0	-	1	-	1	1	-	-	-	-	1	-	-	1	0	1	1
2_0953	2	3H	9.56	79	31	1	1	1	1	1	0	1	1	1	1	1	0	0	1	1	1	0	0	0	1	1	1	1	0	1	1	1	1	1	1	1	1	1	0	1	1	0	0	1	1	1	1	1	1
2_1120	2	3H	75.27	22	32	1	0	0	0	1	0	1	0	0	1	1	0	1	0	0	0	0	0	0	0	0	0	0	0	0	0	0	1	0	1	0	0	0	1	0	0	1	0	0	0	1	0	0	0
2_0394	2	2H	26.63	77	34	1	0	-	1	1	1	1	1	1	1	1	1	1	0	1	1	1	1	1	1	0	1	1	1	1	0	0	1	0	1	1	1	0	1	0	1	1	1	1	0	0	1	1	1
2_0805	2	5H	103.01	53	38	0	0	1	0	0	0	0	0	0	0	0	1	0	0	0	1	1	1	0	1	0	0	0	0	0	1	1	1	0	0	1	0	1	0	0	1	0	1	0	0	1	1	0	0
2_0476	2	2H	67.08	42	40	0	0	0	0	0	0	0	1	1	0	1	0	0	0	1	1	0	0	0	0	1	1	0	0	0	0	0	0	0	1	1	0	0	0	0	1	0	0	0	0	0	0	1	0
1_1122	2	7H	79.79	32	56	0	0	1	1	0	1	0	0	0	0	0	1	0	0	0	1	1	0	1	0	1	0	1	1	1	1	0	1	1	0	1	0	0	1	1	1	1	1	1	1	0	0	0	1
[truncated: 90 more columns]
