# Supplementary material for: The barley immune receptor Mla recognizes multiple pathogens and contributes to host range dynamics
Source: Nat Commun. 2021 Nov 25;12:6915. doi: 10.1038/s41467-021-27288-3 (PMC8617247; doi:10.1038/s41467-021-27288-3)
Supplement: Supplementary file 16 — Source Data [file 41467_2021_27288_MOESM16_ESM.zip › Source Data/Supplementary Figure 1/panel_A/colors_style_rowtype_status_v2.txt]

TREE_COLORS
#use this template to define branch colors and styles, colored ranges and label colors/font styles
#lines starting with a hash are comments and ignored during parsing

#=================================================================#
#                    MANDATORY SETTINGS                           #
#=================================================================#
#select the separator which is used to delimit the data below (TAB,SPACE or COMMA).This separator must be used throughout this file (except in the SEPARATOR line, which uses space).

#SEPARATOR TAB
#SEPARATOR SPACE
SEPARATOR COMMA

#First 3 fields define the node, type and color
#Possible types are:
#'range': defines a colored range (colored background for labels/clade)
#'clade': defines color/style for all branches in a clade
#'branch': defines color/style for a single branch
#'label': defines font color/style for the leaf label

#The following additional fields are required:
#for 'range', field 4 defines the colored range label (used in the legend)

#The following additional fields are optional:
#for 'label', field 4 defines the font style ('normal',''bold', 'italic' or 'bold-italic') and field 5 defines the numeric scale factor for the font size (eg. with value 2, font size for that label will be 2x the standard size)
#for 'clade' and 'branch', field 4 defines the branch style ('normal' or 'dashed') and field 5 defines the branch width scale factor (eg. with value 0.5, branch width for that clade will be 0.5 the standard width)

#Internal tree nodes can be specified using IDs directly, or using the 'last common ancestor' method described in iTOL help pages
#=================================================================#
#       Actual data follows after the "DATA" keyword              #
#=================================================================#
DATA
#NODE_ID,TYPE,COLOR,LABEL_OR_STYLE,SIZE_FACTOR

#Examples
#internal node with solid branches colored blue and twice the standard width
#9031|9606,clade,#0000ff,normal,2
#internal node with dashed branches colored red and one half the standard width
#601|340,clade,#ff0000,dashed,0.5
#a single internal branch colored green, dashed and 5 times the normal width
#915|777,branch,#00ff00,dashed,5

#colored range covering all leaves of an internal node, colored red and with label 'Eukaryota'
#184922|9606,label,#ff0000,Eukaryota
#examples of colored ranges from iTOL's Tree of Life
#2190|2287,label,#aaffaa,Archaea
#623|1502,label,#aaaaff,Bacteria
FongTien,label,#D55E00
Bigo,label,#D55E00
Manas,label,#D55E00
Astrix,label,#D55E00
Mazurka,label,#009E73
Varunda,label,#009E73
Minerva,label,#009E73
Vada,label,#009E73
Emir,label,#009E73
GoldenPromise,label,#009E73
Maythorpe,label,#009E73
Pallas,label,#009E73
Siri,label,#009E73
Ingrid,label,#009E73
Cambrinus,label,#009E73
Sultan5,label,#009E73
Atem,label,#009E73
Zephyr,label,#009E73
CarlsbergII,label,#009E73
M1460,label,#009E73
Haisa,label,#009E73
WBDC172,label,#56B4E9
I5,label,#D55E00
Algerian,label,#D55E00
CebadaCapa,label,#D55E00
Duplex,label,#D55E00
HOR3209,label,#D55E00
Steptoe,label,#D55E00
Psaknon,label,#D55E00
AbedBinder12,label,#D55E00
Trebi,label,#D55E00
HOR3401,label,#D55E00
SpontaneumI,label,#56B4E9
WBDC085,label,#56B4E9
WBDC259,label,#56B4E9
WBDC148,label,#56B4E9
WBDC013,label,#56B4E9
H602,label,#56B4E9
WBDC334,label,#56B4E9
G-88|G-88,label,#56B4E9
WBDC343,label,#56B4E9
WBDC199,label,#56B4E9
55,label,#56B4E9
WBDC045,label,#56B4E9
WBDC112,label,#56B4E9
WBDC110,label,#56B4E9
WBDC109,label,#56B4E9
WBDC068,label,#56B4E9
WBDC008,label,#56B4E9
WBDC247,label,#56B4E9
WBDC253,label,#56B4E9
WBDC350,label,#56B4E9
32,label,#56B4E9
WBDC241,label,#56B4E9
WBDC038,label,#56B4E9
20007,label,#56B4E9
WBDC072,label,#56B4E9
22,label,#56B4E9
Rupee,label,#D55E00
Multan,label,#D55E00
Kwan,label,#D55E00
Spiti,label,#D55E00
BlackHull-less,label,#D55E00
WestChina,label,#D55E00
Nigrate,label,#D55E00
Durani,label,#D55E00
Hiproly,label,#E69F00
GZ,label,#E69F00
L94,label,#E69F00
Abyssinian14,label,#E69F00
Benton,label,#D55E00
HOR2926,label,#D55E00
HOR1428,label,#E69F00
CIho4196,label,#E69F00
HarunaNijo,label,#009E73
Chevalier,label,#009E73
StauffersObersulzer,label,#009E73
ProbstdorferVollkorn,label,#009E73
HeilsFranken,label,#009E73
Hanna,label,#009E73
MalteriaHeda,label,#009E73
Clipper,label,#009E73
Maritime,label,#009E73
Hindmarsh,label,#009E73
Commander,label,#009E73
Finniss,label,#009E73
Betzes,label,#009E73
SM89010,label,#009E73
Bancroft,label,#009E73
Bowman,label,#009E73
BCD47,label,#009E73
Tardus,label,#009E73
Heather,label,#009E73
Diamant,label,#009E73
Trumpf,label,#009E73
Triumph,label,#009E73
Derkado,label,#009E73
Sebastian,label,#009E73
Rainbow,label,#009E73
Apex,label,#009E73
Jive,label,#009E73
Baronesse,label,#009E73
Fractal,label,#009E73
Optic,label,#009E73
Tipple,label,#009E73
Saloon,label,#009E73
Power,label,#009E73
Feltwell,label,#009E73
Henley,label,#009E73
Heron,label,#009E73
Barke,label,#009E73
Onyx,label,#009E73
Prisma,label,#009E73
Ria,label,#009E73
Q21861,label,#009E73
Armelle,label,#009E73
Parasol,label,#009E73
Igri,label,#009E73
Regina,label,#D55E00
Dopla,label,#D55E00
Franger,label,#D55E00
Manchuria,label,#D55E00
Russell,label,#D55E00
Foster,label,#D55E00
Morex,label,#D55E00


#leaf label for node 9606 will be displayed in green, bold and twice the regular font size
#9606,label,#00ff00,bold,2

#leaf label for node 9031 will be displayed in yellow, bold italic and half the regular font size
#9031,label,#ffff00,bold-italic,0.5

#leaf label for node 8015 will be displayed in blue
#8015,label,#0000ff
