# Supplementary material for: The barley immune receptor Mla recognizes multiple pathogens and contributes to host range dynamics
Source: Nat Commun. 2021 Nov 25;12:6915. doi: 10.1038/s41467-021-27288-3 (PMC8617247; doi:10.1038/s41467-021-27288-3)
Supplement: Supplementary file 16 — Source Data [file 41467_2021_27288_MOESM16_ESM.zip › Source Data/Supplementary Figure 1/panel_A/dendogram.txt]

(((FongTien:0.06087682890474559183,(Bigo:0.13994360778012643332,(Manas:0.09576563491380321591,((Astrix:0.13026017163157768697,(((((((Mazurka:0.09819590964091692853,(((Varunda:0.09555715371742160014,(Minerva:0.06045803156231664699,Vada:0.05818649654971706081):0.08961255911598917101):0.07407429972025615650,Emir:0.06585319455643155739):0.04711802558646200484,(((((GoldenPromise:0.00506344252562783686,Maythorpe:0.00189291139198386848):0.18123418662761264786,Pallas:0.00000100000050002909):0.04210197679962453254,Siri:0.11496641543695595988):0.02645295376873171150,((Ingrid:0.09365472902463244098,Cambrinus:0.06280899149748293830):0.04167126520024594383,Sultan5:0.02886888509957694429):0.04598430738488570174):0.01843639660384795154,(((Atem:0.18894284702223407280,Zephyr:0.02251772196789129238):0.06281934133761127304,CarlsbergII:0.09664664456527191638):0.04820651060124404169,(M1460:0.07700312352832383578,((Haisa:0.08590504083700672977,((((WBDC172:0.17155045074806771210,(OWBRecessive:0.27893845065195843613,((((((I5:0.15848704827704759857,((Algerian:0.14706538731830362532,((CebadaCapa:0.12100447114713920593,Duplex:0.12558888620322336549):0.06063031466335751934,((HOR3209:0.00000100000050002909,Steptoe:0.00000100000050002909):0.27634740263888335488,Psaknon:0.12758501579831005301):0.05170734883843008944):0.04075072191961958551):0.04748944352028369731,(AbedBinder12:0.12061568897735394645,Trebi:0.22187822548960978164):0.06705191431393113521):0.13188023626818198841):0.09561257693879772479,HOR3401:0.28593410076899250516):0.05576589411788406697,(SpontaneumI:0.18358070281800387136,((WBDC085:0.13771202589410522221,WBDC259:0.09637154457933788665):0.02911120617838891186,((((WBDC148:0.10780205629864732242,(WBDC013:0.09253656286706965495,(OWBDominant:0.09742822651623640751,H602:0.02121886487763518028):0.08519699402241100172):0.03593043736082322803):0.02992360513813002026,WBDC334:0.12481256412194566274):0.02408229895077266050,(((((G-88:0.15243639333319769502,WBDC343:0.10055994392981010277):0.04322248593164287195,(WBDC199:0.11414650680704316321,55:0.13847162339523255703):0.03315677676020097747):0.01835773178393553667,(((WBDC045:0.16128443191313782124,WBDC112:0.08300552483600559528):0.05774543558845984803,((WBDC110:0.06656886795291379333,WBDC109:0.08686457601194327860):0.02805896778407206832,WBDC068:0.07415955303204049831):0.03785533795797391826):0.04725879699702262293,WBDC008:0.11605432883887040196):0.02123496017284732737):0.02745259408409171306,(WBDC247:0.11736096793031666752,WBDC253:0.11728854452716919177):0.03089931719213082420):0.02518955978826108166,((WBDC350:0.20043097107633209286,32:0.07574438403921496255):0.03934971127369733118,WBDC241:0.12539052403528089252):0.03999173271941155322):0.01291037935816303009):0.02473520874980934467,((WBDC038:0.13417525025731083521,(20007:0.12661726988667465488,WBDC072:0.10237941920345727809):0.03646326782857066406):0.02709567557204111896,22:0.12296101293646316543):0.02119332457507525427):0.01570665002523239859):0.08401034251706966660):0.09277822705498013633):0.04426699035315437986,(Rupee:0.08151088068388710750,(Multan:0.03705655327603153693,Kwan:0.02665513766401410647):0.03728550631552644823):0.10437922084307751924):0.06743703511848651855,((Spiti:0.14262169840613417304,BlackHull-less:0.09370884612431056027):0.04845876899477977867,((WestChina:0.04093699670971972376,Nigrate:0.03972027341436824149):0.03869731245020489180,Durani:0.09264273369134200242):0.09439297762306743389):0.06763218389937343533):0.06369587976481373703,((Hiproly:0.06629955206926682609,((GZ:0.03748568066834739865,L94:0.02560092531604771238):0.05195341311727676853,(Abyssinian14:0.02824071955394471048,(Benton:0.04155006016127683194,(HOR2926:0.01176714160017357062,HOR1428:0.02213796312585433052):0.06116296838604455555):0.02594225452617244035):0.07658973563522811223):0.02655390092254045903):0.09186088489921047373,SusPtrit:0.08163315744819432673):0.08411246227935564868):0.08225865778696593578):0.16727257676926612917):0.23044564343177600940,((((CIho4196:0.01161119963839539471,HarunaNijo:0.21905708350045183241):0.12579836839622418609,(Chevalier:0.00099226041531270894,StauffersObersulzer:0.00065084999173997064):0.13192527754419020036):0.10870517904129090025,ProbstdorferVollkorn:0.14407287805837071248):0.07391195220006138711,HeilsFranken:0.15741406114648121006):0.02209254769855206399):0.05125105005852597512,Hanna:0.30720328218348441629):0.03410608957474781794,((MalteriaHeda:0.14626170669705065852,((Clipper:0.11472884751873879683,Maritime:0.15663387072246826026):0.04206097440945869709,((Hindmarsh:0.11607301576872866566,Commander:0.19951006471360216432):0.04310992120689757789,Finniss:0.18275059247112285243):0.06451470823005379940):0.09331720575139877683):0.07341494469478195006,(Betzes:0.02311658883245084131,((SM89010:0.23728453204633662144,(Bancroft:0.05672768460200076912,(Bowman:0.15418398777256062115,BCD47:0.28403818141429337807):0.05802999475822624709):0.03638943961371665647):0.04794990282277492716,LongGlumes:0.29334402154837740939):0.04383755753243043923):0.07292848537196047753):0.02023814191122439571):0.05328562844470038917):0.06178385365294930542,((Tardus:0.07845600457841477027,(Heather:0.09291891910983567093,((Diamant:0.08833529927189702480,(Trumpf:0.02927629513187422414,Triumph:0.05300294938413831897):0.02151906589016259336):0.03984795797206366896,Derkado:0.13177691669458035939):0.02762621654702140245):0.03326131225210381126):0.02197677583153005362,(((((Sebastian:0.07972990686620337608,(Rainbow:0.13412515084523082831,((Apex:0.09563756582349630664,Jive:0.07009365480222198852):0.10134974377577983529,Baronesse:0.24635292022654570188):0.04851929295899616579):0.02977532372610252123):0.03877897827523189844,(Fractal:0.10975108261415478239,Optic:0.10919401969305331246):0.04022007644437790991):0.03918667549419016516,(Tipple:0.12348178481112852267,((Saloon:0.06220209511620627268,Power:0.11065402090070254604):0.04972665096805108098,Feltwell:0.07722408239791395124):0.02885144059548752291):0.03229417356431737995):0.04026238713747591624,Henley:0.10653461537604989873):0.03823444739241865092,((Heron:0.16727001546537378918,((Barke:0.10852293338557625346,Onyx:0.09695240383910980198):0.06881112188203088176,Prisma:0.06435275732858705688):0.03127476497025279134):0.02727295147985053791,Ria:0.10992956776367938942):0.02932116601071789105):0.05105660741027610861):0.04779640127174020897):0.05564595083548478510):0.04711001811153425756):0.03226470756486099489):0.02884713383186884861):0.09337166576561117814):0.07172094904436950025,Q21861:0.31767079838556600002):0.07771245421734926384,Armelle:0.15642192611830332827):0.19589315799329434786,Parasol:0.07836861128586566916):0.11985902212556287516,Igri:0.08597273273418401529):0.08264960983726535315,Regina:0.17856705860367172445):0.05135855287627589388,Dopla:0.25221842241715902722):0.05438490609478731364):0.08100197424072642927,Franger:0.17008618313007869971):0.04116362842936087396):0.17184455594323116978):0.10066132566028933304):0.09179986737724708801,Manchuria:0.05795411303896724764):0.10278297868162851458,(Russell:0.12382267157830730009,Foster:0.10515697150361597023):0.04481446182866911931,Morex:0.06167855891526981965):0.0;
