# Supplementary material for: The barley immune receptor Mla recognizes multiple pathogens and contributes to host range dynamics
Source: Nat Commun. 2021 Nov 25;12:6915. doi: 10.1038/s41467-021-27288-3 (PMC8617247; doi:10.1038/s41467-021-27288-3)
Supplement: Supplementary file 16 — Source Data [file 41467_2021_27288_MOESM16_ESM.zip › Source Data/Figure 2/phylogenetic_tree/RAxML_bipartitionsBranchLabels.ORF.GTRGAMMAandBOOTSTRAP.txt]

(((((Bowman:0.06248126366435850093,(BCD47:0.05806676743257229573,BCD12:0.06732253416537148372):0.03775327809685644076[100]):0.02132563258912548165[97],(((((Betzes:0.04393701551313177606,HeilsFranken:0.06126311963569090052):0.01707678136036338071[84],((Pallas:0.02250100171181261544,(((Barke:0.05903817853157908996,Baronesse:0.06608091147364632267):0.02371134230219092490[100],(Aramir:0.05382266006347590642,Emir:0.02172387868714224790):0.01656971313439174406[100]):0.01196508067476476436[96],Sultan5:0.02349598513020359838):0.01086520111208310636[94]):0.01368737939311099987[95],GoldenPromise:0.03008200933536126290):0.01840118801461388884[99]):0.01318209429164035953[77],((Q21861:0.10772677233448059442,Finniss:0.08087546063535858143):0.01944152361055122638[76],(Hindmarsh:0.06661322075302636425,(Maritime:0.07047757537656518245,Commander:0.08521467540413950326):0.01621296601515693353[100]):0.01850678200758474820[100]):0.01300017035620269594[72]):0.01213024556217650284[64],(HarunaNijo:0.05458014284149662748,CIho4196:0.03675851656017088687):0.03261940131954736699[76]):0.01375098823571528281[55],Igri:0.09891189238208056289):0.01835053554931737746[4]):0.02647457585138660377[71],((FongTien:0.05761100102515519239,(CI16147:0.03632358050247948278,((Manchuria:0.00551519030431196506,CI16139:0.02383863408171641232):0.00505832761314860182[71],CI16153:0.01422122653083944012):0.00296439222621761337[71]):0.02709864874038913143[100]):0.03117062851004374913[100],(Russell:0.05277746320852758077,(Morex:0.08665141689044027207,MorexL:0.02094653227907278606):0.01817584802786864975[73]):0.02600209877141260520[73]):0.04667037923949042544[86]):0.03486164421534792418[100],((SusPtrit:0.08507171959274018036,(HOR1428:0.06204364572648955745,GZ:0.05958728003564037895):0.03165213455241473739[100]):0.07471656923252202598[100],(WBDC172:0.18412934509866668575,((WBDC013:0.21674728614414351391,(WBDC085:0.18677667977738623972,WBDC259:0.22971422800946439402):0.02533189966982291735[100]):0.00924032058695554818[0],(WBDC008:0.17728245050542718042,(WBDC110:0.11672858757097956395,WBDC109:0.12229668355163345050):0.06097746909946259730[100]):0.02977085725213632350[100]):0.03528723419759881297[8]):0.03634000681010438050[100]):0.02262010654824502670[91]):0.02276562672420188657[100],(AbedBinder12:0.09871274674463702270,Duplex:0.11189229970935134217):0.04044421812995595972[100],I5:0.12569618280174504887);
