# Supplementary material for: The barley immune receptor Mla recognizes multiple pathogens and contributes to host range dynamics
Source: Nat Commun. 2021 Nov 25;12:6915. doi: 10.1038/s41467-021-27288-3 (PMC8617247; doi:10.1038/s41467-021-27288-3)
Supplement: Supplementary file 16 — Source Data [file 41467_2021_27288_MOESM16_ESM.zip › Source Data/Figure 2/alignment/barley_ORF_alignment_v4.phy]

 41 19429
AbedBinder12 TACCACGCCCTGTTCCGCAACTCCCATCTCGAAGCGCTCCGGACGGCGCGTACTACGGCTGGGCCGCGGCGACCCGCAAGGGCGGCGGCAAGATCGATTTGTAAGGCCTCGGACATCCTGCGCCGGCTGATTTTCCACGAACCCCTCGACTGTCATGTTAGCCCCTCCCACTCCCCTCCCCCTACCCTTCCCCGCCGACCCGAACAGGTCTGCCCCGCTGGCGCGCCCCGGCCCCCCCTCGGGCCCAGGGGCTGCCCTCAGCTTCAGCCCCCGGTCGAGTCCAGTTGCTCCGCCCACTCCGCTTATATCCGTGAGGACACCTCGTTCGGTTACCCTGCCCGCTCGGGATTTCGCGTAAAGAGATTCCGTCTTCCGCCCCGCTGAAGACGACTAGGGAGCGACAAACGTCGGCCCTTCCCTTTAGAATGCTGAGGTCGCCCTCCTCGTTTGGCAAAGTTCGTCTACGTACGGATATCTCCGCAGGCCTTCTTTTCCACGGCGTCCTACTGGACGCGCGCGTCCCCGCGCGCTGAATAGCCAGCCTTCACTCGACAATTGGTCGGTTATGGATGCGGCCTCTCCCTGTCGAGCGGAGGTCACCTTGGACTCAACCTTTTGAGGGAAAACCCGATCCCCAGCCTCCCCTTCCGCCGCCCCACGACCGGTGTCCCCGTATCCCCTTACAGGGGAGAAGGGCGTACCGGGCTCATGGCTACCATCTTAAGGGGGCCCCTAGCCGGTGGATAGTGGCGGCGCTAGGGCGGGAGCCCACAGTGCCGTGACAAGACGAACATTAGCGTCCTAACAGTCACGCCAACGCGCGACGGGAAACCCGCAGCCCTCCCAAGGGTTTATCTCCGCGAATGAACGGCCCCGGGGACCGTCCGGGGCTGCCTTTCTGTAATATTTCACAATGGGGCAACCACCCCCCACCTGGTAGTGGTCCTGCCCTCCACCGCCGCGGCCTCGCGCCGGCCGGTCGTGGCTAGCGGAATACCCCCAAACCAAAGGGGGCTCTTAGGTGGGGCAGGCCCCCGGGTATGGAGTGTTAGCCCCCTTTCTCGCGGCCAGCACCCCATGCGGAACACGTGGAGTCCCACTCGTCCGGTTCGCGCGCCCTTCGTCAACCCGGCACACCCACCTCCCCATTTCCGCCCGGCAGGTACCGTGCAAGAGTCTGGCTGGCCGGCCGGCGCTAGCTCCATGTCCCGGGCCGCGGTCCTGCTAAGCAGGAGAGCCCGGCCCCGAGCACTCGGCGGACGCCTCCCCCCCCCCTCCTCTGGTCCTCTTTGAAGGCACTCGCAATCCCAGATCCTATGCGACGCGCCCGGACCTGCGCTATCAGTGGACCAGCCGCTACTCGAGGTACGAATGCGAAATTTTCCTCGCGCACCGGTACGGGCGGGACGTAGGGATCAACCAGCTCATCATCATGTACTACTGATCCTAGATAAGGGCCAGAAACGCCCTAGTTTCTGCCTCCCCGCCGCGCCGGGAGAAGAGGCTTCAGCTTGGACATCATCCCCCGGTCACCCCCAACCCTCCGCTAGGCCTCCCCCGGATACCTCCGCAAGCGAGTTGGTGACACCACCCGGGCCTCCGAGCCGTTCTTAGCAGTCAGTACTGAATGAGCACGTGTAACAAGCCCCCCACAACTGCCCGGTCACCCAGTCTAAAAACCCGCTCTGCTCACCAGCGTCAGCGGTCATGGTCCATATACACCCATCTGTGAAGTAGACGTCCGACGTCGTAGCCTGGCGGCACCACCCCTTTCCCATTAAATTGATGCCCTTGACATCGTCCTGTCACAACCTACTTCGACCTCCCGGCGCAGGTTACCGTGGTCCCCTGGCCCTGTGCGTCGCCCCCAGACCTTACCGGTATGTGTTCAGTCGGCGGCCGTATAGCATACCCCTTATCTGGGGACTTGACGCTCCCCCCCAGCTTGTACCTGTACCACTCCCCGGCGTTGTCGGTTACCCTGCAAACCATCCGTGCCGGGGAGACTCACGCTGCGGCACCGCAGTGGCCATCGGCCAGGATCGACAGCCTCCACCGCATGACAGCGGTTGATATTCCACACCTTCACCGCCTGGCCCCGGCCCTCTCTCGCAACCTCTGTCTCTCACAGTCCCGGCCCCCTATCCCACCCCTCCCGCGCATGAAGCGGTTTCGCTACAATTACTACACTTCCCTATTCTGCCCCTCAGACGACCGCGCCGCGATAGCCTCCAGTGAGCGGATTACCCGTTTTATCGGTCCCCACCATTTTCCCCGCAACCCCCGTAAAGCGCGTAGATGTGACTTTGCGAACGGCGCCGTCCTTCTTTACCCGAGTCACCTCAGTACAGTCAATCACCCCAGGTCCGGACTCCTTCTGCGGTCGGGAGATTCGCCGCGCGGACGGGGCGGAGTCCTCGAAGGCCGGCGAGTGGCCCCCTGGCGCACGTGTGATCTCGGGCTCCCTGCTCGCGAGCTTAAAGGATTTCAGCACCTACTCCACAGTTTGGGTTCAGATCCATACCTCAGCACCAAACGGGCTCGCGTGCTGGCTCGGTATCAAGGGTCCATTCTTCCCGTTTGACCGGGCAGTATACCGTCGTGTACCTAATAACCCGAAGGCCCAAGGCCCTTGCGATTCCGCACACTTTTGGGCTTGTCCGGCCCCCGGGGGGGACCATAGACGCTGGCCGATCGCACCCAGTGCCCAGAAACTTTGGAAGGATCCATAAAAACCCCATTGGGATCACCCCCTGCTACTGCTCTCACTCACGTCCGGCGGCACTCCGAGGAAACCAGAACGCTGAGCCATATGAACCCCCCCCGCTTCGACCACTGCACCCTACGCGTCCGCGGCACGGCCCGGGGCTACGGTGCCAGTGCTAACTTTCAGTGGGAATTCCCCGCATCCGTCTCAGGTGGAGACACGTGCGAGTTACCCCCGTATGAGTCTATGCCTAGGGCTGTTAGAATGTACCCAGGGCTCACCTATTGGCGTCCCCCCACCAGCTCGTGACACTTACAGTGACGGTGGCTTCTCGCGACGTACAGAACTAGGATATGTCCTCCAAAATATTGTGCTGACCAAGCCTCTCCTGCGCGCAAAGCATATGGTCTCTGCCTGTGCCGGGACTTTCGGTAGCAGCGGAAGGATAAACTGAGGGGACAACCGCGGCCTGGATTCGACCATTTTTAAACTCCAGGTCTCCCTGACACTACTCGCACCCCATCCCGGTCCCGCCCCGAACCGTCGCCGGTGCAGGCAATCTTCACTTGGCCAACCTGACCCCACTCGTACCAGGACACAGTTCGAAGGCTTTTTTTTCCGGCGGTGGCGTGCACCGGCCCGGCAGTGGCACTCCAACCAGCCGGCTATACCGGTAGTTTTTTGAGCGTTTCTCATTGTCGCTGTGGTCTCCGCTCGGTATCCTGCTGCGAAACTCCGTCTTTGTAAACCCCCCACGGGGGGGAACGGGGCGAGAGGGCATGCGCTCCACAGTGCACAACACGTTCCGGCATTGTCCCGACTTAACTCGCCGGTCCAGCCCGCCGCCGCCCTTGCGAACGAGGTGGACGTCCTCTTGCTGACGCCGCGGGTGCCACCTCGCGGACCGCCCGGGAGGTCGCTTCCGCCCCACCCGATCATCCCCGCCCCCGCGAGGAAGCTCCGCTCCACCCTTGGGGCCGACCGCGGGGTCGCCCCATCTTCTGCGAGTGGTTCGTAGCTACAGCCATGCGGCTAGTAGCATGCCCGCACTTGTTGGACCATATGACGCCGGGCGGCCACGTTCCTATTACTTCTAGTTGATCACCACTGCATCGCCGCCCGCTGCCATCCCCAGCGCGGCGCGAACCGGGGCGATGTGCCGGTCTCTCAACATGGGGTTCTCCTGCGTTGGGCTAAACTTGACCCGCGAGCCGTACTCGCAGCGACGCAGTTGTACCGTTACCGCCATGTCCTAGTCCCACCCGACCGGGCCCCAAACGACGCAAGAGCGGCTATGAGGCGCGAACGTCACCGTATCGGTATTTGCAACGGGACGTAGCCTTCGTGACGGACGATATGACTGTCGGCGAGCACGATAGGACCGGAGGCGCGCGGCCTAAGATCTGACCAGTTCTACAGCTCCCAATCCCAAGGGTCCCCGGTTTGCCCGGGCCCGGAGTCCCCAGGCGCCCCTCCTGCCACCACCCCTACGTCTTTCATTACCTGGGGCTTGTAGCCTGCTGTCAAAACCTGGTCCGGGCGGCGCGTCGGCCCGAGTTTCCAGCGGGACCAAGCACCCGGCGTAGGGCGTCACCCCTACCAATGAGCGCTCGTGGACGGAACCTCGCCGTTCACGCACGCTCACGCGCGGGCGAACCGCGCCACTTCCTTCCCGGATAACCTCGCATCCAGACCGGAGCGCCGGCCATTACCCGGACGCCCTGCGCGACTAGGGGGCGTTCCCCCCCTTCCGGCACATGTACCTCCGGCGGTCAAGCAAGACTCATCGCAACATGGACACCCCCATCATCCGAGCGTTCGGCTCGCGGCGGGACCTACCCCCCCCCCAGCGTGCCGGATCATGCGCCCGTGGCTGTTATCACGGTCCCAGACTCCGCCGCGTGGTAACCCCGCCCCGAATCTTCTTCAGATAACAATCCGGCTCTCCCCGCAGCGCGCCGAGCATTGACCAGAGAGCCTGACCACTCATTAAGGGCCCGCCAACCCGTACGGGCGCTCACGCGTCGCGTGCCTTCGTCCATCGTAGTCCGATTCTCTGACAGCTCTGTGATGTCAAGCCCGGGAGCTATGGAAGCAAATACGGCGGGCACTTTCCAGCAGGGCCCGTACAAACCCTCAGTATGGACAAATCCCGGTCCGTCGCCGGTGGCTTCCAGCTGTGTCACCCGACACTAATGCGTCGTACCATCCCTACGTTCAACACGTTCTGGCCGCCCCAGCAGGCGGCGCGCCGCGTGCCCGGAGCTCATACACAGGCTGGCGGTTTTCTCGGTACCTCCGGCGCACTGGTTTTTCCCCCGCTCACACGACTATGACCAGCTACGAGCCCTACCCAGGCCTGTTTGCCCTGCGCCCTGATGTGGACCCTTGGCGCGTGGCCAGGCGCGCGGTAATTGCTCACCAGCTACCGTACCACTCCTAAAAGACATAAACGCACCGGCCGGGGGCCGGTCGGGTCCCCGCGCGCCACCAGAGACCGGGCCCGTGGCAGAACCCCACGTTCTCGGATTCCCAGGAGTTACGTTCGCATCCCCCCTCTGCGAACTCCCCATGATTACCACTTGGCCCCGCGGCGAACCAATGCACCGCGAAGCCCTGATTTAGACAGGCGCCTCCCCTCCGTGGCGGTTCACTTGCTACCAACCGATGTCGCGACGAGTCGCTGACCCCCCTTCGACCGGTGCGTGCCTGCGCGATCCCCTCTTTCTCCTGTACTGCCGACGCTTCTTCTGTGCTGCCGGCCCCGCCGCAGTGAAGAGTGGCAGTGATCACAGCATGATGGCTAGGCCCCCGACGTGCCGACTGCCATGCCACAGTCCGAGAACCAGGCGCGGCACCCAGCCTGCCGGGGGAGAACCGCGTCGGCGGGGCAGCCTCGGGCGTTCATGGGCTCGACAAGCCTCACTCGGATGGCCGGCCTCTTTTGCGCGAACGCGCTCCGATCGGCGCTGACTCTTTACCATATCGCTCGCCCACAGTCGCCCCCTTAGTAGGTGTCGGTGAAAGATGAGAGCACCACGTGCGAACCCAACTGCGCGGCCCGGATAAGGTTCCGCCGACTTCCGGCAACTCCACGCCCCTCACCATCCCTCATCCGGGCTTGCTTCCCATTGTAACTATGCTCGATTCTAGGACGTTCTGCCGTGTAGTCCACAGTGTACCGTGGATCGCCCCCCTGGTATTGCTAAGGTGCGATTGCCCTTCGCTGACGGAACCAATGCCGCTCCTCCGCCTTTCGCCTGCGATCCAACCGGTAGGAGACTAGAGCGCGATCAAGGCGCCCTACCCCCCACACTCAGTGTCGGACCATTTGCCGATATCGAGATCGACGCCTTGATGTGATCACGATCCCGACGCTCTTTGTCGTTTCTCCGTGCTCCCACAGGGAAGCCCGCGCACCAGCCCCTGCATGAGCCGCTGGGCACGGACGCAGCGCGAGCTCGGACAGTATGCCCCCCGTTTCACCTCCTGTCCGTCCCCCCCCAGTATGCTCGAATTAGTAAGATCGGAAGTACAAAAGCGCCCCACACTTGTAAACTATTCGTGCAGTTTCCTATGACCAGTATAGTTTGTACTGCCTGTCTATACGACACCCCAGACGGCTTGCTGTCCCCGCCCTCAGCCCCGTGTACCGGTCTCGCTGGCAATTGGGAATTCCCGTAAGCGCCCAGTTTGGGGCCATGGGTTTAGTCGTCGGACTCACATCCCCACGCAGGAACCAGACCGCTTTCAATGTTCATGGTGCGCCCGTCAGGACCCACGCCCGCCCGACTGCTGGGCCCCTCGCCGATCAAGCCCGCCTCCCGCCTCCTTCCCCTCCCTCGCATCCGCGTAGCCGTTAGCAGCACCCGACCTCGTAGTTTTGCGGCCCAGCTCACCACCGCCAGCGGTTCGTGGCCGTTAGCGGCCCGTATACGGTCACAGAGAATCGGGTCCGCTTCACAGGACTGCCTCTGCGATCCTGTTCCCAGCCACTACCGTCCATTGCCTTGCCCCACATTTTGGCTATCACGTGCGGATTATGGCGCCGTCACTGCACTGCTGATAGTTGAGGGTAATATTTCTCTCTTCATAGGAGCCGGTCCACTGACGTGTTACCAGCCCGCTCTCTAACAACTTTCGGCTCGTCCCCGACGTGAATCACCCTATGAATCGCAGGGAGGCGGCGACATACTGGCCTGTCTCCACCTCACGAGCGTTAGGCTATGTCGTCCTTCGCACTGCCGTTAGCGAGTTGGCAGAACATCCGGGCCTCGCAGACTCACACCCTGGGCTCGGGCAGAAGCCATGGGACACACAGCGGGACTCGGCGCGCCCGTCTGTCGCCCCTCCTTTTGCCTCTCGCCGACCTCGTCGCTAGTAGCCTCAAACTGCATCATATGAACAAATCGGCCACCCGCCGCTCAGGTGCCGCCCCCGTGTGCCCGCCTTGTCGCCCCCCCTTCCGTACCCCTACCTCTCCAAGCGTGGCCACCTTCGTAACTTTAGCCAATCCTGCACCCGGCGATGCTACTGAAATAAGAGTCGCATTAACTACCGTCAGATGTTTCTCGCCCGGCGGCTCTTTCGGCTCCTACGCGCCTCGCCATCCTCCGACCCTATTGGCTGCACGGGCGCCTGCGACTCGATCTACCCCGGACGTTAAGACGTCCGTTAGCGTCGGCGTCCCCTCTAAGCTCGCGTACCCTATCCTGGTATATGCCTGAACCACGTACCGCAAGCCTCGACGCTCACCATCTTTAGTATACACGGTCTCTTTGGTATTTACTTTTTGCGGTGCCGTGTCTGGTTTCCCACGTGCGGGACCGCAATGTATGCCGGCGCCTCCGCACCGTGGGCTCTGCCTTGATGGCGCCCCAAGCGGTAGAATCAGTCCCCCAGTGGGTAGCCTAGAGCCGTGCAGCGAGTTTCGCTCTACAGACCGGAGTTCCGCAGAGCACCACCGCTGGATGCATCGCGGTGGGAAGTACCTCAGTGCGGAACATGCGACCCCGTGTTCCGGTCCGGACTCAGGCCTCCGCGATCTAAAGGGGGCCTCCCGCGTGTGCGATGAAACGCTTCCCCTCGACTAGACGCTCCCCGCCATTCACGCGGCCCTTCCCATGTTCTGAAAGCTTGCCCGCCGAGCGGTAGAGAGAGTGTCAGCACAAGGCGGCTGGACATCTCCCGAGGCGCGGTTCGTTCTGGGGTAACCAGCACCCCCACTTCCACTTGTCCCTCGGGTCACCGGACCCCCTATGAAATTCTTCTCGACGCGCTCTGGGAGCCTCCTTAACGCTCACTGACCCCACTACGACTGCCCGGCCTGGGTGTCACGACCGGTGGTGCCGGTGCGCCACTCCCCTCAGCCAGCAACGCAATCTCTGGACCCTGGCGCGGGGCGAAGCTAGGAAGCTAGCGCGCCGCCAGCCTAGAGGACTACTCTCTTACTGCTCCAATATTACCCATCTTTGTGATAGCTAGTTCGCCTGTATCCCTACCCGGGTTCCTCGCTGCGGGCAGTGCCAGCGCTCAGATGTGAGTAATGGTCGAACTATGAAATACCCGAAACGGAAACCCTCTTGGTCCCCCCGGCTTGGAGGGGGCTTGGGCCTTTGCGCTGGCCGAAAGTCCGGGCTCAGCAACGCTAAGTTCGTGACTAAGTCCCCCGTAAGAGAATGCCCGGCTACCCCTGCCTACTTTGAGATGCGTGTTCTTTCGGTCACCCCCGTCTGCGGTCCCACTGACCGATGGGCGACGGAAGGACAACCTTGTATCCGAACCTCCCTTGTTATCGATCCCCTGCTTCCCTCAAACAGACGGGCCATGGGACTGCGGTGATCCTGGGGTTTTTCTTCTCTTCCCCTCGCGGGCGGGGCGGAGGCGTTAGCGCCCCTCCCGCCGGGGCTCGGTCTGGCGTTGGTGGTGCCCCACTGCGGACCGTTGCCCCCCCATGCCGTCTGTGTCTGGCTTGGAGCCGCGAACACTTTCTAGCGAAGCCACCTAGCCTGCGAGGCGGTTCTGCCCTTCGCTCACACGACGCAAGGGGTGCCCCCCCTTTCTAGGTTCACCGGATTGCGAGACCGGCCGCCCCGACGGCTTCGCGGATACGGGGAGAGGATTCATCCCATCACTCTCCCCCCCGAAATGAGTCCGCCTGGGACTCGCCGACTCCTTTGCTTTCCCTTCCTGTCGCGCCATCTACTCCGCCGAGCTGGCGGGCTGGGCCCAAATCACCCCGGCGTGAAGGTCTTGCGATGCGGGGGATATGGTCCGACGGCTGAGCAGGCTCCTACGGTGCCGTGGATATCACCACGCGCGCTACCACCGGTTAGCTAGGTCGGTCGCCAGCCGCCGCCACGGCCACACTCGAGGGGACATCTCACGCCGGTGCGGGCATCGCGTTTAAGGGCACACGGCCATACCGAGACGTCCGCCGGCAATTGACCATGGCGCTACTTTGCTTGCGCTGACTTCCCTTCTCAAGAGGGGGCTGAGGATCCCAGCCGGTGACCAGCCAGGAGACCCTCTAATCGCTCTCGCCGGACGTCGGTGGGCGGCACGGCCGTGTCGTCCTCCGCGGATGTCCAGTGATGCCCCGCCGCCCCTTCCGCCACCACATAGCCCCTGGCCCCTCAGCTTCGCCAATGATGGCACCTCCCCCGCTCAGTAGCATGCCTCCCCCCTCTCATCTCTCGCGTTTCAAGCAAGGCGAGCATGAGGAGAAAAGCGTGAGATGGTGAACCGCACTGAGATCTTCCGACGTCTCACATTTAGGATCATACAATTCACTCTGACGCGGGCGGCGCGCTTGTAAGGGCTGGTCAGAACCACTCGAAGAGGCTCCTCCGCCTCCACTACGCGCACGAGGACAACCGCTTGCCTGGACACTTTTGAGCCTTGCGCGCCACTGTCCCCGTGCCACACGGGTTTCTTCGGACCTCATGTGCCCGCGCGTATGCGACAGACCCTTGCTTCCTAAATCGAGCCCCCACCCCCTTGCAGACCTCCCCCCCACGTACGGTTAGGCGCTATCCAACTTACCTGGCACTGGTTTCCACTCCACGCCCAGTGCGTCTGACCCCCTCGCGCCATATTGGCCGAGCTGGCACGAAAGCGATCTTAGAGGCCCGTTGGTCCGCGTCGGGCCCCTGTCATGCACAAAGTCCTATGCGGGGTCGATTCGCAAGCGTGAGCTACAGCACACCCGTTCCCTTTCGCCCCACTGAAATATGTCCGTAGGGCTTGTGGAGGCCGCCGGGGGGTCTCGCTCCCTTATTCATGCAGCCGCTTCGGACTGCCCGTGGGGGTAAGGTGTTGCGCCCTGGCAAGAGACCTCGGGTTGGAAATTCCGGCCTAGCCGCCGATCAGAGGTGTGAAAGCCCCGGGCCCCCCCCGGCGCGCCACGCCGATATCAACGCCCCAGGTGCGGTGGCGTATAGGCCTCACGTGCGTTCTTCGGCCTGCCGCCTTTTTCCGAGGGTTCCATATTGCATCAACTCGCCGCCATGATGAGGTTCCGCCGTCTGTGAAATATCTCCGGTCCTCGCACACTCACGCGCCCGGTGGATCATAGAAGCCTACCCCTATCGCGCGGCCCGGGGCGCCGCCGATGTCGAGTGCGCTAGACCTAGCGGTCCACATTGGAATGCATGCGATTGTAATGAAGAGCCTTCCCAATAGCTCTTGGCGCTTCCCCTACGATTCTGCTAGCGCCGGCCCTTATAATATTTCCGTTTCAATGTCTACCCGAAAAACGGCCATCCACTCCCCGGGCTGACTAGCTCCCTATGCGGGCCCTCGTGGCAGTGGCCCAAGGCTCCGCACGTCACTAAGCAGGGTGTATCCGTACCAGCGCCGACAACACTTCCCACACTTTCCTCGGCGCGATCGCCAAGCCAGGGCCGGTCAGAGTTCCTGCACGGGCTTGTGTTCCGGTCTCGTTTGAGAGTCTTCTAAGGCACTACGCATCTCCTGTTTACCTCGCGCGGGCAGTGACTACACGTGTTCCCCTCGGTTCCCACCCGCTGCTCGTCTTACTAGCTGCCGCGCCGCCGTCCCCGAGGCGACTCGTGGCGAGGCATCCCTCCTCCTCGGGCCACGCCAGCCTCACGATTTCTGCCGCGACGTGAGCATGGCGCATACCAGTCCTACCCCCGGGGCGGCGTCTAGAGGGATTAGACCTTGGGGACTCCTGAAAAAAGTTACGCCCCCGCCCGCAGCCTGCCTACGCGGGGCCGACGCCACCAGCAGGCGGAAATCCGTCGAACACAACGCGTCCTGGCGCCCGACCGCCGCATGTCCTCGTAGCGCGTCACATAACGCTCTCGACACGCGCACAGTACCGCTCGGCCCTAGTCCTTCCCCACATGTACTGTTGACCACGAGTGTTTGCAGGGAAACATGGTTCCCTGTAGCGCCCTCCCCGGACTACGCCGCCTTCACGCCACCAATCCTAAGGAACGCACCCCCCCCCCGTTGCCGGGCGGCCCACGCTTATCCCCTCCAAGTTTTCCAGAGTTACATCACTCGACGGCGCCCGTTAATTCTGTCTCGAGTGATTCAGCGCATAAGACCGGCCCCATGGCCCTGCTTCATGACCGCGCGTCAAAACCCTACAGGCGCTGTAGCCTGAGGTCCGTGGCACGGAGAGGCAGACGCCCAGTTTCCAAGGCGCCCTTATCACGGCGGTATGGCGACTCTCATTTAGTACGACCCTTTGAGTCGCGAGGGTTATGGCCTGTGCCGGTCCGAGTCCTAAGTTTGACCAATCCCGGCGGGCGGCCTCCACTATCCTCGCCCGATCCTCCGCCCGCCACCCTGCTCGCTGCTTGCGTGTCGTATCTGTCCCATCCCTGCCCTTTCCGTCCCCTCCGGCTCCGCTGCAGGTCCATTCCAGGCTTAAGCTACCCCGTCGCCCGATACGCAGATGGTAACGGAGGAGATAAACTCTCCCTCATATTTGCCCCGTCAGCTCGTTCGCACTTCTCGGACTATTTCACAGAACCCCCTCCGCTGATCATTCGGGCGCCTTGGCCCGTGAACTACCGGGTAGGCCCGCCAGAGCAGGCCGCGGGGGGTCCCGCTTGCGCAGCGATCGAATGGGTGCCTCTTTCCCACCCCGGGTCCGTGGACCTGCCCCAGTCTGCTACTCCCCGCGCCGGGGTCCGGGCAGCCTTTTCCCCCTCCCTAGTGGAACCCACGTAAGCACAGCGAGGCCCTCTTCACATACGCGCGCCTGCATGTTCCTTGCCATCCTCCTCGCGCCTCGATCTCCGGCACCAGGGGCCAAAATAACCGAGTCCTCTCAGACCTACGCAGATCACTGGACTCGAGGCGGGGGCGATTCCACGTGCCCAGTCCCGATCCACACCGTCACGTGGGCCCGTCTTCCACCAGGTGCGCCCTGTTATGGGAGTGCTAGGGCAGAAAATAGGAGGGGCCCCTACCCCCTGTGGCTGCCACCCCGCTACTAGGTATCGCCATCGGGCTACGTTCTGGACGAGTGAGCCACCCATAAATGGCGAGACCACGGCGGTCTTGCTCATACCCGTGCACTTAGAGGGCGTTGAAACCCCCCGCGCCACACCCATATATTTGCATAGCCGCCCTACCGTTTGTACTCTTTTAGACGCAACCACGTTGTGTCGCCCTCACAAAAGCCTTCGCGCATGGCAGCTTGCGCCGCCCTTGCCTCCGCGTCAGGATCGCTCTCGGCGCACACAAACGGGCGACGCCTTCTACCCATCGTGGCTTTCGCCGAGTTGTGGGGCAGGCCCGCCACTCCAAGCATCTTTTTGCGGGAGGCTGTACTCTCGGGCAGATCGGAGAAGAGAACAGGTCCGCCTAAGCTGCAAAGACCAATCCGACCCGCCTAGCCCCAGAGCCAGGCTCACGCCCCAGAAGTCGACGCGGACGCCGCGGTCTCACACATTCACCAGGGCTTCTCGTCTCCCTCGGCAGTCACGCCGCCCACTCCCATCTCAATGACGCCAGGACCTGTTTTCTGGTTCCCTACACGGCCCCCTCGCGACATATCCGGAAGTCTCTCGGACTGCCAGAGGATCTCCGATACACCTGGAGGATATGGGAGAAGCGTAAGTGTGTGGTAAGCGGGAGGGACTTGGGATGAAAAGAGCAGGCGTAGGTAAACCGACATAAGCAACTGGAGTGCACCCAGGTAAATAGACGGATCCCCGCTGCTCAATGACCCGCAGATAGCACGCCGGCGGCACCTTCAGTACCTAGGCCACCAAGGACGTTCCGTGCATGGTCTCGTACAATCCCATGGACCTGTCGCACACCTGGGCTGCTGCGTACACACCACTTTTGACCGCCGCCACTTCCGCCCCTGTAACGGTCGAGAACCCATGTAGCTCCGGGGGACTTACGATTATGTTCCCAATCTGGGTGCTAGCCTCTCGTCGCAGGCCCCGACTGTTTGTCCCGCCCGTGGAACTACGTCGGCCGGGCCCACCAGTTGTCACGTGTGGGACGGCAGGCCCGCGGGCTCCACGGCCCGGTCCTCGGCATCCCCGGGCGACTGCACATGCTAAGCAGATGCGCGGCGAGCCCGTCAACCGCCGCCCGTTTAGTCTCGTAGTCTTTCCGGGAGCTCTCCCTCGGGCCGGACGCGCAGGGGCTTTGGCGCCCTCACGGACACTCCGGGGCAATAAGGTTGTTCTCGATCGGCGTAGCGTCCCGGGGTGGTACGGCAGGCATTAAAGGCCACCCCCACGGAGTACCAGCTGCACCAAGATGTGGCGCGGCCTCCAAAATCCCGGCGGCAGACGGTGCAACGGTCGTTAACGAACATATGAGACGGTGCCAGCAGCTACACTCCCCCCTGTGGAACGCTCTTCCCACCCATGTCCAGTATCCCCCGTTAGCCCAGCCTGCCCCTGGCCCACAAGGCCACCGGAACGATTTGTTTGCCGTGGCACCTGCAGTGCCGCTGCACCTTACATTGGCTCGCTAAGTCCCCAGCGCGGCCAGTATCCCGATTACCAGCGATCATGAGCTCCGAGAGCCTTCGGTTGAGGCCCGTCGCGTCAATCCCGAGCCGCCCCTTTACCCCATCGCGCCCTCCCTTCGTGGGCTCGCGTGTGCTGCTGAGGTACTGTCCGTCTAACTGAAGCAATGACTGTATATTCTGTCTTGACCCGCTTTCGCGTTTGGGGAAGTCACTGCTACCGCGAGTCCTCCATGGCCTCTCCCGTGGGGCCAGCGACTGAAGGACGCCGCTTCCATCGTCGGCGCGACGGCGACGCGGCCGTGCCCGGGCGCTCGGGTCGCTCTTTCGCCATCAATCCGCTCTCCCCAGAGAGTACCCGCCGGCCGCACGCGCCGGGTCGCGTTGACCGGGCGCCCGGTACCGAATGTCGCTGTGACCCTCTGAGCCCACCCGCAGGGGCCCGCGCCCCCACTCGCCTATTTAGCCTTACAAAGGAAGGTATGAGTGCGCAACACGGCCTGTTTGCCCTGCGCCTCGCCGCTCCGACTCCTCGCTTGCGGCCTCAGCATGGGGCTGTCCGGAGGGACTGGTTAGGGAGCCACGCGTCTAGTTTCCAACTCGGTATCGTAACCTCGCCCTAGCACGCCTCCTCCAACCAGCGCCGGCCGACTTCTATGACCCAGGCCGGCGGTACTTACACTGTGCGAGCGCCCCCGCGTCTCTATTCCGGGCTCCCTCCCTTACCCCGGCCAGTGCTGCTGCGCCGACCAGCTCCCTAGTGCGATTGCTTCCTTAGCTTCCGGATGCGCTAACCTGCCATAGGCAGCTCTTCCGCCACACTGGGCCGAGGGCCCTAGGCGCTCCGCCAAAGCGCAGCCCTCGACGGAATAGCCTGAACCCCGGTACTTACTAAGCCCTCCAGCCCGCTGCCACTGCGTGCTCGAGAAGCGGTGGCGCGCCCCCTGCCTTCCCCTGGTAGGTTGTTATGGACACGCTAGTGACCCGCCCTGCGGCCGATAACTCAGCATTACGCGCGGGTAGCCGCCGAGGCAAATTATGCTCCGCCCCCGCTGCCGCATCGGTTGGCGCACCACCGGTCATTAATCTTGGGCCAAGCTGACCGCTAACTCTCTAGCCGACTCGTACCGAGACTTGCCCCCCTGGTTGAAGACACTGCGACATTACCGCGTTTATTTGCACAGCCTGTTTAGGGTTTGTCTCAGTACGTTGCATGAATTATTTGGCCTGCACGTGGCGAACCTACCGTTACAGAAACGATCGGGGTCGTGTTAGGATAGAGCCCCAATTGTAGAGGGCCCCTCCCGCCGTTCCACCCCCCACCGTAAAACACGAGGGGGGCAGGCCCCGGGGTCAGCCTTTCTAGTGAGTTATTTCTTGCGGTACTCTCTCCTTCGGGCTGCCGAGTACACTAACGGATAACCGGGCCATCCGTCCGGTGAGCGACACGGACCACGGGCCTCTCCGGTGTGCGGGCTGCGGGCGGCACCACCATTTAGGCACTACATCTGGCGGGCAGCCCGACAGACCGAGTTGCTAGGCTCTATTCTCACAACGCCCCCCGCGCCGACCGGCGCCGAACCCCACCGCTGAGTGACTGGAATCAAATCGACGTAGGCGCAAAAGAACAAGAGGCCCACGGCACCCTTCCACTTGGCCGAGGTTCGCACGCCCACCCTGACTGCTTGCGCTTGCGTATTTACCGCCCCTAGTGACTTTGGATCAACACTCCATCCCCGGCCGACATGCCACCGATACCGCCCTTTTTCTCGTGCTAACCCCCAGTTACATCGATGGTCTCTATGGACCCCCCACGTGCTTAACGCTGCAGCGGGTAGACCAGTCCCTTCCCTTTGTTACCCTATTAGCGTCGTCCAGTCTCGCCCTACGCTCGCCACGATCCCCCCCCCGACTTTGGTGGGGCACCGGTCCCGTGGCCCCAAGACGTTTCCTAGGACCCATCCGCACCTTTCCATAGCGTCCCATCTCTAAGGGGGCCCCCCCGTCGGGCCGGCTTGCAACGGCACGGCGGCTCTGTTGCCTACGCCGCCGCCCTGCGGCAGCCGAGACAGTCACTGGGAGGGGCGTGCTGCACGCCGGCTTCAGCTCATACCTGGCCCGTGTCGCGGCCCGGCTTCTATCGCCCCGGGTAGGGTCCTAGATCTGGCGTTTCCGCTGACCGGCGGGGCGACAGCGTGGTTGCTGGCTACCCCAACTCGAACCACGCGGGGACGTTTAATATCAGAATGAAGGGCCTGGCGGAAGATGGTTGGCGCATCATGGCCCGAAAGTGACCTCCACAACCTTCCCACCCGCGCTGATGAACCCTTTATTTCATCTCAGGCGCGCGCCAAGTATAAAGCGTTCTGTATCGGCCGCCCAAAGCGCGACATCACAACACCTGTATGGCCGTCCTCAATCAATAAGCCTGCCGAGCCCCGGGGCACGACCCGCCCTAGGCTGCTGCAGACTTATGTGTCTATCGCGCGGCGCCCCCGCCCTCTATGGCCCCCGCTTGGTACGTGTGTCTCGTCGTAGCGTATGTATGCTTAGCGACCAGTCCATGCGCCGTTCCTGAGCCATCTCCCCGCACAAGGCCCTGACCGGCGTGCCCCGGGGCACACTTCTGTGCCGGGCGCACCCCTCGCCTCGCGGCACCGATTACTAATGCGACCACTACGGCTGAAGATGTAAGACGATCACTTCGACCCCAGGAGTACGGAAGTTTCTGAGGTCACTGTCTCCCCAGTGCTCCCGGCGGGGTAGGACGCCCGGCTGCCTTGTTTTCGAGGCTGAACGAGAGGATTCCAACACTTAGCCCTTTCGCTGCGTTCCCTCGATATTATACACATGTTATATCGACTGCTCCAGACGCTCGACGCAGAGATGGGTCGCAAGCCCAGAGCAGCCCAAGGTAACCCCTGGGACGAATAGCCCGGGGCAGCCTCCACTCCTCAGTTCCTTCGTCTTCCCGACGCGGCCCCGTCCTGGCCTCGTCGAATGCTGAGGGGACTTCCGACGGCAATCATAGTTCACGACCTGGACGGACGGCCAGGACACCTCTGCGCGCCCCTAGGTATACGAACCCCATATCCATCCCGGGATAGGGGAAAGCGCGCCTTAGGGGTCATCGAGTCGACTCGCGTTTCAGGGGCACGTTCGAGGCCCGCTAATCGTGTCGTTAGCCCATGATCATAGCGCCTTCACCTACCCCAGGTCGACGGCCGATATCCAGGCTTGCGGTAGGTTAAGTCCTGTGTTGAGTTGGGGGTACTTCGGGGTGGCTGCCGCAGCGCACCGTTAAACTGATGGGATCTTACTCTCGTGCCCTATGACGAGCATGTAGCTGAACGCAGCGCCCTCTGCCCTCTACTGTTGCCTCGCGTTACGCCTCACATCCAACGTCCGTGCCTCCCGCGGCTGAATCCAGAGTGAGCTTTTCCAGTACCCCTAGGAGCGCGCGCTCTCCACGGGTCCGTATGCTAGCCTTCGGTTGACTCCGGGGCCTCCGCGCGCAATAGTCGGCGCAGAAGCGTTTCCGCTCGGCGGGGCACCCCACCGGTCCAGGCAGGGTTGGGATATCACTTGAGCCAAACCCGCCGGAACCGAGGTCTTCGACCGAATTTTTCCGCCGCAGTCGGCTGACTCTGTAGTCCCCCCCGAACTCGGTGCCATTAACGGGGGCCAGAGGCGCTGCTGCACGGGCCGAGGCAGCGCCCCGGTAGATGGGTTGTGTCTTCGTGCCCTCGCCGGTGAGCGGGTAATCTGCCGCGTCCTTTGGTGCCGAGTTGGGTCACCCATATAGCTCGCTGCATGGGCGACTTTGGTAGTTCCGACCGCTCTTTAGGCACCACACCGGTACTCCTGACCTACGCTTGCTAACCGAGCCAGAACCCTTTCGCACGGCGCTGTAACCGAGTATCTGACGAGGGAGGTAGGACTGGCCCCAATTCAGACAAATGGCTTGTGTCTCGGTCGAGCTGGTACTACGCCCAGCCCCTCCGTAACGAGTGTCACGCCTAAACGACCTTTCCCCACTGGGAACAAGCGTCTACCTCGCTTTCACTGCCCCACCCGCAATGGCCTTTCCGGCCGGTCTTCGCGCTTCCCCAACTCTGGATGGGTACCGGGGCGGCAGACTCGGGCCACAGCTCGCCCGGGCCCCCGAAACCCCGAATACCCTTCGGCTCACTATGCCCGCGCCGTTGCCACTGTCCTGATGCAGTCACCTGCAGGGCTTGGCGGAGCTCCGGCCCGCCGCGGCCCGTCAGGACGTTGCGTCCTCGACTGAGTCGCGGGGGCGTTCCCTCCGGGCTGTATACGTGCACGCCGCAACCGGACCCAGTCAGGGGCACCCGCTTCCTTCCCCTCGTGTCCGGTGCGCCGGCAGGCACGTTTCTCTTTTTAATGGAGCCGCCCGCTTGTAGTCCACCCTCGCTAGGACACCGCGGGAAGCGCCGGGACATTTTTGCGGGGAACGATGGCCCCGCCCCACGCGCGCGCTACCACGTGGAACCGGAGGGGGCACGCACGCTCCCAACGAGTCCCATGATCGCTCCGGCGTAATGGGACAACTTCGCTAGGCGCCCCCGCGCTCACGTCATCGGACATGACGACTCTGACTCGAGTACCTAAATCCCGTCGACCCGCCCGCCGTACACCACTCTCCCAAAGTCTCCTACTGCGGACTGAGCAATTGCTGCCTGCTATTGTGCAACGAGCCGATTTCCAGACGTGCAGGACGACCTTGAGCTAGTGATCTACGGGGCTAGGTCACGACGCGGACGCCCCCAGTACGTAGCACTGGTATCAAACGTCCCGACCAGCGGAGAACCCTAGCTGGAAGAAGGTCCTCGCTTGTGAGAACCACCCGACCCCAGTATCAAACCTATCTCACAACTTGTGCCAGACCTGGCGGATTAACCTCGCCGCGCCTGTGGTGGGTTGGGCGGGGGCTTCTCGTTCCTTTGCCGCTGACGCCCTCTCGTGGGGGGGTCGATACCTCTTTCGGTTTAGGACCGCGTCCCCAGCGGCCGCTGTTGCCCCGTTGTAATACAGTTGCACCCGGGCGGCTTTGGGACTTGGCGCGCGTTGCGAACGGGTCATCTATGATGGACTCAGGGACCCCCCCCGGCGTACCCGAGGAACGCCCGAGCGCCCGTCATCCTTTCCCGCCTTGGTCGCCCGTCACGGTAACTCGTCCTTCTTCGAGACGATGAGCTCTCTCGGAGATAGTACGGCAAGCGCTACTCAACCAAGTGGCAGCGCCATCTCCCGGGGAGCGCCGGCGCCGCCCAGGCTGTCCCCTGACACACGCCCAAGAGCCCCGGGCCGCCACCGCTGCGTGACGGGCAGCTTCGCCTTAAAGAGGCGCTGCCGCCCAGCCCTGGACGCCAACCGTGGCCTCTCGCTGACCGGGGCCTTGCCCCGTGCTGGGAGCGGGCCCCCCGAAGCAGCGCTAGCCCTGTCGTCATCATGGACTCCCGTCCCGTCTTCCCCTGCGTCGTTCCTTGTAGGCTGGGTCTTCTCGCTCCCCCCCGCATTCCTCGGCACTACTTCGGCCAGACTCTTGGCCCCCCCCTCACGTCCCAGGGGCCGTGGGTGCCAACGCCCTGGGCAGGCGCCGTTCGGTTCTTCGGATGGCGCAACGCCGACTTCAAGGACCCCAGGCGCGCGGCGGCCCGACGCCCACGCTGTGTGTCCACACAAAAATGACCGCGGTGCGGGGAGGGGAAGTGTTTCTTTTCTGC
Aramir    TACCACGCCCTGTTCCGCAACCCCCACCCGCAAGCGCTCCGGACGGCGTGTATTGCGGCTGGGCCACGCCGACTCGCACGGGCGGCGGCGAATACGGTTTCTAAGGCCTCGGACGTCTCGCGCCGGCTGATTTTTCACGAAACCCTCGACTGTCATGTAAGCCCCTCCTACTCCTCCTTCCCCGTTACCCTTCCCCGACCCGAACAGGTCTGCCCCACTGGCGCGCCCCGGCCCCCCGTCGGGCCTGCGGGTCGCCCCTAGCCTCCGCCCTTGGTCGAGTCCAGCTGCTGCGCCCACTCCGTTTATGTCCGTGAAGCCACTTCGTTCGGTTACCCTGTCCGCCCGGGGTTTCGCGTAAAGAGATCCCGTCTTCCGCCCCGCTGAAGACGATTTGGGAGCGACAAACGTCGGCCCTTCCCTTTAGAATGCTGAGGTCGCCCCCCTCACTAGGCAGGGTTCGCCCACGTACGGACATCTCCGCACGCTTTCCTTTCCACTACGTCCTACTGGACACGCGCGTCCCCGCGCGCTGAATAGCCGGCCTTCACTCGACAATTGGTCGGTTATGGATGGGGCCTCTCCCTGTCGGACGGGGGCGACCGCGGGCTCAACCTTTTGGCTGGAGACCCGGCCCCCAGGTCCCCCCTCCGCCGCCCCACGACTGGTGCCCATCCACCCCCTTACCGGAGAAAAAGGCGCACCAAACTCATGGCTACCATCTTAAGGGTGCCACTACCCGATGGATAGCGACGGCGCTAGGGCGGGAGGCCACGATGTCGCAACGTGACAAGTACTAGTATCCTAATAGTCATGCCGACGCGCGACGGGGGACCCTCAGCCCTCCTAAGGGCCCGGCTTTGCAGATGAACGGCCCCGGGGACCGTTCGGGGCTCCCCCTCTGTAATACTTCACAGAGGGGTAACCACCCTTGGTCTTATAGAGGTCCCGTCCTCCTCCGCCGCTGCCCGGCGCCCGCTGGTCGCGGCTAGCGGAATACCCCCAAATCAAAGGGGGCTCTTAGATGAACTAGGCCCCCGGGTCCGGAGTGTTAGCCCGCTTTCCCGTGGGGAGCCGGCCATGCGGAACACGTGGAGTCCCGTCCGTCCGGTTCGCACGCCCTTCGTCAGTCAGCACCGCCCGCCTCCCCATTTCCCATCGGTAGGTACCGCGCAAGGGTCTGGCTGGCCCGCCGGCGCGGCCCGCACATCCCGGGCCGCGGTCCCGATAAGCAGGGGGGCACGGCGCCTAGCACTCGGAAAACGCCTCCCCCCCCCCTCCTCTGGCCTCCCCCGGGCGCGCGCGCAATTCCAGGTCTTATGCACCGCGCCCGGACGCCCGCTACCTGTGGATTCTGCACTACCCAGGGCCCGAACAGTAGACCCCTCTTACACGTAGGCGTGCGCGGTGCGCAGAGACCAGCCAGCTCATCATCATGCGCTACTGATTTTAGACAAAATCTAGGAACGCCCTAGTTTTTGACTCCCCGCCGCGCCGGGAGAAGTGGCCCCAGCGTGGACCTTATCCCCCGGTCACCCCCAACCCTCCGCTAGGCCTCCCCCGGATACCTCCGCAAGCGAGTTGGTGATTCTACCCGGGCCTCTGAGCTGTCCTTAGCGGTCTGTACTGAGTGGACACGTTTGACGAGCCCCCCACAACTGCCCGGTCACCCAGTCCGAGTATGCGCTTTGCCCGCCAACATCAGCGGTCATGGTCCATACACACCAATCCGTGCAATAAACGTCTGACGTCGTAGCCTGGCGCCACCGCCCCTTTCCCATTAAATTGATGCCCTTGACATCGTCCTGTCACGATTTACTTCGATCTCCCGGCGCAGGTTACCGTGGTCCCCTGGCCCTGTGCGTCGCGCCCAGATCTTGCCGGTATGTGTTGAGTCAGCGGCCGAGTAGCGTGCCTCTGCGATGGAAACTTGACGCTCCCCCCCAGCTTGTACCTGTACTGCCTTCAGGAGTTGTCGGTCACCCTGCAAACCATCCGTGCCGGGGAGACTCAAGCTGCGGCACCGCAGTGGCCATCGGCCAAGATCGGCAGCCTCCACCGCATGTCAGCGGTTGATATTCCACACCTTCACCCTCCGGCCCGCGCCCCTTCTCGCGACCTCTGTCTCTAACAGTCTCGGCCCCCTATCCCACTTCTCTCGCGTTTGGTGCGGCTTCCCGCCAACCGCTACACCTCCCTGTTCTGCTCCTCAGACAACCGCGCCGCGATAGCCCCTGGCGAGCGGACCGCCCGTTTTATTTGTCCCTACCGTCCCCTCCGCAGCCCGCGCGGAGCGCGTAGATGTGTCTTTGCGAACGGCGCCGTCCTTCCCTGCACGAACCGCCTCAGTACGGTCACCCTCTCCAGGTCCGGCCCCCTTCTGCGGCCAGGAGATTCGCCGCGCGGACGGGGCGGAGTTGCTCAAGGCCGGCGGGCGGCGCCCGGCGGCGCCCGCGATCTCAGGCCCCCTGCTCGCGACCCTAAGACATTTCAGCACGCCCTCCCCAGTTTGGGTTCGAATCCATACCTCAGCACCAAACGGGCTCGCGTGCTGGCTCGGTGCGAAGGGTCCATTCTCCCCGTTTGACCGGGCAGTATGCCTCCGTGTACCCAATAACCCGAAGGCCCAAGGCCCTTGCAATTCCGCACACTTTTGGGCTTGTCCGGCCCCCGGGGGGGACGATAGACGCTGGCCGATCGCACCTAGTGCCCAGAAACCTTAAGGAAACCCATAAAAACCTCGTTGGGATCACAAACCATCTCTGCTTCCGCCCACGTTTCACGGCCTACCGAGGAAACCAGAACGCTGAGCCATATGAACCCCCCCCGCTTCGGCCGCCGCACCCTACGCACCCGCGGCACAACCCGGGATTACGGTGCCAGTGCTAAGCGACGGCGGTAGTCCCACGTAGACGCCTCCGATGGAGACACGTGCCTGCCCCTCTAGCACAAGCTTGTGTCCATCACTGTTAGAATGTACCCAGAGCTCACCCGTTGGCGTCCCCCCACCGGCTCGTGATACTTGTAGTGACGATGGCTTCTCGCGGCCCACAGAACTAGGCTATGTCCTCCAAAATATTGTGCTGACCAAGCCTCTCCTGCATGCGAAGTATATGGTCTCAGCCCGTACCGGAATATTCGGTGGCAGCGGAAGGATAAACTGAGGGGACAACCGCGGCCTGGATTCGACCATTTTTGAACTCCAGGCCTTCCCGACGTTACGCGCATCCCCTCCCCTGACCGCCCCGAGCCGCCGCCGGTGCAGGCAATCTTCACTTGGCCAACCCGACCCCACTCGCACTAGGACGCAATTCAAAGGCCTTTTCTTCCGGCGGTGGCGGACGCCGGCCCGGCGGCGGCGTTCCAACCAGCCGGCTATACCGGTAGTTTTTTGAGCGCTTCTTATCGTCGCCGCGGCGTTCGACTATCTCCCCGCTGCGAAACTCCGTCTTTGTAAGCCCCCCACGGGGGAGAACGGGGCGAGAGGGCATGCGCTCCGCAGTGCACAACACGTTGCGGCTCTGTCCCGGTCCAAATTACCGGTCCCCCCACGAGCCGCCGTTGCGAACGAGGTGGACGTCCACTTGCTGACGCCGCGGGTGCCACCTCGCGGACCGCCCGGGAGGTCGCTTCCGCCCCACCCGATCATCCCCGCCCCTGCGAGGAGGCTCCGCTCCACCCTTGGGGCCGACGATAGAATCGCCTCGTCTAGCACGAGTGCCCCGTGGCTACGGCCATGCGGCTAGCAACATGCCCGCATTCGCCGGACCATATGACGCCGGGCGGCCATGTTCCTTTTACTTCTAGTTGACCACCGCTGTGTCGCCGCCCGCTGCCATCCCCAGCGCGGCGCGAACCGGGGCGATGTGCCGGTCTCTCAACATGGGGTTCTCCTGCGTTCAGTTTAACTTGGTCCGCGAGCTGTACTCGCGGCGGCGCAGTTGTACCATTACCGCCATGTCCTTGCCCTACCCGACCGGGCCCCAAACGACGCAAGAGCGGCTATAGGCCATGCGCGCCGACGTATCGGCACTTGAAACGGCGAAGGTTTCCTGCCACGGGCATCACTGTTACTGTCGAGCACGATAGGACCGTGGGCACACAGCCTGGGGCGTGGCCAATTCCATGGTCCCCAATCCCAAGGGTCCCCGGTTTGCCTGGCTTCGGAGTCCCCAGGCGCCCCTCCTGCCACCACCCCTACGTCTTGCACCACCTGAAGCTTGTAGCGTGCTGTTAGAACCTGGTCAGGGCGGCGCGTCGGCCCGAGTTCCCAGCGGGACCAAGCACCCAGCGTGGGGTGTCACCCCTACCGACGAGCGCTCGTCGAGGAAACCTCGTCGTTCACGCATACTCACGCGCGGGCGAACTGCGCCCCCTCTTTTCCGGATAACTTCGCATCCAAACCGGAGCACCGGCTATTGTCCGGACGCCCTGCGCAGACAGGGGGTAGGTTCCCTGGTCCGACACATGTACCTCCGGCAGTCGGCCGGAACTTTCCGCAGGATGGACACTCCCATCATCTGAACATTCGGCTCGCGGCGGGACCCCTCCCCCCCCCAGCGTGCCGGATCATGCCCCTGTCACCGTTATCACGGTCCCAGACTCCGCCGCGTGGTAACCCCGCCCCGAATCTTCTTCAGATAACAATCCGGCCCCCCTCGCAGCGTGCCGAGCACTGACCGAAGAGCCTGACCACTCATTAAGGGCCCGACAACCCGTACGGGCGCTCGCGCGGGGCGTGCCCCCGCCCGGCGCAGTCCGATTCTCTGACAGCCCCACGACGCCGAACCCGGGAGCTATGGAGGCGAATAGGGCGGGCGCTTTCCAGCAGGGCCCGTACAAACCCTCGGCGAGGATAAATCCCGGTCCGCCGCCGGTGGCTTCCACCTGGTTCACCCGACACTTATGCGTCGTACCATCCCTACGTTCAACGCGTTCTGGTCGCCCCAGCAGGCGGCGCGCCGCGTGCCCGGAGCCCATACACAGGCTGGCGGTTTTCTCGGTACCTCCGGCGCACTGGTTTTTCCCTCGCTCACACGACTATGACCAGCTACGGGTCCCACCCAGGCCTGTTTGTCCTGCGCCCTGATGTGGACCCTTGGCGCGTGGCCAGGCGCGCGGTAATTGCTCACTAGCCACCGTAGCTCGCCTATGAGACATAAACGTACCGGCCGGGGGCCGGTCGGGTCCCCGCGCGCTACCAGAGACCGGGCCCGTGGCAGAACCCCACGTTCTCGGATTCCCAGGAGTTACGTTCGCATCCCCCCTCTATAAACTCCCCACGATCACCACTTGGCCCCGCGGCGAACTAAGGTACCGTGTAGCCCTGACGTAGACTAACGTCCCCCCCCCGTGGCGGTTCACTTGCCCCCAACCGATGTCGCGACCAGCCGCTGACCCCCCTTCGCCCAGTGCGTGCCCGCTCGATCCCCTCCTGCTTCTCCGCTGCTGGTGCCCCTTCATTGTCGCCGGCCCCGCCGCAGTGAAAAGCGGCAGTGATCACAGCATGATGGGCCGGCCCTCGACGCGCCGGCCGCTATGCCACAGTCTGAGAATGGGTTAGGGCACTCACCCTCCCGGAGCAGAACCGCGTCGTCGGGGCAGCCTCGGGCGTTCATGGGCTCAACAAGCCTCACTCGGATGGCCGATATCCTTTGAAAGGACGCGCTCCAGTCGGCGCTAATATCGGACCATATCGCCTGCCCACAGTCACCCCCCTAATACGAGTTAGTGGAGGATGAGAGCACCACGTGCAGACTTGATTGCTTGACCCGGATAAGCCTCCGCCGATCTTTGGCAACTCCACGCCCCTCACCATCCCTCGTGCGGGCTTGCTTCTCATTGTAACCGTGCTCAGCTCTAGGACGTTCTGCCGTGTAGTCCACAGTGCACCGTGGATCGCCCCCCTGGTATGGTCGAGCTGCGATTGCCCTTCGCTGGCGAGGCAGGCGCCGCTCCTCCGCCTTTCGCCTGCGATCCAACTGGTAGGAGACCAGAGCGCGATCAAGGCGCCCTACCCTCCACATCCACCGCCGGACCACCTATCGCCGCTAGAACTAGTGTTCTAGTGTGATTGCGATCCCGACGCTCTTTGTCGTTTCTCCCCGCTCCTACAAGAAGGCTCGCGCACCAGCCCCTGGATATGCCGCCGGGCCCGATCGCAGCGCGAGCCGAGACAGCACGCCCCCCGTTCCACCTCCTGTCCGTTCCCCCCCAATATGCTCGAATTAGTAAGATCGGAAGAACAAAAACGCTCCATAATTTTAGATCACCCGTGCAGTTTCTTACGATCAGTATGATTCGTACTGCCTGTCTATACGACACCCCAGACGGCTTGCTGTCCCCGCCCTCAGCCCCGTGTACCGGTTATGCTGGCGATTGGGAATTCCCGTAAGGGAGCGGCCCCTAGCGGCGGCTTTGGTCGTCGGACTCACATCCCCACGCAGGAACCAGACCGCTTTCACTGTTCATGGTGCCCCTGTCAGTACTCATCTCCGCCTGGCTTCCAGGTCCTTCGCCGATTAATCCCGCTTCGCCACCTTTTCCCCCCCCTTGCATCCGCGTAGCCGTTAGCAGCACCCGACCTCGCAGTCCTACAGCCCAACTCACCCCCGCCAGCGGTTCGCGACGATTAGCGACCCGTATACGACCTCAAAGAATCAGGTCCTTTTCACAGGACTGTCTCCGCGATCCTGTTCCCGGCCACCGCCATCTATTGCCTTACCTGACATCTTGGCGATCCCGTGCGGATTATGGCGTCGTCACCGCCCTGCTGACGGTTAAGGGTAATATTTCTCTCTTCATAGGAACCGGTCCACTCACGTGTTACAAGCCCGCTCTCTAACAACCCCCGGCTCGTCCCTGACATGGATTACCCTACGAATCGCAGGGAGGCGGCAACACACTGGCCGGCTTTCACCCCACGAGCGTTGGGCTACGTCACCCTCCGCAGCGCCGTTAGCGAGTTGGCAGAACACCCAGGCCTCGCAGACTCACACCCTGGGCTCGGGCAGGAGCCGGGAAGCTCGCAGCGGGGCTCCGTGCGCCCGTCTGTCGCCCGCCCTTCTGCCCCCCTCCGACCTCGTCGTTGGCCACCTCGTGTCACCCTGCACGAACAAGTCGGCCACTCGTTGCTCAGGTGCCGCTCCCGTGTGTCTTTCCCGTCGACCCCGCTTCCGTACCACTACCTCTCCAAGCGTGGCCGTCTTTATAACATGAGTTGAGCCTGCACCAGGCGATGCTACTGAAATAAGAGTTGCGTTAAGTACCGTCAGGGTTTTCTCGCTCAGCGGCCCTTTAGGCTCCCACGCGCCTCGCCATCCTCCGACCCAATCGGCTGCACGGGCGCCTGCGACTCGATCTACCCCAGACGTTAAGACGTCCGTTGGCGTTGCCGTCCCCTCTAGGCCCGCGCACCCTATCCTGGTATATGCTTGAACTACGTGCCGCAAGCCTCGACTCTCACCATCCTTAGTATACACGGTCTCCTTGGTATTTGCTCTTCACGGTGCCGTGTCTGGTTTCCCACGTGCGGGACCGCGATGTACGCCAGCGCCCCCGCACCGTGAGCTCTGCCCCTGCAGCACCTCAAGCGGTAGAATCAGTCCTTCGTGAAACGGCCCGGAATGGTGCAGCGAGTTTCGCTCTACAGACCGGAGTCCCGTCGAGCATTATCGCTGGACGCATTGCGGCGGAGCATGCCCCAGTGCGGTACATACGAGCCCGTGCTCCGGCTTGGGCGCAGGCTTCCGCGATCTAAAAGGGGCCCCCCGCGTGTGCGATGAAACGCTTCCCCTCGACTAGACGCCCCCCGCCATTCAGCTGGCCCTTCCCACGTTCTTAAAGCTTGCCCGCCTGGGAACAATGGTTCCAATGGAAGGCGGTAGCTGGACATCCCCCGAGGCCCGGTTCGTTCTAGGGTAACCAGCACCCCCACTTCCACTTGTCCCTCAGGTCGTCAGACCCCTTACGAAATTCTTCTCGACACGCTCCGGGAGCCTCCTTAACGCTCACTGACCCCACCGTGGCCGCGCGACCCGGGTATCGCTACTGACGGCAGCGCCGCGCCAGTCCTCCCAGCCAACAACGCAACTCGCGGACCCTGGCGCGGGGCGAAGTGGGAATGCTAGCGCGCCGCCAGCCCAGAGGACTGTCCTTTTACCGCCCCAATATTGTCTATCCTCGTGATAGTTAGTTCACCTGTATCCCTACCCGGGTTCCTCGCTGCGGGCAGTGCCAGCGCCCAGATTTGGATAATGCTCGGACTACGAAGTACCCGAAACGGAAACTCCCTTGGTCTCCCTGGCTCGGGGCGGGCGCAGACCTTTGTGCCGACCGAAGATCCGGGCTCAGCAACGCTACGATCGTGATTAGGTCCCCCGTAGGAAAACGCCCTGTCACCCCTGCGCACTTTGAGATGCGTGTTCTTTCCGCGACGCTTGTCTGTGAACCCACTGGCCGGTGGGCGACGGACGGACAGCCTTGCATCCGAACCTCCCTTGTTATCGCTCCCCTGCTTCCTACAAACAGACGGGCCATGGGACCGCGAGGATCTCAGTCTTTTTCTTCTCTTCCTCTTACGGGCCGGGAGGATTCGTTAGGCCCCCTCCCGCCGGGGCTCGGTCTGGCGTTGGTGGTGCCCCACTGCGGATCGTCGCCCCCCCATGCCGTCCGCATCAGAGCCGGCCTCGCAAACACTTCTTGATGAAGCAATCTAGCCTGCGTGGCGGTTCTGCCCTTCGCTCACACGACGCAAGGGGTGCCCTCCCTTTCTAGGTCCACCGGACCGTGAAGCTGCACGCCCTGGGGGCTTCGCGGATACGAGGAAAAGGTGCGCCCCGCCACTCTCCCCCCCGAAATGGGTCCGCCTGGGACTCACCGACTCGTTTGCTTTCCCTTCCTGTCGCGCCGTCTACTCCGCCGAGCTGGCGGGCTGGGCCCAAATCACCCCGGCGTGAAGGTCTTGCGATGCGGGGGATATGGTCCGACGGCTGAGCAGGCTCCTACGGTGCCGTGGATATCACCACGCGCGCTACCACCCGTCGGCCAATTCGAGCGCCGGCCGCCGCCACAGACACATTCAAGACGCCGTCTCAAGTCGGTGTGGGCATCGCTTTTAGGGGCACACGGCCGCACCGAGACGTACGCCGACAATTGACTGTGGCGCCACTTTGTTTGCGCCGAGCATCCCTTTCAAGAGGGGGCTGGGGGTCCCGACCGGTGACCAGCCAAGAGACCCTCGGAACGCCCCCGCCGGACGTCGGGGGGCAGCCCCGCCGTACTGGTCTCCGCGGATGTCCAGCGATGCCTTGCCGCCCCTTCCGCCACCGTATAGCCCCTGGCCTCTCAGCTTCGCCAACGATGTCACCCCCCCCGCCCAGGAGCACGCCCCCCCCCTCTCATTTCTCGCGTTTTAAGCAAGGCGAGCATGAGGAGAAAAGCGTGAGATGGTGAACCGCACTGAGATCTTTCGGCGTCTCACATTTAGGATAGCCCAATTCACTCTGACGCAGCCGGCGCACTTGGAAATGCTGGCCAGAACCACTCAGAGGGGCCCCCTCGCCTCCACTACGCGCACGAGGACAACCGCTTGCCTGGGCACCTTTGAGCCTTACTCGCCACTGTCGTCGTGCCACGGGGGTTTCTTCGGACCTCATGTGCCCGCGCTCGAATAGGGAGTTTCTCTTTCCTAGATCGACCCGTCACCCTTCCACAGTCCACCCCCCCACGCATGGTTAGGTCTTATCCAACTTACCAGTTGCCGGTTTCCACGCCACGCCGGGTGCGTCTGACCCCTTTGTGTCATATTGGCCGAGCTGGCGCGAAAACGATCTTAGAGGCCCGTTGGTCCGCGTCGGGCCCCCGTCATGCACAAAGTCCTATGCGGGACCGATTCGCAAGCGTGGGGCGCAGTAGGCCCGCCTCTTTCCGCCCCACTGAAATAAGCTCACGGGGCTTGTGAAGGCCGTCGGGGTGCCTACCCCTACCATCCATGCGGTCCCCCTGGGCTGCCCTTGGGGGCGGGGTGTTGCGCCCTGGCAAGAGACCTCGGGTTGGAAGCCCCGGATTAGCCGGCGACCAGGAGTGTCACAGCCCCGGGCCCCCCCCGGCGCGCCAATTTAACAGTGCTACCCCATATCCGATGGCGTATAGGCCGCACGTGGGCCCTTCGGCCTGCCGCCTTTTTCGGATAGTTCCTTGTTGCACCAACTTCACGCCATGATGAGGTTCCGCCTTCTTTAGAACGTCCCCAGTCCTTACACCTTCACGCGCCCGGTGGATCATAGGGGCCTACCCTTATGGCGTGCCCCGGGGCGCCGCCCGAATTCGAGTTGTTAGGCCTAGCAGTCCACATTGGGATGCATGCGATTGTAATGAAGAGCCTTCCCAATAGCTCCCGACGTTCCCTCTACGATTCTGCTAGAGCAGAACCTCGTGGTATTCCCGTTTCTGTATTCGGCCAGGAAACGGCCATCCACTCCCCGGGCTGACTAGCTCCCTATGCGGGCCCTCATGGCAGTGGCCCAAGGCTTCGCACGTCACTAAGCGGGGTGTATCCGTACTGGCGTTGACGACTCTCCCCACATTTTCCCCAGCGCGATCGCCAAGCCGGAATCGGTCAGAGTCCCCGTACGGGCTTGTGTTCCGGTCTCGTTTGAGAGTCTTCTAAGGCACTACGCCTTCCCTGTTTACCTCGCACGAGTAGCCATCCTGCGTATTCCCCCCGGTCCCCACCCGCTGCTCGTCTTACTAGCTGCTGCGTCATCGTCCCCGAGGCGACTCGTGGCGAGGCATCCCTTTTCCTCGGGCCACACCAGCCTCACGATCCCTGCCGCGACGTGAGCATGGCGCAGACCAGTCCTACCGTCCGGGTAATCCCTGAAGGGATCAGAATCTGAGAAGCTCCGAAAGAAGTCACGCCCCAGCCGGGAACCTGCCCGCGCAGGGCTCGGGCCACCAAAAGGCGGAAACTCGTCGAACGCAACGCGTCCTGGCGGTCGACTGCCGCATATCCTCGTAGCGTGCCTCATACCATTCTGGGTCCGCGCGCTGTACGGGCCAACGGCAGTCCCTCCCCAACCGTGCTGTTGACGCCGAACGAAAGCAGGGAAACATGGTTCCCTGTAGTGCCCTCCCCGGACTATGCCGCCTTCACGCCACCAATCCTAAGGAACGCACCCCCTTTCTGCCCCCGGGCGGCCCACGCTTAACCCCTCCAAGTTTTCCAGAGTTATATCCCTCAACGGTGCCCACTAACTCTGCCTCGAGTGATTCGGCGCGTAAGACCGGCCCCATGGGTCCACCTCATGACCGCGCGCCAAAACCCTACAGGCGCTGTAGCCTGAGGTCCGTGGCGCTGGGAGGCGGGTGCCCAACTCCCAAGGCGCCCTTATCACGTAGGTATGCCGGCTCTCATTTAGTACGACCCTTTGAGTCGCTAGGGTTATGCTCTGAGCCGGTCCATGCTCTAAGTTTGACCAAACCCGTCGGGCGGCCTCCACTATCCTCTCCCGGCCCTCCGCCCGCCACCCTGCTCGCTGCTTGCATGTCGTATCCGCTTTGTCTCTGTTTCTCTCGTCCTTCCCCACCCCCCCACCGGTCCGTTCCAAGCGTAAGCTACCTCGTCGCAGGATACACTGATGGCAACGGAGGAGATAAACTCTCCCTCATATTTGCCCCGCCAACTCGTTCGCACTTCTCGGATCACTTCGCAGAACCCCCTCTGCCAACCCTCCGCGCGCCCCGGCCCGCGGAACACCGGGTAGGCCCGCCAGAGCTGGCCTCGAGATGCCCCGCGTGCGCAGCGATTAAACGGGGCCCTCTTTCCCACCCTGAGCCCGCAGGCCCGCCGCAGTCCACCACTCCCCGCGCCGGGAGGCGGGTATCCTTTGTGATCTCTGCGGAGTAGCCCACGCAAGCACAGCGAGGTTCCTACCGCTCACGCGCGCCTGCACGTCCCGCGCCATCCTCCTCGCGCCTCGATCTCCGGCACCAGGGGCCGAAATAACCGAGTCCTCTTAGACCTACGCAGATGACTGGGATCTGGGGAAGTATTCCCCCGAGCGCCCGCCCCTACCCCACACCGTCACGTGGGCCCGTCCTCCGCCAGGTGCGCCCTGTTATGGGAGTGCTAGGGCATAAAATAGGAGGGGCCCACCCCCCCTGTGGCTGCCACCCCGCTACTAGGTATCGCCATCGGGCTACGTTCTGGACGAGTGAGCCACCCATAAATGGCGAGACCACGGCGGCCCCACCCATACCTGTGCGCTTAGACAGGGTTGAACCCCACCCCGCCGCACCCGTATATTTGCATAGCCGCCCTACCGTTTGTACTCTTTTAGACGCAACCGCGTTGTGTCGCCCTCACAAAAGCCTGCGCGCATGGCAGCTTGCGCCGCCCTTGTTTTTGCATTAGAGGGGCTCTCGGCGCACACGCACGGGCGATGCACTTCCCTCACTGTTGCTTTCGTCGGGCCGTGGGGCAAACCCGCCGCTCTAAGCGTCTTCTTGCGGGAGGTGGGGCCCTCAAGCAGACTGGAGAAGAGAACAGGACCGCCTGAACTGCACAGACTAATCCGGCCCGTCTAGTCCCAGAGCCAGGCTCACACCACAGAAGTCGGCGCTAACGCCGCGGTCTCACACATCCACCTGGGCTTCTCGTCTCTTTCGGCAGTACTGCTACCCACTTTCATCTCAATGACGCCAGGACCTGACCCTCAATCCTCTCCACGGCTCCCCCACGACATATCCGGAAGTCTCTCAGGCTGACAGAAGGTCTCTGATACGCCTGGAGGATATGGGAAAAGCGTAAGTGTGTGGTAAGCGGGAGGGTGTTGGGATAAAGAGAGCAGATGTGGGTAAGCCGATATAACCAAGTGGAGTGCACCCAGGTAAATAGACGGATCCCCGCTGCTCAATGGTCCCCAGATAGCACGCCGACGGCACCTTCAGTACTTAGGCCGCCAAGGACGCTCCGTGCATGGTCTCGTACAATCCCATGGACCTGTCGCACACCTGGGCTGCTGCGTACACACCACTTTTGACCCCCGCCACTTCCGCGCCTGTAAAAGTAGAGAACCCGTATAGCTCCGGGGGACTTACGATTATGTTCCCAATCTGGGTGCTGGCCTTGCGCCGCATACCTCGACAGTGTGCACCCCCCGTGGGGTCGTAATGGCCGCGCCCGCCGGTTGTCCTATGCCGGGCGGCAAACCCGAGGGCTCCACGGTCCGGTCCTCGGGGCTCCCAGGCGACTGCACATGCTAAGCAGATGCGCGGCGAGCCCGTCAACTGCCGCCCGTTTACTCTTTTAGCCGTCCTGGGGGCTCTCCCCCGGGGCGGAGGCGCCCCGGCTTTCGAGCCCTCACGGACACTCCGGGGCAGTAAGGTTGTTCTTAACCGACGCAGCACCCCGGAATGGTGTCGTAGGCATTAAAGGCCACCCCCACGGAGTACCAGCCGTACCAGGACGTGGCCCGGGCCCCAAAATCCCAGCGGCAGACGGTGCAACGGTCGTTAACGAACATATGAGACGGTGTCGACAGCTACACTCCCCCCTGTGGAACGCTCTCCCCCCTCGTGTCCGGTGCCTCCCCTGCGTCTAGCCGGCCCCTGGCCCACGAGGCTGCTGGGAAGTTTTGCTTGCCGTGGGACCTGCAGTGCCGCTGCACCTTACACCGGCTCGCTCAGTCCCCAGCGCGGCCAGCATCCCGACCATTCGCGATCATGAGCCCCGAAAGTCCTTGGTTGAGCACCGTCGCGTCAATCCCAAACCGTCCCTATACCCCATCGTGCCCTCACTTCGTGGGCTCGCGTGCACTACTGAGGTACTGTCCGTCTAACTGAAGCAATGACTGTATATTCTGTCTTGGCCCGCTTTCACGTGGGCGGAGGTTGCGGCCACTGCGAGGCCTTCATGGCCTCTCCCGCGCGGCAAGCAACTGAAGGACGCCGCTCGCCTCGTCGGCGCGACGGCGCCGCGGCCGTGCCCGGGCGCTCGGGTCGCTCTTTCGCCACCATCCCGCTCTCCCCAGAAAGTACCCGTTGGCCGCACGTGCCGGGTCGCGTTGACCGGGCGCCCGATGTCGAAAGTGGCCGTGACCCTTTTGGCCCACCCGTAGGGGTCTGCCTTTGCGTCTGTACATTTAGCCTTACAAAGGAAGGTATGAGTGCGCGACACGGCCTGTTTGTCCTGCGCCTCGCCGCTCCGACTCCTCGCTTGCGGCCTCAGCACGGGGCTGCCGGGGGGATCTGGTCAGGCAACGACGCGCCTAGTTTCCAACTCGGTATCGTAACCTCGCCCTAGCACGCCTCCCGTAATCCACGCCGGCCGACTTCTATGACCCAGGCCGGCGGTCTCCGGATTGTGCGGGCGCCCCCGCGTCCCCGTCCCGGGCTCCTTCCCTTACCCCAGCTAGTTTTGCTGCGCCGACCACCCCCCTAGTGTAGCCGCTTCCTTAGCTTCCGGATGCGCTAACTCACCATAGGCACCTCTTCCGCCGTTCTGGGCCGGGGGCCCTAGGCACCTCGCGAAAGCGTAGTCCTCGATAGAGCCGCTCAAATCCCACAACTTGCTAGGGCCCCTGCCCCGCTGCCACTGCATACTCGAGAGGCGATGACGCGCTTCCTGCTGTCCCCAAGTAAGGTTCTACGGACACGCTAGAGATCCGCGCTGCGGCCGGTAACTCAGCATTACGCACGGGTGGCCACTGGGGCAGATCATGCTCCGCCCCCGCTGTTGCACTTGTTGGCGCACCACCGGTCAGGTATCTTGGGCCAAGCTGACCGTCGACTCTCCAGCCGACTCGTACCGAGACTTGCCCCCCCCATCGCAATCGATCTAACAACATCGTACTTATTTGCACAGCCTATATGGGGCTCGCCTCGGTACGTTAAGGAAATTATTTGGCCTGCACACGGCAAACTTACTGTTGCAAGAACAATCGGGGCGGTGTTAGGATAGAGCCCCAATTACGGAGGTTCCCCCCCGTCGTTCCACTCCCCACACTAGGACACATGGGGGGCAGGCCCCAGGGTCAGCCTTTCTAGTGAGTTATTTCTTGCGGTACTCTCTCCTTCGGGCTGTCAAGTACACAAGCAGCTACCCGGGCCATCCGTCCGGTGAGCGACACGGACCACGGGCCTCTCCGGTGTGCGGGCTGCGGGCGGCACCACCGCCCCGGCACCACATTTGGCGAGCAGCCCGACAAACCGAGTTGCCAGGCTCTATTCTCACAACGCCCCCCGCGCCGACCGGCGCCTAACTCCACTGCCGAGTGACCGGAATCAAAAAGACGTAGACGCAAAAATACAAGACGCTCACGGCACCCTTCCACTTGGCCGAGGTTCGCACGCCCACCTCGACCGTCCGCGTCCGTGTGTTTACTGCCCCTGATGACTTTGGATAAACATTCCATCCCCGTCCGACATGCCACCGATACCGCCCTCCTCCCTGCAACAACCCCCAGTTACATAGATGACGGTTACGGGCTCCCCACGTGCTTGATGCCGCAGTGGGGGGACCAGTCCCTTCACTTTTCCACCCTATTATCGGCGCCCAATTTCGCCCTACGCTTTCCATGATCCCCCTGTCTCCTTCAGTGGGGCACCGGCTCTGCGGCCCCAAAACCCTTCCCGGGGCTCATTCGCACCTTTCCATAGTGTCCCGTCTCTAAGGGAGCCCCCCCATCGGGCCAGCTGGTAGCGGCACGGCGGTCCTGTTGGCTACGCCGCCGCCCTGTCATAACTGAGGAGCACACTGGGAGGGGCACGCTGCATGGCGACCACAACTCATACCTGGCCCGAGTCGCGGCCCTAGAACTGTCGCCCCGGGTAGGGCCCTAGACCTGGCGCCTGTGTTCACCAGAGAAGCGACAGCGTGGTTGATGACTACCTCAACTCGACTCACGCGGGGACGTTTGATATCCGACTGAAAGACCGAGTAGAAAATGGTTAGCAATATGTGGCGCAAAGGAAATCTCCGCAGCCTTCCCACCCGCGCTGATGAGCCCCGGAGTTCATCGCAGGCGCGCGCCAAGTATAAAACGTTTTGTATCGGCCGCCCGGAGCGCCACGTCCTGGCACTCACGCCGCCGCTTTTAATCAATACGCCTGCCGGGCCCCAGCGCACCACCCGCCTAAGATCCCCTGAAACCCCCGCTCCCCCTGCGCAGCGCTCCCGTCCTCTGTGCCTCCCGCTTGGTACATGTGCCTCGTTACACTGTATGGACTCTTAGTGACCAGTCCATGCGCCACGCCTGAGCCAGTTCCTCGCACAAGGCCCTGACCGGCGTGCCCCGGGGCGCAGTCCTGTGACCGACACATAACTCGCCTCGCGGCACCGATTACTAATGCGACCACTACGGCTGAAGATGTAAGACGATCACTTCGATCCCACGAAAGCGGAAGTTTCTGAGGTCACTGTCCCTTTAGTGCTCCCGGCGGGGTAGGACGCGCGGCTGCCTTGCTTTCGAGGCCGGGCGACGAAGCTTCAAGGTTTAGCTTCCTAACCAAATTTTTCCGCCGCCGCGCACATAAGACACTGCTCATTCCGGACGCTCGACGTAGAGTTGGGCCGCAAACCCAGGGGACCACAAAGTGACCCCTGGGACGAACAGTCCCTTATCGTCTCCGCTCTTCAGCGCTATTATCTTTCCGGCACGGCCCCGTCCTGGCCTTATCGAATGCTGAGGGGACTTCCGACGGCAACCGTAGTTCATGACCTGGACGGACAGCCAGGACACCTCTGCACGCCCCTAGGTATACGAACCCGCTATCCATCCCGGGATAGGGGAAAACGCGCCTTAGGGACCATCGAGTCGACTCGCGTTCCCGGAGCACGCTCAGAGCCCGCTAGTCGTGTCGTTAGCCCACGATCATAGTGATCTCACCTACCCCAGGTCGACGGCCGATATCCAGGCTTGCGCCAGGTTAAGTCCTGTGTTGGGTCGGAAGTACTTCGGGGTGGCTGCCGCAGCGCACCGTAAGGCTGATGGGACATTATTCTCGGACCTCACGATTAGCATGTAGCTGAGCACCACGCCCTCAGCCCCCTACTGTTGCCTCGTCTTGCGCCCCACATCCAACGTCCGTGCCCCCCGCGGCTGAATCCAGAGTGAGCTTTTCCAGTACCCGTAGGAGCGCGCGCTCTCCACGGGTCCGTATGCTAGTCCTTGGTTGACTCTGGATCCTCTGCGCCCAGCAGCTGGCGTGGAAGCGTCCCCGCTACGCGGGGCACCCCACCGGTCCAGGCAGGGTTGGGATATCACTTGAGCCAAACCCGCCGGAACCGAGGTCTTCGACTGAATTTTTCCGCCGCAGTCGGCTGACTCTGTAGTCCACCCCGAATTCGGTGGCATTAACGGGGGCCAGAGGCGCTGCTGCATGCACCGAGGCAGCGCCCCGGCAGATGGGCCGGGCCTGCACCATCCCGCCGGTGAGCGGGCAACACGCTGTTCCCCCTGGTGCCGAGCGGCGTCACCCGTTTGGCTTGCCGCATGGGCGACTTTGGTAGTTCCGACCGCTCTTTAGGCACCACACTAGTACTCCTCACGTATACTTGTAAGCCGAAGCAAGCCCCTTTCGCACGGCGCTGTAACCGAGTACCTGACGAGGGAGGTAGGACTGGCCCCAGTTCAGACGGATGGCTTGTGTCTCGGTCGAGCTGGTACTACGCCCCCCTCTTCCGTAACGGGTGTCACGCCTAAACGACCTGCCCCCACTGGGAACGAGCGTCTACCTCGCTTTCACTGCCCAGCCCGCAATGGCCTTTCCGGCCGATCGCCGCTCGCCCCGAAATTTAGATGAGCGCTATAGCGGCATGCCCGTTCCGTTGCTAGTCCAGAACCCCGAAACCCCGAGTGTTCTTCGGCTCACTATGACCGCGCCGTTGCCACTCTCTTCATGCAGTCACCTACAGGGCTCGCCTGGTCCCGGCCACGTGGAGACCCGGCCGGACGCTACGTCCTCAATCGAATCGCGGGGGCGTTCCCCCTAGGCTGTATACGTGCACGCCGCAACCGGACCCAGTCAGGGGCACCCGCTTCCTTCCCCTCGTGTCCGGTGCTTCAGTATGCACGCCCTCGCATCCGACGGCGTCGCCCGCTTGTAATCCACCCCGGCTAGGACACAGCGGGGAGCGCGGGGACATTTTTGCGGAGAACGGCGCCACCGTTTCACGCGCGCGCTACCACGAGGAACCGGAGGGGGCACGTCCGCTTCTAACGAGTCCCATGATCGCCAAGTTGTAATGGGACAACTTCGCTAAGCGCCCCCGCGCTCACGTCACCGGACATGACGACTCTGATTCGAGTACCTAGCTTCCGTTTACCCGCCCGCCAGGCGCCACTCTGCCAAAGTTTCCTACTGTGGATTGGGCAATTGCTGCCTGCTATTGTACGGCGAGCCGATTTTCAGACGCGGGACACGACCTTGAGCTAGTGATCTACGGGGCTGGCTGGGGCCGCGGACGCTAGAAGCACGTAGCACTGGTATCAAACGTCCCGACCGGTCATAAACCCAAGCTGGAAGAAGGTCCTCGCTTGTGGGAACGACTTGACCCCAGTACCAAACTTACCTCACCTCTCGTTCCTGACTTGGCGGGTTAACCTCGCAGCGCCTGTGGAGGGCCGGGCAGGGGCTTCTTGTTCCTTTGCCGCTGACGTCGTCCCGTGAGCGAGCCGATACCTTTCTTGGTCGAGGACCGAGGCCCCTCTGGGAATCACCAAGACGCAAGGGTACGGTGGCGTTAGGGCGGCTTCGGGACTTGGCCCGTACCGCGAACGTGCCATCCATGATGCACCCAGGGCCCTGCCACGGCGTACCCGAGAATCGCCCGAGCGCCCGTCATCCTTTCCCTCCCGGGTTACCTGCCACGGTAGTTCTCCTGCCTTTGAGGAGATGGGCTCTCTCGGAAATAGTACGGCAAGCGCTACTCAACCAAGTATCAGCGGCGCCTCCCAGCAAACACCGGCGTCGCTCAGGCCCCTCCTTAACACACGCCCAAGAGCCCCGGGCCGCCACCGCCGCGGGACGGGCAGCCCCGCCTTGCAGATGCGCTGTCGCCCAGCCCAGAGCGCCAGCCGTGGCCCCCCGCAGACCGGGGATCCGCCCCGCGACAGGAGCGGGCCCCCCGGAGCAGCGCTAGCCCTGTCGTCATCATGGGCTCCCGTCCCGTCTTCACCTACGTCGTTCCTTATAGGCTGGGTTTTCCCGCTCCCCCCCGTGCCCCTCAACACTACTTCGGCCAGACTCTTGGCCCCCCGACCGCGTCTTAGGGATCGTGGGTGCCAACGCCCGCGACAGGCGCCGTTCGGTTCTTCGGATGGCGCAACGCCGACTTTGAGAACCCAAGGCGCGCTGCGCCCCGGCCCCCACGCTGTGTGCTTACACAAAAATAACTATGACGCGGAGACGGGAAGTGTTTCTTTTCTGC
Barke     TACCACGCCCTGTTCCGCAACCCCCATCCCGAAGCGCTCCGGACAACGTGTACAGCGGCTGGGCCACGCCGAGCCGCGCGGGTGGCGGCGAATACGGTTTCTAAGGCCTCGGACGTCTCGCGCCGGCTGATTTTTCACGAAACCCTCGACTGTCATGTAAGCTCCTCCTACTCCTCCTTTCCCGTCCCCCCCTCCCGACCCGAACAGGTCTGCCCCACTGGCGCGCCCCGGCCCCCCGTCGGGCCTGCGGGTCGCTCCTAGCCTCCGCCTCCGGTCGAGTCCAGCCGCTGCGCCCACTCCGTTTATGTCCGTGAAGACACTTCGTTCGGTTACCCTGTCCGCCCGGGGTTCCGCGTAAGGCGATTCCGTCCTCCGCCACGCTGAAGACGATTTGGGAGCGACAAACGTCGGCCCTTCCCTTTAGAATGCTGAGGTCGCCCCCCTCACTAGGCAGGGTTCGTCTACGTACGGACATCTCCGCACGCTTTCCTTTCCACTACGTCCTACTGGACACGCGCGCTATCCAGTCCTCGAGTGCCAGCCTTCACTCGACAATTGGTCGGTTATGGATGGGACCTTTTCCTGCCAAGCTGAGGTGACTGCGCGCTCGATCCTCTGGCTGGAGACCCGGCTCCCAGCCTCCTCCCCCGCCGCCCCACGACTGGTGCCCATCCACCCCCTTACCGGAGAAAAAGGCGCACCAAACTCATGGCTACCATCTTAAGGGTGCCACTACCCGATGGATAGCGACGGCGGTAGGGCGGGAGGCCACGATGTCGCAACGTGACAAGTACTAGTATCCTAACAGTCACGCCAACGCGCAACGGGGGACCCTCAGCCCTCCTAAGGGTTTATCTTTGCAGATGAACGGCCCCGGGGACCGTTCGGGGCTCCCCCTCTGTAATACTTCACAGTAGGGCACCTACCCCCCACCCGGTAGTGGTCCCGTCCTCCTCCGCCGCTGCCCGGCGCCCGCTGGTCGCGGCTAGCGGAATACCCCCAAACCAAACGAGGCCCCTCGATGAACTAGGCCCCCGGGTATGGAGCCCCCGCTGGCTTTCCCGTGGGGAGCCGCCCATGCGGAACACGTGGAGTCCCACTCGTCCGGTTCGCACGCCCTTCGTCAGTCAACACCGCTTAGTCTTCCGGCCGTCATCGGCAGCTACCCCGCAAGGGTCTGGTTGGCCCGCCGGCGCGGCCCGCACATCCCGGGCCGCGGTCCTGATAAGCAGGGGGGCACGGCGCCTAGCACTCGGAAAACGCCTCCCCCCCCCCTCCTCTGGCCTCCCCCGGGCGCGCGCGCAATTCCAAGTCTTATGCACCGCGCCCGGACGCCCGCTACCTGTGGATTCGGTACTTCCCAGGGCCCGAATAGGTGGCCTTTCGTGTACGTACGCGCGGGCGGTGCGCAGAGATCAGCCAGCTCATCATCATGCGCTACTGATTTTAGACAAAATCTAGGAACGCCCTAGTTTTCGACTCCCCGCCGCGCCGGGAGAAGTGGCCTCGTCTTGGACATTATCCTCTGGTCACCCCTAACCTTCTACTACGCCTCCCCCGGATACCTCCGCAAGCGAGTTGGTGATTCTACCCGGGCCTCTGAGCCGTCCTTAGCAGCCAGTACTGAGTGGACACGTGTGACGAGCCTCTTACCACTGCCAGGCCACCCATTCCGAGTATGCGCTTTGCCCGCCAGCGTTAGCGGTCATGGTAAATATACACTCATCCGGGCAGTAGACGTCCGTCGTCGTGGCCTGGCGGCACCGCCCCTTTCCCATTAAATTGATGCCCTTGACATCGTCCTGTCACGATTTACTTCGATCTCCCGGCGCAGGTTACCGTGGTCCTCTGGCCTTGCGTGTCGCGCCCAGATCTTGCCGGTATGTGTTGAGTCAGCGGCCGAGTAGCGTATCTCTTATCTGGGGACTTGACGCTCCCCCCCAGCTTGTACCTGTACTGCCTTCAGGAGTTGTCGGTCACCCCGTATGTTCCTTGTGCCGGGGAGACTCAAGCTGCGGCACCGCAGTGGCCATCGGCCAAGATCGGCAAGCCTTGCCGCATTTCAGCGGTTGATATTCCACACTTTCACCCTCCGGCCCCGGCACTCTCTCGCGACCTCTGTCTCTAACAGTCTCGGCCCCCTATCCCACTTCTCTCGCGTTTGATGCGGTTTCCCTACAATTGTTACACCTCCCTGTCTCGCCCCCCAGACGACCGCGCCGCGATAGCCCCTGGCGAGCGGACCGCCCGTTTTATTTGTCCCTACCATTTTCCCCGCAGCCCGCGCGGAGCGCGTAGATGTGTCTTTGCGAACGGCGCCGTCCTTCCCTGCACGAACCGCCTCAGTACGGTCACCCTCTCCAGGTCCGGACTCCTTCTGCGGCCAGGAGATTCGCCGCGCGGACGGGGCGGAGTCCTCGAAGGCCGGCGGGCGGCGCCCGGCGGCGCCCGCGATCTCAGGCCCCCTGCTCGCGAGCTTAAGACATTTCAGCACGCCCTCCCCAGTTTGGGTTCGAATCCATACCTCAGCACCAAACGGGCTCGCGTGCTGGCTCGGTGCGAAGGGTCCATTCTCCCCGTTTGACCGGGCAGTATGTCTCCGTGTGCCTAATAACCCGAAGGTTTAGGATCCCCGCAATTCCGCACACTTTTGGGCTTGTCCGGCCTTCGGGGGGGGCGATAGACGCTGGCCGATCGCACCTAGTGCTCGGGAGTTCTAAGAGGTTTCGTAATCGTTTTGCCGGGATTGCACCTCGCTACTGCTCCCACCTACGTTCGGCGGCACTCCGAGGAAACCAGAACGCTGAGCCATATGAACCCCCCCCGCTTCGGCCGCCGCACCCTACGCACAGGCGGCAAGGCCCGGGATTACGGTGCCAGTGCTATGCGTCGGCGGTAGTTCTCCGTAGACGCCTCCGGTGGAGACACGTGCCTGCCCCTCTAGCACAAGCTTGTGTCCATCACTGTTAGAATGTACCCAGAGCTCACCCATTGGCGTCCCCCCACCAGCTCGTGATACTTGTAGTGACGATGGCTTCTCGCGGCCCACAAGGTCAAGACGCACATTCTGCCGCGCTACATTCCCCAAGCCTCTCCTGCGCGCAAAACGTTTGGTCTCAGCCCGTACCGGAATATTCGGTGGCAGCGGAAGGATAAACTGAGGGGACAACCGCGGCCTGGATTCGACCATTTTTGAACTCCAGGCCTTTCTGACGTTACGCGCATCCCCTCCCCTGAACGCCCCGAGCCGCCGCCGGTGCAGGCAATCTTCACTTGGCCAACCCGACCCCACTCGCACTAGGACGCAATTCAAAGGCTTTTTCTTCCGGTCACAGCGGACGCCGGCCCGGCGGCGGCGCTCCAACCAGCCGGCTATACCGGTAGCTTTTTGAGCGCTTCTTATCGTCGCCGCGGCGTTCGACTATCTCCCCGCTGCGAAACTCCGTCTTTGAAAGCCCCCCACGGGGGAGAAAGGGGCGAGAGGGCATGCGCTCCACAGTGCACAACACGTTGCGGCTCTGCCCCGGTCCAAATTACCGGTCCCCCCACGAGCCGCCGTTGCGACTGGGATAGACGTCCTCTTGCTGACGCCGCGGGTGCCACCTCGCGGACCGCCCGGGAGGTCGCTTCCGCCCCACCCGATCATCCCCGCCCCTGCGAGGAAGCTCCGCTCCACCCTTGGGGCCGACGATAGGATCGCTTCGTTTAGTGCGAGTAGCCCATAGCTATTGCTACGTGGCTAGCAACATGCCCGCACTTGCCGGACCATATGACGCCGGGCGGCCACGTTCCTTCTGCTTCTAGCTGATCACTACTGTATTGCCGCCCGCTGCCATCACCGCTACGCCGCGAACCGGGGGGGGGTGCCGGTCTCTCAACATGGGGTTCTCCTGCGTTCAGTTTGACATGGTCCGCGAGCTGTACTCGCGGCGGCGCAGTTGTACCATTATTCCCATGTTCTTGCCCTACTCAACTGGGCCCCAAACGACGCGAGAGTCGCTATAGGCCATGCGCGCCGACGTATCGGCACTTGAAACGGCGAAGGTTTCCTGCCACGGGCATCACTGTTACTGTCGAGCACGATATGACCGTGGGCACACAGCCTGGGGCGTGGCCAATTCCATGGTCCCCAATTCCATGGCTTCCCGGTTTGCCTGACTTCGGAGTGCGCAGGCGCCCCTCCTGCCACCGCTCCCGTGCCCTGCACCACCTGAAGCTTGTAGCGTGCTGTTAGAACCTGATTAGGGCAGCGCGTCGGCCCGAGTTCCCAGCGGGACCAAGCACCCAGCGTGGGGTGTCACCCCTACCGACGAGCGCTCGTCTAGGAAACCTCGCCGTTCACGCACGCTCGTGGGCGGGCGAACTGCGCCCCCTCTTTTCCGGATAACTTCGCATCCAGACTAGAGCGACGGCCACTATCCGGCCGATCCGCGTGACTAGGGGGTAGGTTCCCTGGTCCGACACATGTACCTCCGGCGGTGAAGCAAAACTTTCCGCAGGATGGACACCCCCATCATGCGAGCACCCGGCTCGCGGCGGGACCCCTCCCCCCCCCAGCGTGCCGGATCATGCCCCTGTCACCGTTATCACGGTACCAGACATCGCCGCGTAGAAGCCCCGCCCCGAATCTTCTTCAGATAACAATCCGGCCCCCCTCGCAGCGTGCCGAGCACTGACCGAAGAGCCTGACCACTCATTAAGTGCCCGCCAACCCGTACGGGCGCTCACGCGGGGCGTGCCCCCGCCCGGCGCAGTCCGATTCTCTGACAGCTCTGTGATGTCAAGCCCGGGAGCTATGGAGGCGAATAGGGCGGGCGCTCCCCCGCAGAGCCCGTACAAACCCTCGGCGAGGACATATCCCAGTCCGTCGCCGGTGGCTTCCAGCTGGTTCACCCGACACTTATGCGTCGTACCATCCCTACGTTCAACGCGTTCTGGTCGCCCCAGCAGGCGGCGCGCCGCGTGCCCGGAGCCCACACACAAGCGTGCGGTTTTCTCGGTACCTCCGGCGCACTGGTTTTTCCCTCGCTCACACGACTATGACCAGCTACGGGTCCCACCCAGGCCTGTTTGTCCTGCGCCCTGATGTGGACCCTTGGCGCGTGGCCAGGCGCGCGGTAATTGCTCACCAGCTACCGTACCACTCCTAAAAGACATAAACGCAGCGATCGGCGGCCGGTCGGGTCCCCGCGCGCTACCCGGGACCGGGCCCGTCGCAGGACCCTACCGACGCGTTTTCTTAGAAACTACGTTCACACCCCCCCTCTATAAACTCCCCACGATCACCACTTGGCCCCGCGGCGAACTAAGGTACCGTGTAGCCCTGACGTAGACTAACGTCCCCCCCCCGTGGCGGTTCACTTGCCCCTAACCGATGTCGCGACCAGCCGCTGACCCCCCTTCGACCAGTGCGTGCCCGCTCGATCCCCTCTTTCTCCTGTACTGCCGACGCTTCTTCATTGCTGCCGGCCCCGCCGCAGTGAAAAGCGGCAGTGATCACAGCATGGTGGGCCGGTCACCCACGCGCCGGCCTTTATGTCACAGTCTGAGAATGGGTTAGGGCAATCACCCTCCCGGAGCAGAACCGCGTCGTCGGGGCAGCCACGGGCGTTCATGGGCTCGACAAGCCTCACTCGGATGGCCGATCTCTTTTGAGCGGACGCGGTCCGATCGGCGCTGACTCTTTACCATATCGCCTGCCCACAGTCGCCCCCCAGGCAGATGTTAGTGGAGGATGAGAGCACCACGTGCAGACTTGATTGCTTGACCCGGATAAGGCGCTATCAACTTCCGGTAACTCCACGCCCCTCACCATCCCTCATGCGAATTTACTCTCCATTGTAACTGTGCGCGACCCTAGGACGTTCTGCCGTGTAATCCACGGTGCTCCGTGGGTGGTCCCCTTAATATGGTCGAGCTGCGATTGCCCACCGCTGGCCAGGTAGGCACCACTCCTCCGCCTTTCGCCTGCGATCCAACTGGTAGGAGACCAGACCGCGATCAAGGCGCCCTACCCTCCACATCTACCGCTGGACCACCTATCGCCGCTAGAACTAGTGTTCTAGTGTGATTACGATCCCGACGCTCTTTGTCGTTTCTCCCCGCTCCTACAAGAAGGCTCGCGCACCAGCCCCTGGATATGCCGCCGGGCACGGACGCAGCGCGAGCCGAGATCGTACGCCCCCCGTTCCACCTCCTGTCAGTCTCCCCCCAATATGCTCGAATTAGTAAGATCGGAAGAACAAAAACGCCCCATAATTTTAGATCACCCGTGCAGTTTCTTACGATCAGTATGATTCGTACTGCCTGTCTATACGACACCCCAGACGGCTTGCTGTCCCCGCCCTCAGCCCCGTGTACCGGTTATGCTGGCAATTGGGAACTCCCGTAAGGGCGTAGTTTGGGGCCACGGCTTTAGTCGTCGGACTCACATCCCCACGCAGGAACCAGACCGCTTTCAATGTTCATGGTGCCCCTGTCAGTACTCATCTCCGCCTGGCTTCCGGGCCCCCCGCCGATTAATCTCGCCTCGCCCGTTCTTCCCCCCCCTTGCATCCGCGTAGCCGTTAGCAGCACCCGACCTCGCAGTCCTACAGCCCAGATCACCACCGTGAGCGGTGCGCGACGATTGGCGACCCGTATACGACCTCTGAGAATCGGGTCCTTTTCACAGGACTGCCTCCGCGATCCTGTTCCCAGTCACCGCCGTCCATTGCCTTACCCCACATTTTGGCTATCACGTGCGTATTATGGCGTCGTCACCGCCCTGCCGCCAGTTAAGGGTAATATTTCTCTCTTCATAGGAACCGGTCCACTGACGTGTTGCCAGCCCGTTCTCTAACAACCCCCGGCTCGTCCCTGACATGGATTACCCTACGAATCGCAGGGTGGCGGTGACACACTGGCCGGCTTTCACCCCACGAGCGTTAGGCTATGTCGCCCTTCGCAGCGCCGTTAGCGAGTTGGCAGAACACCCAGGCCTCGCAGACTCACACCCTGGGCTCGGGCAGGAGCCGGGAAGCTCGCAGCGGGGCTCCGTGCATTCAACTATCGGCCGCCCTTCTGCCTCCCTCCGACCTCGTCGTTGGCCACCTCGTGTCACCCTGCACGAACAAGTCGGCCACCCGCTGCTCAGGTGCCGCTCCCGTGTGCCCGCCTTGTCGACCCCCCTTCCGTACCCCTACCTCTCCAAGCGTAGCCGTCTTTATAACATGAGTTGAGCCTGCACCAGGCGATGCTACTGAAATAAGAGTCGCGTTAAGTACCGTCAGGGTTTTCTCGCTCAGCGGCCCTTTCGGCTCCTACGCGCCTCGCCATCCTCCGACCCAATCGGCTGCACGGGCGCCTGCGACTCGATCTACCCCGGACGTTAAGACGTCCGTTGGCGTTGGCGTCCCCTCTAGGCCCGCGTACCCTATCCTGGTATATGCTTGAACCGCACGCGGTAAGCCTCCGCGCTCACCATCCTTAGTATACACGGTCTCCTTGGTATTTGTTTCTCGCGGTGCCGTGCCCCGCTCCCCGGCCGCAACGCAGCGATGTACGGCAGCGCCCCCGCACTGTGGGCTCTGCCCCTGCAGCACCTCAAGCAGTATCGGCGGATGCCTATGAAGTAACTCAGGATGGTGCAGCGAGTTTCGCTCTACAGACCGGAGTCCCGTCGAGCATTATCGCTGGACGCATTGCGGCGGAGCATGCCCCAGTGCGGTACATACGAGCCCGTGCTCTGGTCCGGACGCAGGCTTCCGCGATCTAGAGGGGGCCCCTCGGGTGTCCTACGAAATGCTTCCCTCCAACCCGACGCCCCCCGCCATTCAGCTGGCCCTTCCCACGTTCTTAAAGCTTGCCCGCCTGGGAACGATGGTTCCAACGGAAGGCGGTAGCTGGACATCCCCCGAGGCGCGGTTCGTTCTAGGGTAACCAGCACCCTCCCCTTCACGTGTCCCTCGGGTCACCGGACCCCCTATGAAATTCTTCTCGACACGCTCCGGGAGCCCCCTTGGTACTCACTGACCCCACCGTGGCCGCGCGACCCGGGTATCGCTACTGACGGCAGTGCTGCGCCAGTCCTCTCAGCTAGCAACACAACTCGCGGACCCTGGCGCGGGGCGAAGCGGGAATGCTAGCGCGCCGCCAGCCCAGAGGACTGTCCTTTTACCGCCCCAATATTGTCTATCCTCGTGACGGCCACTGTGGTAGTATCCCTACCCGGGTTCCTCGCTGCGAGAAGCGCCGGGGCCCAGATTTGGATAATGCTCGGACTACGAGATACCCGAAACGGAAACTCCCTTGGTCTCCCCGGCTTTGAGGGGGCTTGGACCTCTGTGGCGATCGAAGATCCGGGCTCAGCAACGCTACGATCGTGATTAGGTCCCCCGTAAGAGAGCGCCTGGCTACCCCTGCGCACTTTGAGATGCGTGTTCTTTCCGCGACGCTTGTCTGTGAACCCACTGGCCGGTGGGCAGCGGACGGACAACCTTGTATCCGAACCTCCCTTGTTATCGCTCCCCTGCTTCTTACAAACGGTCCAGCGATGGGACCGCGAGGATCTCAGTCTTTTTCTTCTCTTCCTCTTACGGGCCGGGAGGATTCGTTAGGCCCCCTCCCGCCGGAGCTCACTCTGGCATTGGTGGTGCCGCACTGCGGACCGTCGCCCCCCCATGCCGTCCGCATCAGAGCCGGCCTCGCAAACACTTCTTGATGAAGCAATCTAGCCTGCGAGGCGGTTCTGCCCTTCGCTCACACGACGCAAGGGGCGCCCCCCCTTTCTAGGTTCACCGGACCGTGAAGCTGCACGCCCTGGGGGCTTCGCGGATACGGGGAGAGGATTCATCCCATCACTCTCCCCCCCGAAATGGGTCCGCCTGGGACTCACCGACTCGTTTGCTTTCCCTTCCTGTCGCGTCGTCTACTCCGTCGAATTGGCAGGCTGGACCCAGATCACCCCGGCGTGAAGGTCTTGCAATGCGGGGGATATGGTCCGACGGCTGGGCACGCCTCTGCTGTGCCGTGGATATCACCACGCGCGCCACCACCGGTCAGCCAGGTCGAGCGCCGGCCGCCGCCACAGACACATTCGGGACGCCGTCTCAAGTCGGTGCGGGCATCGCTTTTAGGGGCACACGGCCGCACCGAGACGCCTGCCGACAATTGACCATGCTGATACTTTGTTTGCGCCGAGCATCCCTTTCAAGAGGGGGCTGGGGGTCCCGACCGGTGACCAGCCAAGAGACCCTCGGAACGCCCCCGCCGGACGTCGGGGGGCAGCCCCGCCGTACCGGTCTCCGCGGATGTCCAGCGATGCCCTGCTACCCTCTCTGCCACCGCATAGCCCCTGGCCTCTCAGCTTCCCTAACGATGTCACCCCCCCCGCCCAGGAGCACGCCTCCCTCCTCTCATTTCTCGCGTTTTAAGCAAGGCGAGCATGAGGAGAAAAGCGTGAGATGGTGAACCGCACTGAGATCTTTCGACGTCTCACATTTAGGATAGCCCAATTCACTCTGACGCGGGCGGCGCGCTTGTAAGTGCTGGCCAGAACCACTCGAAGAGGCCCCCTCGCCTCCACTACGCGCACGAGGACAACCGCTTGCCTGGACACTTTTGAGCCTTGCGCGCCACTGTCCCCGTGCCACGGGGGTTTCTTCGGACCTCATGTGCCCGCGCTCGAATAGGGAGTTTCTCTTTCCTAGATCGGGCCGCCACCCCCCCGCAGTCCACCCCCCCACGCACGGTTAGGCCCTATCCAACTTACCAGGCACCGGTTCCCACGCCACGCGGGGTGGGTCTGACCCCTTTGTGTCATATTGGCCGAGCTGGCGCGAAAACGATCTTAGAGGCCCGTTGGTCCGCATCGGGCCCCCGTCATGCACAAAGTCCTATGCGGGGTCGATTCGCAAGCGTGGGGCGCAGTAGGCCCGCCTCTTTCCGGCCCGCTGAAATAAGCTCACGGGGCTTGTGAAGGCCGTCGGGGTGCCCAGTCTTATCATTCACGCAACTGCTCTGAGCCGTCTGTGGGGGCGGGGTGGTGCGCCCCGGTAAGAGGCCCCGGGTTGGAAGCCCCGGATTACCCGGCGACTAGGGGTGTCGGAGCCCCGGGCCCCCCCCGGCGCGCCAATTTAACAGTGCTACCCCATATGCGATGGCGTATAGGCCGCACGTGGGCCCTTCGGCCTGCCGCCTTTTTCGGATGGTTCCATATTGCACCAACTCGCCGCCATGATGAGGTTCCGCCTTCTTTAGAACGTCCCCAGTCCTTACACATTCACGCGCCCGGTGGATCATATAAACCTACCCCTATGGCATGCCCCGGGGCGCCGCCCGAATTCGAGTTGTTAGACCTAGCAGTCCACATTGGAATGCATGCGATTGTAATGAAGAGCCTTCCCAATAGCTCTTGACGTTCCCTAATTGATCCTGCTAGATCAGAACCTCGTGGTATTCTCGTTTCTGTATTCGGCCAGGAAACGGCCATCCACTCCCCGGGCTGACTAGCTCCCTATGCGGGCCCTCATGGCAGTGGCCCAAGGCTTCGCACGTCACTAAGCGGGGTGTATCCGTACTGGCGTTGACGACTCTCCCCACATTTTCCCCAGCGCGATCGCCAAGCCGGAATCGGTCAGAGCCCCCGTACGGGCTTGTGTTCCGGTCTCGTTTGAGAGTCTTCTAAGGCACTACGCATCCCCTGTTTACCTCGCACGAGTAGCCATCCTGCGTATTCCCCTCGGTTCCCACCCGCTGCTCGTCTTACTAGCTGCTGCGTCATCGTCGCACGCCGGGGCGCAGGCGAGGCATTCCTTTTCCTCGGGCCACACCGGCCTCACGATCCCTGCCGCGACGTGAGCATGGCGCAGACCAGTCCTACCGTCCGGGTAATCCCTGAAGGGATCAGAATCTGAGAAGCTCCGAAAGAAGTCACGCGCCCATCCGCAACCTGCCCGCGCAGGGCTCGGGCCACCAAAAGGCGGGAATCCGTCGAACGCAACGCGTCCTGGCGGTCGACTGCCGCATGTCCTCGTAGCGTGCTACATACCGTTCTGGATCCGCGCACAGTACGGGCCAACGGCAGGCCCTCCCCAACCGTGCTGTTGACGCCGAACGAAAGCAGGGAAACATGGTTCCCTGTAGTGCCCTCCCCGGACTATGCCGCCTTCACGCCACCAATCCTAAGGAACGCACCCCCTTTCTGCCCCCGGGCGGCCCACGCTTAACCCCTCCAAGTTTTCCAGAGTTATATCCCTCAACGGTGCCCATTAATTCTGTCTCGAGTGATTCGGCCCATAAGGCCGGCCCCATGGGTCCACCTCATGACCGCGCGCCAAAACCCTACAGGCGCTGTAGCCTGAGGTCCGTGGCGCTGGGAGGCGGACGCCCAACTCCCAAGGCGCCCTTATCACGTAGGTATGCCGGTTCTCATTTAGTACGACCCTTTGAGTCGCGAGGGTTATGCCCTGTGCCGGTCCATGCTCTAAGTTTGACCAAACCCGTCGGGCGGCCCCCACAATCCTCGCCCGATCCTCCGCCCGCCACCCTGCTCGCTGCTTGCATGTCGTATCTGTCCCATCCCTGCCCTTTCCGTCCCCTCCCACCCCCCCACCGGTCCGTTCCAGGCGTAAGCTACCCCGCCGGCGGACACACAGACCGCAACGGAGGAGATAAACTCTCCCTCAGATTTGCCCCGCCAACTCGTTTGCACTTCTCGGATCACTTCGCAGAACCCCCTCCCTCGATCATTCGGTCGCCTCGGCCCGCGAACTACCGGGCCGGCCTGCCAGAGCTGGCCTCGAGATGCCCCGCGTTCGCAGCGATTAAACGGGGCCCTCTTTCCCACCCCGGGTCCGTGGACCTGCCCCAGTCCACCACTCCCCGCGCCGGGGTGCCGGCAGTCTTTTTGATCTCTGCGGAGTAGCCCACGTAAGCACAGCTAGGTTCCTACCGCTCACGCGTGTCTGCATATTCCTTGCCATCCTCCTCGCGCCTCGATCTCCGGCGCCAGGGGCCGAAATAACCGAGTCCTCTTAGACCTACGCAGATCACTGGGATCTGGGGAAGTATTCCCCCGAGCGCCCGCCCCTACCCCACACCGTCACGTGGGCCCGTCCTCCGCCAGGTGCGCCCTGTTATGGGAGTGCTAGGGCATAAAATAGGAGGGGCCCACCCCCCCCGTGGCTGCCATCCCGCTACTAGGTATTGCCGTCGGGCTACGTTTTGGACGAGTAAGACACTCATAAATGGCGAGACCACGGCGGTCTTGCTGGGACCTGTGCGCTTAGGGGGCGTTGAACCCCCTCGCGCCGCACCCGTATATTTGCACAGCCACCCTGTCGTTTGTACTCTTTTAGACGCAACCGCGTTGTGTCGCCCTCACAAAAGCCTGCGCGCATGGCAGCTTGCGCCGCTCTTCCTTCTGCATTAGAGGGGCTCTCGGCGCACACGCACGGGCGATGCACTTCCCTCACTGTGGCTTTCGTCGGGCCGTGGGGCAAACCCGCCGCTCTAAGCGTCTTCTCGCGGGAGGCGGTGCCCTCGGGCAGACTGGAGAAGAGAACAGGACCGCCTGAACTGCACAGACTAATCCGGCCCGTCTAGTCCCAGAGCCAGGCTCACACCACAGAAGTCGGCGCTAACGCCGCGGTCTCATACATCCACCTGGGCTTCTCGTCTCTTTCGGCAGTACTGCTACCCACTTTCATCTCAATGACGCCAGGACCTGACCCTCAATCCTCTCCACGGCTCCCCCACGACATAGTCGGGGGCCGCCCGGACTGCCAGAAGGTCTCTGATACGCCTGGAGGATATGGGAAAAGCGTAAGTGTGTGGTAAGCGGGAGGGTGTTGGGATAAAGAGAGCAGGTGTGGGTAAGCCGATATAACCAAGTGGAGCGCACCCAAGTAGATAGACGGATCCCCGCTGCTCAATGGCCCGCCGGCGATGCACCTGGTACACCTTCAGTACTTAGGCCGCCGGGGATGCTCCGTGCATGGTCTCGTACAATCCCATGGACCTGTCGCACACCTGGGCTGCTGCGTACACACCACTTTTGACCGCCGCCACTTCCGCGCCTGTAGCGCCCAGGAGTTCGTGTCGTTCCGAGGGACCTATGACTATGTTCCCAATCTGGGTGCTGGCCTTGCGCCGCATACCTCGACTGTTTGTCCCCCCCGCCGGGTCGTAATGGCCGCGCCCGCCGGTTGTCCTATGCCGGGCGGCAAACCCGAGGGCTCCACGGTCCGGTCCTCGGGGCTCCCAGGCGACTGCACATGCTAAGCAGATGCGCGGCGAGCCCGTCAACTGCCGCCCGTTTAGTCTCGTAGCCGTCCCAGGGGCTCTCGGCCGGGCCGAAGGCGGCCCTGCTTCCGCGCCCTCACGGACACTCCGGGGCAGTAAGGTTGTTCTTAACCGACGCAGTGCCCCGGAATGGTGTCGTAGGCATTAAAGGCCACCACCACGGAGTACCAGCCGCACCAAGACGTGGTCCGGCCCCCAAAACCCCGGCGGCAAACTGTGCAGCGGTTCCTAATGAACATATGAGACGGTGTCGACAGCTACACTCCCTCTTATGCAACGCTCTCCCCCCTCGTGTCCGGTGCCTCCCCTGCGTCTAGCCGGCCCCTGGCCCACGAGGCTGCTGGGAAGTTTTGCTTGCCGTGGGACCTGCAGTGCCGCTACACCTTACACCGGCTCGCTCAGTCCGCAGCGCGGCCAGCGTCCCGACCATTAGCGATCATGAGCCTCGAGAGTCCTTGGTTGAGCACCGTCGCGTCAATCCCAAACCGCCCTTTTACCCCATCGCGCCCTCACTTCGTGGGCTCGCGTGCACTACTGAGGTACTGTGCGTCTAACTGAAGCAATGACTGTATATTCTGTCTTGGCCCGCTCTCACGTGGGCGGAGGTTGCGGCCACTGCGAGGCCTTCATGGCCTCTCCCGCACACTCGGCAACTGAGGGACGGCGCTCGCATCGCCGATACGACGGCGACGCGGTCATGCCCGGGCGCTCGGGTCGCTCTTTCGCCGCTAACCCGCTCTCCCCAGAAAGTGCCCGCCGGCCGCACGCGCCGGGTCGCGTTGACCGGGTGCCCGATGTCGAAAGTGGCCAGGACCCTTTTGGCCCACCCGTAGGGGCCCACCCCCCTACTCGCCCTTACAGCCTTACAAAGGAAGGTAGGAATGCGTGACACGGCCTGTTTGTCCTGCGCCTCGCCGGTTTGCCTGGCCGTCCGCTGCCCCGACACGGGGCTGCCGGCGGGGACTGGTTAGCGAACGACGCGCCTAGTTTCCAACTCGGTATCGTAACCTCGCCCTAGCACGCCTCCCGTAATCCACGCCGGCCGACTTCTATGACCCAGGCCGGCGGTCTCCGGATTGTGCGGGCGCCCCCGCGTCCCCATCCTAGGCCTTTTCTAGCCTTTTGGCTAATGCTGCTGCGCCGACCAGCCCCCTAGTGTAGCCGCTTCCTTAGCTTCCGGATGCGCTAACTCACCATAGGCACCTTTTCCGCCGCTCTGGGCCGGGGGGCCTAGGCGCTCCGCCAAAGCGTAGTCCTCGACGGAATAGCCTGAACCCCACAACTTGCTAGGGCCCCTGCCCCGCTGCCACCACATACTCGAAAGGCGATGACGCGCTTTCTGCCGCACTCAGGTAGATCGTTACGGACACGCTAGTGACTCGCCCTGCGGCCGGTAACTCAGCATTACGCGCGGGTGGCCGCCGAGGCAAATCATGCTCCGCCCCCGCTGTTGCACTTGTTGGCGCACCACCGGTCAGGTATCTTGGGCCAAGCTGACCGTCGACTCTCCAGCCGACTCGTACCGAGACTTGCCCCCCCCATCGCAATCGCTCTGAGAACTTCGTACTTATTTGCACAACCTATATGGGGCTCGCCTCGGCACGTCGCATGAATTATTTGGCCTGCACACGGCAAACTTACTGTTGCAAGAACAATCGGGGCGGTGTTAGGATAGAGACCCAATTACGGAGGTTCCCCCCCGCCGTTCCACTTCCCACACTAGGACACATGGGGGGCAGGCCCCGGGGTCAGCTCGGTCTTCTGCCCCCGAACCGTTCGGCCCGCCCGCTCGGGTCGTGAAATACACAGGCGGCTAACCGGGCCATCCGTCCGGTGAGCGACACGGACCACGGGCCTCTCCGGTGTGCGGGCTGCGGGCGGCACCACCGCCCCGGCACCACATTTGGCGAGCAGCCCGACAGCCCGAGTTGCCAGGCTCTATTCTCACAACGCCCCCCGCGCCGACCGGCGCCTAACCCCATTGCCGGGTGACCGGAATCAAAAAGACATAAACGCAAAAGTACAAGAGGCTCACGGCACCCTTCCACTTGGCCGAGGTTCGCACGCCCACCCTGACCGTCCGCGTCCGTGTGTTTACTGCCCCTGGTGACTTTGGATAAACACTCCATCCCTGTCCGACATGCCACCGATACCGCCCGCCTCCCTGCAACAACCCCCAATTACATAGATGACGGTTACGGGCTCCCCTTCTACTTGATGCCGCAGTGGGGGGACCAGTCCCTTCACTTTTCCACCCTATTATCGGCGCCTAATTTCGCCCTACGCTTTCCATGATTCTCCTGTCTCCTTCAGTGGGGCACCGGCTCTGCGGCCCCAAAACCCTTCCCGGGGCTCATTCGCATCTTTCCATAGTGTCCCATCTCTAAGGGGCCCCCCCCGTCGGGCCGGCTGGCAGCCGCATGGTGGCCCTGTTGGCTACGCCGCCGCCCTGTCATTAATGGGACAGTCACTGGGAGGGGCGTGCTGCACGCCGGCTTCAGCTCATACCTGGCCCGAGTCGCGGCCCGGCTTCTATCGCCCCGGGTAGGGCCCTAGACCTGGCGCCTGTGTTCACCAGAGAAGCGACAGCGTGGTTGATGACTACCTCAACTCGACTCACGCGGGGACGTTAATCCCCAGGATAAAGGGCTTGTCGGTAGATGGTTGGCACATTGCGGTGCGAAGGAAATCTCCGCAGCCTTCCTATCCCGATTACACAGTCGTTGGTTTCATCGCAGGCGCGCGCCAAGTATAAAACGTTTTGTATCGGCCGCCCGGAGCGCCACGGCCTGATATTTACGCCGCCGCTTTTAATCAATACGCCTGCCGGGCCCCAGCGCACCACCCGCCTAAGATCCCCTGAAACCCCCGCTCCCCCTGCGCAGCGCTCCCGTCCTCTGTGCCTCCCGCTTGGTACATGTGCCTCGTCGTAGCGTATGTATGCTTAGCGACGGGTTTTCGCGACACGCCTGAGCCAGTTCCTCGCACAGGGCCCCGACCGGCGTGCCCCGGGGTGCGCCTCTGTGACCGACGCATAACTCGCCTCGCGGCATCGATTACTAATGCGACCACTACGGCTGAAGATGTAAGACGATCACTTCGATCCCACGAAAGCGGAAGTTTCTGAGGTCACCGTCCCTTTAGTGCTCCCGGCGGGGTAGGACGCCCGGCTACCTCGTTTTCGAGGCCGGGCGACGAAGCTTCAAGGTCTAGCCCTTTCGCTGCGTTCCCTCGATATTATACACATGTTATATCGACTGCTCCAGACGCTCGACGTAGAGATGGGCCGCAAACCCAGGGGACCACAAGGTAACCCCTGGGACGAACAGTCCCTTATCGTCTCCGCTCTTCAGCGCTATTATCTTTCCGGCACGGCCCCGTCCTGGCCTTATCGAATGCTGAGGGGACTTCCGACGATAACCATAGTTCATGACCTGGACGGACAGCCAGGACACCTCTGCGCGCCCCTAGGTATACGAACCCGCTATCCATCCCGGGATAGGGGAAAACGCGCCTTAGGGACCATCGAGTCGACTCGCGTTCCCGGAGCACGTTCGAGGCCCGCTAGTCGTGTCGTTAGCCCATGATCATAGTGATCTCACCTACCCCAGGTCGACAAACGATGTCCAGGCTTGCGCTAGGTTAAGTCCTGTGTTGGGTCGGGAGTACTTCGGGGTGGCTGCCGCAGCGCACCGTTAGGCTGATGACATCTTGTTCCCGGATCTCACAGTTAGCATATCGCTGAGCGCCACGCCCCTAGCCCCCTGCTGTTGCCTCCCCTTGCGCCCCACATCCAACGTCCGTGCCTCCCGCGGCTGAATCCAGAGTGAGCTTTTCCAGTACCCGTAGGAGCGCGCGCTCCCCACGGGTCCGTATGCTAGTCCTTGGTTGACTCTGGATCCTCTACGCCCAATAGCTGGCGTGGAAGCGTCCCCGCTACGCGGGGCACCCCACCGGTCCAGGCAGGGTTGGGATATCACTTGAGCCAAACCCGCCGGAACCGAGGTCTTCGACTGAATTTTTCCGCCGCAGTCGGCTGACTCTGTAGTCCACCCCGAATTCGGTGGCATTAACGGGCGCCAGAGGCGCTGCTGCATGCACCGAGGTTACTTCCCGGCAGATGGGCCGGGCCTGCACCATCCCGCCGGTGAGCGGGCAACACGCTGTTCCCCCTGGTGCCGAGCGGCGTCACCCGTTTGGCTTGCCGCATGGGCGACTTTGGTAGTTCCGACCGCTCTTTAGGCACCACACTAGTACTCGTCACGTATACTTGTAAGCCGTACCAGAACCCTCTTGCGCGGCACCGTAACCGAGTACCTGACGAGGGAGGTAGGACTGGCCCCAGTTCAGACAAATGGCCTGTGTCTCCGCCGAGCTGGTACCACGCCCAGCCCCTCCGTAACGAGTGTCACGCCTAAACGACCTTTCCCCACTGGGAACGAGCGTCTACCTCGCTTTCACTGCCCAGCCCGCAACCGCCTTTCCGGCCGGTCTCCGCGCGCCCCGAAATCGGCGAAGACGCTATAGCGTCCTGCCCCTTTCGCAGCTAGCGTGGAACCCCGAAACCCCGAGTGTTCTTCGGCTCACTATGACCGCGCCGTTGCCACTCTCTTCATGCAGTCACCTGCAGGGCTCGCCTGGTCCCGGCCACGTGGAGACCCGGCCGGACGCTACGTCCTCGATCGAGTCACGGGGGCGTTCCCCCTAGGCTGTATACGTGCACGCCGCAACCGGACCCAGTCAGGGGCACCCGCTTCCTTCCCCTCGTGTCCGGTGCTTTGGCATGCGCACCCTCGCATCCGACGGCGTCGCTCGCTTTTGGTTCGCTTCGTGGCGTGCACAGCAGGGAGCGCGCAGACGCCCCCCCGGAGAACGGTGCCCCCGCTCGCCGCGCGCGCCACCACGAGGGAACGGAGGGGGCACGTCCGCTCCCAACGAGTCCCATGATCGCCAAGTTGTAATGGGACAACTTCGCTAGGCGCCCCCGCGCTCACGTCACCGGACATGACGACTCTGATTCGAGTACCTAGCTTCCGTTTACCCGCCCGCCAGGCGCCACTCTGCCAAAGTTCCCCGCTGCGGACTGAGCAATTGCTGCCTGCTATGATACGGCGAGCCGATTTCCAGACGTGCGGGACGACCTTGAGCTAGTGATCTACGGGGCTAGGTCACGATGCGGACGTCCGCAGTACGTAGCACTGGTATCAAACGTCCCGATCAGCGGAGAACCCTAGCTGGAAGAAGGTCCTCGCCTGCGAGAACGACTTGACCCCAGTACCAAACTTACCTCGCCTCTCGTGCCTGACTTGGCGGATTAACCTCGCAGCGCCTGTGGTGGGCCGGGCGGGGGCTCCTCGTTCCTTTGCCGCTGACGCCCTCCCGTGAGCGAGCCGACACCTTTCTTGGTCGAGGACCGAGTCCCCTCTGGGAATCACCAAGACGCAAGGGTACGGTGGTGTTAGGGCGGCTTCGGGACTTGGCCCGTACCGCGAACGTGCGATCCATGATGGACTCAGGGCTTCGCCACGGCGTACCCGAGAATCGCCCGAGCGCCCGTTATCCTTTCCCTCCCGGGTTACCTGCCACGGTAGTTCTCCTGCCTTTGAGGAGATGGGCTCTCTCGGAAATAGTACGGCAAGCGCTACTCAACCCCCCGGCCGCGCCATTTCCCGGGGAGCGCCGGTGCGGCTCAGGCCCCTCCTTAACACACGCCCAAGAGCCCCGGGCCGCCACCGCCGCGGGACGGGCAGCCCCGCCTTGCAGATGCGCTGTCGCCCAGCCCAGAGCGCCAACCGTGGCCCCCCGCAGAGCGAAGATCCGCCCCTTGCTGGGAGCGGGCCCCCCGGAGCAGCGCTAGCCCTGTCGTCATTACCGGTCCCCGCCCCGTCTTCACCTGCGCCACACCCGGCCCGGGGGACCTTCCCGCTCCCTCCCGCACCCCTCGGCACTACTTCGGCCAGACTCTTGGCCCCCCGACCGCGTCTTAGGGATCGTGGGTGCCAACGCCCGCGACAGGCGCCACCGGACCTCTTACATCTCGCAACTTCGACTTTGAGAACCGCAGGTGCGCTCAGCCCCGACGCCCACGCGGTGTGTCCACACAAAAATGACTATGGTGCGGAGAGGGAGAGTGTTTCTTTTCTGC
Baronesse TATCACACTCTGTTCCGCAACCCCCACCCGGAAGCGCTCCGAACAACGTGTACTACGGCTGGGCCACGCCGAGCCGCGCGGGTGGCGGCGAATACGGTTTCTCAGGCCTCGGACATCTCGCGCCGGCTGATTTTTCACGAAACCCTCGACTGTCATGTAAGCCCCTCCTACTCCTCCTTCCCCGTCCCCCTTCCCCGACCCGAACAGGTCTGCCCCACGGGCGCGCCCCGGCCCTCCGTCGGCCCCGCGGGTCGCCCCTAGCCTCCGCCCCCGGTCGAGTCCAGCCGCTGCGCCCACTCCGCCTACGCTTGTGGGGACACTTCGTTCGGTTACCCTGTCCGCCCGGGATTCCGCGTAAGGCGATTCCGTCCTCCGCCCCGCTGAAGACGACTAGATACCGATAAGTCGTCTTTTCTCCCTCCAGGGCGGCAGGACCGCCTTTCTCGTTTGGCAAAGTTCGTCTACGTACGGACATCTCCGCACGCTTTCCTTTCCACTACGTCCTACTGGACACGCGCGTCCCCGCGCGCTGAATAGCCGGCCTTCACTCGACAATTGGTCGGTTATGGATGGGGTTTCTCTCTGTCGAGCTGAGGTCACCTTGGACTCAACCTTTTGGCTGGAGACCCGGCTCCCAGCCTCCTCCTCCGCCGCCCCACGACCGGTGCCCATCCACCCCCTTACCGGAGAAAAAGGCGCACCAAACTCATGGCCACCGCCTTAGGGGTGCCACTACCCGATGGATAGCGACGGCGGTAGGGCGGGAGCCCTTGATGCTCTGACATGACAAGCTTTAGTATCCTAACAGTCACGCCAACGCGCAACGGGGGACCCTCAGCCCTCCTAGGGGTTTATCTTTGCAACCTAACGGTCCCGGGGACCGCCCGGGGCTCCCCCTCTGTAATACTTCACAGTAGGGCACCTACCCTTGGTCTTATAGAGGTCCCTTCCTCCTCCGCCGCTGCCCGGCGCCCGCTGGTCGCGGCTCCCGGAACGCACCAGCCCCAAACGACCTCCCTCAATGAACTAGGCCCCCGGGTATGGAGCCCCCGCTCGCTTTCCCGTGGGGAGCCGGCCATGCGCGGTGCGCGGAGTCCCACTCGTCCGGTTCGCACGCCCTTCGTCAGTCAGCACCGCTTAGTCTTCCGGCCGTCATCGGTAGGTACCGCGCAAGGGTCTGGCTGGCCCGCCGGCGCGGCCCGCACATCCCGGGCCGCGGTCCTGATAAGCAGGGGGGCACGGCGCCTAGCACTCGGAAAACGCCTCCCCCCCCCCTCCTCTGGCCTCCTCCGGGCGCGCGCGCAATTCCAAGTCTTATGCACCGCGCCCGGACGCCCGCTACCTGTGGATTCGGTACTTCCCAGGGCCCGAATAGGTGGCCTTTCGTGTACGTACGCGCGGGCGGTGCGCAGAGATCAGCCAGCTCATCATCATGCGCTACTGATTTTAGACAAAATCTAGGAACGCCCTAGTTTTTGACTCCCCGCCGCGCCGGGAGAAGTGGCCTTGTCTTGGACATTATCGTCCGGTCACCCCCAACCCTCCGCTAGACCCCCCTGAGACACTTCTGCAGGCAGGTCAGCAGTTCTACCCGGGCCTCTGAGCCGTCCTTAGCGGTCTGTACTGAGTGGACACGTGTGACGAGCCCCCCACAACTGCCCGGTCACCCAGTCCGAGTATGCGCTTTGCCCGCCAGCATCAGCGGTCATGGTCCATACACACCAATCCGTGCAATAAACGTCTGACGTCGTAGCCTGGCGGCACCGTCCCTTTCCCATTAAATTGATGCCCTTGACATCGTCCTGTCACAGCCCACTTCGATCTCCCGGCGCAGGTTACCGTGGTCCTCTGGCCTTGCGTGTCGCGCCCAGATCTTGCCGGTATGTGTTGAGTCAGCGGCCGAGTAACGTATCTCTTATCTGGGGACTTGACGCTCCCCCCCAGCTTGTACCTGTACTGCCTTCAGGAGTTGTCGGTCACCCCGCAAACCATCCGTGCCGGGGAGACTCAAGCTGCGGCACCGCAGTGGCCATCGGCCGAAACCGGCAGCCTCCACCGCATGACAGCGGTTGATATTCCACACCTTCACCCTCCGGCCCGCGCCCCTTCTCGCAACCTCTGTCTCTAACAGTCTCGGGCCCCTATCCCACTTCTCTCGCGCTTGAAGCGGTTTCGCTACAATTACTACACCTCCCTGTCTCGCCCCCGAGGCGACCGCGCCGCGATAGCCCCCGGCGGGCGGACCGCCCGCTTTATCTATCCCCACCATTTTCCCCGCAATCCGCGCGGAGCACGCAACCACGACTTTGCGAACGGCGCCGTTCTTCCCTGCACGAACCGCCTCAGTACGGTCACCCTCTCCAGGTCCGGACTCCTTCTGCGGCCAGGAGATTCGCCGCGCGGACGGGGCGGAGTTGCTCAAGACCGGCGGGCGGCGCCCGGCGGCGCCCGCGATCTCAGGCCCCCTGCTCGCGACCTTAAGACATTTCAGCACGCCTTCCCCAGTTTGGGTTCGAATCCATACCTCAGCACCAAACGGGCTCGCGTGCTGGCTCGGTGCGAAGCGTCCATTCTTCCCGTTTGACCGGGCAGTATACCGTCGTGTACCCAATAACCCGAAGGTTTAGGATCCCCGCAGTTCCGCACACTTTTGGGCTTGTCCGGCCTCCGGCCGGGGAGATAGACGCTGGCCGATCGCACCTAGTGCCCAGAAACCTTGGAAGAATTCGTAAAAACCTCGTTGGGATCACAAACCATCTCTGCTTCCGCCCACGTTTCACGGCACTCCGAGGAAACCAGAACGCTGAGCCATATGAACCCCCCCCGCTTCGACTGCTGCACCCTACGCACACGCGACAAGGCCCGGGGCTGCTGCGCCAGAGCTATGCGTCGGCGGTAGTTCTCCGTAGACGCCTCCGGTGGAGATACATCCCTGCCCCTCTAACACAAGCCTGTGCCCATCACTGTTAGAATGTACCCAGAGCTCACCCATTGGCGTCCCCCCACCAGCTCGTGACACTTACAGTGACGGTGGCTTCTCGCGGCCCACAGAACTAGGCTATGTCCTCCAAAATATTGTGCTGACCAAGCCTCTCCTGCGCGCAAAGCATATGGTCTCTATCTACACCGGAATACTCAGTAGCAGCGGAAGGATAAACTGAGGGGACGACCGCGGCCCGGATTCGACCATTTTCGACCCTTAAGTCTCCCCGATACTATTCGCATCCCCTCCCGGTCACGCCCCGAGCCGCCGCCGGTGCAGGCAATCTTCACTTGGCCAACCCGGCCACACTCGCACTAGGACGCAATTCAAAGGCCTTTTCTTCCGGCGGTGGCGGACGCCGGCCCGGCGGCGGCGCTCCAACCAGCCGGCTATACCGGTAGTTTTTTGAGCGCTTCTTATCGTCGCCGCGGCGTTGAACTAGTATTCTGCTGCGAAACCCCGTCTCGAAAAGCCCCCCACGGGGGGATACGGGGCGGGAGGGCATGCGCTCCACAGTGCACAACACGTTGCGGCTCTGCCCCGGTCCAAATTACCGGTCCCCTCACGAGCCGCCGTTGCGAACGAGGTGGACGTCCACTTGCTGACGCCGCGGGCGCCACCTCGCGGACCGCCCGGGAGGTCGCTTCCGCCCCACCCGATCATCCCCGCCCCTGCGAGGAAGCTCCGCTCCACCCTTGGGGCCGACGATAGAATCGCCTCGTCTAGCACGAGTGCCCCGTGGCTACGGCCATGCGGCTAGCAACATATCCACACTTGCCGAATCGTATGATATCGGGCGGCTACGTTCCTTTTACCTCTGGTTGACCACCACTGTATCGTCGCCCGCCGCCATCACCGCTACGGCGCGAACCGGGGGGGGGTGCCGGTCTCTCAATGCGCGGTTCTCCTGCGTTCAGTTTAACTTGGTCCGCGAGCTGTACTCGCGGCGGCGCAGTTGTACCGTTACCGCCATGTCCTTGCCCTGCCCGACCGGGCCCTAAACGACGCAAGAGCGGCTATGAGGCGCCAACGTCACCGTATCGGCACTTGAAACGGGGCAGGGTTCCCGCCAAGGGCATCCTGACTGCTATCGAGCACGATAGGACCGTGGGCACACAGCCTGGGGCGTGGCCAATTCCATGGTCCCCAATCCCAAGGCTCCCCGGTTTGCTCGGCTTCGGAGTGCGCAGGCGCCCCTCCTGCCACCGCTCCCGTGCCCTGCATCACCTGAAGCTTGTAGCGTGCTGCTAGAACCTGGTCAGGGCGGCGCGTCGGCCCGAGTTCCCAGCGAGACCAAGCACCCGGCGTGGGGTGTCACCCCTACTAATGAGCGCTCGTCGAGGAAACCTCGCCGTTCACGCACGCTCACGCGAGGGTGAACTGCGCCCCCTCTTTTCCGGATAACTTCGCCTTCAGACCGGAGTGCTGGCCATTATCCGCATGCCCCGCGTGACTAGGGGGTAGGTTCCCTGGTCCGGCACATGTACCTCCGGCAGTCGGCCAAAACTTTCCGCAGGAGGGACATCCCCATCATGCGAGCACCCGGCTCGTGGCGGGACCCCTCCCCCCCCCAGCGTGCCGGATCATGCGCCCGTGGCCGTTATCACGGTCCCAGACTCCGCCGCGTAGAAGCCCCGCCCCGAATCTTCTTCAGATAACAATCCGGCCCTCCTCGCAGCGTGCCGAGCACTGACCGAAGAGCCTGACCACTCATTAAGTGCCCGCCAACCCGTACGGGCGCTCACGCGGGGCGTGCCCCCGCCCGGCGCAGTCCGATTCTCTGACAGCTCTGTGATGTCAAGCCCGGGAGCTATGGAAGCAAATAGGGCGGGCGCTCCCCCGCAGAGCCCGTACAAACCCTCGGCGAGGATAAATCCCAGTCCGTCGCCGGTGGCTTCCACCTGTGTCACCCGACACTAATGCGTCGTACCATCCCTACGTTCAACGCATTCCGGCCGCCCCAGCAGGCGGCGCGCCGCGTGCCCGGAGCTCATACACAAGCTGGCGGTTTTCTCGGTACCTCCGGCGCACTGGTTTTTTTCTCGCTCACACGACTATGACCAGCTACGGGTCCCACCCAGGCCTGTTTGTCCTGCGCCCTGATGTGGACCCTTGGCGCGTGGCCAGGCGCGCGGTAATTGCTCACTAGCCACCGTAGCTCGCCTATGAGACATAAACGTACCGGCCGGGGGCCGGTCGGGTCCCCCTGCGCTACCCGGGACCGGGCCCGTGGCAGAACCCCACGTTCTCGGATTCCCAGGAGTTACGTTCGCATCCCCCCTCTATAAACTCCCCACGATCACCACTTGGCCTCGCGGCGTACTAAGGTACCGCGAAGCCCTGACGTAGACTAACGTCCCTCCTCCGTGGCGGTTCACTTGCTCCCAACCGATGTCGCGACCAGCCGCTGACCCCCCTTCGCCCAGTGCGTGCCCGCTCGATCCTCTCTTTCTCCTGTACTGCCGACGCTTCTTCATTGCTGCCGGCCCCGCCTCAGTGAAGAGCGGCAGTGATCACGGCATGGTGGGCCGGTCACCCACGCGCCGGCCTTTATGTCACAGTCTGAGAATGGGTTAGGGCACTCACCCTCCCGGAGCAGAACAGCGTCGGCGGGACAGCCTCGGGCGTTCATGGGCTCGACATGTTTCACTCGGATGGCCGATCTCTTTTGAGCGGACGCGGTCCGATCGGCGCTGACTCTTTACCATATCGCCTGCCCACAGTCACCCCCCTAATACGAGTTAGTGGAGGATGAGAGCACCACGTGCAGACTTGATTGCTTGACCCGGATAAGCCTCCGCCGATCTTTGGCAACTCCACGCCCCTCACCATCCCTCACGCGGGCTTGCTTCCCATTGTAACCGTGCTCAGCCCTCGCACGTTCTGCCGTGTAATCCACGGTGCACCGTGGATCGCCCCCCTGGTATGGTCGAGCTGCGATTGCCCTCCGCTGGCGAGGCAGGCGCCGCTCCTCCGCCTTTCGCCTGCGATCCAACTGGTAGGAGACCAGAGCGCGATCAAGGCGCCCCACCTCCCACATCCACCGCCGGACCACCTATCGCCGCTAGAACTAGTGTTCTAGTGTGATTGCGATCCCGACGCTCTTTGTCGTTTCTCCCCGCTCCTACAAGAAGGCTCGCGCACCAGCCCCTGGACAAGCCGCCGGGCACGGACGCAGCGCGAGCCGAGATCGTACGCCCCCCGTTCCACCTCGTGTCAGTCTCCCCCCAATATGCTCGAATTAGTAAGATCGGAAGAACAAAAACTTCCCATAATTTTAGATCACCCGTGCAGTTTCTTACGATCAGTTTGATTCGTACTGCTTGGTTGTGCGATGTCATAAACGCTCTGTTATCCCTGCCCTCCATCCCAAGTACCGGTCTCGCTGGCAATTGGGAATTCCCGTAGCGGCGTAGTTTGGGGCCACGGCTTTAGTCGTCGGACTCACATCCCCACGTAGGAACCAGACCGCTTTCAATGTTCATGGTGCGCCCGTCAGTACTCATCTCCGCCTGGCTTCCGGGCTCCCCGCCGATTAATCCCGCCTCGCCCGTTCTTCCCCCCCCTTGCATCCGCGTAGCCGTTAGCAGCACCCGACCTCGCAGTCCTACAGCCCAACTCACCCCCGTGAGCGGTGCGCGACGATTAGCGGCCCGTACATGGCCTCAAAGGATCAGGTCCTTTTCACAGGACTGCCTCCGCGATCCTGTTCCCGGCCACCGCCATCTATTGCCTTACCCCACATTTTGGCTATCACGTGCGTATTATAGCATCGTCACCGCCCTGCCGCCAGTTAAGGGTAATATTTCTCTCTTCATAGGAACCGGTCCACTGACGCGTTACAAGCCCGCTCTCTAACAACCCCCGGCTCGTCCCCGACATGGATTACCCTACGAATCGCAGGGAGGCGGCGACACACTGGCCGGCTTTCACCCCACGAGCGTTAGGCTATGTCGCCCTCCGCACTGCCGTTATGTTTCGGGCAGAACACCCAGGCCTCGCAGACTCACACCCTGGGCTCGGGCAGGCGACGTGAAACTCGTAGCAAGGCTCGGCGCGCCCGTCTGTCGCCCGCCCTTCTGCCTCCTGCCGACCTCGTCGCTAGTAGCCTCAAACTGCATCATATGAACAAATCGGCCACTCGTTGCTCAGGTGCCGCTCCCGTGTGCCTTTCCCGTCGACCCCCCTTCCGTACCCCTACCTCTCTAATCGTGGCCGTCTTTATAACATGAGTTGAGCCTGCACCAGGCGATGCTACTGAAATAAGAGTTGCGTTAAGTACCGTCAGGGTTCCTCCGTTCAGCGGCCCTTTCGGCTCCTACGCGCCGCGACCCCCGCAGGCCCAATCGGCTGCACGGGCGCCTGCGACTCGATCTACCCCAGACGTTAAGACATCCGTTGGCGTTGCCGTCCCCTCTTGGCCTGCGCACCCTATCCTGGTATATGCTTGAACCACGTGCCGCAAGCCCCGACGCTCACCATCCTTAGTATACACGGTCTCCTTGGTAGTTGCTCTTCACGGTGCCGTGTCTGGTTTCCCACGTGCGGGACCGCGATGTACGCCAGCGCCCCCGCACTGTGGGCTCTACCCTGGCGCAACCTCAAGCAGTAGAATCAGTCCCCCAGGGAGTAGCCCAGAATGGTGCAGCGAGTTTTGCTCTACAGACCGGAGTCCCGTCGAGCATTATCGCTGGATGCATCGCGGTGGGGCATGCCCCAGTGCGGTACATGCGGCCCCGTGCTCTGGTCCGGACGCAGGCTTCCGCGATCTAAAAGGGGCCCCTCGGGTGTCCTACGAAATGCTTCCCTCCAACCCGACGCCCCCCGCCATTCAGCTGGCCCTTCCCACGTTCTTAAAGCTTGCCCGCCTGGGAACAATGGTTCCAACGCAAGGCGGTAGCTGGACATCCCCCGAGGCGCGGTTCGTTCTAGGGTAACCAGCACCCCCCTCTTCATTTCTCCCTCAGGGAGTCAGACCCCCTATGAAATTCTTCTCGACATGCTCCGGGAGCCCCCTTGGTACTCACTGACCCCACTACGACTGCCCGACCCGGGTATCGCTACTGACGGCAGCGCCGCGCCAGTCCTCCCAGCCAACAACGTAACTCGCGGACCCTGGCGCGGGGCGAAGCGGGAATGCTATCGCGCCGCCAGCCCGGAGGACTGTCCTTTTACCGCCCCAATATTGTCTATCCTCGTGATAGTTAGTTCACCTGTATCCCTACCCGGGTTCGTCGCTGCGAGAAACACCGGGACCCAGATGTGAGTAACGCTCGGACTACGAAGTACCCGAAACGGAAACTCCCTCGGACTTCCCGGCTCGGGGCGGGCGCAGACCTTTGTGCCGACCGAAGATCCGGGCTCAGCAACGCCAAGTTCGTGACTAGGTCCCCCGTAAGAGAGCGCCTGGCTACCCCTGCGCACTTTGAGATGCGTGTTCTTTCCGCGACGCTTATCTGTGAACCCACTGGCCGGTGGGCGACGGACTGACAATCTTGCATCCGACCTTCCCTTGTTATCGCTCCCCTGCTTCTTACAAACAGACGGGCCATGGGACCGCGAGGATCTCAGTCTTTTTCTTCTCTTCCTCTTACGGGCCGGGAGGATTCGTTAGGCCCCCTCCCGCCGGGGCTCGGTCTGGCGTTGGTGGTGCCCCACTGCGGACTGTCGCTTCCCCATGCCGTCCGCATCAGAGCCGGCCTCGCGAACACTTTTTGGCGAAGCAATCTAGCCTGCGAGGCGGTTCTGCCCTTCGCTCACACGACGCAAGGGGCGCCACCCTTTTTTAGGTCCGCCGGACCGTGAAGCTGCACGCCCTGGGGGCTTCGCGGATACGAGGAAAAGGTGCGCCCCGCCACTCTCCCCCCCAAAATGGGTCCGCCTGGGACTCACCGACTCGTTTGCTTTCCCTTCCTGTCGCGTCGTCTACTCCGTCGAATTGGCAGGCAGGACCCAGATCACCCCGGCGTGAAGGTCTTGCGATGCGAAGGATATGGCCCGACGGCTGAGCAGGCTCCTACGGTGCCGTGGATATCACCACGCGCGCCACCACCCGTCAGCCAGGTCGAGCGCCGGCCGCCGCCACAGACACATTCGGGACGCCGTCTCAAGTCGGTGCGGGCATCGCTTTTAGGGGCACACGGCCGCACTGAGACGCCTGCCGACAGTTGACCATGCTGATACTTTGTTTGCGCCGACTTCCCTTTTCAAGAGGGGGCTGGGGGTCCCGACCGGTGACCAGCCGAAAGACCCGCTAATTGATCTTGCCGGACGTCGGGGGGCAGCCCCGCCGTACCGGTCTCCGCGGATGTCCAGCGATGCCCCGCCGCCCCTTCCGCCACCGCATAGCCCCTGGCCTCTCAGCTTCCCTAACGATGTCACCCCCCCCGCCCAGGAGCACGCCCCCCCCCTCTCATTTCTCGCGTTTTAAGCAAGGCGAGCATGAGGAGAAAAGCGTGAGATGGTGAACCGCACTGAGATCTTCTGGCGTCTCACAGTTAGGATAATACAATCCACTCAGATGCGGCCGGCGCGCTTGGAAGTGCTGGCCAGAACCACTCAGAGAGGCCTTCCCGCCTCCACTACGCGCACGGGGGCAACCGCTTGCCTGGACACTTTTGAGCCTTGCGCGCCACTGTCCCCGTGCCACGGGGGTTTCTTCAGACCTCATGTGCCCGCGCTCGAATAGGGAGTTTCTCTTTCCTAGATCGAGCCGCCACCCCCCCGCAGTCCACCCCCCCACGCACGGTTAGGCCCGATCCAACTTACGAGGCACCGGTTTCCGTGCCACGCCGGGTGGGTCTGACCCCTTTGTGTCATATTGGCCGAGCTGGCGCGAAAACGATCTTAGAGGCCCGTTGGTCCGCATCGGGCCCCCGTCATGCACAAAGTCCTATGCGGGGTCGATTCGCAAGCGTGAGCCACAGCACACCCGTTCCCTTCCGGCCCACTGAAATAAGCTCACGGGGCTTGTGAAGGCCGTCGGGGTGCCTACCCCTACCATCCATGCGGTCCCCCTGGGCTGCCCTTGGGGGTAAGGTGTTGCGCCCTGGCAAGAGACCTCGGGTTGGAAGCCCCGGATTACCCGCCGATCAGGGGTGTCGGAGCCCCGGGCCCCCCCCGGCGCGCCACTTTAACAGTGCTACCCCATGGGCGATGGCGTATAGGCCGCACGTGCCCCCCTCAATCCGTCGCCTTTTTCGGATAGTTCCTTATTAAACCAACTCGCCGCCATGATGAGGTTCCGCCTTCTTTAGAACGTCCCCAGTCCTTACACATTCACGCGCCCGGTGGATCATAGAAGCCTACCCCTATCGCGCGGCCCGGGGCGCCGCCCGAATTCGAGTTGTTGGGCCTAGCGGTCCACATTGGGATGCATGCGATTGTAATGAAGAGCCTTCCCAATAGCTCCTGACGTTCTCTCTACGATTCTGCTAGATCCGGCCCTTATGATATTCCCGTTTCTGTATTCGGCCAGGAAACGGCCATCCACTCCCCGGGCTGACTAGCTCCCTATGCGGGCCCTCGTGGCAGTGGCCCAAGGCTTCGCACATCACTAAGCGGGGTGTATCCGTACCAGCGCCGACAACACTTCCCACACTTTCCTCGGCGCGATCGCCAAGCCGGAATCGGTCAGAGCCCCCGTACGGGCTTGTGTTCCGGTCTCGTTTGAGAGTCTTCTAAGGCACTACGCATCCCCTGTTTACATCGCACGGCCAGTCATCCTGCGTATTCCCCTCGGTTCCCACCCGCTGCTCGTCTTACTAGCTGCTGCGTCATCGTCGCAGAGGCAACTCGTGGCGAGGCATCCCCTTTCCTCGGGCCACACCAGCCTCACGATCCCTGCCGCGACATGAGCATGGCGCAGACCAGTCCTACCGTCCGGGTAATCCCTGAAGGGATCAGAATCTGAGAAGCTCCGAAAGAAGTCACGCCCCCGCCCGCAGCCTGCCCGCGCAGGGCTCGGGCCACCAAAAGGCGGAAACCCGTCGAACGCAACGCGTCCTAGCGGTCGACCGCCGCATGTCCTCGTAGCGTGCCTCATACCATTCTGGATCCGCGCGCTGCACCGGCCGGCCGCAGTCCTTCCAAACCCCTGCTGTTGGCCCCGAACGAAAGCAGGGAAACATGGTTCCCTGTAGTGCCCTCCCCGGACTATGCCGCCTTCACGCCACCAATCCTAAGGAACGCACCCCCTTTCTGCCCCCGGGCGGCCCACGCTTAACCCCTCCGAGCCTTCCAAAGTTACATCACTCGACGGCGCCCGCTAACTCTGCCTCGAGTGATTCGGCCCATAAGGCCGGCCCCATGGCTCCGCTTGATGATTGCGCGCCAAAACCCTACAGGCGCTGTAGCCTGAACCCAGCGGCGTTGGGAGGCAGACGCCCAACTCCCAAGGCGCCCTTATCACGGCGGTACGGCGACTCTCATTTAGTACGACCCTTTGAGTCGCGAGGGTTATGGCCTGTGCCGGTCCATGCTCTAAGTTTGACCAAACCCGTCGGGCGGCCTCCACTATCCTCTCCCGGCCCTCCGCCCGCCACCCTGCTCGCTGCTTGCATGTCGTATCTGTCCCATCCCTGCCCTTTCCGTCCCCTCCCACCCCCCCACCGGTCCGTTCCAGGCGCAAGCTACCTCGTCGCCCGATACGCAGACGGCAACGGAGGAGATAAACTCTCCCTCAGGTTTGCCCCGCCAACTCGTTTGCACTTCTCGGATCACTTCGCAGAACCCCCTCCCTCGATCATTCGGTCGCCTCGGCCCGCGGAATACCGGGCCGGCCTGCCAGAGCTGGCCTCGAGATGCCCCGCGCTCGCAGCGATTAGACGGGGCCCTCTTTCCCACCCTGATCTTGCGGGCCTCGCGCAGTCCACCACTCCCCGCGCCGGGAGGCGGGTAGCCTTTTCCCCCTCCCTAGTGGAACCCACGCAAGCACAGCTAGGCCCTCTTCACATACGCGCGCCTGTATGTTCCTTGCCATCCTCCTCGCGCCTCGATCTCCGGCACCAGGGGCCGAAATAACCGAGTCCTCTCAGACCTACGCAGATCCCCGGGATCTGGGGAAGTATTCCCACGAGCGCCCGCCCCTACCCCACACCGTCACGTGGGCCCGTCCTCCGCCAGGTGCGCCCTGTTATGGGAGTGCTAGGGCATAAAATAGGAGGGGCCCACCCCCCCCGTGGCTGCCATCCCGCTACTAGGTATTGCCGTCGGGCTACGTTTTGGACGAGTGAGCCACCCATATGTGGCGAGATCACGGCGGTCTTGCTCATACCCGTGCGCTTAGAGAGGGTTGGACCCCCTCGCGCCGCACCCGTATATCGGTGCGGCCGTCTTGCCGTTTGTACTCTTTTAGACGCAACCGCGTTGTGTCGCCCTCACAAAAGCCTGCGCGCATAGCAGCTTGCGCCGCCCTTCCTTCTGCATTAGAGGGGCTCTCGGCGCACATACACGGGCGATGCACTTCCCTCACTGTGGCTTTCGTCGGGCCGTGGGGCAAACCCGCCGCTCTAAGCGTCTTCTTGCGGGAGGTGGGGCCCTCAAGCGGACTGGAGAAAAGAACAGGACCGCCTGAACTGCACAGACTAATCCGGCCCGTCTAGTCCCAGAGCCAGGCTTGCGCCCCAGAAGTCGGCGCTAACGCCGCGGTCTCACACATCCACCTGGGCTTCTCGTCTCCCACGGCAGTACTGCTACCCATTTTCATCTCAATGGCTCCAGGACCTGACCCTCAATCCTCTCCACGGCTCCCCCACGACATATCCGGAAGTCTCTCGGACTGCCAGAAGGTCTCTGATACGCCTGGAGGATATGGGAAAAGCGTAAGTGTGTGGTAAGCGGGAGGGTGTTGGGATAAAGAGAGCAGGTGTGGGTAAGCCGATATAACCAAGTGGAGTGCACCCAGGTAAATAGACGGATCCCCGCTGCTCAATGGCCCGCCGGCGATGCACCTGGTACACCCTTGGTACTTAGGCCGCCAAGGACGCTCCGTGCATGGTCTCGTACAATCCCATGGACCTGTCGCACACCTGGGCTGCTGCGTACACACCACTTTTGACCGCCGCCACTTCCGCGCCTATAGCGCCCAGGAGTTCGTGTCGTTCCGAGGGACTTACGATTATGTTCCCAATCTGGGTGCTGGCCTTGCGCCGCATACCTCGACTGTTTGTCCCCCCCGCCGGGTCGTAACGGCCGCGCCCGCCGGTTGTCCTATGCCGGGCGGCAAACCCGAGGGCTCCACGGTCCGGTCCTCGGGGCTCCCAGGCGACTGCACATGCTAACCAGATGCGCGGCGAGCCCGTCAACTGCCGCCCGTTTAGTCTCGTAGTCGTCCCGGGGTCTCTCCCCCAGGGCGGACGCGGAGGGGCCCCGGCGCCCTCACGGACACTCCGGGGCAGTGGGGTTGTCCTTAACCGACGCAGTGCCCCGGAATGGTATGGCAGGCATTAAAGGCCACCCCCACGGAGTACCAGCCGTACCAGGACGTGGCCCGGGCCCCAAAATCCCAGCGGCAGACGGTGCAACGGTCGTTAACGAACATATGAGACGGTGCCGACAGCTACACTCCCCCCTGTGGAACGCTCTCCCCCCTCGTGTCCGGTGCCTCCCCTGCGTCTAGCCGGCCCCTGGCCCACGAGACCACCGGAAAGTCCTGCTTGCCGTGGGACCTGCAGTGCCGCTACACCTTACACCGGCTCGCTCAGTCCGCAGCGCGGCCAGCGTCCCGACCATTCGCGATCATGAGCCCCGAAAGTCCTTGGTTGAGCACCGTCGCGTCAATCCCAAACCGCCCCTATACCCCATCGTGCCCTCACTTCGTGGGCTCGCGTGTGTTGTCAGGGTACTGTGGGTCTAACTGAAGCAATGACTGTATATTCTGTCTTGGCCCGCTCTCACGTGGGCGGAGGTTGCGGCCACTGCGAGGCCTTCGTGGCCTCTCCCGCACACTCGGCAACTGAGGGACGGCGCTCGCATCGCCGATACGACGGCGACGCGGCCGTGCCCGGGCGCTCGGGTCGCTCTTTCGCCGCTAATCCGCTCTCCCCAGAAAGTACCCGTTGGCCGCACGTGCCGGGTCGCGTTGACCGGGCGCCCGATGTCGAAAGTGGCCGTGACCCTTTGGGCCCACCCGTAGGGGCCCGCGCCCCCACTCGCCTATTTAGGCTTACAAAGGAAGGTATGAGTGCGCGACACGGCCTGTTTGTCCTGCGCCTCGCCGCTCCGACTCCTCGCTTGCGGCCTCAGCACGGGGCTGCCGGCGGGATCTTTCTAAGGAACGACGCGCCTAGTTTCCAACTCGGTATCGTAACCTCGCCCTAGCACGCCTCCCGTAATCCACGCCGGCCGACTTCTATGACCCAGGCCGGCGGTCTCCGGATTGTGCGGGCGCCCCCGCGTTCCCGTCCCGGGCTCCTTCCCTTACCCCAGCTAGTTTTGCTGCGCCGACCAGCTCCCTAGTGTAGCCGCCCCTTTAGCTTCTGGATGCGTTAACTCACCATAGGCACCTTTTCCGCCGCTCTGGGCCGGGGGGCCTAGGCACCTCGCGAAAGCGTAGTCCTCGATAGAGCCGCTCAAATCCCGCAACTTGCTAGGGCCCCCGCCCCGTTGCCACTGCATGTGCGAAAGGCGATGACGCGCTTTCTGCTGTCCCCAGGTAGGTTGTTACGGACACGCTAGTGACCCGCCCTGCGGCCGGTAACTCAGCATTACGCGCGGGTGGCCGCCGAGGCAAATCATGCTCCGCCCCCGCTGCCGCATCGGTTGGCGCACCATCGGTCAGGTATCTTGGGCCAAGCTGACCGTCGACTCTCCAGCCGACCCGTACCGAGCCTCGTCCCTCCCATCGCAATCGCTCTGAGAACTTCGTACTTATTTGCACAGCCTATATGGGGCTCGCCTCGGCACGTCGCATGAATTATTTGGCCTGCACACGGCAAACTTACTGTTGCAAGAACAATCGGGGCGGTGTTAGGATAGAGCCCCAATTACGGAGGTTCCCCCCCGCCGTTCCACTCCCCACACTAGGACACATGGGGGGCAGGCCCCGGGGTCAGCTCGGTCTTCTGCCCCCGAACCGTTCGGCCCGCCCGCTCGGGCCGTCAAGTACACAAGCAGCTACCCGGGCCATCCGTCCGGTGAGCGACACGGACCACGGGCCTCTCCGGTGTGCGGGCTGCGGGCGGCACCACCGCCCCGGCACCACATTTGGCGAGCAGCCCGACAGCCCGAGTTGCCAGGCTCTATTCTCACAACGCCCCCCGCGCCGACCGGGGCCTAACTCCACTGCCGAGTGACCGGAATCAAATCGACGTAGGTTTAAAAGTACAAGAGGCCCACGGATCCCTTCCACTTGGCCGAGGTTCGCACGCCCACCCTGACTGCTTGCGTCCGTGTGTTTACTGCCCCTGATGACTTTGGACAAACATTCCATCCCTGTCCGACATGCCACCGATACCACCCTTTTCCCTGCAACAACCCCCAGTTACATAGATGACGGTTATGGACCCCCCACGTGCCTGATGCCGCAGTGGGGGGACCGGTCCCTTCACTTTTCCACCCTATTATCGGCGCCTCATTTCGCCCTACGCTTTCCATGATTCTCCTGTCTCCTTCAGTGGGGCACCGGCTCTGCGGCCCCAAAACCCTTCCCGGGGCTCATTCGCACCTTTCCATAGTGTCCCGTCTCTAAGGGAGCCCCCCCATCGGGCCAGCTGGTAGCGGCACGGCGGTCCTGTTGGCTACGCCGCCGCCCTGTCATAACTGAGGAGCACACTGGGAGGAGCGTGCTGCACGCCGGCTTCAGCTCATACCAGGCCCGAGTCGCGGCCCTAGAACTATCGCCCCGGGTAGGGCCCTAGACCTGGCGCCTGTGTTCACCAGAGAAGCGACAGCGTGGTTGATGACTACCTCAACTCGACTCACGCGGAGACGTTAATCCCCAGGATAAAGGGCTTGTCGGTAGATGGTTGGCACATTGCGGTGCGAAGGAAATCTCCGCAGCCTTCCCACCCGGGCTGATGAGTCGTTGGTTTCATCTCAGGCGCGCGCCAAGTATAAAACGTTTTGCGTTAGTTGTCCGGAGCGCCACGTCCTGGCACTCACGCCGCCGCTTTTAATCAATACGCCTGCCGGGCCCCAGCGCACCACCCGCCTAAGATCCCCTGAAACCCCCGCTCCCCCTGCGCAGCGCTCCCGTCCTCTGTGCCTCCCGCTTGGTACGTGTGTCTCGTCGTAGCGTATGTATGCTTAGCGACCAGTCCATGCGCCACGCCTGAGCCAGTTCCTCGCACAAGGCCCTGACCGGCGTGCCCCGGGGCGCAGTCCTGTGACCGACGCACCCCTCGCCTCCTGGCATCGATTACTAATGCGACCACTACGGCTGAAGATGTAAGACGATCACTTCGACCTTACGAAAGCGGAAGTTTCTGAGGTCACCGTCCCTTTAGTGCTCCCGGCGGGGTAGGACGCCCGGCTGCCTTGTTCTCGAGGCTGAACGAGAGGATTCCAACACCTAGCCCTTTCGCTGCGTTCCCTCGATATTATACACATGTTATATCGACTGCTCCAGACGCTCGACGTAGAGATGGGCCGCAAACCCATGGGACCCTAAGGTAACCCCTGGGACGAACAGCCCCTTATCGTCTCCGCTCCTCAGCGCTATTATCTTTCCGGCACGGCCCCCTCCTAGCCTTATCGAATGCCGAGTGAGCTTCCGACGATAACCATAGTTCATGACCTGGACGGACAGCCGGGGCACCTCTGCGCGCCCCTAGGTATACGAACCCCCTATCCATCCCGGGATAGGGGAAAACGCGCCTTAGGGGTCATCGAGTCGAGTCGCGTTCCCGGAGCGCGCTCAGAGCCCGCTAGTCGTGTCGTTAGCCCATGATCATAGCGCCTTCACCTACCCCAGGTCGATAAACGCTATCCAGGCTTGCGCTAGGTTAAGTCCTGTGTTGGGTCGGGAGTACTTCGGGGTGGCTGCCGCAGCGCACCGTAGGGCTGATGACATCTTGTTCCCGGATCTCACAGTTAGCATGTAGCTGAGCGCCACGCCCCTAGCCCCCTGCTGTTGCCTCCCCTTGCGCCCCACATCCAACGTCTGTGCCCCCCGCGGCTGAATCCAGAGTGAGCTTTTCCAGTACCCGTAGGAGCGCGCGCTCCCCACGGGTCCGTATACTAGTCCTTGGTTGACTCTGGATCCTCTGCGCCCAATAGCTGGCGTGGAAGCGTCCCCGCTACGCGGGGCACCCCACCGGTCCAGGCAGGGTTGGGATATCACTTGAGCCAAACCCGCCGGAAACGGGACCTTCGACTGAATTTTTCCGCCGCAGTCGGCTGACTCTGTAGTCCACCCCGAATTCGGTGCCATTAACGGGCGCCAGCGGCGCTGCTGCATGCACCGAGGCAGCGCCCCGGCAGATGGGCCGGGCCTGCACCATCCCGCCGGTGAGCGGGCAACACGCTGTTCCCCCTGGTGCCGAGCGGCGTCACCCGTTTGGCTTGCCGCATGGGCGACTTTGGTAGTTCCGACCGCTCTTTAGGCACCACACTAGTACTCCTCACCTACGCTTGCTAACCGAAGCAAGCCCCTTTCGCACGGCGCTGTAACGGAGTATTTGACAAGAGAGGTAGGACTGGCCCCAGTTCAGACAAATGGCTTGTGTCTCGGTCGAGCTGGTACTGTGCCCAGCCCCTCCGTAACGAGTGTCACGCCTAAACGACCTTTCCCCACTGAGAACGAGCGTCTACCTCGCTTTCACTGCCCAACCCGCAACCGCCTTTCCGGCCGATCTCCGCGCGTCCCCAAATCTAGATGAGCGCTATAGCGGCATGCCCGTTCCGTTGTTCGTCTAGAACCCCGAAACCCCGAGTGTTCTTCGGCTCACTATGACCGCGCCGTTGCCACTCTCTTCATGCAGTCACCTGCAGGGCTCGCCGGGGCCCGGGCCCGCGGAGACCCGTCCGGACGCTACGTCCTCGATCGAGTCACGGGGGCGTTCCCCCTAGGCTGTATACGTGCATGCCGCGACCCGGTCCGGTCAGTCGCATCCCCTTCCTTCCCCTCGTGTCCGGTGCTTCAGTATACGCACCCTCGCATCCGACGGCGTCGCTCGCTTTGGGTCCGCTTCGTGGCATGCACCGCGGGGAGCGCGGGGACATTTTTGCGGAGAACGGTGGCCTCACTCGCCGCGCGCGCCACCACGAGGAACCGGAGGGGGCACGTCCGCTTCTAACGAGTCCCATGATCGCCAAGTTGTAATGGGACAACTTCGCTAGGCGCCCCCGCGCTCACGTCACCGGACATGACGACTCTGATTCAAGTACCTAACTTCCGTTTACCCGCCCGCCAGGCGCCACTCTGCCAAAGTTTCCCGCTGCGGACTGAGCAATTGCTGTCTGCTATTATACGGCGCGCCGATTTCCAGACGCGGGACACGACCTTGAGCTAGTGATCTACGGGGCTAAGTGGGGCCGCGGACGCTAGAAGCATGTAGCACTGGTATCGAACGTCCCGACAGGCCATGAACCCAGGCTGGAAGAAGATTTCCGCTTGTGAGAACGACTTGACCCCAGTACCAAACTTACCTCACAACTCGTTCCTGACTTGGCGGATTAACCTCGCAGCGCCTGTGCTGGGCCGGGCGGGGGCTTTTCGTTCCTTTGTCGCTGATGCCCTCTCGTGGGGGGGTCGACACCTTTCTTGGTCGAGGACCGAGGCCCCTCTGGGAATCACCAAGACGCAAGGGTACGGTGGCGTTAGGGCGGCTTCGGGACTTGGCCCGTACCGCGAACGTGCGATCCATGATGGACTCAGGGCCCTGCCACGGCGTACCCGAGAATCGCCCGAGCGCCCGTTATCCTTTCCCGCCCGGGTTACCTGCCACGGTAGTTCTCCTGCCTTTGAGGAGATGGGCTCTCTCGGAAATAGTACGGCAAGCGCTACTCAACCCCCCGGCCGCGCAGCCCCCCAGCAAACACCGGTGCGGCTCAGGCCCCTCCTTAACACACGCCCAAGAGCCCCGGGCCGCCACCGCCGCGGGACGGGCAGCTTCGCCTTGCAGATGCGCTGTCGCCCAGCCCAGGGCGCCAACCGTGGCCCCCCGCAGACTGGAGATCCGCCCCTTGCTGGGAGCGGGCCCCCCGGAGCAGCGCTAGCCCTGTCGTCATCATGGGCTCCCGTCCCGTCTTCCCCTGCGCCACACCCGGCCCGGGGGACCTTTCTATACCCTCCCGCACCCCTCGGCACTACTTCGGCCAGACTCTTGGCCCCCCGACCGCGTCTTAGGGATCGTGGGTGCCAACGCCCGCGACAGGCGCCGTTCGGTTCTTCGGATGGCGCAACGCCGACTTTGAGAACCGCAAGCGCGCTCAGCCCTGGCCCCCACGCGGTGTGTCTACACAAAGATGATCGCGGTGCGGAGAGGGAGAGTGTTTCTTTTCTGC
BCD12     TACCACGCCCTGCACCGCAACTCCCATCTCGAATCGTCCCGGACGGCGTGTATAGCGGCTGGGCCGCGCCGAGCCGCGCGGGTGGGGGCAAGTACCATTTCCAAGACCTCGGACATCTCGCGCCGGCTGATTTTTCACGAAACCCTCGACTGTCCTGTAAGCTCCTCCTACTCCTCCTTTCCCGTTCTCCCCCCCCGACCCGAACAGGTCTGCTCCGCTGGCGCGCCCCGGCCCTCCGTCGGCCCCGCGGGTCTCTCCTAGCCTCCGCCCTTGGCCGGGTCCAGCTGCTCCGCCCACTCCGCCTATGCTTGTGGGGCCACTTCGCCCGGACTTTTGGTCCGCCCGGCATCCGACGTAGGGAGATTCCGTTTTCCGCCCCGCCGCAGACGACTAGATACCGATAAGTCGTCTTTTCTCCCTCCAGGGCGGCAGGACCGCCCCCCTCACTAGGCAGGGTTCGCCCACGTACGGACATCTCCGCACGCTTTCCTTTCCACTACGTCCTACTAGACACGCGCGTCCCCGCGCGCTGAATAGCCGGCCTTCACTCGACAATTGGTCGGTTATGGATGGGACCTTTTTCTGCCAAGCTGGGGCGACCGCGGGCTCAACCTTTTGGCTGGAGACCCGGCCCCCAGCCTCCTCCCCCGCCGCCCCACGACTGGTGCCCATCCACCCCCTTACCGGAGAAAAAGGCGTGTTGGGCTCATGGCCGCCATCTTAAAAGTGCCCCCACCCGATGGATAGCGGTATCGGTAGGGCGGGAGCCCTTGATGCTCTGACATGACAAGCTTTAGTATCCTAATAGTCACGCCAACGCCTAACGGGGGACCCTCAGCCCTCCTAAGGGCCCGGCTTCGCGAACGAACAGCCTCGGAGACCGTTCAGGGCTCCCCCTCTGTAATACTTCACAGAGGGGTAACCACCCTTGGTCTTATAGAGGTCCCGTCCTCCTCCGCCGCGGCCCCGCGCCGGCCGGTCACGGCTAGCGAAATGCACCCAACCCGGAGGAGGCCTCTCGATGAACTAGGCCCCCGGGTATGGGGTGTTAGTCCGCTTTCCCGTGGGGAGCCGCCCATCCGCGGTGCGCGGAGTCCCACTGGCTCGACCCACGCACCCTTCGTCAACCCGCACCGCCCAGTCTTCCGGCCGTCATCGGCAGGTACCGCGCAAGGCCTTGGCTGGCCGGCCGGCGCTAGCTCCATGTCCCGGGCCGCGGTCCCGATAAGCAGGGGGGCACGGCCCCGAACACCCGGCGGATGCTTTCCCTCTCCCTCCCCTTGTCCTCCCCGGGCGCACGCGCAATTCCAAGTCTTATGCACCGCGCCCGGACCTGCGCTATCAGTGGATTCGGTACTTCCCAGGGCCCGAATAGGTGGCCTTTCGTGTACGTACGCGCGGGTGGTACGCAGAAATCGGCCTGCTCATCATCATGCGCTACTGATTTTAGACAAAATCTAGGAACGCCCTGGGCCTTTACTCCCCGCCGCGCCGGGAGAAGTGGCCTCGTCTTGGACATCAGTGTCCGGTCACCCCCAACCCTCCGCTAGGCCTCCCCCGGATACCTCCGCAAGCGAGTTGGTGACTCTACCCGGGGCTCCGAGCCGTTCTTAGCAGCCAGTACTGAATGAGCCTATGTGACGAGCCTCTTACCACTGCCAGGCCACCCATTCCAGGAATGCCCTCTGCTCGTCAACATCAGCGGTCATGGTAAATATACACCCATCCGTGCAGTAGACGTCCGTCGTCGTAGCCTGGCAGCACCGTCCCTTTCCCATTAAATTGATGCCCTTGACATCGTCCTGTCACAGCCCACTTCGATCTCCCGGCGCAGGTTACCGTGGTCCTCTGGCCTTGCGTGTCGCGCCCAGACCTTACCGGTATGTGTTCAGTCAGCGGCCGTGTGACGTGCCTCTTATCTGGGGACTTGACGCTCCCCCCCAGCTTGTACCTGTACTGCCTTCAGGAGTTGTCGGTCATCTCGCAAACCATCCGTGATGAGGAAGCCTGCGCTGCAATGCCGCAGTGGCCATTGGCCGAAATCGGCAAGCCTTGCCGCATGACAGCGGTTAATGTTTCACATCTTCGCCGCTTGGCCCGCGCCCCTTCTTGCGACCTCTGTCTCTAACAGTCCCGGGCCCCTATCCCACCCTTCCCGCGTTTGATGCGGTTTCCCTACAATTGTTACATTTCCCTGTCTCGCCCCCCAGACAACCGCGCCGCGATAGCCCCTGGCGAGCGGGTTACTCGTTTTATCGGTCCCCGCCATTTTCCCCGCAACCCGCGCGGAGCGCGTAGATGTGACTTTGCGAACGGCGCCGTTCTTCTTTACCCGAATCACCTCAGTACAGTCAATCACCCCAGGTCCGGACTCCTTCTGCGGCCAGGAGATTCGCCGCGCGGACGGGGTGGAGGCCTCCGGAGCCGGCGGGCGGCGCCCGGCGGCGCCCGCGATCTCAGGCCCCCTGCTCGCGAGCTTAAGACATTTCAGCACGCCCTCCCCAGTTTGGGTTCGAATCCATACCTCAGCACCAAACGGGCTCGCGTGCTGGCTCGGTGCGAAGGGTCCATTCTCCTCGTTTGACCGGGCAGTATGCCTCCGTGTACCCAATAACCCGAAGGCCCCAGGCCCTTGCAATTCCGCACACTTTTGGGCTTGTCCGGCCTTCGGGGGGGGCCATAGACGCTGGCCGATCGCACCTAGTGCCCAGAAACTCAGGAGAGATTCGTAATCATTTTGTTGGGATCACAAACCATCTCTGCTCCCACCCACATTCCGTGGCACACCGGGGATACCAGACCGCTGAGCCATATGAACCCCCCCCGCTTCGATTGTTGCACCCTGCACGCCCGCGGCACGGCCCGGGATTACGGTGCCAGTGCTAAGCGTCGGCGGTAGTTCTCCGCATCCGCCTTCGGTGGAGATACATCCCTGCCCCTCTAACACAATCCTGTGCCCATCACTGTTAGAATGTACCCAGGGCTCACCCATTGGCGTCCCCCCACCAGCCCGTGACACTTACCAGGACGGTGGCTTCTCGCGATGTACAGAACTAGGATATGTCCTCCAAAATATCGTGCTGACCAAGCCTCTCCTGCGCGCAAAACGTTTGGTCTCAGCCCGTACCGGAATATTCGGTGGCAGCGGAAGGATAAACTGAGGGGACAACCGCGGCCTGGATTCGACCATTTTTGAACTCCAGGCCTTCCCGATACTACTCGCATCCCCTCCCGGTCCCGCCCCGAGGTACCGCCGGTGCAGGCAATCTTCACTTGGCCAACCTGACCCCAATCGCACTAGGACGCAATTCAAAGGCCCTCCTCTCCGGCGGTGGCGGACGCCGGCCCGGCGGCGGCGCTCCGACCTATCGCATATACCGGTAGTTTTTTGAGCGCTTCTTATCGTCGCCGCGGCGTTCGACTATCTCCCCGCTGCGAAACTCCGTCTTTGTAAGCCCCCCACGGGGGGAAAAGGGGCAAGAGGGCATGCGCTCCACAGTGCACAACACGTTCTGCCTTCCCTCCGGTCCAAATTACCGGTCCCCCCACGAGCCGCCCCTGTGAACGAGGTGGACGTCCACTGAGTGAGGCCGCGGGTGCCCCCCCGTGGGCCGTCCGAGAGATCGCCTCAGCCCCACCCGATCATCCCCGCCCCTGCGAGGAAGCTCCGCTCCACCCTTGGGGCCGACGATGAGATCGTCTCATCTTCTGCGAATAGCCCATAGCTACAGCCATGCGGCTAGCAACATGCCCGCACCTGCCGGACCATATGACGCCGGGCGGCCATGTTCCTTTTACTTCTAGTTGACCACCGCTGTGTCGCCGCCCGCTGCTATCCCCGCCACGGCCTGAGCCATCGGGGGATGCCGGTCTCTCAACATGGGCTTCCCCTGCATTCGGTTAAACTTGGTCCGCGAGCTGTACTCGCGGCGGCGCAGTTGTACCATTACCGCCATGTCCTTGCCCTACCCGACCAGGCCCCAAACGACGCGGAGGCGGCTATAGGCCATGCGCGCCGACGTATCGGCACTTGAAACGGCGAAGGTTTCCTGCCACGGGCATCACTGTTACTGTCGAGCACGATATGACCGTGGGCACACAGCCCGGGGCGTGGCCAATTCCATGGTCTCCAATCCCAAGGCTCCCCGGTTTGCCTGACTTCGGAGTCCCCAGGCGCCCCTCCTGCCACCACCCCTACGTCTTGCACCACCCCGGGCTTGTAACCTGCCGTCAAAACCTGGTCCGGGCGGCGCGTCGGCTCGAGTTTCCAGCGAGATTAAGCACCCGACGTAGGGCGTCACCCCTACCGACGAGCGCTCGTCGAGGAAACCTCGCCGTTCACGCACGCTCACGCGCGGGCGAACTGCGCCCCCTCTTTTCCTAATAACCTCGCCTCCTGACCGGAGCGCCAGTCATTATCCGGCCGCCCCGCGTGACTAGGGGGTAGGTTCCCTGGTCCGACACATATGCCTCCAGCAGTCGGCCAGAACTTTCCGCAGGAGGGACATTCCCATCATCCGAACACCCGGCTCGCGGCGGGACCTACCCCCCCCCCAGCGTGCCGGATCATGCCCCTGTCACTGTTATCACGGTCTCAGACACCGCCGCGTGGAAGCCCCGCCCCGAATCTTCTTCAGATAACAATCCGGCCCCCCTCGCAGCGCGCCGAGCATTGGCCGGAAAGCCTGACTGCCCCGTAAGGACCCGACAACCCGCACGGGCGCTCGCGCGGGGCGTGCCCCCGCCCGGCGCAGTCCGATTCTCTGACACTCCTGTGATGTCAAGCCCGGGAGCTATGGAAGCAAATAGGGCGGGCGCTCCCCCGCAGAGCCCGTACAAACCCTCGGCGAGGATAAATCCCGGTCCGCCGCCGGTGGCTTCCAGCTGTGTCACCCGACACCAGGGTATTAAACTGCATCCGCGTTCAACGCGTTCTGGTCGCCCCAGCAGGCGGCGCGCCGCGTGCCCGGAGCCCATCCACAGGCTGGCGGTTTTCTCGGTACCTCCGGCGCATTGCTTTTTCCCTCGCTCACACGACGACGACCAGCTGCGGGTTCCACCCAGGCCTGTTTGTCCTGCGCCCTGATGTGGACCCTTGGCGCGTGGCCAGGCGCGCGGTAATTGCTCACTAGCCACCGTAGCTCGCCTATGAGACATAAACGTAGCGATCGGCGGCCGGTCGGGTCCCCGCACGCCACCAGAGACCGGGCCCGTCGCAGGACCCTACCGACGCGTTTTCTTAGAAACTACGTTCACATTACCCTTTCACGTACTCCCCACGATCACCACTCGGCCCCGAGGCGAACCAATGTGCCGTGTAGCCCTGACGTAGACTAACGTCCCCCCCCCGTGGCGGTTCACTTGCTCCCGACCGATGTATTGACCCGTCGTTTGCTTCCCTTCGCCCAGTGCGTGCCCGCTCGATCCTCTCCTGCCCCTGTATTGCCGGTGGCCCTTCTGTGCCGCTGGCCCCGCCGCAGTGAAAAGCGGCAGTGATCACAGCATGGTGGGCCGGTCACCCACGCGCCGGCCTTTATGTCACAGTCTGAGAATGGGTTAGGGCAATCAGTTTGCCGGAGCAGAACCGCGTCGTCGGGGCAGCCACGGGCGTTCATGGACTCGACAAGCCTCACTCGGATGGCCGATCTCTTTTGAGCGGACGCGGTCCGATCGGCGCTGACTCTTTACCATATCGCTCGTCCGCAGTTACCCCCTTAATACGAGTTAGTGGAGGATGAGAGCACCACGTGCAGACTTGATTGCTTGACCCGGATAAGGCGCTATCAACTTCCGGTAACTCCACGCCCCTCACCATCCCTCACGCGGGCTTGCTTCCCATTGTAACTGTGCGCGACCCTAGGACGTTCTGCCGTGTAGTCCACAGTGCACCGTGGGTGGTCCCCTTAATATGGTCGAGCTGCGATTGCCCTCTATCGGCGAGGCAGGCGCCGCTCCTCCGCCTTTCGCCTGCGATCCAACTAGTAGGAGACCAGAGCACGGTCAAGGCGCCTTACCCCACACATCTACCGCTGGACCGTTTGCCGATATCGAGGTCGACTCCTTGATGTGATTGCGATCCTGACGCTTTTTGTCGTTTCTCCCCGCTCCTACAAGAAGGCTCGCGCACCAGCCTCTGGATATGCCGCCGGGCACGGACGCAGCGCGAGCTCGGATCGCACGCCCCCCTTTCCACCCCCTGTCCGTCCCCCCCCAATATGCTCGAATTAGTAAGATCGGAAGAACAAAAACTTCCCACACTTGTAAACTATTCGTGCAGTTTCTTACGATCAGTAGGATTCGTACTGCCTGTCTATACGACACCCCAGACGGCTTGCTGTCCCCGCCCTCAGCCCCGTGTGCCGGTCTCGCTGGCAATTGGGAATTCCCGTAAGGGCGTAGTTTGGGGCCACGGCTTTAGTCGTGGGACCCACAGCCCGGCGTAGGAACCAGACCGCTTTCACTGTTCATGGTGCCCCTGTCAGTACCCACGCCCGCCCGACTTCCGGGCCCCCCGCCGATTAATTCCGCCTCGCCCGTCCTTCCCCCCCCTTGCATCCGCGTAGCCGTTAGCAGCACCCGACCTCGTAGTCCTGCGGCCCAACTCACCCCCGTGAGCGGTGTACAATGATTAGCGGCCCGTATACGACCTCAAAGAACCGGGTCCTTTTCACAGGACTGCCTCCCCGATCCTGTTCCCAGTCACCGCCGCCCGATGCTTCGCCTCACACCTTAGTGATTCCGTGCATGTTATGGCGTCGTCACCGCCCTGCTGACAGTTGGGGGTAATATTTCTCTCTTCATAGGAACCGGTCCATTGACGTGTTACAAGCCCGCTCTCTAACAACTTTCGGCGTGCCCTCGATGTGGGTTCCCCTGCGAGCCGCAAGGTGACGGTGACACACTGGCCGGCTTTCACCCCACGAGCGTTAGGCTATGTCGCCCTTCGGACTGCCGTTGTGTTTCGGGCAGAACACCCAGGCCTCGCAGACTCACACCCTGGGCTCGGGCAGGAGCCGGGAAGCTCGCAGCGGGGCTCCGTGCATTCAACTATCGGCCCTCCTTCTGCCTCCCTCCGACCTCGTCGCTAGTAGCCTCAAACTGCATCATATGAACAAATCAACCACCCGCTGCTCAGGTGCCGCTCCCGTGTGCCCGCCTTGTCGACCCCCCTTCCGTCCCCCTACCTCTCTAATCGTGGCCGTCTTTGTCGCATGAGTTGAGCCTGCACCAGGCGATGCTACTGAAATAAGAGTTGCGTTAAGTACCGTCAGGGTTTTCTTGCTCAGCGGCCCTTTCGGCTCCTACGCGCCTCGCCATCCTCCGACCCAATCGGCTGCACGGGCGCCTGCGACTCGATCTACCCCGGACGTTAAGACATCCGTTGGCGTTGCCGTCCCCTCTTGGCCTGCGCACCCTATCCTGGTATATGCTTGAACCACGTACCGCAAGCCCCGACGCTCACCATCCCTAGTACACACGGTCTCCTTGGTATTTACTTTTTGCGGTGCCGTGTCTGGTTTCCCACGTGCGGGACCGCGATGTACGGCAGCGCCCCCGCACCGTGAGCTCTGCCCTGGCGCAACCTCAAGCAGTGTCGGCGGATGCCTATGAAGTAACTCAGGATGGTGCAGCGAGTTTCGCTCTACAGACCGGAGTCCCGTCGAGCATTATCGCTGGGCGCATTATGGTAGAGCATGCCCCAGTGCGGTACATACGACCCTGTGCTCTGGTCCGGACGCAGGCTTCCGCGATCTAAAGAGGGCCCCTCGGGTGTCCGATGAAACGCTCCCCCTCGACTAGACGCCCCCCGCAGTTCAGCTGGCCCTTCCCGCGTTCTGAGAACTTGCTCGCCTGGGAACAATAGTTCCAACGGAAGGCAGCGGCTGGACATCCCCCGAGGCCCGGTTCACTCAGGGGAAACTGGTACCCCCCCCTTCACGTGTCCCTCGGGTCGTCAGACCCCTTACGAAATTCTTCTCGACGTGCTCTGGGAGCCCCCTTAGCACTCACTGACTCCACTACGACTGCCCGACCCGGGTATCGCTACTGACGGCAGCGCCGCGCCAGTCCTCCCAGCCAGCAACGCAACTCGCGGACCCTGGCGCGGGGCGAAGCGGGAATGCTATCGCGCCGCCAGCCCAGAGGACTGTCCTTTTACCGCCCCAATATTGTCTATCCTTGTAATAGCTAGTTCACCTGTATCCCTACCCGGGTTCGTCGCTGCGAGAAACACCGGGACCCAGATTTGGATAATGCTCGGACTACGAAGTACCCGAAACGGAAACCCTCTCGGACTTCCCCGCTCGGGGCGGGCGTGGACTTTTGCGCTGGCCGAAGATCCGGGCTCAGCAACGCTACGATCGTGATTAGGTCCCCCGTAAGAGAGCGCCTGGCTACCCCTGCGCACTTTGAGATGCGTGTTCTTTCGGTCACCCCCGTCTGTGAACCCACTGGCCGGTGGGCAGCGGACTGACAACCTTGTATCCGAACCTTACTTGTTATCGCTCCCCCACCCTCTACAAACAGACGGGCCATGGGACCACGAGGATCTCAGTCTTTTTCTTCTCTTCCTCTTATGGGCGGGGAGGATTCGTTAGGCTCCCTCCCGCCGGGGCTCGGTCTGGCGTTGGTGGTGCCCCACTGCGGATCGTCGCCCCCCCATGCCGTCCGCATCAGAGCCGGCCTCGCGAACACTTTTTAATGGAGCAACCTAGCCTGCGTGGCGGTTCTGCCCTTCGCTCACACGATGCGAGGGGTGCCCCCCCTTTCTAGGTTCACCGGACCGTGAAGCTGCACGCCCTGGGGGCTTCGCGGACACGGACGGAGAGCGCGCGCCATCATTCTCCCCCCTGAGACGGGTCCGCCTGGGACTCATCGGCTCGTTTGCTGCTAACCCCCGTCGCGTCGTCTACTCCGCCGAGCCGTCGGGCTGGATTCAGATTTCCCCGGCGCGGAGCACCTGCAATGCGGGGGATATGGCCCGACGGTTGGGCACGCCTCTGCTGTGCCGTGGATATCACCACGCGCGCTACCACCGCCCAGCCAGGTCGAGCGCCGGCCGCCGCCACAGACACATTCGGGACGCCGTCTCAAGTCAGTGTGAGCATCGTTTTTAGGGGCACACGGCCGCACCGAGACGCCTGCCGACAATTGACCATGCCGCCACTTTGTTTGCGCCGACTTCCCTTTTCAAGAGGGGGCTGGGGGTCCCGACCGGTGACCAGCCGAAAGACCCGCTAATTGATCTTGCCGGACGTCGGGGGGCGGTCCCGCCGTGCCAGCCTCCGCGGATGTCCAGCGATGCCTTGCTACCCTCTCTGCAACCGCATAGCCCCTGGCCTCTCAGTACCGCCAATGATGGCACCCACCCCGCCCAGGAGCACGCCTCCCCCCTCTCATTTCTCGCGTTCTAAGCAAGGCGAGCATGAGGAGAAAAGCGTGAGATGATGAACCGCACTGAGATCTTCCGGCGTCTCACATTTAGGATAGCCCAATTCACTCTGACGCGGCCGGCGCGCTTGGAAGGTCTGGTCAGAACCACTCAGAGGGGCCCCCTCGCCTCCACTACGCGCACGGGGGCAACCGCTTGCCTGGGCACTTGCGAGCCTTACTCGCCACTGTCCCCGTGCCACGGGGGTTTCTTCGGGCCTTATGCGCCCGCGCTCGAATAGGGAGTTTCTCTTTCCTAGATCGACCCCCCACCCCCTTGCAGACCTCCCCCCCACGTACGGTTAGGCGCTATCCAACTTAGGAGGCACCGGTTTCCGTGCCACGCGGGATGCGTCTGACCCCTTTGTGCTATATTGGCCGAGCTGGCGCGAAAACGATCTTAGAGGCCCGTTGGTCCGCGTCGGGCCCCCGTCATGCACAAAGTCCTATGCGGGACCGATTCGCAAGCGTGAGGCGCAGTAGGCCCGCCTCTTTCCGCCCCACTGAAATAAGCTCACGGGGCTTGTGAAGGCCGTCGGGGGGCCTACCCCTACCATCCATGCGGTCCCCCTGGGCTGCCCTCGGCACCGGGGTGGTGCGCCTTGGCAAGAGATCCCGGGTTGGCGGCCCAGGATTACCCGGCGACTAGGGGTGTCGGAGCCCCGGGCCCCCCCCGGCGCGCCACTTTAACAGTGCTACCCCATAGGCGATGGCGTATAGGCCGCACGTGGGCCCTTCGGCCTGCCGCTCTTCTCGGAGGGTTCCTTGTTGCACCAATTTGCCGCCATGATGAGGTTCCGCCGTCTTTAGAACGTCCCCAGTCCTTACACATTCACGCGCCCGGTGGATCATAGGGGCCTACCCTTATGGCGTGCCCCGGGGCGCCGCCGATGTCGAGTGCGCTAAACCTAGCAGTCCACATTGGATTGGGTGCGATTGTAATGAAGAGCCTTCCCAATAGCTCCTGACGTTCCCTCTACGATTCTGCTAGCGCAGAACCTCGTGGTATTCCCGTTTCAATGTCCGGCCAGGAAGCGGCAATCTGCCCCCCAAATCAGTCGTCTGTTTGTGCGGGCCCTCGTGGCAGTGGCCCAAGGCTTCGCGCGCCGAGCCCTGCGGTGTATCCGTACCAGCGCCGACAACACTTCCCACACTTTCCTCGGCGCGATCGCCAAATCGGAATCGGTCAGAGTCCCCGTATGGGCTTGTACCTCGGCCTCGTTTCAGAGTCTTCAAAGGCACTACGCATCCCCTGTTTACCTCTCACGAGTAGCCATCCTGCGTATTCCCCTCGGTCCCCACCCGCTGCTCGTCTTACTAGCTGCTGCGTCATCGTCCCACGCCGGGGCGCAGGCGAGGCATTCCTTTTCCTCGTACCGCACTGGCCTCACGATCCCTGCCGCGACATGAGCATGGCGCAGACCAGTCCTACCGTCCGGGTAATCCCTGAAGGGATCAGAATCTGAGAAGCTCCGAAAGAAGTCACGCCCCCGCCCGCAACCTGCCCGCGCAGGGCTCGGGCCAATGAAAGGCGGGAATCAATCGAACGCAACACGCCCCGGCGGTGCACCGCCGCATATCCTCGTAGCGTACCTCATACCATTCCCGATCCGCGCACAGTACGGGCCAACGGCAGTCCCTCCCCAACCGTGCTGTTGACGCCGAACGAAAGCAGGGAAACATGGTTCCCTGTAGCACCCTCCCCTGACCGCACTATCTTCACGCCACCAATCTTAAGGAACACACCCCCTTTCTGCCCCCGGGCGGCCCACGCTTAACCCCTTCAAGTTTTCCAGAGTTACATCACTCGACGGCGCCCGTTAATTCTGTCTCGAGTGATTCGGCCCATAAGGCCGCCCCCATGGGTCCACCTCATGACTGCGCGCCAAAACCCTACAGGCGCTGTAGCCTGAACCCAGCGGCGCTGGGAGGCGGACGCCCAGTTCCCAAGGCGCCCTTATCACGTAGGTATGCCGGCTCTCATTTAGTACGACCCTTTGAGTCGCTAGGGTTATGCTCTGAGCCGGTCCATGCTCTAAGTTTTACCAATCCCGTCGGGCGGCCCCCACAATCCTCGCCCGGCCCTCCGTCCGCCACCCTGCTCGCTGCTTGCGTGTCGTACCTGTCCCATCCCTGCCCTTTCCGTCCCCTCCCACCCCCCCACCGGTCCGTTCCAAGCTTAAGCTACCCTGCCGGCGGACACACAGATGGCAGCAGACGAAATAGACTCTCCTTCAGGTTTGCCCCGCCAACTCGTTCGCACTTCTCGGATCACTTCGCAGAACCCCCTCCCCCGATCATTCGGGTGCCTCGGCCCGTAGAATACCGGGTAGGCCCGCCAGAGCTGGCCTCGAGAGGCCCCACGTGCACAGCGATTAAACGGGGCCCTCTTTCCCATCCCGGGTCCGTGGACCTGCCCCAGTCCACCATTCCGCGCGCCGGGGTGCCGGCAGTCTTTTTGATCTCTGCGGAGTAGCCCACGCAAGCACAGCGAGGTTCCTACCGCTCACGCGCGCCTGCATGTTCCTTGCCATCCTCCTCGCGCCTCGATCTCCGGCACCAGGGGCCGAAATAACCGAGTCCTCTCAGACCTACGCAGATCACTGGGATCTGGGGAAGTATTCCCCCGAGCGCCCGCCCCTACCCCACACCATCACGTGGGCCCGTCCTCCGCCAGGTGCGCCCTGTTATGGGAGTGCTAGGGCATAAAATAGGAGGGGCCCATCCCCCCTGTGGCTGCCACCCCGCTACTAGGTATCGCCATCGGGCTACGTTCTTGACGAGTGAGCCACCCATAAATGGCGAGACCACGCCGGTCTTGCTCATACCTGTGCGCTTAGACAGGGTTGAGACCCCCCGCGCCGCACCTGTATATCGGTGCGGCCGTCTTGCCGTTTGTACTCTTTTAGACGCAACCGCGTTGTGTCGCCCTCACAAAAGCCTGCGCGCATGGCAGCTTGCGCCGCTCCTGTTTCTGCGTCAGGGTCGCTCTCGGCGCACCCACACGGGCGACGCCTTCTACCCATCGTGGCTTTCGCCGAATTGTGGGGCAAACCCGCCGCTCTAAGCGTCTTCTCGCGGGAGGCTGTACTCTCGAGCAGATCGGAGAAAAGAACAGGACCGCCTGAACTGCACAGACTAATCCGGCCCGTCTAGTCCCAGAGCCAGGCTTGCGCCCTGGAAGTCGACGCGGACGCCGCGGTCTCATACATTCACCAGAGCTTCTGGTCTCTTTCGGCAGTCACGCCACCCACTTTCATCTCAATGACGCCAGGACCTGTTTTCTGGTTCCCTACACGGCCCCCTCGCAACATAGTCGGGGGCCGCCCAGGCTGACAGAAGGTCTCTGATACGCCTGGAGGATATGGGAAAAGCGTAAGTGTGTGGTAAGCGGGAGGGTGTTGGGATAAAGAGAGCAGGTGTGGGTAAGCCGATATAACCAAGTGGAGCGCACCCAAGTAGATAGACGGATCCCCGCTGCTCAATGGCCCGCCGGCGATGCACCTGGTACACCTTCAGTACTTAGGCCGCCAAGGACGCTCCGTGCATGGTCTCGTACAATCCCATGGACCTGTCGCAAATCTGGGCTGCTGCGTACACACCACTTTTGACCCCTGCTGCCTCCGCCCCTGTAGCGCCCAGGAGTTCGTGTCGTTCCGAGGGACCTATGACTATGTCCCCAATCTGGGTGCTGGCCTTGCGCCGCATACCTCGGCAATGTGCCCCCCCCGCCGAACTACGTCGGCCGCGCCCGCCGGTTGTCCTATGCCGGGCGGCAAACCCGAGGGTTTCACGGTCCGGTCCTCGGGGCTCCCAGGCGACTGCACATGCTAAGCAGATGCGCGGCGAGCCTGTCAACTGCCGCCCGTTTAGTCTCTTAGCCGGCCCGAGAGCTCTCGGCCGGGCCGAAGGCGGCGCGGTCCCGGCGCCCGAACGGGCGCTCAGGGGCAGTGAGGTTGTTCCCGACCGGCATAGCACCCCGGAATGGTATGGCAGGCATTAAAGGCCCCCCCCATGGAGTACCAGCCGCACCAAGACGTGGTCCGGCCCCCAAAACTCTGGTGGCAGGCGATTCAGCTGCTGTTAATGAACATATGAGACGGTGTCGACAGCTACACTCCCTCTTATGCAACGTTCTTCCCACCCATGTCCAGTATCCCCCGTTAGCCCAGCCTGCCCCTGGCCCACGCGGCCACCAGATAGTTTTGCTTGTCGTGGGACCTGCAGTGCCGCTGCACCTTACACCGGCTCGCTCAGTCCCCAGCGCGGCCAGCATCCCGACCATTAGCGATCATGAGCCTCGAGAGCCTTCGGTTGAGCACCGTCGCGTCAATCCCAAACCGCCTCTTTACCCCATCACGCCCTCACCCCGTGGCCTCGCGTGCACTACTGAGGTACTATGGCTCTAGTTAAAGCAATGACTGTGTACTCCGCCCTGGCCCGCTTTCACGTGGGCGGAGGTTGCGGCCACTGCGAGGCCTTCATGGCCTCTCCCGCGCGGCCGGCAGCCGAAGGACGCCGTTTCCATCGTCAGCGCGCCGGCGCCGCGGCCGTGCCCGGGCGCTCGGGCCGCCTCCCCGCCGCTAACCGCCTCTCCCCAGAGAGTACCCGTTGGCCGCACGTGCCGGGTCGCGTCGAACGGACGCCCGATGTCGAAAGTGGCCGTGACCCTTCGGGCCCACCCGTAGGGGTCTGCCTTTGCGTCTGTACATTTAGGCTTACAAAGGGACTTATGAATGCGTGACACGGCCTGTTTGTCCTGCGCCTCGCCGCTTCGACTGGCCGCCCGCGGCTCTAGCACGGGGCTGCCGGCGGGGACTGGTTAGGGAATCCCGCGCCTAGTTTCCAACTCGGTATCGTAACCTCGCCCTAGCACGCCTCCCGTAATCCACGCCGGCCCGCTTCTCCCGCTCAAGCAAGCGGTCCCTGCGTTGTACGGGCGCTCTCGCGTCCCCATCCTAGGCCTTTTCTAGCCTTTTGGCTAATGCTGCTGCGCCGACCACCCCCCTAGTGCGGCCGCTTCCTTAGCTTCCGGATGCGCTAACCTGCCATAGGCACCTCTTCCGCCGCTCTGGGCCGGGGGCCCTAGGCACTCCGCCAAAGCGTAGTCCTCGATAGAGCCGCTCAAATCCCACAACTTGCTAGGGCCCCTGCCCCGCTGCCACTGCATACTCAAAAGGCGATGACGCGCTTCCTGCTGTCCCCAGGTAGGTTGTTACGGACACGCTAGTGACCCGCCCTGCGGCCGGTAACTCAGCATTACGCGCAGATGGCCACTGGGGCAGATCATGCTCCGCCCCCGCTGCCGCATCGGTTGGCGCACCACCGGTCAGGTATCTTGGGCCAAGCTGACCGTCGACTCTCCAGCCGACCCGTACCGAGACTTGCCCCCCCGGTTGACGTCACTGTGACAACATCACGCTTATTTGCACAGCCTATATGGGGCTCGCCTCGGCACGTCGCATGAATTATTTGGCCTGCACACGGCAAACTTACTGTTGCAAGAACAATCGGGGCGGTGTTAGGATAGAGCCCCAATTACGGAGGTTCCCCCCCGCCGTTCCACTTCCCACACTAGGACACATGGGGGGCAGGCCCCAGGGTCAGCCTTTCTAGTGACTTATTTCTTGCTGTGCTCTCTCCCTCGGGCCGTGAAATACACAGGCGGCTAACCGGGCCATCCGTCCGGTGAGCGACACGGACCACGGGCCTCTCCGGTGTGCGGGCTGCGGGCGGCACCACCGCCCCGGCACTACATCTGGCGGGCAGCCCGACAAACCGAGTTGCCAGGCTCTATTCTCACAACGCCCCCCGCGCCGACCGGCGCTTAACTCCACTGCCGAGTGACCGGAATCAAAAAAACATGGACGCAAAAGTACAAGAGGCTCACGGCAGTCCCCCACGCGGCGATGGCCAACGTAACCACCCTGACCGTCCGCGTCCGTGTGTTTACCGATCCTAGGGACTTTGGATAAACACTCCATCCCCGTGCGAGATACCGCCGATACCGCCCTCCTCCCTGCAACAACCCCCAGTTACATAGATGACGGTTATGGACCCCCCACGTGCCTAACGCTGCAGCGGGGGGACCAGTCCCTTCACTTTTCCACCCTATTATCGGCGCCTCATTTCGCCCTACGCTTTCCATGATCCCCCTGTCTCCTTCAGTGGGGCATCGGTCCCGCGGCCCCAAGACCCTTCCCGGGGCTCATTCGCACCTTTCCATAGTGTCCCGTCTCTAAGGGAGCCCCCCCATTGGGCCAGCTGGTAGCGGCACGGCGGTCCTGTTGCCTACGCCGCCGCTCTACGGCAGCCGAGACAGTCACTGGGAGGGGCGTGCTGCACGCCGGCTTCAGCTCATACCTGGCCCGAGTCGCGGACCGGCTTCTGTCGCCCCGGGTAGGGCCCTAGATCCAGAGCCTGTGTTCACCAGAGAAGCGACAGCGTGGTTAATGACTACCTCAACTCGAACCACGCGGGGACGTTAATCCCCAGGATAAAGGGCTTGTCGGTAGATGGTTGGCACATTGCGGTGCGAAGGTAATCACCGCGGCCTTCCCATCCCGATTACACAGCCCCGGAGTTCATCTCAGGCGCGCGCCAAGTATAAAACGTTTTGCATCGGCCGCCCGGAGCGCCACGTCCTGGCACTCACGCCGCCGCTTTTAATCAATAAGCCTGCCGAGCCCCGGGGCACGACCCGCCCTAGGCTGCTGCAGACTTATGTGTCTATCGCGCGGCGCCCCCGCCCTCTATGGTCCCCGCTTGGTACGTGTGTCTCGTCGTAGCGTATGTATGCTTAGCGACCAGTCCATGCGCCGCGCGTGGGCTAGCTGCCTACTCAAGGCCCTGACCGGCGTGCCCCGGGGCGCAGTCCTGTACCGGGCGCACCCCTCGCCTCGCGGCGCCGATTACTAATGCAACCACTACGGCTGAAGATGTAAGACGATCACTTCGACTCCGGGAATACGGAAGTTTCTGAGGTCACCGTCCCTTTAGCACTCCCGGCGGGGTAGGACGCCCGGCTGCCTTGTTCTCGAGGCCGGGCGACGAAGCTTCAAGGTCTAGCCCTTTCGCTGCGTTCCCTCGATATTATACACATGTTATATCGACTGCTCCAGGCGCTCGACGTAGAGTTGGGCCGCAAACCCAGGGGACCACAAAGTAACCTCCGGGTTTTGCAGTCCCTTATCGTCTCCGCTCCTCAGCGCTATTATCTTTCCGGCACGGCCCCGTCCTGGCCTTGTCGAATGCCGAGTGAGCTTCCGACGGCAACCGTAGTTCATGACCTGGACGGACAGCCGGGGCACCTCTGCGCGCCCCTACCCGTACGAACCCGCTATTCATCTCGAGATAGGGGAAAACGCGCCTTAGGGACCATCGAGTCGTCTCGCGTTCCCGGAGCAAGCTTGGGGCTCGCTAGTCGTGTCGTTAGCCCATGATCGTGGCACTCGCGTTTACATCTGTTCGACAAACGATATCCAGGCTTGCGCCAGGTTAAGTCCTGTGTTGGGTCGGAAGTACTTCGGGGTGGCTGCCGCAGCGTACTTTAAGGCTAACGGGATATTATTCTCGGACCTCACGATGAGCATGTAGCTGAGCACCACGCCCTCTGCCCTCTACTGTTGCCTCGCGTTACGCCTCACGTCCAACGTCCGTGCCCCCCGCGGCTGAATCCAGAATGGGCTTTTCCAGTACCCGTAGGAGCGCGCGCTCTCCGTGGGTTCGTATGCTAGCCTTCGGTTGACCCTGGATCCTCTGCGCCCAGCAGCTCGCGCGGAAGCGTCCCCGCTACGCGGGGCACCCCACCGGTCCAGGCAGGGTTGGGATATCACTTGAGCCAAACCCGCCGGAAACGGGACCTTCGACTGAATTTTTTCGCCGCAGTCGGTCGACTCTGTAGTCCACCCCGAATTCGGTGCCATATCTACGGGGAGGCGGCGGGATCGAGCGGGCCGAGGCAGCGCCCCGGCAGATGGGCCGGGCCTGCACCATCCCGCCGGTGAGCGGGCAACACGCTGTTCCCCCTGGTGCCGAGCGGCGTCACCCGTTCAGCTTGCCGCGTGGGCGACCTTGGTAGTACCGACCGCTCTTTGAACGCCACACCGGCACCTCTCACGTATACTTGTAAGCCGTACCAGAACCCTTTCGGACGGCGCTGTAACGGAGTATTTGACAAGAGGGGTAGGACTGGCCCCAATTCAGACGGAGAGCCTGTGTCTCCGCCGAGCTGGTACTACGCCCCCCCTCTTCGTAACGGGTGTCACGCCTAAACGACCTGCCCCCACCAGAAACGAGCGTCTACCTCGCTTTCACTGCCCAACCCGCAATGGCCTTTCCGGCCGGTCGCCGCTCGTCCCCAAATCGGCGAAGACGCTATAGCGTCCTGCCCCTTTCGCAGCTAGCGTGGAACCCCCAATTTCCGAACGTTCTTCGGCTCACTACGCCCGCGCCGTTGCCACTCTCTTCATGCAGTCACCTACAGGGCTCGCCGGGGCCCGGGCCCGCGGAGACCCGTCCGGACGCTACGTCCTCGATCGGGTCGCGGGGGCGTTCCCCCTGGGCTGTATACGTGCACGCCGCAACCGGACCCAGTCAGGGGCACCCGCGTCCTTCCCCTCGTGTCCGGTGCTTCGGCAGACGCGCCCTCGCATCCGACGGCGTCGCCCGCTTGTAATCCACCCCGGCTAGGACACCGCGAGAAGCGCGGGGACATTTTTGCGGAGAACGGTGCCACCGTTTGCCGCGCGCGCTACCACGAGGAACCGGAGGGGGCACGCACGCTTCTAACGAGTCCCATGATCGCTCCGGCGTAATGGGACAACTTCGCTAGGCGCCCCCGTGCCCACGCCACCGGACATGACGACTCTGGTTCGAGTACTTAGCTTCCGTTTACCCGCCCGCCAGGCGCCACTCTGCCAAAGTTTCCCGCTGCGGACTGAGCAATTGCTGTCTGCTATGGTACGGCGAGCCGATTCCCAGACGCGGGACACGACCTTGAGCTAGTGATCTACGGGGCTGGCTGGGGCCGCGGACGCTAGAAGCACGTAGCACTGGTATCAAACGTCGCGACAGGCCATGAACCCAGGCTGGAAGAAGATTTCCGCTTGTGGGAACGACCCAGCGCCGGTGCTGTGGCTACCTCACAACTCGTGCCTGGTCTGGCGGATTAACCTCGCCGCCCCTGTGCTGGGCCGGGCAGGGGCTTCTTGTTCCTTTGTCGCTGATGCCCTCTCGTGGGGGGGTCGATACCTTTCTTGGTCGAGGACCGAGTCCCCTCTGGGAATCACCAAGACGCAAGGGTACGGTGGCGTTAGGGCGGCTTCGGGCCTTGGCCCGTACCGCGAACGGGCCATCTATGATGGACTCAGGGCTTCGCCACGGCGTACCCGAGAATCGCCCGAGTGCCCTTCATCCTTTCCCGCCCGGGTTACCTGCCACGGTAGTTCTCCTGCCTTTGAGGAGATGGGCTCTCTCGGAAATAGTACACGCGATATTGCTCGGCCAAGTATCAGCGCCATCTCCCGGGGAGCGCTGGTGCGGCTAAGGCCCTTCTTTGACACACGCCCAAGAGCCCCGGGCCGCCACCGCCGCGGGACGGGCAGCCCCGCCTTGCAGATGCGCTGCCGCCCAGCCCAGAGCGCCAACCGTGGCCTCCTGCTGAGCTAAGATCCGCCCCTTGCTGGGAGCGGGCCCCCCGGAGCAGTACTAGCCCTGTCGTCATTACCGGTCCCCGCCCCGTCTTCCCCTGAGTCGTTTCTTGTAGGCTGGGTTTTCCCGCTCCCCCCCGCACCCCTCGGCACTACTTCGGCCAGACTCTTGGTCGCACGACCGCGTCCTAGGCGCCGTGGGTGCATACGCCCGCGGCAAGCGCCGTTCGGTTCTTCGGATGGCGCAACGCCGACTTTGAGAACCGCAGGCGCACTCAGCCCTGGCCCCCACGCTGTGTGTTTACACAAAAATAACCGCGACGCGGAGACGGGAAGTGTTTCTTTTCTGC
BCD47     AATCACACCCTGTTCCGCAACTCCCATCTCGAAGCGCTCCGGACGGCGTGTACTACGGCTGGGCCGCGGCGAGCCGCGCGGGCGGGGGCAAGTACGGTTTCCAAGACCTCGGACGTCTCGCGCCGGCTGATTTTTCACGAAACCCTCGACTGTCATGTAAGCCCCTCTCACTCCCCTCCCCCTACCCTTCCCCCCCGACCCGAACAGGTCTGCCCCGCGGGCCCAGGGCGCTCCTCCGTCGGCCCCGCGGGTCTCCCCTAGCCTCCGCCCTTGGCCGGGTCCAGCTGCTCCGCCCACTCCGCTTATGTCCGTGAAGACACTTCGCTCGGTTACCCTGTCCGCCCGGCATCCGACGTAGGGAGATTCCGTTTTCCGCCCCGCCGAAGACGACTATGGAGTAACCCACCGCGGCCCTCTCCCTCAGGGTGCTGAAGTCGCCTTTCTCGTTTGGCAAAGTTCGTCTACCTACGGACATCTCCGCACGCTTTCCTTTCCACTACGTCCTACTAGACACGCGCGTCCCCGCGCGCTCAATAGCCGGCCTTCACTCGACAATTGGTCGGTTATGGATGGGGCCTCTCCCTGTCGAGCGGGGGCGACCGCGGGCTCAACCTTTTGGCTGGAGACCCGGTCCCCAGCCTCCCCTTCCGCCGCCCCACGACTGGTGCCCATCCACCCCCTTACCGGAGAAAAAGGCGTGTTGGGCTCATGGCTACCATCTTAAGGGTGCCCCCACCCGATGGATAGCGGTATCGGTAGGGCGGGAGCCCTTGATGCTCTGACATGACAAGCTTTAGTATCCTAATAGTCACGCCAACGCCTAACGGGGGACCCTCAGCCCTCCTAAGGGTTTATCTCCGCGTACTAACGGTCCGGAGGTCCGTTCGGGACTCCTCCCCTGTAATACTTCACAGAGGGGTAACCACCCCCCACCTGGTAGTGGTCCCTTCCTCCTCCGCCGCGGCCCCGCGCCGGCCGGTCGCGGCTAGCGAAATGCACCAGCCCCAAAGGAGGCCCCTCGATGAGGTAGCCCCCCGGGTATGGGGTGTTAGTCCGCTTTCCCGTGGGGAGCCGCCCATCCGCGGTGCGCGGAGTCCCACTGGCTCGGTTCGCACGCCCTTCGTCAACCCGCACCGCCCAGTCTTCCGGCCGTCATCGGCAGGTACCGCGCAAGGCCTTGGCTGGCCCGCCGGCGCGGCCCGCACATCCCGGGCCGCGGTCCCGATAAGCAGGGGAGCCCGGCGCCTAGCACTCGCCAGACGCCTCCCCCCCCCCTCCTCTGGCCTCCCCCGGGCGCACGCGCAATTCCAGGTCTTATGCACCGCGCCCGGACCTGCGCTATCAGTGGATTCGGTACTTCCCAGGGCCCGAATAGGTGGCCTTTCGTGTACGTACGCGCGGCTGGTACGCAGAAATCGGCCTGCTCATCATCATGCACTATTGATTTTAGACAAAATCTAGGAACGCCCTGGGCCCTGCCTCCCCGCCGCGCCGGGAGAAGTGGCCTCGTCTTGGACATCATCCTCTGGTCACCCCTAACCTTCTACTACGCATCCCCCGGGTAGCTCCGCAAGTGAGTTGGTGACTCCGCCCGGGGCTCCGAGCCGTTCTTAGCAGCCAGTACTGAGTGGACCTACGTGACGAGCCCCTTACCACTGCCAGGCCACCCATTCCAGGAATGCCCTCTGCTCGTCAACGCTAGCTACCCTGATAAGTTTACATCCACCCATTCAGCCGAAATCCAAGAACGTAGCCTGGCACCACCGTCCCTTTCCCATTAAATTGATGCCCTTGACATCGTCCTGTCACAACCTACTTCGATCTCCCGGCGCAGGTTACCGTGGTCCTCTGGCCTTGCGTGTCGCGCCCAGATCTTGCCGGTATGTGTTGAGTCAGCGGCCGTGTAGCGTATCTCTTCTCTGGGGACTTGACGCTCCCCCCCAGCTTGTACCTGTACTGCCTTCAGGAGTTGTCGGTCATCTCGCAAACCATCCGTGCTGAGGAAGCCTGCGCTGCGGCACCGCAGTGGCCATTGGCCGAAATCGGCAAGCCTTGCCGCATTTCAACGGTTAATGTTTCACATCTTCGCCGCCTGGCCCGCGCCCCTTCTCGCGACCTCTGTCTCTAACAGTCTCGGCCCCCTATCCCACCCTTCCCGCGTTTGATGCGGTTTCCCTACAATTGTTACACTTCCCTGTCTCGCCCCCCAGACGACCGCGCCGCGATAGCCCCTGGCGAGCGGGTTACTCGTTTTATTTGTCCCTACCATTTTCCCCGCAACCCGCGCGGAGCGCGTAGATGTGACTTCGTGGGCCGCGCCGTCCTTCTTTACCCGAATCACTTCAGTACAGTCAATCACCCCAGGTCCGGACCCCTTCTGCGGCCAGGAGATTCGCCGCGCGGACGGGGCGGAGGCCTCCGGAGCCGGCGGGCGGCGCCCGGCGGCGCCCGCGATCTCAGGCCCCCTGCTCGCGAGCCTAAAACATTTCAGTACCCCCTCCCCAGTTTGGGTTCAAATTTATACCCCAGCACTGGACCAACCCGCGTGCTGGCTCGGTGCGAAGGGTCCATTCTCCCCGTTTAACCGGGCAGTATACCGTCGTGTACCCAATAACCCGAAGGCCCAACGCTTTTGCAATTCCGCACACTTTTGGGCTTGTCCGGCCTTCGGGGGGGGCCATAGACGCTGGCCGATCGCACCTAGTGCCCAGGGACCCTAGAGAGATTTGTAGTCATTTTGTCGGCACCACACCCTGCTATCTTATCCACCCCCGTTCCGCGGCACACCGAGGAAACCAGAACGCTGAGCCATATGAACCCCCCCCGCTTCGGCCGCCGCACCCTACGCACAGGCGGCAAGGCCCGGGATTACGGTGCCAGTGCTAAGCGTCGGCGGTAGTTCTCCGCATCCGTCTCAGGTGGAGATACATCCCTGCCCCTCTAGCACAAGCTTGTGTCCATCACTGTTAGAATGTACCCAGGGCTCACTCATTGGCGTCCCCCCACCAGCTCGTGACACTTACCAGGACGGTGGCTTCTCGCGGCCCACAGAACTAGGCTATGTCCTCCAAAATATTGTGCTGACCAAGCCTCTCCTGCGCGCAAAACGTTCGGTCTCAGCCCGTACCGGAATATTCGGTGGCAGCGGAAGGATAAACTGAGGGGACAACCGCGGCCTGGATTCGACCATTTTTGAACTCCAGGTCTCCCCGATACTACTCGCATCCCATCCCGGTCCCGCCCCGAGCCGCCGCCGGTGCAGGCAATCTTCACTTGGCCAACCTGACCCCAATCGCACTAGGACGTGATTCAAAGGCCCTCCTCTCCGGCGGTGGCGGACGCCGGCCCGGCGGCGGCGCTCCGACCTATCGGCTGTTCCGGTAGTTTTTTGAGCGCTTCTTATCGTCGCCGCGGCGTTCGACTATCTCCCCGCTGCGAAACTCCGTCTTTGTAAGCCCCCCACGGGGGAGAAAGGGGCAAGAGGGCATGCGCTCCACAGTGCACAACACGTTGCGGCTTCGTCCCGGTCCAAATTACCGGTCCCCCCACGAGCCGCCCTTGCGACTGGGATAGACGTCCTCTGAGTGAGGCCGCGGGTGCCACCTCGCGGACCGCCCGGGAGGTCGCTTCCGCCCCACCCGATCATCCCCGCCCCTGCGAGGAAGCTCCGCTCCACCCTTGGGGCCGACCGCGGGGTCGCCCCATCTTCTGCGAGTGGTTCGTAGCTACAGCCATGCGGCTAGCAACATGCCCGCACTTGCCGGACCATATGACGCCGGGCGGCCACGTTCCTATTACTTGTAGTTGACCACCACTGTATCGCCGCCCACTGCTATCCCCGCCACGGCCTGAGCCATCGGGGGATGCCGGTCTCTCAACATGGGCTTCTCCTGCGTTCGGTTAAACTTGGTCCGCGAGCTGTACTCGCGGCGGCGCAGTTGTACCGTTACCGCCATGTCCTTGCCCTACCCGACCAGGCCCCAAACGACGCGGAGGCGGCTATGAGGCGCGAACGTCACCGTATCGGCACTTGAAACGGGGCAGGGTTCCCGCCAAGGGCATCCTGACTGCTATCGAGCACGATATGACCGTGGGCACACAGCCTAAGATCTGACCAGTTCTACAGCTCCCAATCCCAAGGGTCCCCGGTTTGCCTGACTTCGGAGTCCCCAGGCGCCCCTCCTGCCACCACCCCTACGTCTTGCACTACTTGGGGCCGGTGGCCTGCTGTTAAAACCTGGTCCGGGCGGCGCGTCGGCCCGAGTTTCCAGCGGGACCAAGCACCCGACGTAGGGCGTCACCCCTACCGACGAGCGCTCGTCGAGGAAACCTCGCCGTTCACGCATACTCACGCGCGGGCGAACTGCGCCCCCTCTTTTCCTAATAACCTCGCATCCAGACTAGAGCGACGGCCACTATCCGGCCGATCCGCGTGACTAGGGGGTGGGTCCCCTGGCCCGGCACATATGCCTCCGGCAGTCGGCCAAAACTTTCCGCAGGATGGACACTCCCATCATCCGAACACCCGGCTCGTGGCGGGACCTACCTCCCCCCCAGCGCGTCAGATCATGCCCCTGTCACTGTTATCACGGTACCAGACATCGCCGCGTAGAAGCCCCGCCCCGAATCTTCTTCAGATAACAATCCGGCCCCCCTCGCAGCGCGCCGAGCATTGACCAGAGAGCCTGACTGCCCATTAAGGACCCGACAACCCGTACGGGCGCTCACGCGGGGCGTGCCCCCGCCCGGCGCAGTCCGATTCTCTGACACTCCTGTGATGTCAAGCCCGGGAGCTATGGAGGCGAATAGGGCGGGCGCTCCCCCGCAGAGCCCGTACAAACCCTCGGCGAGGATAAATCCCGGTCCGCCGCCGGTGGCTTCCAGCTATGTCACTCGGCACTAATACGTCGTACCATCCCTGCGTTCAACGCGTTCTGGTCGCCCCAGCAGGCGGCGCGCCGCGTGCCCGGAGCCCACCCACAGGCTGGCGGTTTTCTCGGTACCTCCGGCGCATTGCTTTTTCCCTCGCTCACACGACGACGACCAGCTACGGGTCCCACCCAGGCCTGTTTGCCCTGCGCCCTGATGTGGACCCTTGGCGCGTGGCCAGGCGCGCGGTAATCGCTCACTAGCCACCGTAGCTCGCCTATGAGACATAAACGTAGCGATCGGCGGCCGGTCGGGTCCCCGCACGCCACCCGGGACCGGGCCCGTCGCAGGACCCTACCGACGCGTTTTCTTAGAAACTACGTTCACACTACCCCTCTACGAACTCCCCACGATCACCACTTGGCCCCGAGGCGTATTAAGGTACCGTGTAGTTCCGATTTAGACTAACGTCCCCCCCCCGTGGCGGTTCACTTGCTCCCGACCGATGTCGCGACGAGTCGCTTGCTTCCCTTCGCCCAGTGCGTGCCCGCTCGATCCTCTCCTGCCCCTGTATTGCCGGTGGCCCTTCATTGCCGCTGGCCCCGCCTCAGTGAAGAATGGCAGTGATCACAGCATGGTGGGCCGGTCACCCACGCGCCGGCCTTTATGTCACAGTCCGAGAATGGGTTAGAGCAATCAGTTTGCCGGAGCAGAACCGCGTCGTCGGGGCAGCCTCGGGCGTTCATGGACTCGACAAGCCTCACTCGGACGGCCGATCTCTTTTGAGCGGACGCGCTCCGATCGGCGCTGACTCTTTACCATATCGCTCGCCCGCAGTCGCCCCCTTAATACGAGTCACTGGAAGGTGAGAGCACCACGTGCAGACTTGATTGCGCGGCCCGGATAAGGCGCTATCAACTTCCGGTAACTCCACGCCCCTCACCATCCCTCACGCGAACTCACTCCCCATTGTAACTGTGCGCGACCCTCTGACGTTCTGCCGTGTAATCCACGGTGCACCGTGGATCGCCCCCCTGGTATGGTCGAGCCACAGGCGCTCTCTATCGGCGAGGCAGGCGCCGCTCCTCCGCCTTTCGCCTGCGATCCAACTAGTAGGAGACCAGAGCACGGTCAAGGCGCCTTACCCTACACATCTACCGCTGGACCACCTATCGCCGCTAGAACTAGTGTTCTAGTATAGACACGATCCCGACGCTCTTTGTCGTTTCTCCCCGCTCCTACAAGAAGGCTCGCGCACCAGCCTCTGGATATGCCGCCGGGCACGGACGCAGCGCGAGCTCGGACAGCACGCCCCCCGTTCCACCTCCTGTCAGTCTCCCCCCAATATGCTCGAATTAGTAAGATCGGAAGAACAAAAACTTTCCACACTTGTAAACTATTCGTGCAGTTTCTTACGACCAGTATGACCCGTACTGCCTGTCTATACGACACCCCAGATAACTTGCTATCCCCGCCCTCAGCCCCAAGTGCCGGTCTCGCTGGCAATTGGGAATTCCCGTAACGGCGTAGTTTGGGGCCACGGCTTTACTCGTGGGACCCACAGCCCCGCGTAGGAACCAGACCGCCTTCACTGTTCATGGTGCCCCTGTCAGTACCCACGCCCGCCCGGCTTCCGGTCCCCTCGCTCAACAAGCCCGCTTCGCCACCTTTTCCCCCCCCTTGCATCCGGGTAGCCGTTAGCAGCACCCGACCTCGCAGTTTTGCGGCCCAACTCACCCCCGTGAGCGGTGCGCAATGATTAGCGGCCCGTATACGACCTCTGGGAATCGGGTCCTTTTCACAGGACTGCCTCCGCGATCCTGTTCCCAGTCACCGCCGTCCGACGCTTCGCCCCACATTTTGGCTATCACGTGCATGTTATGGCGTCGTCACCGCCCTGCTGACAGTTAAGGGTAATATTTCTCTCTTCATAGGAGCCGGTCCACTGACGTGTTACAAGCCCGCTCTCTAACAACTTTCGGCGTGCCCTCGACGTGGATCACCCTACGAATCGCAGGGAGGCGGCGACACACTGGCCGGCTTTCACCCCACGAGCGTTAGGCTATGTCGCCCTTCGCACCGCGATTGGCGAGTTGGCAGAACACCCAGGCCTCGCAGACTCACACCCTGGGCTCGGGCAGGAGCCGGGAAGCTCGCAGCGGGGCTCCGTGCATCCGACCATCGGGCCTCCTTCTGCCCCCCTCCGACCTCGTCGCTAGTAGCCTCAAACTGCATCATGCGAACAAGTGGGCCACCCGCTGCTCAGGTGCCGCTCCCGTGTGCCCGCCTTGTCCACCCCCCTTCCGTACCCCTACCTCTCTAATCGTGGCCGTCTTCGTAACTTTAGCCAATCCTGCACCCGGCGGTGCTACTGAAATAAGGGTCGCGTTAAGTACCGTCAGGGTTTTCTCGCTCAGCGGCCCTTTCGGCTCCTACGCGCCTCGCCATCCTCCGACCCAATCGGCTGCACGGGCGCCTGCGACTCGATCTACCCCGGACGTTAAGACATCCGTTGGCGTTGGCGTCCCCTCTTGGCCTGCGTACCCTATCCTGGTATATGCTTGAACCGCACGCGGTAAGCCCCGACGCTCGCCATCTTCAGCATACACGGTCTCCTTGGTATTTACTTTTTGCGGTGCCGTGCCCCGCTCCCCGGCCGCAACGCAGCGATGTACGGCAGCGCCCCCGCACCGTGAGCTCTGCCTTGGTGGCACCTCAAGCAGTAGAATCAGTCCCCCAGGGAGTAGCCCAGAATGGTGCAGCGAGTTTCGCTCTACAGACCGGAGTCCCGCAAAGCACCGCCGCTGGACGCATTGCGGCGGAGCATGCCCCAGTGCGGTACATGCGACCCCGTGCTCTGGTCCGGACGCAGGCCTCCGCGACCTAAAGAGGGCCCCCCGGGTGTCCGATGAAACGCTCCCCCTCGACTAGACGCCCCCCGCCATTCGCGTAGCCCTTCCCACGTTCTTAAAGCTTGCCCGCCTGGGAACAATAGTTCCAACGGAAGGCAGCGGCTGGACATCCCCCGAGGCGCGGTTCGCTCAGGGGAAACTGGTATTACTCCCGCTACTCGTTCCTCGGGTCACCGGACCCCCTATGAAATTCTTCTCGACGTGCTCCGGGAGCCCCCTTAGCACTCACTGACTCCACTACGACTGCCCGACCCGGGTATCGCTACTGACGGCAGCGCCGCGCCAGTCCTCCCAGCCAGCAACGCAACTCGCGGACCCTGGCGCGGGGCGAAGCGGGAATGCTAGCGCGCCGCCAGCCTAGAGGACTGTCCTTTTACCGCCCCAATATTACCCATCTTCGTGATAGCTAGTTCACCTGTATCCCTACTCGGGTTCGTCGCTGCGAGAAACACCGGGACCCAGATGTGAGTAACGCTCGGACTACGAAATACCCGAAACGGAAACCCTCTCGGACTTCCCCGCTCGGGGCGGGCGTGGACTTTTGCGCTGGCCGAAGATCCGGGCCCGGCAACGCTACGATCGTGATTAGGTCCCCCGTAAGAGAACGCACGGCTACCCCTGCGCACTTTGAGATGCGTGTTCTTTCGGTCACCCCCGTCTGCGGTCCCACTGACCGATGGGCAGCGGACTGACAACCTTGTATCCGAACCTCCCTTGTTATCGATCCCCTGCTTCTTACAAACAGACGGGCCATGGGACCGCGAGGATCTCAGTCTTTTTCTTCTCTTCCTCTTATGGGCGGGGAGGATTCGTTAGCGCCCCTCCCGCCGGGGCTCGGTCTGGCGTTGGTGGTGCCCCACTGCGGATCGTCGCCCCCCCATGCCGTCCGCATCAGAGCCGGCCTCGCGAACAATTCTTGATGGAGCAACCTAGCCTGCGTGGCGGTTCTGCCCTTCGCTCACACGATGCGAGGGGTGCCCCCTCTTTCTAGGCCCACCGGACCGTGAAGCTGCACGCCCTGGGGGCTTCGCGGACACGGACGGAGAGCGCGCGCCATCATTCTCCCCCCTGAGACGGGTCCGCCTGGGACTCACCGACTCGTTTGCTGCTAACCCCCGTCGCGTCGTCTACTCCGTCGAATTGGCAGGCTGGATTCAGATTTCCCCGGCGCGGAGCACCTGCAATGCGGGGGATATGGTCCGACGGTTGGGCACGCCTCTGCTGTGCCATGGATATCACCACGCGCGCTACCACCGCCCACCCAGGTTGAGCGCCAGCCGCCGTGTCGGACACATTCGGGACGCCGTCTCAAGTCGGTGCGGGCATCGCTTTTAGGGGCACACGGCCGCACCGAGACGTCCGCCGGCAATTGACCATGCTGACACTTTGTTTACGCCGACTTCCCTTTTCAAGAGGGGGCTGGGGGTCCCGACCGGTGACCAGCCGAAAGACCCGCGGAACGCCCCCGCCGGACGTCGTGGGGCGCCCCCGCCGTACCGGTCTCCGCGGATGTCCAGCGATGCCCCGCTACCCTCTCTGCCACCGCATAGCCCCTGGCCTCTCAGCTCCGCCAATGATGGCACCTCCCCCGCCCAGGAGCACGCCTCCCCCCTCTCATCTCTCGCGTTTCAAGCAAGGCGAGCATGAGGAGAAAAGCGTGAGATGATGAACCGCACTGAGATCTTCCGGCACATTGTATTTAGGATAATACAATTCACTCTGACGCAGCCGGCGCACTTGGAAGGTCTGGTCAGAACCACTCGAAGAGGCCCCCTCGCCTCCACTACGCGCACGGGGGCAACCGCTTGCCTGGGCACTTGCGAGCCTTACTCGCCACTGTCCCCGTGCCACGGGGGTTTCTTCGGACCTCATGTGCCCGCGCGTATGCGACAGACCCTTGCTTCCTAGATCAAGCCGCCACCCCCCCGCAGTCCACCCCCCCACGCACGGTTAGGCCCTATCCAACTTACCAGTTGCCGGTTTCCACGCCACGCGGGATGCGTCTGACCCCTTTGTGCCGCGTCGGCCGAGCTGGCGCGAAAACGATCTTAGAGGCCCGTTGGTCCGCGTCGGGCCCCCGTCATGCACAAAGTCCTAGCCGGGACCGATTCGCAAGCGTGAGGCGCAGTAGGCCCGCCTCTTTCCGCCCCACTGAAATAAGCTCGCGGGGCCCGCGGAAGCCGCCGGGGGGTCTACCCCTACCATCCATGCGGTCCCCCTGGGCTGCCCTTGGGGGTAAGGTGGTGCGCCTTGGCAAGAGATCCCGGGTTGGCGGCCCAGGATTACCCGGCGATCAGGGGTGTCGGAGCCCCGGGCCCCCCCCGGCGCGCCACTTTAACAGTGCTACCCCATGGGCGATGGCGTATAGGCCGCACGTGCCCCCTTCGGCCTGCCGCCTTTTTCGGAGGGTTCCATATTGCACCAATTTGCCGCCATGATGAGGTTCCGCCGTCTTTAGAACGTCCCCAGTCCTTACACACTCACGCGCCCGGTGGATCATAGGGGCCTACCCCTATGGCGTGCCTCGGAACGCCGCCGATGTCGAGTGCGCTAGACCTAGCAGTCCACATTGGATTGGGTGCGATTGTAATGAAGAGCCTTCCCAATAGCTCCTGACGTTCCCTCTACGATTCTGCTAGCGCAGAACCTCGTGGTATTCCCGTTTCAATGTCCGGCCAGGAAGCGGCAATCTGCCCCCCAAATCAGTCGTCTGTTTATGCGGGCCCTCGTGGCAGTGGCCCAAGGCTCTGCACGTCACTAAGCAGGGTGTATCCGTACCAGCGCCGACAACACTTCCCACACTTTCCTCGGCGCGATGACCAAATCGGAATCGGTCAGAGCCCCCGTACGGGCTTGTGTTCCGGTCTCGTTTGAGAGTCTTCTAAGGCACTACGCATCCCCTGTTTACCTCGCGCGAGTAGCCATCCTGCGTATTCCCCTCGGTCCCCACCCGCTGCTCGTCTTACTAGCTGTCGCGTCATCGTCCCACGCCGGGGCGCAGGCGAGGCATTCCTCTTCCTCATACCGCACTGGCCTCACGATCCCTGCCGCGACATGAGCATGGCGCAGACCAGTCTTACCGTCCGGGTAATCCCTGAAGGGATCAGAATCTGAGAAGCTCCGAAAGAAGTCACGTCCCCGCCCGCAACCTGCCCGCGCAGGGCTCGGGCCACCAAAAGGCGGGAACTCGTCGAACGCAACACGCCCCGGCGGTCGACCGCCGCATATCCTCGTAGCGCGCCACATACCGTTCCCGATCCGGGCACAGTACGGGCCAACGGCAGTCCTTCCAAACCCCTGCTGTTGGCCCCGAACGAAAGCAGGGAAACATGGTTCCCTGTAGCGCCCTCCCCGGACTACGCCGCCTTCACGCCACCAATCCTAAGGAACGCACCCCCTTTCTGCCCCCGGGCGGCCCACGCTTAACCCCTTCAAGTTTTCCAGAGTTGTATCACTCGACGGCGCCCGTTAATTCTGTCTCGAGTGATTCGGCCCATAAGGCCGGCCCCATGGGTCCACCTCATGACTGCGCGCCAAAACCCTACAGGCGCTGTAGCCTGAGGTCCGCGGCGCTGGGAGGCGGACGCCCAACTCCCAAGGCGCCCTTATCACGTACGGACGGCGGCTCTCATTTAGTACGACCCTTTGAGTCGCTAGGGTTATGCTCTGAGCCGGTCCATGCTCTAAGTTTGACCAAACCCGTCGGGCGGCCCCCACAATCCTCGCCCGGCCCTCCGCCCGCCACCCTGCTCGCTGCTTGCATGTCGTATCTGTCCCATCCCTGCCCTTTCCGTCCCCTCCCACCCCCCCACCGGTCCATTCCAGGCTTAAGCTACCCTGCCGGCGGACACACAGATGGCAGCGGAGGAAGTGGACCCCCTTATGTATTTGCCCCGTCAGCTCGTTCGCACTTCTCGGATCACTTCGCAGAACCCCCTTCCCCGATCATTCGGGTGCCTCGACCCGTGAACTACCGGGTAGGCCCGCCAGAGCTGGCCTCGAGATGCCCCACGTGCACAGCGATTAAACGGGGCCCTCTTTCCCACCCTGATCTTGCGGGCCTCGGGTAGTCTGCCACTCCGCGCGCCGGGGTGCCGGCAGTCTTCTTGATCTCTGCGGAGTAGCCCACGCAAGCACAGCGAGGTTCCTACCGTTCACGCGCGCCTGCATGTTCCTTGCCATCCTCCTCGCGCCTCGATCTCCGGCGCCAGGGGCCGAAATAACCGAGTCCTCTCAGACCTACGCAGATCACTGGGATCTGGGGAAGTATTCCCCCGAGCGCCCGCCCCTACCCCACACCATCACGTCCGCCCGTCCTCCGCCAGGTGCGCCCTGTTATGGGAGTGCTAGGGCATAAAATAGGAGGGGCCCCTCCCCCCCGTGGCTGCCATCCCGCTACTAGGTATTGCCGTCGGGCTACGTTTTGGACGAGTGAGCCACCCATAAATGGCGAGACCACGGCGGTCTTGCTCATACCTGTGCGCTTAGGGGGCGTTGAAACCCCCCGCGCCGCACTCGTATATCGGTGCGGCCGTCTTGCCGTTTGTACTCTTTTAGACGCAACTACGTTGTGTCGCCCTCACAAAAGCCTGCGCGCATGGCAGCTTGCGCCGCCCTTGTTTCTGCGTCAGGGTCGCTTTCCGCGCACACACACGGGCGGTGCACTTCCCTCACTGTTGCTTTCGTCGGGCCGTGGGGCAGGCCCGCCGCTCCAAGCATCTTCTTGCGGGAGGCTGTACTCTCGGGCAGATCGGAGAAGAGAACAGGACCGCCTGAGTGGCCCAGACTAGTCCGGCCCGCCCAGTCCCTGAGTCACGCTCACGCCCCAGAAGTCGACGCGGACGCCGCGGTCTCACACATTCACCAGGGCTTCTCGTCTCTTTCGGCAGTCACGCCACCCACTTTCATCTCAATGACGCGAGGACTTGTTTTCTGGTTCCCTACACGGCCCCCTCGCGACATATCCGGAAGTCTCTCGGGCCGCCAGAAGGTCTCTGATACGCCTGGAGGATATGGGAAAAGCGTAAGTGTGTGGTAAGCGGGAGGGTGTTGGGATAAAGAGAGCAGGTGTGGGTAAGCCGATATAACCAAGTGGAGCGCACCCAAGTAGATAGACGGATCCCCGCTGCTCAATGGCCCGCCGGCGATGCACCTGGTACACCTTCAGTACTTAGGCCGCCAAGGACGCTCCGTGCATGGTCTCGTACAATCCCATGGACCTGTCGCACACCTGGGCTGCTGCGTACACACCACTTTTGACCCCTGCTGCCTCCGCCCTTATAGCGCCCAGGAGTTCGTGTCGTTCCGAGGGACTTACAATTATGTTCCCAATCTGAGTACTAGCCCTGCGCCGCGGGCCCTGACTGTTTGTCCCCCCCGCCGAACTACGTTGGCCGGGCCCACCAGTTGTCACGTGTGGGACGGCAGGCCCGAGGGTTTCACGGTCCGGTCCTCGGGGCTCCCAGGCGACTGCACATGCTAAGCAGATGCGCGGCGAGCCTGTCAACTGCCGCCCGTTTAGTCTCTTAGCCGGCCCAGGGGCTCTCCCCCAGGGCGGACGCGGAGGGGCCCCCGCGCCCTCACGGACACTCCGGGGCAGTGAGGTTGTTCCCGACCGGCATAGCACCCCGGAATGGTATGGCAGGCATTAAAGGCCCCCCCCACGGAGTATCAGCCGCACTAACTCGTAACCCGGTCCCCAAAACCTCGGCAGCAAACTGTGCAGCGGTTCCTAATGAACATATGAGCCGGTGCCAGCAGCTACACTCCCCCCTGTGGAACGTTCTCCCCCCTCGTGTCCGGTGCCTCCCCTGCGTCTAGCCGGCCCCTGGCCCACGAGGCCACCGGAAAGTCTTGCCCACCGTGGCACCTGCAGTGCCGCTGCACCTTACACCGGCTCGCTCAGTCCCCAGCGCGGCCAGCATCCCGACCATTAGCGATCACGAGCCTCGAGAGCCTTCGGTTGAGCACCGTCGCGTCAATCCCAAACCGCTCCTTTACCCTATCGCGTCCTCACCCTACACCCTCGCGTGCACTACTGAGGTACTATCCGTCTAACTGAAGCAATGACTGTATATTCTGTCTTGGCCCGCTTTCACGTGGGCGGAGGTTGCGGCCACTGCGAGGCCTTTATGGCCTCTCCCGCACACTCGGCAACTGAGGGACGGCGCTCGCATCGCCGATACGACGGCGCCGCGGCCGTGCCCGGGCGCTCGGGCCGCCTCCCCGCCGCTAACCGCCTCTCCCCAGAGAGTACCCGTTGGCCGCACGTGCCGGGTCGCGTTGACCGGACGCCCGATGTCGAAAGTGGCCGTGACCCTTTTGGCCCACCCGTAGGGGCTTGTCCCCCTACTCCCCCATTTAGGCTTACAAAGGAAGGTATGAATGCGTGACACGGCCTGTTTGCCCTGCGCCTCGCCGCTCCGACTCCTCGCTTGCGGCCTCAGCATGGGGCTGCCGGCGGGGACTGGTTAGGGAACGACGCGCCTAGTTTCCAACTCGGTATCGTAACCTCGCCCTAGCACGCCTCCCGTAATCCACGCCGGCCGACTTCTATGACCCAGGCCGGCGGTCCCTGCGTTGTACGGGCGCCCCCGCGTCCCCATCCCGGGCTCCTTCCCTTACCCCGGCTAGAGTCGCCAGGCCAGTCGCCCCCCTAGTGCGATTGCCCCTTCGGCTTCCAGATGCGCTAACCTGCCATAGGCACCTCTTCCGCCGCTCTGAGCCGGGGGGCCTAGGCGCTCCGCCAAAGCGTAGTCCTCGACGGAATAGCCTGAACCCCACAACTTGCTAGGGCCCCTGCCCCGCTGCCACTGCATACTCAAAAGGCGATGACGCGCTTCCTGCTGTCCCCAGGTAGGTTGTTACGGACACGCTAGTGACCCGCGACGGGGCCGGTAACTCAGCATTACGCGCAGGTGGCCGCCGAGGCAAGCTATGCTCCGCCCCCGCTGTCGCACTGGTTGGCGCACCACCGGTCAGGTATCTTGGGCCAGGCTGACCGTCGACTCTCCAGCCGACCCGTACCGAGACTTGCCCCCCCCATCGCAATCGCTCTGAGAACATGGCGCTTATTTGCACAGCCTATATGGGGCTCACCTCAGTACGTTGCATGAATTATTTGGCCTGCACACGGCAAACTTACTGTTGCAAGAACAATCGGGGCCGCGTTAGGATAGAGCCCCAATTACGGAGGTTCCCCCCCGCCGTTCCACTTCCCACACTAGGACACATGGGGGGCAGGCCCCGGGGTCAGCCTTTCTAGTGACTTATTTCTTGCTGTGCTCTCTCCCTCGGGCCGTCAAGTACACAAGCAGCTACCCGGGCCATCCGTCCGGTGAGCGACACGGACCACGGGCCTCTCCGGTGTGCGGGCTGCGGGCGGCACCACCGCCCCGGCACTACATCTGGCGGGCAGCCCGACAAACCGAGTTGCCAGGCTCTATTCTCACAACGCCCCCCGCGCCCGAGGGGGCCGAACTCCACTGCCGAGTGACCGGAATCAAAAAGACGTAGACGCAAAAGTACAAGAGCCTCACGGCAGTCCCCCACGCGGCGATGGCCAACGTAACCACCCTGACCGCCCGCGTCCGTGTGTTTACCGCCTCTGGTGACTTTGGACAAACACTCCATCCCCGGCCGAGATACCGCCGATACCGCCCTCCTCCCTGCAACAACCCCCAATTACATAGATGACGGTTATGGACCCCCCACGTGCCTGACGCTGCAGTGGGGGGACCAGTCCCTTCACTTTTCCACCCTATTAGCGTCGCCTCATTTCGCCCTACGCTTTCCATGATCCCCCCGCCGCCTTCGGTGGGGCACCGGCTCTGCGGCCCCAAAACCCTTCCCGGGGCTCATTCGCATCTTTCCATAGTGTCCTATCTCTAAGGGGCCCCCCCCGTTGGGCCAGCTGGTAGCGGCACGGCGGTCCTGTCGCCTACGCCGCCGCTTTGTCATTAATGGGACAGTCACTGGGAGGGGCGTGCTGCACGCCGGCTTCAGCTCATACCTGGCCCGAGTCGCGGACCGGCTTCTGTCGCCCCGGGTAGGGCCCTAGATCTGGCGCCTGTGTTCACCAGAGAAGCGACAGCGTGGTTAATGACTACCTCAACTCGACCCACGCGGGGACGTTTAATATCAGAATGAAGGGCCTGGCGGAAGATGGTTGGCGCATCATGGCCCGAAAGTGACCTCCACAACCTTCCTATCCCGATTACACAACCCTTTATTTCATCTCAGGCGCGCGCCAAGTATAAAACGTTCTGCGTTAGTTGTCCGGAGCGCCACGGCCTGATATTTACGCCGCCGCTTTTGATGTATAAGCCGCCCCGTTTTCGGGGTACGACCCGCGTAAAACTGCCTGAGACTTATGCGTCTCCCCTGCGGCGCTCCCGTCCTCTGTGCCTCCCGCTTGGTACATGTGCCTCGTCGTAGCGTATGTATGCTTAGCGACCGGTTTTTGCGCCGCTCCTGAGCCATCTCCCCGCACAAGGCCCTGACCGGCGTGCCCTGGGGCGCAGTCCTGTGCCGGGCGCACCCCTCGCCTCGCGGCGCCGATTACTAATGCAACCACTACGGCTGAAGATGTAAGACGATCACTTCGATCCCACGAAAGCGGAAGTTTCTGAGGTCACTATCCCTTTAGCACTCCCGGCGGGGTAGGACGCCCGGCTACCTCGTTTTCGAGGCTGAACGAGAGGATTCCAACACCTAGCCCTTTCGCTGCGTTCCCTCGATATTATACACATGTTATATCGACTGCTCCAGGCGCTCGACGTAGAGTTGGGCCGCAAACTAAGGAGACTCCCAAGTAACCTCCGGGACGAACAGTCCCTTATCGTCTCCGCTCCTCAGCGCTATTATCTTTCCGGCACGGCCCCCTCCTAGCCTCGTCGAATGCCGAGTGAGCTTCCGACGGCAACCGTAGTTCATGACCTGGACGGACAGCCGGGGCACCTCTGCGCGCCCCTAGGTGTACGAACCCGCTATCCATCCCGGGATAGGGGAAAACGCGCCTTAGGGGCCATCGAGTCGACTCGCGTTTCAGAGGCACGTTCGAGGCCCGCTAGTCGTGTCGTTAGCCCATGATCATAGCGCCTTCGTTTACATCTGTTCGACAAACGATATCCAGGCTTGCGGCAGGTTAAGTCCTGTGTTGGGTCGGGGAGTATTCCGAATGGCTGCCGCAGCGCACCGTTGGGCTAACGGGATATTATTCTCGGACCTCACGATTAGCATGTAGCTGAGCGCCACGCCCTCTGCCCTCTACTGTTGCCTCGCGTTACGCCTCACATCCAACGTCCGTGCCTCCCGCGGCTGAATCCAGAATGGGCTTTTCCAGTACCCGTAGGAGCGCGCGCTCTCCGTGGGTTCGTATGCTAGCCTTCGGTTGACTCTGGATCCTCTGCGCCCAGCAGCTCGCGTGGAAGCGTCCCCGCTACGCGGGGCACCCCACCGGTCCAGGCAGGGTTGGGATATCACTTGAGCCAAACCCGCCGGAAACGGGACCTTCGACTGAATTTTTTCGCCGCAGTCGGTCGACTCTGTAGTCCCCCCCGAATTCGGTGCCATATCTACGGGGAGGCGGCGGGATCGAGCGCACCGAGGCAGCGCCCCGGCAGATGGGCCGGGCCTGCACCATCCCGCCGGTGAGCGGGCAACACGCTGTTCCCCCTGGTGCCGAGCGGCGTCACCCGTTTGGCTTGCCGCATGGGCGACTTTGGTAGTTCCGACCGCTCTTTGAACGCCACACCGGTACTCCTGACCTACGCTTGCTAACCGTACCAGAACCCTCTTGCGCGGCACCGTAACGGAGTATTTGACAAGAGAGGTAGGACTGGCCCCAATTCAGACAAAGAGCCTGTGTCTCCGCCGAGCTGGTACTACGCCCCCCCTCTTCGTAACGGGTGTCACGCCTAAACGACCTGCCCCCACCAGGAACAAGCGTCTACCTCGCTTTCACTGCCCAACCCGCAACCGCCTTTCCGGCCGGTCGCCGCTCTTCCCCAAATCGGCGAAGACGCTATAGCGTCCTGCCCCTTTCGCAGCTAGCGTGGAACTCCCGATTTCCGAGTGTTCATCGGCTCACTATGCCCGCGCCGTTGCCACTCTCTTCATGCAGTCACCTACAGGGCTCGCCGGGTCCCGGCCACGTGGAGACCCGGCCGGACGCTACGTCCTCGATCGGGTCGCAGGGGCGTTCCCCCTAGGCTGTATACGTGCACGCCGCAACCGGACCCAGTCAGGGGCACCCGCTTCCTTCCCCTCGTGTCCGGTGCTTTGGCAGACGCGCCCTCGCATCCGACGGCGTCGTCCGCTTGTAGTCCGCTTCGTGGCGGACACCGCAGGGAGCGCGGGGACATTTTTGCGGAGAACGGTGCCACCGCTCGCCGCGCGCGCTACCACGAGGAACCGGAGGGGGCACGCACGCTTCTAACGAGTCCCATGATCGCTCCGGCGTAATGGGACAACTTCGCTAGGCGCCCCCGCGCTCACGTCACCGGATATGACGACTCTGACTCGAGTACCTAACTTCCGTTTACCCGCCCGCCAGGCGCCACTCTGCCAAAGTCTCCCGCTGCGGACTGAGCAATTGCTGTCTGCTATTGTACGGCGAGCCGATTTCCAGACGTGGGACACGGCGTCAAGCTAGTGATCTACGGGGCTGGCTGGGGCCGCGGACGCTAGAAGCACGTAGCACTGGTATCAAACGTCCCGACAGGCCATGAACCCAGGCTGGAAGAAGATTTCCGCTTGTGGGAACGACTTGACCCCAGTACCAAACTTACCCCACAACTCGTGCCTGACCTGGCGGATTAACCTCGCCGCCCCTGTGGTGGGCCGGGCGGGGGCTTTTCGTTCCTTTGCCGCTGACGTCGTCCCGTGAGCGAGCCGATACCTTTCTTGGTCGAGGACCGAGTCCCCTCTGGGAATCACCAAGACGCAAGGGTACGGTGGTGTTAGGGCGGCTTCGGGACTTGGCCCGTACCGCGAACGGGTCATCTATGATGGACTCAGCGCTCCGCCACGGCGTACCCGAGAATCGCCCGAGTGCCCTTCATCCTTTCCCTCCCTGGCCGCCCGTCACGGTGGTTCTCTCGCCTTTGAGGAGATGGGCTCTTTTGGAGATAGTACGGCAAGCGCTACTCAACCCCCCGGCAGCGCCATCTCCCGGGGAGCGCCGGCGTCGCTCAGGCTGTCCCCTGACACACGCCCAAGAGCCCCGGGCCGCCACCGCCGCGGGACGGGCAGCTTCGTCTTAAAGAGGCGCTGCCGCCCAGCCCAGAGCGCCAACCGTGGCCTCCTGCTGAGCTAAGATCCGCCCCTTGCTGGGAGCGGGCCCCCCGAAACAGCGCTAGCCCTGTCGTCATTACCGGTCCCCGCCCCACCTTCCCCTGCGCCACACCCGGCCCGGGGGACCTTCCCGCTCCCCCCCGCATTCCTCGGCACCACTTCGGCCAGACTCTTAGTCGCACGACCGCGTCTTAGGGATCGTGGGTGCCAACGCCCGCGACAGGCGCCGTTCGGTTCTTCGGATGGCGCAACGCCGACTTTGAGAACCGCAGCCATACTCAGCCCCGGAGCTTGCGCTGTGTGCTTACACAAAAATAACTATGGTGCGGGGAGGGAGAGTGTTTCTTTTCTGC
Betzes    AATCACACCCTGTTCCGCAACCCCCATCCCGAAGCGCTCCGGACGGCGTGTATTACGGCTGGGCCGCGGCGAGCCGCGCGGGTGGCGGCGAATACGGTTTCCAAGGCCTCGGACGTCTCGCGCCGGCTGATTTTTCACGAAACCCTCGACTGTCATGTAAGCTCCTCCTACTCCTCCTTTCCCGTTCCCCCCTCCCGACCCGAACAGGTCTGCTCCACGGGCCCAGGGCGCTCCTCCGTCGGCCCCGCGGGTCGCTCCTAGCCTCCGCCCTTGGTCGAGTCCAGCTGCTGCGCCCACTCCGCCTATGTCCGTGAAGCCGTCTCGCTCGGTTACCCTGTCCGCCCGGGGTTCCGCGTAAGGCGATTCCGTCTTCCGCCCCGCTGAAGACGACTATGGAGTAACCCACCGCGGCCCTCTCCCTCAGGGTGCTGAAGTCGCCCCCCTCACTAGGCAGGGTTCGCCCACGTACGGACATCTCCGCACGCTTTCCTTTCCACTACGTCCTACTGGACACGCGCGCTATCCAGTCCTCGAGTGCCAGCCTTCACTCGACAATTGGTCGGTTATGGATGGGGCCTCTCCCTGTCGGACTGAGGTGACTGCGCGCTCAACCTTTTGGCTGGAGACCCGGCCCCCAGGTCCCCCCTCCGCCGCCCCACGACTGGTGCCCATCCACCCCCTTACCGGAGAAAAAGGCGCACCAAACTCATGGCTACCATCTTAAGGGTGCCACTACCCGATGGATAGCGACGGCGGTAGGGCGGGAGCCCACGATGTCGCAACGTGACAAGTACTAGTATCCTAACAGTCACGCCAACGCGCGACGGGGGACCCTCAGCCCTCCTAAGGGCCCGGCTCCGCGAATGAACGGCCCCGGGGACCGTCCGGGGCTCCCCCTCTGTAATACTTCGCAGAGGGGTAACCACCCCCCACCCGGTAGTGGTCCCGTCCTCCACCGCCGCGGCCTCGCGCCGGCCGGTCGCGGCTAGCGGAATACCCCCAAATCAAAGGGGGCTCTTAGATGAACTAGGCCCCCGGGTCCGGAGTGTTAGCCCGCTTTCCCGTGGGGAGCCGCCCATGCGCGGTGCGCGGAGTCCCACTGGCTCGGTTCGCACGCCCTTCGTCAACCCGCACCGCCCGCCTCCCCATTTCCGCTCGGTTGGTACCGCGCAAGGGTCTGGCTGGCCCGCCGGCGCGGCCCGCACATCCCGGGCCGCGGTCCCGATAAGCAGGGGGGCACGGCGCCTAGCACTCGGAAAACGTCTCCCCCCCCCCTCCTCTGGCCCCCCCCGGGCGCGCGCGCAATTCCAGGTCTTATGCACCGCGCCCGGACGCCCGCTACCTGTGGATTCGGTACTTCCCAGGGCCCGAATAGGTGGCCTTTCGTGTACGTACGCGCGGCTGGTACGCAGAAATCGGCCTGCTCATCATCATGCGCTACTGATTTTAGACAAAATCTAGGAACGCCCTAGTTTTTGACTCTCCCCCGGGCCGGGAGAAGTGGCCCCGTCTTGGACATTATCCCCCGGTCACCCCCAACCCTCCGCTAGGCCTCCCCCGGATACCTCCGCAAGCGAGTTGGTGATTCTACCCGGGCCTCTGAGCCGTCCTTAGCAGCCAGTACTGAGTGGACACGTGTGACGAGCCTCTTACCACTGCCAGGCCACCCATTCCGAGTATGCGCTTTGCCCGCCAACGCTAGCGGTCATGGTCCATACACACCAATCCGTGCAATAAACGTCTGACGTCGTAGCCTGGCACCACCGCCCCTTTCCCATTAAATTGATGCCCTTGACATCGTCCTGTCACGATTTACTTCGACCTCCCGGCGCAGGTTACCGTGGTCCTCTGGCCTTGCGTGTCGCGCCCAGACCTTACCGGTATGTGTTCAGTCAGCGGCCGTGTAACGTATCTCTGCTCTGGGAACTTGACGCTCCCCCCCAGCTTGTACCTGTACTGCCTTCAGGAGTTGTCGGTTACCCTGCAAACCATCCGTGCCGGGGAGACTCAAGCTGCGGCACCGCAGGAGCCATCGGCCGAAATCGGCAAGCCTTGCCGCATTTCAGCGGTTGATATTCCACACCTTCACCGCCTGGCCCGCGCCCCTTCTCGCGACCTCTGTCTCTAACAGTCTCGGCCCCCTATCCCACTTCTCTCGCGTTTGATGCGGTTTCCCTACAATTGTTACACTTCCCTGTCTCGCCCCCCAGACAACCGCGCCGCAACCGTCCCTGGCGAGCGGATTACCCGTTTTATCGGTCCCCGCCATTTTCCCCGCAGCCCGCGCGGAGCGCGTAGATGTGACTTTGCGAACGGCGCCGTCCTTCCCCATATGAATCACCTCAGTGCAGTCAACCTCCCTGGGTCCGGACTCCTTCTGCGGCCAGGAGATTCGCCGCGCGGACGGGGCGGGGTCCTCGAAGGCCGGCGGGCGGCGCCCGGCGGCGCCCGCGATCTCAGGCCCCCTGCTCGCGACCTTAAGACATTTCAGCACCTACTCCACAGTTTGGGTTCAAATCCATACCTCAGCACCAAACGGGCTCGCGTGCTGGCTCGGTGCGAAGGGTCCATTCTCCCCGTTTAACCGGGCAGTATGTCTCCGTGTACCCAATAACCCGAAGGTTTAGGATCCCCACGATTCCGCACACTTTTGGGCTTGTCCGGCCTTCGGGGGGGGCGATAGACGCTGGCCGATCGCACCTAGTGCCGGAGGACCTTGAAAGGATTCGTAATCATTTTGTTGTGATCACAACCTGCTACTGCTCCCGTCCATGTTCCGCGGCACACCGAGGAAACCAGAACGCTGAGCCATATGAACCCCCCCCGCTTCGGCCGCCGCACCCTACGCACAGGCGGCAAGGCCCGGGATTACGGTGCCAGTGCTAAGCGTCGGCGGTAGTTCTCCGCATCCGCCTTCGGTGGAGATACATCCCTGCCCCTCTAACACAAGCCTGTGCCCATCACTGTTAGAATGTACCCAGAGCTCACCCGCTGGCGCCCCCCCTCCAGCTCGTGATACTTGTAGTGACGATGGCTTCTCGCGGCCCACAGAACTAGGCTATGTCCTCCAAAATATTGTGCTGACCAAGCCTCTCCTGCGCGCAAAACGTTTGGTCTCAGCCCGTACCGGAATATTCGGTGGCAGCGGAAGGATAAACTGAGGGGACAACCGCGGCCTGGATTCGACCATTTTTGAACTCCAGGCCTTTCTGATACTACTCGCATCCCCTCCCCTGACCGCCCCGAGCCGCCGCCGGTGCAGGCAATCTTCACTTGGCCAACCTGACCCCACTCGCACTAGGACGCAATTCAAAGGCCTTTTCTTCCGGTCACAGCGGACGCCGGCCCGGCGGCGGCGCTCCAACCAGCCGGCTATACCGGTAGCTTTTTGAGCGCTTCTTATCGTCGTCGCAGCCTTCGACTATCTCCCCGCTGCGAAACTCCGTCTTTGAAAGCCCCCCACGGGGGAGAAAGGGGCAAGAGGGCATGCGCTCCACAGTGCACAACACGTTCTGCCTTCGCCCCGGTCCAAATTACCGGTCCCCCCACGAGCCGCCGTTGCGAACGAGGTGGACGTCCACTTGCTGACGCCGCGGGCGCCACCTCGCGGACCGCCCGGGAGGTCGCTTCCGCCCAATCTGGTTACCCCCGCCCCTGCGAGGAAGCTCCGCTCCACCCTTGGGGCCGACGATAGGATCGCTTCATCCAGTGCGAGAGCTCCGTAACTACGACCATGCGGCTAGCAACATGCCCGCACTTGCCGGACCATATGACGCCGGGCGGCCACGTTCCTATTACTTGTAGTTGACCACCACTGTATCGCCGCCCACTGCCATCCCCAGCGCGGCGCGAACCGGGGCGATGTGCCGGTCTCTCAACATGGGGTTCTCCTGCGTTCGATTAAACTTGGTCCGCGAGCTGTACTCGCGGCGGCGCAGTTGTACCATTACCGCCATGTCCTTGCCCTACCCGACCAGGCCCCAAACGACGCAAGAGCGGCTATAGGCCATGCGCGCCGACGTATCGGCACTTGAAACGGGGCAGGTTTCCCGCCAAGGGCATCCTGACTGCTATCGAGCACGATAGGATCGGGGGCATACAGCCTAAGATCTGACCAGTTCTACAGCTCCCAATCCCAAGGCTCCCCGGTTTGCCTGACTTCGGAGTGCGCAGGCGCCCCTCCTGCCACCGCTCCCGTGCCCTGCACCACCTGAAGCTTGTAGCGTGCTGTTAAAACCTGGTCCGGGCGGCGCGTCGGCCCGAGTTTCCAGCGAGACCAAGCACCCAGCGTGGGGTGTCACCCCTACCGACGAGCGCTCGTCTAGGAAACCTCGCCGTTCACGCACGCTCACGCGCGGGCGAACTGCGCCCCCTCTTTTCCGGATAACTTCGCCTCCTGACCGGAGCGCCAGTCATTATCCGGCCGCCCCGCGCGACTAGGGGGTGGGTCCCCTGGTCCGACACATGTACCTCCGGCAGTCGGCCAAAGTACACCGCAACAGGGACATTCCCATCATCCGAACATTCGGACCGTGGCGGGACCCCTCCCCCCCCCAGCGTGCCGGATCATGCCCCTGTCACCGCTATCACAGTCTCAGACACCGCCGCGTAGAAGCCCCGCCCCGAATCTTCTTCAGATAACAATCCGGCCCTCCTCGCAGCGTGCCGAGCACTGACCGAAGAGCCTGACCACTCATTCAGGGCCCGACAACCCGTACGGGCGCTCACGCGGGGCGTGCCCCCGCCCGGCGCAGTCCGATTCTCTGATACTCCTGTGATGTCAAGCCCGGGAGCTATGGAAGCAAATAGGGCGGGCGCTCCCCCGCAGAGCCCGTACAAACCCTCGGCGAGGACATATCCCGGTCCGCCGCCGGTGGCTTCCACCCGGTTCACCCGACACTTATGCGTCGTACCATCCCTACGTTCAACGCATTCCGGCCGCCCCAGCAGGCGGCGCGCCGCGTGCCCGGAGCCCACACACAGGCTGGCGGTTTTCTCGGTACCTCCGGCGCACTGGTTTTTCCCTCGCTCACACGACTATGACCAGCTGCGGGTTCCACCCAGGCCTGTTTGTCCTGCGCCCTGATGTGGACCCTTGGCGCGTGGCCAGGCGCGCGGTAATTGCTCACCAGCTACCGTACCACTCCTAAAAGACATAAACGCACCGGCCGGGGGCCGGTCGGGTCCCCGCGCGCTACCCGGGACCGGGCCCGTCGCAGGACCCTACCGACGCGTTTTCTTAGAAACTACGTTCACACCCCCCCTTCACGTACTCCCCACGATCACCACTCGGCCCCGCGGCGTATCAAGGTACCGTGTAGCCCTGACGTAGACTAACGTCCCCCCCCCGTGGCGGTTCACTTGCCCCTAACCGATGTCGCGACCAGCCGCTGACTCCTCTTCGCCCAGTGCGTGCCCGCTCGATCCTCTCCTGCCCCTGTATTGCCGGTGGCCCTTCTGTGCCGCTGGCCCCGCCGCAGTGAAAAGCGGCAGTGATCACAGCATGGTGGGCCGGTCACCCACGCGCCGGCCTTTATGTCACAGTCCGAGAATGGGTTAGGGCACCCAGTTTGCCGGAGCAGAACCGCGTCGGCGGGGCAGCTTCGGGCGTTCATGGGCTCGACAAGCCTCACTCGGATGGCCGATATCCTTTGAAAGGACGCGCTCCGATCGGCGCTGACTCTTTACCATATCGCCTGCCCACAGTTACCCCCCTAATACGAGTTAGTGGAGGATGAGAGCACCACGTGCAGACTTGATTGCTTGACCCGGATAAGGCGCTATCAACTTCCGGTAACTCCACGCCCCTCACCATCCCTCGTGCGGGCTTGCTTCCCATTGTAACTGTGCGCGACTCTAGGACGTTCTGCCGTGTAGTCCACAGTGCACCGTGGGTCGCCCCCTTGGTATGGTCGAGCTGCGATTGCCCTTCGCTGGCGAGGCAGGCGCCGCTCCTCCGCCTTTCGCCTGCGATCCAACTAGTAGGAGACCAGAGCGCGATCAAGGCGCCCTACCCTCCACATCTACCGCTGGACCACCTATCGCCGCTAGAACTAGTGTTCTAGTGTGATTACGATCCCGACGCTCTTTGTCGTTTCTCCCCGCTCCTACAAGAAGGCTCGCGCACCAGCCCCTGGATATGCCGCCGGGCACGGACGCAGCGCGAGCTCGGATCGCACGCCCCCCTTTCCACCCCCTGTCCGTCCCCCCCCAGTATGCTCGAATTAGTAAGATCGGAAGTACAAAAACGCCCCACACTTGTAAACTATTCGTGCGGTTTCTTACGATCAGTATGATTCGTACCGCTCGTCTATACGACACCCCAAACAGCTTTCTATTCCCGCCCTCAGCCCCGAGTACCGGTCTCGCTGGCAATTGGGAATTCCCGTAAGGGCGTAGTTTGGGGCCACGGCTTTAGTCGTCGGACTCACATCCCCACGCAGGAACCAGACCGCTTTCAATGTTCATGGTGCCCCTGTCAGTACCCACGCCCGCCCGGCTTCCGGGCCCCCCGCCGATTAATCTCGCCTCGCCCGTTCTTCCCCCCCCTTGCATCCGCGTAGCCGTTAGCAGCACCCGACCTCGTAGTCCTGCGGCCCAACTCACCCCCGCCAGCGGCTCGCGGCGATTAGCGGCCCGTATACGACCTCTGGGAACCGGGTCCCTTTCACAGGACTGCCTCCGCGATCCTGTTCCCGGCCACCGCCATCTATTGCCTTACCCCACATTTTGGCTATCACGTGCGGATTATGGCGTCGTCACCGCCCTGCCGCCAGTTGGGGGTAATATTTCTCTCTTCATAGGAACCGGTCCACTGACGTGTTACAAGCCCGCTCTCTAAGGACCCCCGGCTCGTCTCCGACATGGATTACCCTACGAATCGCAGGGTGGCAGTGACACACTGGCCGGCTTTCACCCCACGAGCGTTAGGCTATGTCGCCCTTCGCAGCGCCGTTATGTTTCGGGCAGAACACCCAGGCCTCGCAGACTCACACCCTGGGCTCGGGCAGAAGCCATGGGACACACAGCGGGACTCGGCGCGCCCGTCTGTCGCCCCTCCTTCTGCCTCCTGCCGACCTCGTCGTTGGCCACCTCGTGTCACCCTGCACGAACAAGTCGGCCACCCGCTGCTCAGGTGCCGCTCCCGTGTGCCCGCCTTGTCGACCCCCCTTCCGTACCCCTACCTCTCTAATCGTGGCCGTCTTTATAACATGAGTTGAGCCTGCACCAGGCGATGCTACTGAAATAAGAGTTGCGTTAAGTACCGTCAGGGTTCCTCCGTTCGGCGGCCCTTTCGGCTCCTACGCGCCTCGCCATCCTCCGACCCAATCGGCTGCACGGGCGCCTGCGACTCGATCTACCCCAGACGTTAAGACGTCCGTTGGCGTTGGCGGCCCCTCTAGGCCCGCGCACCCTATCCTGGTATATGCTTGAACCGCACGCGGTAAGCCCCGACGCTCACCATCCTTAGTATACACGGTCTCCTTGGTATTTACTTTTTGCGGTGCCGTGTCTGGTTTCCCACGTGCGGGACCGCAATGTACGGCAGCGCCCCCGCACTGTGGGCTCTGCCCCTGCAGCACCTCAAGCGGTAGAATCAGTCCTTCGTGAAACGGCCCGGAATGGTGCAGCGAGTTTCGCTCTACAGACCGGAGTCCCGTCGAGCATTATCGCTGGACGCATTGCGGCGGAGCATGCCCCAGTGCGGTACATACGAGCCCGTGCTCTGGTCCGGACGCAGGCTTCCGCGATCTAAAGGGGGCTCCCCGCGTGTGCGATGAAACGCTTCCCCTCGACTAGACGCTCCCCGCCATTCAGCTGGCCCTTCCCACGTTCTTAAAGCTTGCCCGCCTGGGAACGATGGTTCCAACGGAAGGCGGTAGCTGGACATCCCCCGAGGCGCGGTTCGTTCTAGGGTAACCAGCACCCTCCCCTTCACGTGTCCCTCAGGTCGTCAGACCCCTTACGAAATTCTTCTCGACATGCTCCGGGAGCCCCCTTAACGCTCACTGACCCCACCGTGGCCGCCCGACCCGGGTATCGCTACTGACGGCAGCGCTGCGACAGTCCTATCGGCCAGCAACGCAACTCGCGGACCCTGGCGCGGGGCGAAGCGGGAATGCTAGCGCGCCGCCAGCCCAGAGGACTGTCCTTTTACCGCCCCAATATTGTCTATCCTCGTGATAGCTAGTTCGCCTGCACCCCTACTCGGGTTCCTCTCTGCGAGAAGCGCCGGGGCCCAGATGTGAGTAACGCTCGGACTACGAGATGCCCGGAACGGAAACTCCCTCGGTCCCCTCGGCTTGGAGGGGGCTTGGGCCTTTGCGCTGGCCGAAGATCCGGGCTCAGCAACGCTACGATCGTGATTAGGTCCCCCGTAAGAGAACGCACGGCTACCCCCGCCTGCTATGCAAAGCGCGCTCTTCACGCGACGCTTGTCTATGAACCCACTGGCCGGTGGGCGACGGACGGACAACCTTGTATCCGAACCTCCCTTGTTATCGATCCCCCACCCTCTACAAACAGACGGGCCATGGGACCGCGAGGATCTCAGTCTTTTTCTTCTCTTCCTCTTACGGGCCGGGAGGATTCGTTAGGCCCCCTCCCGCTGGGGCTCACTCTGGCGTTGGTGGTGCCCCACTGCGGACCGTCGCCCCCCCATGCCGTCCGCATCAGAGCCGGCCTCGCGAACACTTTTTAATGGAGCAACCTAGCCTGCGTGGCGGTTCTGCCCTTCGCTCACACGACGCAAGGGGTGCCCCCCCTTTCTAGGTTCACCGAACCGTGAAGCTGCACGCCCTGGGGGCTTCGCGGATACGGGGAGAGGATTCATCCCATCACTCTCCCCCCCGAAATGGGTCCGCCTGGGAGTCACCGACTCGTTTGCTTTCCCTTCCTGTCGCGTCGTCTACTCCGTCGAATTGGCAGGCTGGGCCCAAATCACCCCGGCGTGAAGGTCTTGCGATGCGGGGGATATGGCCCGACGGTTGGGCACGCCTCTGCTGTGCCGTGGATATCACCACGCGCGCCACCACCCGTCGGCCAGGTCGAGCGCCGGCCGCCGCCACAGACACATTCAAGACGCCGTCTCAAGTCGGTGCGGGCATCGCTTTTAGGGGCACACGGCCGCACCGAGACGCCTGCCGACAATTGACCATGCCGCCACTTTGTTTGCGCCGAGCATCCCTTTCAAGAGGGGGCTGGGGGTCCCGACCGGTGACCAGCCGAAAGACCCTCTAATTGATCTTGCCGGACGTCGGGGGGCGGTCCCGCCGTACCGGTCTCCGCGGATGTCCAGCGATGCCCTGCCGCCCCTTCCGCCACCGCATAGCCCCTGGCCCCTCAGCTTCCCTAACGATGTCACCCCCCCCGCCCAGGAGCACGCCCCCCCCCTCTCATTTCTCGCGTTTTAAGCAAGGCGAGCATGAGGAGAAAAGCGTGAGATGATGAACCGCACTGAGATCTTCCGGCGTCTCACATTTAGGATAGCCCAATCCACTCAGATGCAGCCGGCGCACTTGGAAGTGCTGGCCAGAACCACTCAGAGGGGCCCCCTCGCCTCCACTACGCGCACGGGGGCAACCGCTTGCCTGGGCACTTTCGAGCCTAACTCGCCACTGTCGTCACGCCGCGGGGGTCTCTCTAGACCTCATGTGCCCGCGCTCGAATAGGGAGTTTCTCTTTCCTAGATCGGCCCGTCACCCTTCCACAGTCCACCCCCCCACGCATGGTTAGGTCTTATCCAACTTACCAGGCACTGGTTTCCACTCCACGCGGGATGCGTCTGACCCCTTTGTGTCATATTGGCCGAGCTGGCGCGAAAACGATCTTAGAGGCCCGTTGGTCCGCGTCGGGCCCCCGTCATGCACAAAGTCCTATGCGGGACCGATTCGCAAGCGTGAGGCGCAGTAGGCCCGCCTCTTTCCGGCCCGGTGAAATAAGCTCGTAGGACTTGTGGAGGCCGCCGGGGTGCCTACCCCTACCATCCATGCGGTCCCCCTGGGCTGCCCTTGGGGGCGGGGTGTTGCGCCCTGGCAAGAGACCTCGGGTTGGCGGCCCAGGATCAGCCGGCGACTAGGGGTGTCGGAGCCCCGGGCCCCCCCCGGCGCGCCAATTTAACAGTGCTACCCCATAGGCGGTGGCGTATAGGCCTCACGTGGGCCCTTCGGCCTGCCGCCTTTTTCGGATGGTTCCTTGTTGCACCAATTTCACGCCATGATGAGGTTCCGCCTTCTTTAGAACGTCCCCAGTCCTTACACATTCACGCGCCCGGTGGATCATAGGGGCCTACCCTTATGGCGTGCCCCGGGGCGCCGCCGATGTCGAGTGCGCTAGACCTAGCAGTCCACATTGGAATGCATGCGATTGTAATGAAGAGCCTTCCCAATAGCTCTTGACGCTTCCCCTACGATTCTGCTAGCGCAGAACCTCGTGGTATTCCCGTTTCTGTATTCGGCCAGGAAACGGCCATCCACTCCCCGGGCTGACTAGCTCCCTATGCGGGCCCTCATGGCAGCGGCCCGGGACTTCGCACGTCACTAAGCGGGGTGTATCCGTACTGGCGTTGACGACTCTCCCCACATTTTCCCCAGCGCGATCGCCAAGCCGGAATCGGTCGGAGCCCCCGTACGGGCTTGTGTTCAGGTCTCGTTTGAGAGTCTTCTAAGGCACTACGCATCCCCTGTTTACCTCGCACGAGTAGCCATCCTGCGTATTCCCCCCGGTTCCCACCCGCTGCTCGTCTTACTAGCTGCTGCGTCATCGTCCCCGAGGCGACTCGTGGCGAGGCATCCCTTTTCCTCGGGCCACACCAGCCTCACGATCCCTGCCGCGACATGAGCATGGCGCAGACCAGTCCTACCGTCCGGGTAATCCCTGAAGGGATCAGAATCTGAGAAGCTCCGAAAGAAGTCACGTCCCCGCCCGCAGCCTGCCCGCGCAGGGCTCGGGCCACCAGCAGGCGGAAATCCGTCGAACACAACGCGTCCTGGCGGTCGACCGCCGCATATCCTCGTAGCGTACCTCATACCATTCTGGATCCGCGCACAGTACGGGCCAACGGCAGTCCCTCCCCAACCGTGCTGTTGACGCCGAACGAAAGCAGGGAAACATGGTTCCCTGTAGTGCCCTCCCCGGACTATGCCGCCTTCACGCCACCAATCCTAAGGAACGCACCCCCTTTCTGCCCCCGGGCGGCCCACGCTTAACCCCTCCAAGTTTTCCAGAGTTACATCACTCGACGGCGCCCGTTAATTCTGTCTCGAGTGATTCGGCCCATAAGGCCGGCCCCATGGGTCCACCTCATGACCGCGCACTGAAAAACTGCGGGCGCTGTAGCCTGAGGTCCGTGGCGCTGGGAGGCGGACGCCCAACTCCCAAGGCGTCCCTATCACATAGGTATCGAGGCTCTCATTTAGTACGACCCTTTGAGTCGCTAGGGTTATGCTCTGAGCCGGTCCATGCTCTAAGTTTGACCAAACCCGTCGGGCGGCCCCCACAATCCTGGCGCGATCCTCCGCCCGCCACCCTGCTCGCTGCTTGCATGTCGTACCTGTCCCATCCCTGCCCTTTCCGTCCCCTCCCACCCCCCCACCGGTCCGTTCCAGGCGTAAGCTACCCTGCCGGCGGACACACAGATGGCAACGGAGGAGATAAACTCTCCCTCATATTTGCCACGCCAACTCGTTCGCACTTCTCGGATCACTTCGCAGAACCCTCTCTGCCAACCCTCCGCGCGCCCCGGCCCGCAGAATACCGGGTAGGCCCGCCAGAGCTGGCCTCGAGATGCCCCGCGTGCACAGCGATTAAACGGGGCCCTCTTTCCCACCCTGATCTTGCGGGCCTCGCGCAGTCCACCACTCCCCGCGCCGGGGTGCCGGCAGTCTTTGTGCCCTTTGCGGAGTAGTCCACGCAAGCACAGCGAGGTTCCTACCGTTCACGCGCGCCTGCATGTTCCTTGCCGCCATCCTCCCACCTCGATCTCCGGCGCCAGGCGCCAAAATAACCGAGTCCTCTCAGACCTACGCAGATCACTGGGATCTGGGGAAGTATTCCCCCGAGCGCCCGCCCCTACCCCACACCGTCACGTGGGCCCGTCCTCCGCCAGGTGCGCCCTGTTATGGGAGTGCTAGGGCATAAAATAGGAGGGGCCCACCGCCCCCATCGCTACTGCTACGTCAGCGAATACCATCGCCAAGCCGTATCCTGGACGAGTGAGCCACCCATAAATGGCGAGACCACGGCGGCCCCACCGGGACCTGTGCGCTTAGACAGGGTTGAACCCCACCCCGCCGCACTCGTATATTTGCATAGCCGCCCTACCGTTTGTACTCTTTTAGACGCAACCGCGCCCTGCCGAGTTATCCTCGGCCTGCGCGCATGGCAGCTTGCGCCGCCCTTCCTTCTGCATTAGAGGGGCTCTCGGCGCACACGCACGGGCGATGCACTTCCCTCACTGTTGCTTTCGTCGGGCCGTGGGGCGAACCCGCCGCTCTAAGCGTCTTCTTGCGGGAGGCTGTACTCTCGGGCAGATTGGAGAAGAGAACAGGACCGCCTGAGCTGCACAGATTAATCCTGCCCGCCTACTCCCATAACCAGGCTCACACCACAGAAGTCGGCGCTAACGCCGCGGTCTCATACATCCACCTGGGCTTCTGGTCTCTTTCGGCAGTACTGCTACTCACTTTCATCTCAATGACGCCAGGACCTGACCCTCAATCCTCTCCACGGCTCCCCCACGACATATCCGGAAGTCTCTCAGGCTGACAGAGGATCTCCGATACACCTGGAGGATATGGGAGAAGCGTAAGTGTGTGGTAAGCGGGAGGGACTTGGGATGAAAAGAGCAGGCGTAGGTAAACCGACATAAGCAACTGGAGCGCACCCAAGTAGATAGACGGATCCCCGCTGCTCAATGGCCCGCCGGCGATGCACCTGGTACACCTTCAGTACTTAGGCCGCCAAGGACGCTCCGTGCATGGTCTCGTACAATCCCATGGACCTGTCGCACACCGAAAGATGGGTATGTACGTCCCCCTATACCCCCGCCACTTCCGCGCCTATAGCGCCCAGGAGTTCGTGTCGTTCCGAGGGACTTACAATTATGTTCCCAATCTGGGTGCTAGCCTCTTGTCGCAGGCCCCGACTGTTTGTCCCCCCCGTGGGGTCGTAATGGCCGCGCCCGCCGGTTGTCCTATGCCGGGCGGCGAACCCGAGGGTTTCACGGTCCGGTCCTCGGGGCTCCCAGGCGACTGCACATGCTAAGCAGATGCGCGGCGAGCCCGTCAACTGCCGCCCGTTTAGTCTCGTAGCCGTCCCGAGAGCTCTCCCCCAGGGCGGACGCGGACCGGCTTTCGCGCCCGAACGGACACTCCGGGGCAGTAAGGTTGTTCTTAACCGACGCAGCACCCCGGAATGGTGTCGTAGGCATTAAAGGCCACCACCACGGAGTACCAGCCGTACCAGGACGTGGCCCGGGCCCCAAAACCCCGGCGGCAGACGGTGCAACGGTTGTTGACGAACATATGAGACGGTGTCGACAGCTACACTCCCCCCTGTGGAACGCTCTTCCCACCCATGTCCAGTATCCCCCGTTAGCCCAGCCTGCCCCTGGCCCACGAGGCTGCTGGGAAGTTTTGCTTGCCGTGGGACCTGCAGTGCCGCTACACCTTACACCGGCTCGCTCAGTCCGCAGCGCGGCCAGCGTCCCGACCATTAGCGATCATGAGCCCCGAAAGTCCTTGGTTGAGCACCGTCGCGTCAATCCCAAACCGTCCCTATACCCCATCGTGCCCTCACTTCGTGGGCTCGCGTGCACTACTGAGGTACTGTGGCTCTAGCTGAAGCAATGACTGTATATTCTGTCTTGGCCCGCTTTCACGTGGGCGGAGGTTGCGGCCACTGCGAAGCCTCCATGGCCTCTCCCGCACACTCGGCAACTGAGGGACGGCGCTCGCATCGCCGATACGACGGTAACGCGGTCGTGCCCGGGCGCTCGGGTCGCTCTTTCGCCGCTAACCCGCTCTCCCCAGAAAGTACCCGTTGGCCGCACGTGCCGGGTCGCGTTGACCGGACGCCCGATGTCGAAAGTGGCCGTGACCCTTTTGGCCCACCCGTAGGGGCTTGTCCCCCTACTCCCCCATTTAGGCTTACAAAGGGACTTATGAGTGCGCGACACGGCCTGTTTGTCCTGCGCCTCGCCGCTCCGACTCCTCGCTTGCGGCCTCAGCATGGGGCTGCCGGCGGGGACTGGTTAGGGAACGACGCGCCTAGTTTCCAACTCGGTATCGTAACCTCGCCCTAGCACGCCTCCCCCAACCAGCGCCGGCCGACTTCTCCCGCTCAAGCCGGCGGTCCCTGCGTTGTACGGGCGCCCCCGCGTCCCCATCCTAGGCCTTTTCTAGCCTTTTGGCTAATGCTGCTGCGCCGACCAGCTCCCTAGTGTAGCCGCTTTTTTGGCTTCCGGATGCGTTAAGTCACCATAGGCACCTCTTCCGCCGCTCTGAGCCGGGGGGCCTAGGCGCTCCGCCAAAGCGTAGTCCTCGACGGAATAGCCTGAACCCCACAACTTGCTAGGGCCCCTGCCCCGCTGCCACTGCATGTGCGAGAGGCGATGACGCGCTTTCGGCTGTCCCCAAGTAAGGTTCTACGGACACGCTAGAGATCCGCCACGCGGCAGGTAACTCAGCATTACGCGCAGGTGGCCGCCGAGGCAAATCATGCTCCGCCCCCGCTGTCGCACTGGTTGACGCCGTGTCGGTCAGGTATCTTGGGCCGAGCTGACCGTCGACTCTCCAGCCGACTCGTACCGAGACTTGCCCCCCCCATCGCAATCGCTCTGAGAACATCGTACTTATTTGCACAACCTATATGGGGCTCGCCTCGGTACGTTAAGGAAATTATTTGGCCTGCACACGGCAAACTTACTGTTGCAAGAACAATCGGGGCGGTGTTAGGATAGAGCCCCAATTACGGAGGTTCCCCCCCGCCGTTCCACTCCTTACACTAGGACGCATGGGGGGCAGGCCCCAGGGCCAGCCTTTCTAGTGAGTTATTTCTTGCGGTACTCTCTCCTTCGGGCCGTCAAGTACACAAGCAGCTACCCGGGCCATCCGTCCGGTGAGCGACACGGACCACGGGCCTCTCCGGTGTGCGGGCTGCGGGCGGCACCACCGCCCCGGCACTACATCTGGCGGGCAGCCCGACAAACCGAGTTGCCAGGCTCTATTCTCACAACGCCCCCCGCGCCCGAGGGGGCCTAACCCCATTGCCGGGTGACCGGAATCAAAAAGACATAAACGCAAAAGTACAAGAGGCTCACGGCACCCTTCCACTTGGCCGAGGTTCGCACGCCCACCCTGACCGTCCGCGTCCGTGTGTTTACTGCCCCTGGTGACTTTGGACAAACACTCCACCCCCGTCCGACATGCCACCGATACCACCCTCCTCCCTGCAACAACCCCCAATTACATAGATGACGGTTACGGGCTCCCCACGTGCCTGATGCCGCAGTGGGGGGACCAGTCCCTTCCCTTTGTTACCCTATTATCGGCGCCTCATTTCGCCCTACGCTTTCCATGGTCCCCCTGTCTCCTTCAGTGGGGCACCGGCTCTGCGGCCCCAAAACCCTTCCCGGGGCTCATTCGCACCTTTCCATAGTGTCCCGTCTCTAAGGGAGCCCCCCCATTGGGCCAGCTGGTAGCGGCACGGCGGTCCTGTTGCCTACGCCGCCGCCCTGCGGCAGCCGAGACAGTCACTGGGAGGGGCGTGCTGCACGCCGGCTTCAGCTCATACCTGGCCCGAGTCGCGGCCCGGCTTCTGTCGCCCCGGGTAGGGCCCTAGACCTGGCGCCTGTGTTCACCAGAGAAGCGACAGCGTGGTTGCTGGCCACGTCGACCCGGCCCACGCGGGGACGTTTGATATCCGACTGAAAGACCGAGTAGAAAATGGTTAGCAATATGTGGCGCAAAAGTGACCTCCACAACCTTCCCACCCGCGCTGATGAACCCTTTATTTCATCTCAGGCGCGCGCCAAGTATAAAACGTTCTGCGTTAGTTGTCCGGAGCGCCACGGCCTGATATTTACGCCGCCGCTTTTAATCAATACGCCTGCCGGGCCCCAGGGCACGACCCGCCCTAGGCTGCTGCAGACTTATGTGTCTATCGCGCGGCGCCCCCGCCCTCTATGGTCCCCGCTTGGTACATGTGCCTCGTCGTAGCGTATGTATGCTTAGCGACCAGTCCATGCGCCACGCCTGAGCCAGTTCCTCGCACAAGGCCCTGACCGACGTGCCCCGGGGCGCACTTCTGTGACCGACGCACCCCTCGCCTCGCGGCACCGATTACTAATGCAACCACTACGGCTGAAGATGTAAGACGATCACTTCGACTCCGGGAATACGGAAGTTTCTGAGGTCACTATCCCTTTAGTGCTCCCGGCGGGGTAGGACGCGCGGCTACCTCGTTTTCGAGGCCGGGCGACGAAGCTTCAAGGTTTAGCCCTTTCGCTGCGTTCCCTCGATATTATACACATGTTATATCGACTGCTCCAGACGCTCGACGTAGAGTTGGGCCGCAAACCCAGGGGACCCCAAGGTAACCCCTGGGACGAACAGTCCCTTATCGTCTCCGCTCTTCAGCGCTATTATCTTTCCGGCACGGCCCCGTCCTGGCCTTATCGAATGCCGAGTGAGCTTCCGACGGCAACCGTAGTTCATGACCTGGACGGACAGCCGGGGCACCTCTGCACGCCCCTAGGTATACGAACCCGCTATTCATCTCGAGGTAGGGGAAAACGCGCCTTAGGGACCATCGAGTCGACTCGCGTTCCCGGAGCAAGCTTGGGGCTCGCTAGTCGTGTCGTTAGCCCATGATCGTGGCACTCGCATCTGTATCTGTTCGACGGCCGATACTTGGGTTCGCGCCAGGTTAAGTCCTGTGTTGGGTCAGGAGTACTTCGGGGTGGCTGCCGCAGCGCACCGTTAAGCTGATGGGATCTTACTCTCGTGCCCTATGACGAGCATGTAGCTGAGCACCACGCCCTCAGCCCCCTACTGTTGCCTCGTCTTGCGCCCCACATCCAACGTCCGTGCCTCCCGCGGCTGAATCCAGAGTGAGCTTTTCCAGTACCCGTAGGAGCGCGCGCTCTCCGTGGGTCCGTATGCTAGTCCTTGGTTGACTCTGGATCCTCTGCGCCCAATAGCTCGCGTGGAAGCGTCCCCGCTACGCGGGGCACCCCACCGGTCCAGGCAGGGTTGGGATATCACTTGAGCCAAACCCGCCGGAAACGGGACCTTCGACTGAATTTTTTCACCGCAGTCGGCTGACTCTGTAGTCCACCCCGAATTCGGTGGCATTAACGGGGGCCAGAGGCGCTGCTGCATGCACCGAGGCAGCGCCCCGGCAGATGGGCCGGGCCTGCACCATCCCGCCGGTGAGCGGGCAACACGCTGTTCCCCCTGGTGCCGAGCGGCGTCACCCGTTTGGCTTGCCGCATGGGCGACCTTGGTAGTACCGACCGCTCTTTAGGCACCACACTAGTACTCCTCACGTATACTTGTAAGCCGTAGCAAGCCCCTTTCGCACGGCGCTGTAACGGAGTATTTGACAAGAGAGGTAGGACTGGCCCTAGTTCAGACGGATGGCTTGTGTCTCGGTCGAGCTGGTACCACGCCCAGCCCCTCCGTAACGAGTGTCACGCCTAAACGACCTTTCCCCACTGGGAACGAGCGTCTACCTCGCTTTCACTGCCCAACCCGCAATGGCCTTTCCGGCCGGTCGCCGCTCGTCCCCAAATCGGCGAAGACGCTATAGCGTCCTGCCCCTTTCGCAGCTAGCGTGGAACCCCCAATTTCCGAGTGTTCTTCGGCTCACTATGCCCGCGCCGTTGCCACTCTCTTCATGCAGTCACCTGCAGGGCTCGCCGGGTCCCGGCCACGTGGAGACCCGGCCGGACGCTACGTCCTCGATCAAGTCGCGGGGGCGTTCCCCCTAGGCTGTATACGTGCATGCCGCGACCCGGTCCGGTCAGTCGCATCCCCTTCCTTCCCCTCGTGTCTGGTGCTTCGGCATGCACGCCCTCGCATCCGACGGCGTCGTCCGCTTGTAGTCCGCTTCGTGGCGTGCCCCGCGAGAAGCGCGGGGACATTTTTGCGGAGAACGGCGCCACCGCTCCACGCGCGCGCCACCACGAGGAACCGGAGGGGGCACGTCCGCTCCCAACGAGTCCCATGATCGCCAAGTTGTAATGGGACAACTTCGCTAGGCGCCCCCGCGCTCACGTCACCGGACATGACGACTCTGATTCGAGTACCTAGCTTCCGTTTACCCGCCCGCCAGGCGCCACTCTGCCAAAGTCTCCCGCTGCGGACTGAGCAATTGCTGTCTGCTATGGTACGGCGAGCCGATTCCCAGACGTGGGACACGACCTTGAGCTAGTGATCTACGGGGCTAGGTCACGACGCGGACGCCCCCAGTACGTAGCACTGGTATCAAACGTCCCGACCGGTCATAAACCCAAGCTGGAAGAAGATTTCCGCTTGTGGGAACGACTTGACCCCAGTACCAAACTTACCTCACAACTCGTTCCTGACTTGGCGGATTAACCTCGCAGCGCCTGTGGTGGGCCGGGCAGGGGCTTCTTGTTCCTTTGCCGCTGACGTCGTCTCGTGGGGGGGTCGATACCTCTTTCGGTCGAGGACCGAGTCCCCTCTGGGAATCACCAAGACGCAAGGGTACGGTGGCGTTAGGGCGGCTTCGGGACTTGGCCCGTACCGCGAACGTGCGATCCATGATGGACTCAGGGCTTCGCCACGGCGTACCCGAGAATCGCCCGAGTGCCCTTCATCCTTTCCCGCCCTGATCGCCCGTTACGGTAGTTCGCCCGTCTTCGAGGAGGTGGGCTCTCTCGGAGATAGTACGGCAAGCGCTACTCAACCCCCCGGCAGCGCCATCTCCCGGGGAGCGCCGGTGCGGCTCAGGCCCCTCCTTAACACACGCCCAAGAGCCCCGGGCCGCCACCGCCGCGGGACGGGCAGCCCCGCCTTGCAGATGCGCTGCCGCCCAGCCCAGGGCGCCAACCGTGGCCCCCCGCAGAGCTAAGATCCGCCCCTTGCTGGGAACCGGGCCCCCGGAGCAGCGCTAGCCCTGTCGTCATTACCGGTCCCCGCCCCGTCTTCCCCCGCGTCGTTCCTTGTAGGCTAGGTTCTCCCGCTCCCTCCCGCACCCCTCGGCACTACTTCGGCCAGACTCTTGGCCCCCCGACCGCGTCTTAGGGATCGTGGGTGCCAACGCCCGCGACAGGCGCCGTTCGGTTCTTCGGATGGCGCAACGCCGACTTTGAGAACCGCAGCCACACTGCGCCCCGACGCCCACGCTGTGTGCCTACACAAAAATGACTATGACGCGGAGACGGGAAGTGTTTCTTTTCTGC
Bowman    TATCACACCCTGCACCGCAACTCCCATCTCGAAGCGCTCCGGACAACGTGTACAACGGCTGGGCCACGCCGAGCCGCGCGGGTGGGGGCAAGTACGGTTTCCAAGGCCTCGGACGTCTCGCGCCGGCTGATTTTTCACGAAACCCTCGACTGTCCTGTAAGCTCCTCCTACTCCTCCTTTCCCGTCCCCCCCTCCCGACCCGAACAGGTCTGCTCCGCGGGCCCAGGGCGCTCCCCCGTCGGGCCTGCGGGTCGCTCCTAGCCTCCGCCCTTGGTCGAGTCCAGCTGCTCCGCCCACTCCGCCTATGCTTGTGGGGCCACTTCGCCCGGTTACCCTGTCCGCCCGGGGTCCCGCGTAAGGCGATTCCGTCTTTTGCCCCGCTGCAGACGATTTGGGAGCGACAAACGTCGGCCCTTCCCTTTAGAATGCTGAGGTCGCCCCCCTCATTACGTGGGGCTCGCCCACGTACGGACATCTCCGCACGCTTTCCTTTCCACTACGTCCTACTGGACACGCGCGCTATCCAGTCCTCGAGTGCCGGCCTTCACTCGACAATTGGTCGGTTATGGATGGGACCTTTTTCTGCCAAGCTGAGGTGACTGCGCGCTCAACCTTTTGGCTGGAGACCCGGCCCCCAGGTCCCCCCTCCGCCGCCCCACGACTGGTGCCCATCCACCCCCTTACCGGAGAAAAAGGCGCACCAAACTCATGGCTACCATCTTAAGGGTGCCACTACCCGATGGATAGCGACGGCGGTAGGGCGGGAGGCCACGATGTCGCAACGTGACAAGTACTAGTATCCTAACAGTCACGCCAACGCGCAACGGGGGACCCTCAGCCCTCCTAAGGGTTTATCTCCGCGAACGAACAGCCTCGGAGACCGTTCAGGGCTCCCCCTCTGTAATACTTCACAGAGGGGTAACCACCCCCCACCCGGTAGTGGTCCCGTCCTCCTCCGCCGCGGCCTCGCGCCGGCCGGTCGCGGCTAGCGGAATACCCCCAAACCAAACGAGGCCCCTCGATGAACTAGGCCCCCGGGTCCGGAGTGTTAGCCCGCTTTCCCGTGGGGAGCCGGCCATCCGCGGTGCGCGGAGTCCCGTCGGCTCGGTTCGCACGCCCTTCGTCAACCCACACCGCTTGCCTCCCCATTTCCCCTCGGCAGGTACCGCGCAAGGCCTTGGCTGGCCCGCCGGCGCGGCCCGCACATCCCGGGCCGCGGTCCTGATAAGCAGGGGGGCACGGCGCCTAGCACTCGGCGGATGCCTCCCCCCCCCCTCCTCCGGCCTCCCCCGGGCGCACGAGCGTACCCAAGTCTTATGCACCGCGCCCGGACCTGCGCTATCAGTGGATTCGGTACTTCCCAGGGCCCGAATAGGTGGCCTTTCGTGTACGTACGCGCGGGTGGTACGCAGAAATCGGCCTGCTCATCATCATGCGCTACTGATTTTAGACAAAATCTAGGAACGCCCTAGTTTTTTACTCCCCGCCGCGCCGGGAGAAGTGGCCTCGTCTTGGACATCATCCCCCGGTCACCCCCAACCCTCCGCTAGACCCGCCCCGGATACCTCCGCAGACGATCCGGTGACTCTACCCGGGCCTCTGAGCCGTCCTTAGCAGCCAGTACTGAATGAGCCTACGTGACGAGCCTCTTACCACTGCCAGGCCACCCATTCCAGGAATGCCCTCTGCTCGTCAACGTCAGCGGTCATGGTCCATACACACCAATCCGTGCAATAAACGTCTGACGTCGTAGCCTGGCACCACCGCCCTTCTCCCATTAAATTGATGCCCTTGACATCGTCCTGTCACAGCCCACTTCGATCTCCCGGCGCAGGTTACCGTGGTCCTCTGGCCTTGCGTGTCGCGCCCAGATCTTGCCGGTATGTGTTGAGTCAGCGGCCGTGTGACGTATCTCTGATCTGGGGACTTGACGCTCCCCCCCAGCTTGTACCTGTACTGCCTTCAGGAGTTGTCGGTTATCTCGCAAACCATCCGTGCCGGGGAGACTCACGCTGCAATGCCGCAGTGGCCATCGGCCGAAATCGGCAAGCCTTGCCGCATTTCAGCGGTTGATATTCCACACCTTCACCGCCTGGCCCGCGCCCCTTCTCGCGACCTCTGTCTCTCACCGTTCCGGCCCCCTATCCCACTTCTCTCGCGTTTGATGCGGTTTCCCTACAATTGTTACACTTCCCTGTCTCGCCCCCCAGACGACCGCGCCGCGATAGCCCCTGGCGAGCGGATTACCCGCTTTATCTATCCCCACCATTTTCCCCGCAGCCCGCGCGGAGCGCGTAGATGTGTCTTTGCGAACGGCGCCGTTCTTCTTTACCCGAATCACCTCAGTACAGTCAATCACCCCAGGTCCGGCCCCCTTCTGCGGCCAGGAGATTCGCCGCGCGGACGGGGCGGAGTCCTCGAAGGCCGGCGGGCGGCGCCCGGCGGCGCCCGCGATCTCAGGCCCCCTGCTCGCGAGCTTAAGACATTTCAGCACGCCCTCCCCAGTTTGGGTTCGAATCCATACCTCAGCACCAAACGGGCTCGCGTGCTGGCTCGGTGCGAAGCGTCCATTCTTCCCGTTTGACCGGGCAGTATGCCTCCGTGTGCCTAATAACCCGAAGGTTTAGGATCCCCGCAATTCCGCACACTTTTGGGCTTGTCCGGCCTTCGGGGGGGGCCATAGACGCTGGCCGATCGCACCCAGTGCCCAGAAACCCTAAGAGGTTTCGTAATCATTTTGTTGGGATCACAAACCATCTCTGCTTCCACCCACGTTTCACGGCACACCGAGGAAACCAGAACGCTGAGCCATATGAACCCCCCCCGCTTCGGCCGCCGCACCCTACGCACCCGCGGCACAGCCCGGGATTACGGTGCCAGTGCTAAGCGTCGGCGGTAGTTCTCCGCATCCGCCTTCGGTGGAGATACATCCCTGCCCCTCTAGCACAAGCTTGTGTCCATCACTGTTAGAATGTACCCAGAGCTCACCCGCTGGCGCCCCCCCTCCAGCCCGTGATACTTGTAGTGACGATGGCTTCTCGCGGCCCACGGAACTAGGCTATGTCCTCCAAAATATTGTGCTGACCAAGCCTCTCCTGCGCGCAAAACGTTTGGTCTCAGCCCGTACCGGAATATTCGGTGGCAGCGGAAGGATAAACTGAGGGGACAACCGCGGCCTGGATTCGACCATTTTTGAACTCCAGGTCTCCCTGATACTACTCGCATCCCCTCCTCTGAACGCCCCGAGCCGCCGCCGGAGCAGGCAATCTTCACTTGGCCAACCCGACCCCACTCGCACTAGGACGCAATTCAAAGGCCTTTTCTTCCGGCGGTAGCGGACGCCGGCCCGGCGGCGGCGCTCCAACCAGCCGGCTATACCGGTAGTTTTTTGAGAGCCGTCCATAATTGCCGTGGCCTTCGACTATCTCCCCGCTGCGAAACTCCGTCTTTGAAAGCCCCCCACGGGGGGAAAAGGGGCAAGAGGGCATGCGCTCCACAGTGCACAACACGTTGCGGCTTCGTCCCGGTCCAAATTACCGGTCCCCCCACGAGCCGCCGTTGCGAACGAGGTGGACGTCCACTGAGTGAGGCCGCGGGTGCCACCTCGCGGACCGCCCGGGAGGTCGCTTCCGCCCCACCCGATCATCCCCGCCCCTGCGAGGAAGCTCCGCTCCACCCTTGGGGCCGACCACGGAATCGCCTCGTCTAGCACGAGTGCCCCGTGGCTACGGCCATGCGGCTAGCAACATGCCCGCACTTGCCGGACCATATGACGCCGGGCGGCCACGTTCCTATTACTTGTAGTTGACCACCACTGTATCGCCGCCCACTGCCACCCCCGCCGCGGCCTGAGCCATCGGGGGGTGCCGGTCTCTCAACATGGGCTTCCCCTGCATTCGGTTAAACTTGGTCCGCGAGCTGTACTCGCGGCGGCGCAGTTGTACCATTACCGCCATGTCCTTGCCCTGCCCGACCGGGCCCCAAACGACGCGGAGGCGGCTATAGGCCATGCGCGCCGACGTATCGGCACTTGAAACGGGGCAGGTTTCCCGCCAAGGGCATCCTGACTGCTATCGAGCACGATATGACCGTGGGCACACAGCCTAAGGCGCAGTGGGATCCCTGATCCCCAATTCCAAGGCTCCCCGGTTTGCCTGACTTCGGAGTGCGCAGGCGCCCCTCCTGCCACCGCTCCCGTGCCCTGCACCACCTGAAGCTTGTAGCGTGCTGTTAAAACCTGGTCCGGGCGGCGCGTCGGCCCGAGTTCCCAGCGGGACCAAGCACCCAGCGTGGGGTGTCACCCCTACCGACGAGCGCTCGTCTAGGAAACCTCGCCGTTCACGCACGCTCACGCGCGGGCGAACTGCGCCCCCTCTTTTCCGGATAACTTCGCCTCCTGACCGGAGCGCCAGTCATTATCCGGCCGCCCCGCGCGGCTAGGGGGTGGGTCCCCTGGTCCGACACATGTACCTCCGGCAGTCGGCCAGAACTTTCCGCAGGATGGACACTCCCATCATCCGAACATTCGGCCTGTGGCGGGACCCCTCCCCCCCCCAGCGTGCCGGATCATGCGCCCGTGGCCGCTATCACAGTCCCAGACTCCGCCGCGTAGAAGCCCCGCCCCGAATCTTCTTCAGATAACAATCCGGCCCTCCTCGCAGCGTGCCGAGCACTGACCGAAGAGCCTGACTGCCCATTAAGGACCCGACAACCCGCACGGGCGCTCACGCGGGGCGTGCCCCCGCCCGGCGCAGTCCGATTCTCTGATACTCCCGCGACGCCGAACTCGGAGATCGCGGAGGCGAATAGGGCGGGCGCTCCCCCGCAGAGCCCGTACAAACCCTCGGCGAGGATAAATCGCGGTCCGCCGCCGGTGGCTTCCAGCTGGTTCACCCGACACTTATGCGTCGTACCATCCCTACGTTCAACGCATTCCGGCCGCCCCAGCAGGCGGCGCGCCGCGTGCCCGGAGCCCACACACAGGCGGGCGGTTTTCTCGGTACCTCCGGCGCACTGGTTTTTCCCTCGCTCACACGACGACGACCAGCTACGGGTTCCACCCAGGCCTGTTTGCCCTGCGCTCTGATGTGGACCCTTGGCGCGTGGCCAGGCGCGCGGTAATTGCTCACCAGCTACCGTACCACTCCTAAAAGACATAAACGCACCGGCCGGGGGCCGGTCGGGTCCCCGCGCGCTACCCGGGACCGGGCCCGTCGCAGGACCTTACCGACGCGTTTTCTTAGAAACTACGTTCACACTACCCTTTCACGTACTCCCCACGATCACCACTTGGCCTCGAGGCGTATTAAGGTACCGTGTAGCCCTGACGTAGACTAATGTCCTCCCTCCGTGGCGGTTCACTTGCTCCTAACCGATGTCGCGACCAGCCGCTTGCTTCCCTTCGACCAGTGCGTGCCCGCTCGATCCTCTCCTGCCCCTGTATTGCCGGTGGCCCTTCATTGCCGCTGGCCCCGCCTCAGTGAAGAGTGGCAGTGATCACAGCATGGTGGGCCGGTCACCCACGCGCCGGCCTTTATGTCACAGTCCGAGGATGGGTTAGGGCACCCAGTTTGCCGGAGCAGAACCGCGTCGGCGGGGCAGCTTCGGGCGTTCATGGGCTCGACAAGCCTCACTCGGATGGCCGATCTTTTTTGAGCGGGCGCGCTCCGGTCGGCGCCAACTCTTTACCATATCGCCTGCCCACAGTCACCCCCCTAATACGAGTTAGTGGAGGATGAGAGCACCACGTGCAGACTTGATTGCTTGGCCCGGATAAGGCGCTATCAACTTCCGGTAACTCCACGCCCCTCACCATCCCTCGTGCGAACTCACTCCCCATTGTAACTGTGCGCGACCCTAGGACGTTCTGCCGTGTAGTCCACAGTGCACCGTGGGTCGCCCCCTTGGTATGGTCGAGCTGCGATTGCCCTCTATCGGCGAGGCAGGCGCCGCTCCTCCGCCTTTCGCCTGCGATCCAACTAGTAGGAGACCAGAGCGCGATCAAGGCGCCTTACCCTACACATCTACCGCTGGACCACCTATCGCCGCTAGAACTAGTGTTCTAGTGTGATTGCGATCCTGACGCTCTTTGTCGTTTCTCCCCGCTCCTACAAGAAGGCTCGCGCACCAGCCCCTGGATATGCCGCCGGGCACGGACGCAGCGCGAGCTCGGACAGCACGCCCCCCGTTTCACCTCCTGTCCGTCCCCCCCCAATATGCTCGAATTAGTAAGATCGGAAGAACAAAAACTTTCCACACTTGTAAACTATTCGTGCAGTTTCTTACGATCAGTATGATTCGTACCGCTCGTCTATACGACACCCCAAACAGCTTTCTATTCCCGCCCTCAGCCCCGAGTGCCGGTCTCGTAGGCAATTGGGAATTCCCGTAACGGCGTAGTTTGGGGCCACGGCTTTAGTCGTGGGACCCACAGCCCGGCGTAAGAAACAGACCACCTTCACTGTTCATGGTGCGCCCGTCAGTACTCATCTCCGCCTGGCTTCCGGGCCCCCCGCCGATTAATCTTGCTTCGCCACCTTTTCCCCCCTCTCGCATCCGCGTAGCCGTTAGCAGCACCCGACCTCGCAGTCCTGCGGCCCAGCTCACCATTATCAACGATTTACGACGATTGGCGACCCGTATACGACCTCAGAGAATCAGGTCCTTTTCACAGGACTGCCTCCCCGCCCCCGCTCCCAGCCACCGCCGTCCGACGCCCTACCTGACATCTTGGCGATCCCGTGCATGTTATAGCATCGTCACCGCCCTGCCGCCAGTTAAGGGTAATATTTCTCTCTTCATAGGAACCGGTCCACTGACGTGTTACAAGCCCGCTCTCTAACAACCCCCGGCGTGCCCTCGACGTGGATCACCCTGCGAACCGCAGTGAGGCGGCGACACACTGGCCGGCTTTCACCCCACGAGCGTTAGGCTATGTCGCCCTTCGCACTGCCGCTGGCGAGTTGGCAGAACACCCAGGCCTCGCAGACTCACACCCTGGGCTCGGGCAGGAGCCGGGAAGCTCGCAGCGGGGCTCCGTGCGCCCGTCTGTCGCCCCTCCTTCTGCCTCCCTCCGACCTCGTCGTTGGCCACCTCGTGTCACCCTGCATGAACAAATCAATTGTCCGCTGCTCAGGTGCCGCTCCCGTGTGCCCGCCTTGTCGACCCCCCTTCCGTACCCCTACCTCTCTAATCGTGGCCGTCTTCGCAGCATGAGTTGAGCCTGCACCAGGCGATGCTACTGAAATAAGAGTTGCGTTAAGTACCGTCAGGGTTCCTCCGTTCAGCGGCCCTTTCGGCTCCTACGCGCCTCGCCATCCTCCGACCCAATCGGCTGCACGGGCGCCTGCGACTCGATCTACCCCAGACGTTAAGACGTCCGTTGGCGTTGGCGTCTCCTCTTGGCCCGACCACCCTATCCTGGTATATGCTTGAACTACGTGCCGCAAGCCCCGACGCTCACCATCCCTAGTATACACGGTCTCCTTGGTAGTTACTTTTTGCGGTGCCAGCCCCGGCTCCGGGGCCGTGACGCAGCGATGTACGGCAGCGCCCCCGCACCGTGAGCTCTGCCCCTGCAGCACCTCAAGCAGTATCGGCGGATGCCTATGAAGTAACTCAGGATGGTGCAGCGAGTTTCGCTCTACAGACCGGAGTCCCGCAGAGCACCACCGCTGGACGCGTTGCATTGGGGCATGCCCCAGTGCGGTACATGCGACCCCGTGCTCTGGTCCGGACGCAGGCTTCTGCGATCTAGAGGGGGCCCCTCGGGTGTCCGATGAAACGCTCCCTCTCAATCAGACGCCCCCCGCCATTCACGTAGCCCTTCCCGCGTTCTGAGAACTTGCTCGCCTGGGAACAATAGTTCCAACGGAAGGCAGTAGCTGGACATCCCCCGAGGCGCGGTTCATTCTAGGGTAACCAGCACCCCCCCCTTCACGTGTCCCTCAGGTCACCGGACCCCCTATGAAGCACCCTCTCGTGCACTCTGGGAGCCCCCTTAGCACTCACTGACTCCACCGTGGCCGCGCGACCCGGGTATCGCTACTGACGGCAGCGCTACGCTAGTCCTCCCAGCCAGCATCGCAACTCGCGGACCCTGGCGCGGGGCGAAGCGGGAATGCTATCGCGCCGCCAGCCTAGAGGACTGTCCTTTTACCGCCCCAATATTACCCACCTTCGTGACGGCTACTGCGCCTCTGTCCCCACCCGGGTTCGGAGCTGCAGGCAGTGCCAGCGCCCAGATGTGAGTAACGCTCGGACTACGAGATACCCGAAACGGAAACCCTCTCGGTCCCCTCGGCTCGGGGCGGGCGTGGACTTTTGCGCTGGCCGAAGATCCGGGCTCAGCAACGCTACGATCGTGATTAGGTCCCCCGTAAGAGAACGCACGGCTACCCCCGCCTGCTATGCAAAGCGCGCTCTTCACGCGACGCTTGTCTGCGGTCCCACTGACCGATGGGCGACGGACTGACAACCTTGTATCCGAACCTCCCTTGTTATCGCTCCCCCACCCTCTACAAACAGACGGGCCATGGGACTGCGAGGATCTCAGTCTTTTTCTTCTCTTCCTCTTACGGGCCGGGAGGATTCGTTAGGCCCCCTCACTCTGGAGCTCACTCTGGCATTGGTGGTGCCCCACTGCGGACCGTTGCCCCCCCATGCCGTCCGCATCAGAGCCGGCCTCGCGAACACTTTTTGGCGGAGCAACCTAGCCTGCGTGGCGGTTCTGCCCTTCGCTCACACGACGCATCGGGCGCCCCCTCTTTCTAGGCCCACCGGACCGTGAAGCTGCACGCCCTGGGGGCTTCGCGGATACGGGGAGAGGATTCATCCCATCACTCTCCCCCCTGAGACGGGTCCGCCTGGGAGTCACCGACTCGTTTGCTTTCCCTTCCTGTCGCGTCGTCTACTCCGTCGAATTGGCAGGCTGGATTCAGATTTCCCCGGCGCGGAGCACCTGCGATGCGGGGGATATGGCCCGACGGTTGGGCACGCCTCTGCTGTGCCGTGGATATCACCACGCGCGCCACCACCGGTCGGCCAGGTCGAGCGCCGGCCGCCGCCACAGACACATTCGGGACGCCGTCTCAAGTCGGTGCGAGCATCGTTTTTAGGGGCACACGGCCGCACCGAGACGTCCGCCGGCAATTGACCATGCTGACACTTTGTTTGCGCCGACTTCCCTTTTCAAGAGGGGGCTGGGGGTCCCGACCGGTGACCAGCCGAAAGACCCTCGGAACGCCCCCGCCGGACGTCGGGGGGCGGTCCCGCCGTACCGGTCTCCGCGGATGTCCAGCGATGCCTTGCCGCCCCTTCCGCCACCGCATAGCCCCTGGCCCCTCAGTATCCCTAACGATGTCACCCCCCCCGCCCAGGAGCACGCCCCCCCCCTCTCATTTCTCGCGTTTTAAGCAAGGCGAGCATGAGGAGAAAAGCGTGAGATGATGAACCGCACTGAGATCTTCCGACGTCTCACATTTAGAATAGCCCAATTCACTCTGACGCGGGGCGCGCGCTTGTAAGGGCCGATCAGAACCACTCGAAGAGGCCCCCTCGCCTCCACTACGCGCACGGGGGCAACCGCTTGCCTGGGCACTTTCGAGCCTAACTCGCCACTGTCCCCGTGCCACGGGGGTTTCTTCGGACCTCATGTGCCCGCGCGTATGCGACAGACCCTTGCCTCCTAGATCGAGCCGCCACCCCCCCGCAGTCCTCCCCCCCACGCACGGTTAGGCCCTATCCAATTTACCAGGCACTGGTTTCCACTCCACGCCGGGTGCGTCTGACCCCTTTGTGCTGCGTCGGCCGAGCTGGCGCGAAAACGATCTTAGAGGCCCGTTGGTCCGCGTCGGGCCCCCGTCATGCACAAAGTCCTATGCGGGACCGATTCACAAGCGCGAGGCGCAGTAGGCCCGCCTCTTTCCGGCCCGGTGAAATAAGCTCGTAGGACTTGTGGAGGCCGCCGGGGGGTTTACCCCTACCATCCATGCGGTCCCCCTGGGCTGCCCTTGGGGGTAAGGTGTTGCGCCCTGGCAAGAGACCTCGGGTTGGCGGCCCAGGATCACCCGGCGACTAGGGGTGTCGGAGCCCCGGGCCCCCCCCGGCGCGCCACTTTAACAGTGCTACCCCATAGGCGATGGCGTATAGGCCGCACGTGCCCCCTTCGGCCTGCCGCTCTTCCAGGATGGTTCCATATTGCACCAATTTGCCGCCATGATGAGGTTCCGCCTTCTGTGAAATATCTCCGGTCCTCGCACATTCACGCGCCCGGTGGATCATAGGGGCCTACCCCTATGGCGTGCCTCGGAACGCCGCCGATGTCGAGTGCGCTAGACCTAGCAGTCCACATTGGAATGCATGCGATTGTAATGAAGAGCCTTCCCAATAGCTCCCGACGTTCCCTAATTGACCCTGCTAGCGCAGAACCTCGTGGTATTCCCGTTTCAATGTCCGGCCAGGAAACGGCCATCTGCCCCCCGGGCTGACTAGCTCCCTATGCGGGCCCTCGTGGCAGTGGCCCAAGGCTTCGCACGTCACTAAGCGGGGTGTATCCGTGCCAATGCCGGCAACTCTCCCCACACTTTCCCCAGCGCGATCGCCAAATCGGAATCGGTCAGAGCCCCCGTCCGGGCCTTTGCCCCGGTTTCGTTTCAGAATCCCCAGAAGCACTACGCATCCCCTGTTTACCTCGCGCGAGTAGCCATCCTGCGTATTCCCCCCGGTCCCCACCCGCTGCTCGTCTTACTAGCTGCTGCGTCATCGTCCCCGAGGCGACTCGTGGCGAGGCATCCCTTCTCCTCGTACCGCACTGACGTTACGATCCCTGCCGCGACATGAGCATGGCGCAGACCAGTCCTACCGTCCGGGTAATCCCTGAAGGGATCAGAATCTGAGAAGCTCCGAAAGAAGTCACGTCCCCGCCCGCAGTATACCCGCGCAGGGCCCGCTATCATGAAAGGCGGAAATCCGTCGAACGCAACGCGTCCTGGCGGTCCACCGCCGCATGTCCTCGTAGCGTACCTCATACCATTCTGGATCCGCGCACAGTACGGGCCAACGGCAGGCCCTCCCCAACCGTGCTGTTGACGCCGAACGAAAGCAGGGAAACATGGTTCCCTGTAGTGCCCTCCCCGGACTATGCCGCCTTCACGCCACCAATCTTAAGGAACACACCCCCTTTCTGCCCCCGGGCGGCCCACGCTTAACCCCTTCAAGTTTTCCAGAGTTACATCACTCGACGGCGCCCGCTAACTCTGCCTCGAGTGATTCGGCCCATAAGGCCGGCCCCATGGGTCCACCTCATGACTGCGCACTGAAAAACTGCGGGCGCTGTAGCCTGAACCCAGCGGCGCTGGGAGGCGGACGCCCAACTCCCAAGGCGCCCCTATCACATAGGTATCGAGGCTCTCATTTAGTACGACCCTTTGAGTCGCTAGGGTTATGCTCTGAGCCGGTCCATGCTCTAAGTTTGACCAAACCCGTCGGGCGGCCCCCACAATCCTGGCGCGATCCTCCGCCCGCCACCCTGCTCGCTGCTTGCGTGTCGTATCCGCTTTGTCTCTGTTTCTCTCGTCCTTCCCCACCCCCCCACCGGTCCATTCCAAGCTTAAGCTACCTTGCCGGCGGACACACAGGTGGCAACGGAGGAGATAAACTCTCCCTCATATTTGCCCCGTCAGCTCGTTCGCACTTCTCGGATCACTTCGCAGAACCCTCTCCGCTGATCATTCGGGCGCCTTGACCCGTGGAATACCGGGTCGGCCTGCCAGAGCTGGCCTCGAGAGGCCCCGCGTTCGCAGCGATTAAACGGGGCCCTCTTTCCCATCCTGATCTTGCGGGCCTCGCGCAGTCCACCATTCCCCGCGCCGGGGTGCCGGCAGTCTTTGTGATCTCTGCGGAGTAGCCCATGCAAGCACAGCTAGGTTCCTACCGCTCACGCGCGCCTGCATGTTCCTTGCCATCCTCCTCGCGCCTCGGTCTCCGGCACCAGGCGCCAAAATAACCGAGTCCTCTCAGACCTACGCAGATCACTGGGATCTGGGGAAGTATTCCCCCGAGCGCCCGCCCCTACCCCACACCGTCACGTGGGCCCGTCCTCCGCCAGGTGCGCCCTGTTATGGGAGTGCTAGGGCATAAAATAGGAGGGGCCCCTCGCCCCCATCGATACTGCTACGTCAGCGAATACCGCCGCCAAGCCGTATCCTGGACGAGTGAGCCACCCATAAATGGCGAGACCACGCCGGCCCCACCCATACTCGTGCGCTTAGGGGGCGTTGAACCCCCCCCCGCCGCACTCGTATATTTGCATAGCCGCCCTACCGTTTGTACTCTTTTAGACGCAACCGCGCCCTGCCGAGTTATCCTCGGCCTGCGCGCATGGCAGCTTGCGCCGCCCTTCCTTCTGCATTAGAGGGGCTCTCGGCGCACCCACACGGGCGATGCACTTCCCTCACTGTGGCTTTCGTCGGGCCGTGGGGCAAACCCGCCGCTCTAAGCGTCTTTTCGCGGGAGGCTGTACTCTCGGGCAGATCGGAGAAAAGAACAGGACCGCCTGAGCTGCACAGATTAATCCTGCCCGCCTACTCCCATAACCAGGCTTGCGCCCCAGAAGTCGGCGCTAACGCCGCGGTCTCACTCATTCACCAGGGCTTCTCGTCTCTTTCGGCAGTACTGCTACTCACTTTCATCTCAATGACGCCAGGACCTGTTTTCTGGTTCCCTACACGGCCCCCTCGCGACATATCCGGAAGTCTCTCAGGCTGACAGAAGGTCTCTGATACGCCTGGAGGATATGGGAAAAGCGTAAGTGTGTGGTAAGCGGGAGGGTGTTGGGATAAAGAGAGCAGGTGTGGGTAAGCCGATATAACCAAGTGGAGCGCACCCAAGTAGATAACCGGACCCTCCCCGCTCGATGGCCCGCCGGCGATGCACCTGGTACACCTTCAGTACTTAGGCCGCCAAGGACGCTCCGTGCATGGTCTCGTACAATCCCATGGACCTGTCGCAAATCTGGGCTGCTGCGTACACACCACTTTTGACCCCCGCTGCCTCCCTGCCTATAGCGCCCAGGAGTTCGTGTCGTTCCGAGGGACTTACAATTATGTTCCCAATCTGGGTGCTAGCCTCTTGTCGCAGGCCCCGACTGTTTGTCCCCCCCGCCGGGTCGTAACGGCCGCGCCCGCCGGTTGTCCTATGCCGGGCGGCAAACCCGAGGGTTTCACGGTCCGGTCCTCGGGGCTCCCAGGCGACTGCACATGCTAAGCAGATGCGCGGCGAGCCCGTCAACTGCCGCCCGTTTAGTCTCTTAGCCGGCCCGGGAGCTCTCCCCCAGGGCGGACGCGGAGCGGTCCCGGCGCCCTCACGGACACTCCGGGGCAGTAAGGTTGTTCTTAACCGACGCAGCACCCCGGAATGGTGTCGTAGGCATTAAAGGTCACCCCCACGGAGTACCAGCCGTACCAGGACGTGGCCCGGGCCCCAAAACCCCGGTGACGGACGGCGCAACGGTTGTTAACGAACATATGAGACGGTGCCAGCAGCTACACTCCCCCCTGTGGAACGCTCTTCCCACCCATGTCCAGTATCCCCCGTTAGCCCAGCCTGCCCCTGGCCCACGAGGCTGCTGGGAAGTTTTGCTTGCCGTGGGACCTGCAGTGCCGCTGCACCTTACACCGGCTCGCTCAGTCCCCAGCGCGGCCAGCGTCCCGACCATTAGCGGTCATGAGCCCCGAAAGTCCTTGGTTGAGCACCGTCGCGTCAATCCCAAACCGCTCCTTTACCCTATCGCGTCCTCCCCCCGTGGCCTCGCGTGTGCTGTCAGGGTACTGTCCGTCTAACTGAAGCAATGACTGTGTATTCTGTCTTGACCCGCTCTCACGTGGGCGGAGGTTGCGGCCACTGCGAAGCCTTTATGGCCTCTCCCGCACACTCGGCAACTGAGGGACGGCGCTCGCATCGCCGATACGACGGCGACGCGGCCGTGCCCGGGCGCTCGGGCCGCCTCCCCGCCGCTAACCCGCTCTCCCCAGAGAGTACCCGTTGGCCGCACGTGCCGGGTCGCGTTGACCGGACGCCCGATGTCGAAAGTGGCCGTGACCCTTTTGGCCCACCCGTAGGGGTCTGCCTTTGCGTCTGTACATTTAGGCTTACAAAGGGACTTATGAGTGCGCGACACGGCCTGTTTGCCCTGCGCTTCGCCGGTTTGACCGGCCACCCATGGTCCCGACACGGGGCTGCCGGCGGGGACTGGTTAGGGAACGACGCGCCTAGTTTCCAACTCGGTATCGTAACCTCGCCCTAGCACGCCTCCCCCAACCAGCGCCGGCCCGCTTCTCCCGCTCAAGCAAGCGGTCCCTGCGTTGTACGGGCGCCCCCGCGTCCCCATCCTAGGCCTTTTCTAGCCTTTTGGCTAATGCTGCTGCGCCGACCACCCCCCTAGTGCGGCCGCTTTTTTGGCTTCCGGATGCGTTAAGTCACCATAGGCAGCTCTTCCGCCACACTGGGCCGAGGGCCCTAGGCACCTCGCGAAAGCGTAGTCCTCGATAGAGCCGCTCAAATCCCACAACTTGCTAGGGCCCCTGCCCCGCTGCCACTGCGTGCTCAAAAGGCGATGACGCGCTTTCGGCTGTCCCCAAGTAAGGTTCTACGGACACGCTAGAGATCCCCCACGCGGCAGGTAAATCAGCATTACGCGCAGGTGGCCGCCGAGGCAAATCATGCTCCGCCCCCGCTGTCGCACTGGTTGGCGCACCACCGGTCAGGTATCTTGGGCCAAGCTGACCGTCGACTCTCCAGCCGACCCGTACCGAGACTTGCCCCCCCCATCGCAATCGCTCTGAGAACATCACGCTTATTTGCACAACCTATATGGGGCTCGCCTTGATATGTTGCATGGATTATTTGGCCTGCACACGGCAAACTTACTGTTGCAAGAACAATCGGGGCGGTGTTAGGATAGAGCCCCAATTACGGAGGTTCCCCCCCGCCGTTCCACTCCTTACACTAGGACACATGGGGGGCAGGCCCCGGGGCCAGCCTTTCTAGTGACTTATTTCTTGCTGTGCTCTCTCCCTCGGGCCGTCAAGTACACAAGCAGCTACCCGGGCCATCCGTCCGGTGAGCGACACGGACCACGGGCCTCTCCGGTGTGCGGGCTGCGGGCGGCACCACCGCCCCGGCACTACATCTGGCGGGCAGCCCGACAACCCGAGTTGCTAGGCTCTATTCTCACAACGCCCCCCGCGCCCGAGGGGGCCGAACCCCATTGCCGGGTGACCGGAATCAAAAAAACATGGACGCAAAAGTACAAGAGGCCCACGGCACCCTTCCACTTGGCCGAGGTTCGCACGCCCACCCTGACCGTCCGCGTCCGTGTGTTTACCGATCCTAGTGACTTTGGACAAACACTCCATCCCCGGCCGACATGCCACCGATACCGCCCGCCTCCCTGCAACAACCCCCAATTACATAGATGACGGTTACGGGCTCCCCACGTGCCTGATGCCGCAGTGGGGGGACCAGTCCCTTCACTTTTCCACCCTATTATCGGCGCCTAACTTCGCCCTACGCTTTCCATGATCCCCCTGTCTCCTTCAGTGGGGCACCGGTCCCGTGGCCCCAAGACGTTTCCCGGGGCTCATTCGCATCTTTCCATAGTGTCCTATCTCTAAGGGGCCCCCCCCGTCGGGCCAGCTGGTAGCGGCACGGCGGTCCTGTTGGCTACGCCGCCGCCCTGCGGCAGCCGAGACAGTCACTGGGAGGGGCGTGCTGCACGCCGGCTTCAGCTCATACCTGGCCCGAGTCGCGGACCGGGAACTATCGCCCCGGGTAGGGCCCTAGATCTGGCGCCTGTGTTCACCAGAGAAGCGACAGCGTGGTTGCTGGCCACGTCGACCCGGCCCACGCGGGGACGTTAATCCCCAGGATAAAGGGCTTGTCGGTAGATGGTTGGCACATTGCGGTGCGAAAGTGACCTCCACAACCTTCCTACCCGCGCTGATGAACCCTTTATTTCATCTCAGGCGCGCGCCAAGTATAAAACGTTCTGCGTTAGTTGTCCGGAGCGCCACGGCCTGATATTTACGCCGCCGCTTTTAATCAATACGCCTGCCGGGCCCCAGGGCACGACCCGCCCTAGGCTGCTGCAGACTTATGTGTCTATCGCGCGGCGCCCCCGCCCTCTATGGTCCCCGCTTGGTACATGTGCCTCGTCGTAGCGTATGTATGCTTAGCGACCAGTCCATGCGCCGCTCGTGGGCCATCTCCCCGCACAAGGCCCTGACCGACACGCCCCGGGGCGCAGTCCTGTGACCGACGCACCCCTCGCCTCGCGGCGCCGATTACTAATGCAACCACTACGGCTGAAGATGTAAGACGATCACTTCGACCCCAGGAGTACGGAAGTTTCTGAGGTCACTGTCCCTTTAGCACTCCCGGCGGGGTAGGACGCGCGGCTACCTCGTTTTCGAGGCTGAACGAGAGGATTCCAACACCTAGCCTCCTAACCAAATTTTTCCGCCGCCGCGAACATAAGACACTGCTCATTCCGGACGCTCGACGTAGAGTTGGGTCGCAAGCCCAGGGGACCCCAAGGTAACCCCTGGGTTTTGCAGTCCCTTATCGTCTCCGCTCCTCAGCGCTATTATCTTTCCGACGCGGCCCCGTCCTGGCCTCGTCGAATGCCGAGTGAGCTTCCGACGGCAACCGTAGTTCATGACCTGGACGGACAGCCGGGGCACCTCTGCGCGCCCCTAGGTATACGAACCCCCCATCCATCCCGGGATAGGGGAAAACGCGCCTTAGGGGTCATCGAGTCGAGTCGCGTTCCCGGAGCACGCTCAGAGCCCGCTAGTCGTGTCGTTAGCCCACGACCGTGGCACTCGCACCTACCCCAGGTCGACGGCCGATATCCAGGCTTGCGGTAGGTTAAGTCCTGTGTTGGGTCGGAAGTACTTCGGGGTGGCTGCCGCAGCGCACCGTTAGGCTAACGGGATCTTATTCTCGGACCTCACGATTAGCATGTAGCTGAGCACCACGCCCCCAGCCCCCTACTGTTGCCTCCCCTTGCGCCCCACATCCAACGTCCGTGCCCCCCGCGGCTGAATCCAGAGTGAGCTTTTCCAGTACCCGTAGGAGCGCGCGCGTTCCGTGGGCCCGTATGCTAGTCCTTGGTTGACCCTGGATCCTCTGCGCCCAATAGCCCGCGCGGAAGCGTCTCCGCTACGCGGGGCGTCTCGTCAGCCCAGCCGGGGTCGAGCCATGGCCCGGCTTGCGTCTATTGGAAACGGGACCTTCGACTGAATTTTTTCACCGCAGTCGGCTGACTCTGTAGTCCACCCCGAATTCGGTGGCATATCTACGGGGAGGCGGCGGGATCGAGCGCACCGAGGCAGCGCCCCGGCAGATGGGCCGGGCCTGCACCATCCCGCCGGTGAGCGGGTAACACGCTGTTCCCCCTGGTGCCGAGCGGCGTCACCCGTTCAGCTTGCCGCGTGGGCGACTTTGGTAGTTCCGACCGCTCTTTGAACGCCACACCGGCACCTCTCACCTACGCTTGCTAACCGTAGCAAGCCCCTTTCGCACGGCGCTGTAACGGAGTATTTGACAAGAGAGGTAGGACTGGCCCTAGTTCAGACAAAGAGCTTGTGTCTCGGTCGAGCTGGTACTACGCCCAGCCCCTCCGTAACGAGTGTCACGCCTAAACGACCTTTCCCCACTGGGAACAAGCGTCTACCTCGCTTTCACTGCCCAACCCGCAATGGCCTTTCCGGCCGATCTCCGCGCGTCCCCAAATCGGCGAAGACGCTATAGCGTCCTGCCCCTTTCGCAGCTAGCGTGGAACCCCCAATTTCCGAGTGTTCTTCGGCTCACTATGCCCGCGCCGTTGCCACTCTCTTCATGCAGTCACCTACAGAGCTCGCCTGGTCCCGGCCACGTGGAGACCCGGCCGGACGCTACGTCCTCGATCGAGTCGCGGGGGCGTTCCCCCTAGGCTGTATACGTGCACGCCGCAGTCCGGCCGAGTCAGTGGCACCCGCGTCCTTCCCCTCGTGTCTGGTGCTTCGGCATACGCGCCCTCGCATCCGACGGCGTCGCCCGCTTGTAATCCACCCCGGCTAGGACACCGCGGGAAGCGCGGGGACATTTTTGCGGAGAACGGCGCCCCCGCTCGCCGCGCGCGCCACCACGAGGAACCGGAGGGGGCACGTCCGCTCCCAACGAGTCCCATGATCGCCAAGTTGCAATGGAACAACTTCGCTAGGCGCCCCCGTGCCCACGCCACTGAGCACAACGACCCTGACTCGAGTACTTAACTTCCGTTTACCCGCCCGCCAGGCGCCACTCTGCCAAAGTCTCCCGCTGCGGACTGAGCAATTGCTGTCTGCTATGGTGCAACGAGCCGATTCCCAGACGCGGGACACGACCTTGAGCTAGTGATCTACGGGGCTAGGTCACGACGCGGACGCCCCCAGTACGTAGCACTGGTATCAAACGTCCCGACCGGTCATAAACCCAAGCTGGAAGAAGATTTCCGCTTGTGGGAACGACTTGACCCCAGTACCAAACTTACCCCACAACTCGTTCCTGACCTGGCGGATTAACCTCGCAGCGCCTGTGGAGGGCCGGGCGAAAGCTTCCCGTTCCTTTGCCGCTGACGCCCTCCCGTGAGCGAGCCGACGCCTCTTTCGGTCGAGGACCGAGTCCCCTCTGGGAATCACCAAGACGCAAGGGTACGGTGGCGTTAGGGCGGCTTCGGGCCTTGGCCCGTACCGCGAACGTGCGATCCATGATGGACTCAGGGCTTCGCCACGGCGTACCCGAGAATCGCCCGAGTGCCCTTCATCCTTTCCCGCCCGGGTCGTCCGTCACGGTAGTTCTCCCGCCTTCGAGGAGATGGTCTCTCTCGGAGATAGTACGGCAAGCGCTACTCAATCCCCCGGCAGCGCCATCTCCCGGGGAGCGCCGGTGCGGCTAAGGCCCTTCTTTGACACTGTAGAGGGAGCCCCGGGCCGCCACCGCCGCGGGACGGGCAGCCCCGCCTTGCAGATGCGCTGCCGCCCAGCCCTGGACGCCAACCGTGGCCTCCTGCTGAGCTAAGATCCGCCCCTTGCTGGGAGCGGGCCCCCCGAAGCAGTACTAGCCCTGTCGTCATTACCGGTCCCCGCCCCGTCTTCCCCTGCGCCACACCCGGCCCGGGGGACCTTCCCGCTCCCCCCCGTGCCCCTCAACACCACTTCGGCCAGACTCTTGGCCCCCCGACCGCGTCTTAGGGATCGTGGGTGCCAACGCCCGCGACAGGCGCCGTTCGGTTCTTCGGATGGCGCAACGCCGACTTTGAGAACCGCAGCCATACTGCGCCCCAGCCCCCGCGCGGTGTGTCTACACAAAAATGATTATGGTGCGGAGAGGGAGAGTGTTTCTTTTCTGC
CI16139   AATCACACCCTGTTCCGCAACCCCCATCCCGAAGCGCTCCGGACGGCGTGTACAGCGGCTGGGCCGTGCCGGGCCGCGCGGGTGGGGGCAAGTACGGTTTCTCAGACCTCGGACATCTCGCGCCGGCTGATTTTTCACGAAACCCTCGACTGTCCTGTAAGCCCCTCCTACTCTTCCTTCTCCGTCCCCCTCCGCCGACCCGAACAGGTCTGCCCCGTGCGCCCAGGGCGCTCCCCCCTCGGGCCCGCGGGTCTCTCCTAGCCTCCGCCCTTGGTCGAGTCCAGCTGCTCCGCCCACTCCCTTTATGTCCGTGAAGACGTCTCGCCCGGTTACCCTGTCCGCCCGGGATTCGACGTAGGGAGATTCCGTCTCCCGCCCCGCTGCAGACGACTAGATACCGATAAGTCGTCTTTTCTCCCTCCAGGGCGGCAGGACCGCCCCCCTCATTAGGCAGGGTTCGTCTACGTACGGACATCTCCGCACGCTTTCCTTTCCACTACGTCCTACTGGAAGCGCGCGCCCCCCAGTCCTCGAGTGCCAGCCTTCACTCGACAATTGGTCGGTTATGGATGCGGCCTCTCCCTGTCGAGCTGAGGTCACCTTGGACTCAACCTTTTGGCTGGAGACCCGGCCCCCAGGTCCCCCCTCCGCCGCCCCACGACTGGTGCCCATCCACCCCCTTACCGGAGAAAAAGGCGCACCAAACTCATGGCCACCGCCTTAGGGGGGCCCTCGGCCGATGGATAGTGGCGGCGCTAGGGCGGGAGGCCACGATGCCGTGACATAACAAGCATTAATATCCTAACAGTCATGCCGACGCGCAACGGGGGACCCTCAGCCCTCCTAAGGGTTTATCTCCGCGACCTAACGGTCCCGGGGACCGCCCAGGGCTCCCCCTCTGTAATACTTCACAGTAGGGCACCTACCCCCCACCTGGTAGTGGTCCCTTCCTCCACCGCCGTGGAGCCACTCTGATCGGTCGTGGCTAGCGAAATGCACCAGCCCCAAAGGAGGCCCCCCGATGAACTAGGCCCCCGGGTATGGAGCCCCCGCTCCCTTTTTCGCGGGGAGCCGGCCACCCACGGTGCGCGGAGTCCCGTCGGCTCGGTTCGCACGCCCTTCGTCAACCCGCACTGTCCAGTCTTCCGGCCGTCATCGGCAGGTACCGCGCAAGGCCTTGGCTGGCCCGCCGGCGCGGCCCGCACATCCCGGGCCGCGGTCCTGATAAGCAGGGGGGCACGGCCCCGAGCACTCGGAAAATGCCTCCCCCCCCCCTCCTCTGGCCTCCTTTGGGCGCACGAGCGTACCCAAATCCTATGCACCGCGCCCGGACCTGCGCTATCAGTGGATTCGGTACTTCCCAGGGCCCGAATAGGTGGCCTTTCGTGTACGTACGCGCGGGTGGTACGCAGAAATCGGCCTGCTCATTATCATGCACTTCTGCTCCTAGATAAGGGCCAGATACGCCCTAGTTTTTTACTCCCCGCTGGGCCGGGCGAAGTGGCCTCAGCTTGGTTATCATCGTATGCCTCCTGCTGGCCCTCCGCACGACCCGCCCCGGATACCTCCGCAGACGATCCGGTGACTCTACTCGCGCCCCCGCCGCGTTCTTAGCAGCCAGTACTGAATGAGCACGTGTGACGAGCCCCTTACCACTGCCAGGCCACCCATTCCGAGAATGCCCGCCCATCACCAGCGTCAGCGGTCATGGTCCATACACACCAATCCGTGCAATAAACGTCTGACGTCGTAACCTGGCACCACCGCCCCTTTCCCATTAAATTGATGCCCTTGACATCGTCCTGTCACGATTTACTTGGACCTCCCGGCGCAGGTTACCGTGGTCCCCTGGCACTGCGCATCGCGCCCAGATCTTGCCGGTATGTGTTGAGTCAGCGGCCGTGTGGCGTATCTCTTATCGATGGACTTCCCGTTTCCCCCTAGCTTGTACCTGCGCCACTCCCCGGCGTTGTCGGTTACCCTGCAAACCATCCGTGCTGAGGGGGCTCGCGCTGCAATGCCGCAGTGGCCATCGGCCAAGATCGGCAACCCTTGCCGCATTTCAACGGTTGATATTCCACACCTTCACCGCCTCGCGGCGCGCCCTTCTCGCGACCTCTGTCTCTCACAGTCCCGGCCCCCTATCCCACTTCTCTCGCTTTTGATGCGGTTTCCCTACAATTGTTACACTTCCCTGTCTCGCCCCCCAGACGACCGCGCCGCGATAGCCCCTGGCGAGCGGATTACCCGCTTTATCTATCCCCACCATTTTCCTCGCAACCCGCGTAAAGCACTCAACCACAACTTTGCGAACGGCGCCGTCCTTCCCTGCCCGGACCATCCCAGTACGGCCGACCTCCCTGCGTCCGGCCCCCTTCTGCGGCCAGGAGATTCGCCGCGCGGACGGGGCGGAGTCCTCGAAGGCCGGCGGGCGGCGCCCGGCGGCGCCCGCGATCTCGGGCTCCCTGCTCGCGAGCTTAAGACATTTCAGCACCTACTCCACAGTTTGGGTTCAAATCCATACCTCAGCACCAAACGGGCTCGCGTGCTGGCTCGGTATCAAGGGTCCATTCTCCCCGTTTGACCGGGCAGTATACCGTCGTGTACCTAATAACCCGAAGGTTTAGGATCCCCGTAATTCCGCACACTTTTGGGCTTGTCCGGCCCCCGGGGGGGACCATAGACGCTGGCCGATCGCTACTAAAGCTCGGGAGCTCTAAGAGGTTTCGTAATCGTTTTGCCGGGATTGCACCTCGCTACTGCTCCCACCTACGTTCGGCGGCACTCCGAGGAAACCAGAACGCTAAGCCATATGAACCCCCCCCGCTTTGGCCGCCGCACCCTACGCACCCGCGGCACGGCCCGGGATTACGGTGCCAGTGCTAAGCGTCGGCGGTAGTTCCCCGTTGCCGCCTCCGATGGAGACTCGTGCCTGCCCCTCTAGCACAAGCTTGTGTCCATCACTGTTAGAATGTACCCAGAGCTCAGCCGCTGCGCCTCTTCCTATAGCCCGTGATACTTGTAGTGACGATGGCTTCTCGCGGCCCACAGAACTAGGATATGTCCTCCAAAATATTGTGCTGACCAAGCCTCTCCTGCGCGCAGAACGTTTGGTCTCTGCCTGTGCCGGGACTTTCGGTAGCAGCGGAAGGATAAACTGAGGGGACAACCGCGGCCTGGATTCGACCATTTTTAAACTCCAGGTCTCCCTGACGTTACGCGCATCCCCTCCTGTGAACGCCCCGAGCCGCCGCCGGTGCAGGCAATCTTCACTTGGCCAACCTGACCCCACTCGCACTAGGACGCAATTCGAAGGCCTTTTCTTCCGGTCACAGCGGACGCCGGCCCGGCGGCGGCGCTCCAACCAGCCGGCTGTTCCGGTAGTTTTTTGAGAGCCGTCCATAATTGCCGTGGCCTTGAACTAGTATCCTGCTGCGAAACCCCGTCTCGAAACGACCCCCGCGGGGGAGAACGGGGCAAGAGGGCATGCGCTCCACAGTGCACAACACGTTGCGGCTTTGTCCCGGTCCAAATTACCGGTCCCCTCACGAGCCGCCCTTGCGAACGAGGCGGACGTCCACTTGCTGACGCCGCGGGTGCCACCTCGCGGACCGCCCGGGAGGTCGCTTCCGCCCCACCCGATCATCCCCGCCCCTGCGAGGAAGCTCCCCTCCGCCCCTGGGGTCAGCCGCGGAATCGCCTCGTCTAGCACGAGTGCCCCGTGGCTACGGCCATGCGGCTAGCAGGATGCCCGCACCTGTCGGACCATATGACGCCGGGCGGCCACGTTTCTTTAACTTCGAGTTGACTACCACTGTATCGCCGCCCGCTGCCATCCCCGCCACGGCCTGAGCCATCGGGGGGTGCCGGTCTCTCAACATGGGCTTCCCCTGCATTCAGTTTGACATGGTCCGCGAGCTGTACTCGCGGCGGCGCAGTTGTACCGTTCCCGCCATCTCTTTGCCCTACCCGACCGAGCCCCATACGACACAAGAGCGGCTATAGGCCATGCGCATCACCGTATCGGCACTTGAAACGGGACGTAGCCTTCGTGACGGACGATATGACTGTCGGCGAGCACGATAGGACCGGAAGCACGCAGCCTAAGGTCTGGCCAGTTCCACGGTCCCTAGCCTTATGGCTTCCCGGTTTGCCCGGGCCCGGAGTGCGCAGGCGCCCCTCCTGCCACCACCCCTACGTCTCGCACTACCTGGGGCTTGTAGCCTGCTGTTAAAACCTGGTCCGGCCAACGCGTCGGCCCGAGTTTCCAGCGGGACCAAGTACCCGGCACGCGGTGCCATCCCTACCAATGAGCGCTCGTGGACGAGTTCTCGCCGTTCATGCACGTTCACGCGCGGGCGAACTGCGCCACTTCCTTCCCGGATAACCTCGCCTCTAGACCGGCGCGCCGGCCATTATCCTGCCGCCCCGCGCGGCTAGGGGGTAGGTTCCCTGGTCCGGGACATGCGCCTCCGGCAGTCGGCCAAAGTACACCGCAACATGGACACTCCCATCATCCGAACATTCGGCCTGCGGCGGGACCCCTCCCCCCCACAGCGCGTCGAATCGAGCGCCCGAGGCTGTTATCACGGTCCCAGACACCGCCGCGTAGAAGCCCCGCCCCGAATCTTCTTCAGATAACAATCCGGCTTTCTCGATGACGCGCCGAGCATTGACCAGAGAGCCTGACTGCCCATTAAGGGCCCGACAACCCGTACGGGCGCTCACGCGGGGCGTGCCCCCGCCCGGCGCAGTCCGATTTTCTGACAGCTCCGCGACGCCGAACTCGGAGATCGTAAAAGCAAATAGGGCGGGCGCTTTCCAGCAGGGCCCGTACAAACCCTCGGCGAGGACATATCCCGGTCCGCCGCCGGTGGCTTCCAGCTGGTTCACCCGACACTTATGCGTCGTACCATCCCTACGTTCAACGCGTTCTCGCTGCCCCAGCAGGCGGCGCGCCGCGTGCCCGGAGCCCACACACAGGCTGGCGACTCTTTTGATCTCGTCGATACACTGGTCTTTCCCCCGCTCACACGACTATGACTAGCTGCGGGTCCTACCCAGGCCTGTTTGTCCTGCGCCTCGGCACGAATTCTTGGCGCGTGGCCAGGCGCGCGGTAATTGCTCACCAGCTACCGTACCACTCCTAAAAGACATAAACGCACCGGCCGGGGGCCGGTCGGGTCCCCGCACGCCACCAGGCGCCGGGCCCGTCGCAGGACCCTACCGACGCGTTTTCTTAGAAACTACGTTCACACTACCCTTCTATAAACTCCCCACGATCACCACTTGGCCCCGCCGCGAACTAAGGTACCGCGAAGCCCTGATTTAGACTAACGTCCTCCCTCCGTGGCGGTTCACTTGCTACCAACCGATGTCGCGACGAGTCGCTTGCTTCCCTTCGACCGGTGCGTGCCTGCGCGATCCCCTCTTTCTCCTGTACTGCCGACGCTTCTTCTGTGCTGCCGGCCCCGCCTCAGTGAAGAGTGATAACGTTCACAGCATGATGGCTAGGCCCCCGACGTGCCGACTGCCATGCCACAGTCTGAGAATGGGTTAGGGCACCCAGTTTGCCGGAGGAGAACCGCGTCGTCGGGGCAGCCTCGGGCGTTCATGGGCTCGACAAGCCTCACTCGGATGGCCGATCTCTTTTGAGCGGACGCGCTCCGGTCGGCGCCAACTCTTTACCATATCGCCTGCCCGCGGTCGCCCCCTTAGTAGGTGGCGGTGAAAGACCGGCGCACCACGTGCAGACTTGATTGCTTGGCCCGGATAAGGTTCCGCCGACTTCCGGCAACTCCACGCCCCTCACCACCCCTCATGCGAACTTACTCCCCATTGTAACTATGCTCGATCCTAGCATGTTCTGCCGTGTAGTCCACAGTGCACCGTGGGTCGCCCACTTGGTACGGTCGAGCTGCGATTGCCCATCGCTGAGGGAACCAATGCCGCTCCTCCGCTTTTCGCCTGCGATCCAACTAGTAGGAGACCAGAGCGCGATCAAGGCGCCCTACCCTCCACATCTACCGCTGGACCACCCATCACCACTAGAACTAGTGTTCCAGTGTGATTGCGATCCTGACGCTCTTTGGCGTTTCTCCGTGCTCCCACAGGGAAGCCCGCGCACCAGCCCCTGGATATGCCGCCGGGCACGGACACAGCACAAGCCGGGACAGCACGCCCCCCGTTTCACCTCCTGTCCGTCCCCCCCCTGTATGCTCGAATTAGTAAGATCGGAAGTACAAAAGCGCCCCATAATTTTAGATCACCCGTGCAGTTTCCTATGACCAGTATAGTTTGTACTGCCTGTCTATACGACACCCCAGACGGCTTGCTGTCCCCGCCCTCAGCCCCGTGTACCGGTTATGCTGGCAATTGGGAACTCCCGTAAGCGCCCAGTTTGGGGCCATGGGTTTAGTCGTGGGACCCACAGCCCGGCGTAAGAAACAGACCACTTTCACTGTTCATGGAGCGCCCGATAGTACCTATCTCCGCCCGGCTTCCGGTCCCCTCGCCGATTAATCTCGCCTCCCGCCTCCTTCCCCCCTCTCGCATCCGCGTGGCTGTTAGCCGCCCCCGACCTCGCAGTTTTGCGGCCCAGCTCACCACCGTGAGCGGTGTACGGCGATTAGCGGCCCGTATACGACCACAGAGAATCGGGTCCTTTTCACAGGACTGCCTCCCCGATCCTGTTCCCAGCCACCGCCGTCCATTGCCTTACCCCACATTTTGGCTATCACGTGCGGATTATAGCATCGTCATCGCACTGCTGATAGTTGAGGGTAATATTTCTCTCTTCATAGGAACCGGTCCACTGACGCGTTACAAGCCCGCTCTCTAACGACTCCCAGCGTGCCCTCGACGTGGATCACCCTACGAATCGCAGGGAGGCGGCGACACACTGGCCGATTTCTACTTCACGAGCGTTAGGCCATGTCGCCCTTCGCACTGCCGTTATGTTTCGGGCAGAACCCCCGGGTCTCGCAGACTCACACCCTGGGCTCGGGCAGAAGCCATGGGACACACAGCGGGACTCGGCGCGCCCGTCTGTCGCCCGCCCTTCTGCCCCCTGCCGACCTCGTCGTTGGCCACCTCGTGTCACCCTGCATGAACAAATCGGCCACTCGCCGCTCAGGTGACACCCCCGTGTGCCCGCCTTGTCGACCCCCCTTCCGTACCCCTACCTCTCTAATCGTGGCCACCTTCGTAACATGAGTTGAGCCTGCACCAGGCGATGCTACTGAAATAAGAGTTGCGTTAAGTACCGTCAGGGTTCCTCCGTTCAGCGGCCCTTTCGGCTCCTACGCGCCTCGCCATCCTCCGACCCTATCGGCTGCACTGACGCCTGCGACTCGATCTACCCCGGGTGTTAAGATATCCGTTGGCGTTGGCGTCCCCTCTAGGCCCGCGTACCCTATCCTGGTATATGCTTGAACTACGTGCCGCAAGCCCCGACGCTCACCATCCCTAGTATACACGGTCTCCTTGGTATTTGTTTCTCGCGGTGCCGTGTCTGGTTTCCCACGTGCGGGACCGCAATGTACGGCAGCGCCCCCGCACCATGGGCTCCGCCTTGATGGCGCCCCAAGCGGTAGAATCAGTCCCCCAGTGGGTAGCCTAGAGCCGTGCAGCGAGTTTCGCTCTACAGACCGGATTCCCGTCGAGCATTATCGCTGGACGCATTGCGGCGGAGAATGTCCCAGTGCGGTACATGCGGCCCCGTGTTCCGGTCCGGACGCAGGCTTCTGCGATCTAAAGGGGGCCCCTCGGGTGTCCGATGAAACGCTCCCCCTCGACTAGACGCTCCGCGCCATTCACGCGGCTTTTCCCGCGTTCTGAGAACTTGCTCGCCTGGGAACGATGGTTCCAACGGAAGGCGGTGGTTGGACATCCCCCGAGGCGCGGTTCGTTCTAGGGTGACCAGCACCCCCCCCTTCACGTGTCCCTCGGGTCACCGGACCCCCTATGAAATTCTTCTCGACGCGCTCTGGGAGCCCCCTTAACGCTCACTGACCCCACCGTGGCCGCGCGACCCGGGTATCGCTACTGACGGCAGCGCTACGCTAGTCCTCCCAGCCAGCATCGTAACTCGCGGGCCCGGGCGCGGGCCGAAACGGGAATGCTATCGCGCCGCCAGCCTAGAGGACTGTCCTTTTACCGCCCCAATATTACCCATCTTTGTAACGGCTACTGCGCCTCTGTCCCCACCCGGGTTCGTCGCTGCGGGCAGTGCCAGCGCCCAGATGTGAGTAACGCTCGAACTATGAAATACCCGAAACGGAAACCCTCTTGGTCCCCTCGGCTTGGAGGGGGCTTGGGCCTTTGCGCTGGCCGAAAGTCCGGGCTCAGCAACGCTAAGTTCGTGACTAGGTCCCCCGTAAGAGAACGCACGGCTACCCCTGCGCACTTTGAGATGCGTGTTCTTTCCGCGACGCTTGTGTGCGGTCCCACTGACCGATGGGCGACGGACGGACAACCTTGCATCCGCACCTCCCTTGTTATCGATCCCCCACCCTCTACAAAGGGTCCAGCGATGGGACTGCGAGGATCTCAGTCTTTTTCTTCTCTTCCTCTTACGGGTGTGGCGGAGGCGTTAGGCCCTCTCCCGCCGGAGCTCACTCTGGCATTGGTGGTGCCGCACTGCCCGCCTTCGCTTCCCCATGCCGTCCGCATCAGAGCCGGCCTCGCGAACACTTTTTGGCGAAGCAATCTAGCCTGCGTGGCGGTTCTGCCCTTCGCTCACACGATGCGAGGGGTGCCCCCCCTTTCTAGGCCCACCGGATTGCGAGACCGGCCGCCCCCACGGCTTCGCGGATACGGGGAGAGGATTCATCCCATCACTCTCCCCCCCGAGGTGGGTCCGCCTGGGACTCACCGACTCGTTTGCTTTCCCTTTCTATCGCGTTGTATGCTCCGCAGGGCTGGCGGACTGGGCCCAAATCACCCCGGCGTGAAGGTCTTGCGATGCGGGGGATATGGTCCGACGGTTGGGCACGCCTCTGCTGTGCCGTGGATATCACCACGCGCGTCACCACCGGTCGGCCAGGTCGAGCGCCGGCCGCCGCCACAGACACATTCGAGACGCCGTCTCAAGTCGGTGCGGGCATCGTTTTTAGGGGCACACGGCCGCACCGCGACGTCCGCCGGCAATTGACCATGCCGATACTTTGTTTGCGCCGACTTCCCTTCTCGCGAGGGGGCTGGGGGTCCCGGCCGGTGACCAGCCAAGAGACCCTCGGAACGCCCCCGCCGGACGTCGGGGGGCGGTCCCGCCGTGTCGTCCTCCGCAACTGGCCAGCGATGCCTCGCCGCCCCTTCCGCCACCGCATAAGCCCCGGCCTCTCAGTATCCCTAACGATGTGCCCCCCCCCGCCCAGGAGCACGCCTCCCTCCTCTCATTTCTCGCGTTTTAAGCAAGGAGAGCATGAGGAGAAAAGCATGAGATGATGAGCTATGTCAAGGCCCTTCGGCACCTTGTATTTAGAATAGCCCAATCCACTCAAATGCGGCCGGCGCGCTTGGAAGGGCTGGTCAGAACCACTCGAAGAGGCCCCTTCGCCTCCACTACGCGCACGGGGGCAACCGCTTGCCTGGACACTTTTGAGCCTTGCGCGCCACTGTCCCCGCGCCGCGCGGGTTTCTTCGGACCTCATGTGCCCGCGCGTATGCGACAGACCCTTGCTTCCTAAATCGAGCCGCCACCCCCCCGCAGTCCTCCCCCCCACGCACGGTTAGGCCCTATCCAACTTACCAGGCACCGGTTTTCACGCCACGCGGGGTGCGTCTGACCCCTTTGTGCTGCGTCGGCCGAGCTGGCGCGAAAACGATCTTAGAGGCCCGTTGGTCCGCGTCGGGCCCCCGTCATGCAGAAAGTCCTATGCGGGGTCGATTCGCAAGCGTGGGCTGCAGTAGGCCCGCCTCTTTCCGGCCCGCTAGGGCATGTCCGCAGGGTTTGTGAAGGCTGCCGGGGGGTTTCGCTCCCTTATTCATGCAGCCGCTTCGGACTGCCCGTGGGGGTAAGGTGTTGCGCCCTGGCAAGAGACCTCGGCTGGGCGGCCCAGGATCAGCCGCCGATCAGGGGTGCCAGGACCCCGCGCCCCTCCCCGCGCGCCACGCCGATATCAACGCCCCAGGTGCGGTGGCGTATAGGCCTCACGTGCGTCCTTCGGCCTGCCGCTCTTCTCGGAGGGTTCCATATTGCACCAACTCGCCGCCATGATGAGGTTCCGCGGTCTGTGAAATATCTCCGGTCCTCGCATATCCCCGCGCCCGGTGGATTATATAAGCCTACCCCTATGGCGTGCCCCGGGGCGCCGCCGATGTCGAGTGCGCTAGACCTAGCGGTCCACATTGGAATGCATGCAGTTGTAATGAAGAGCCTTCCCAATAGCTCTTGGCGCTTCCCCTACCATTCTGCTAGAGCAGAACCTCGTGGTATTCCCGTTTCAATGTCTGGCCAGGAAACGGCCATCTGCCCCCCGGGCTGACTAGCTCCCTATGCGGGCCCTCGCGGCAGCGGCCCGGGACTTCGCACATCACTAAGCGGGGTCACTTCGTACTGGCGTTGACGACTCTCCCCACATTTTCCCCAGCGCGATCGCCAAGCCGGAATCGGTCAGAGCTCCTGTACGGGCTTGTACCTCGGCCTCGTTTCAGAGTCTTCAAAGGCACAACACATCCCCTGTTTACCTCGCGCGGGCAGTGACTACACGTATTCCCCTTGGTCCCCACCCGCTGCTCGTCTTACTAGCTGCTGCGTCACGGTCGCAGAGGCAACTCGTGGCGAGGCATCCCTCCTCCTCGTACCGCACTGGCCTCACGATCTCCGCCGCGACATGGGCATGGCGCAGACCAGTCCTACCCCCGGGGCGGCGTCTAGAGGGGTTAGACCTTGGGGACTTCTGAAGGAAGTTACGCCCCCGCCCGCAGCCTGCCCGCGCAGGGCTCGGGCCAATGGCAGGCGGAAACCCGTCGAACACAACGCGCCCTGACAGCCCACCGCCGCATATCCACGTAGCGCACCTCATACCATTCTGGACACGCGCGCTGTACGGGCCAACGGCAGTCCTTCTCCACCTGTGCTATTGATCACGAACGAAAGCAGGGAAACATGGTTCCCTGTAGTGCCCTCCCCGGACTATGCCGCCTTCACGCCACCAATCTTAAGGAACACACCCCCCCCCCGTTGCCGGGCGGCCCACGCTTATCCCCTCCAAGTTTTCCAGAGTTGTATCCCTCACCAGCGCCCGTCCACTCTGTCTCGAGTGACTCGGCCCATAAGGCCGGCCCCATGGGTCCACCTCATGACCGCGCGCCAAAACCCTACAGGCGCTGTAGCCTGAACCCAGCGGCACGGGGAGGCGGACGCCCAGTTTCAGAGGCGTCCTTATCACGTAGGTATGCCCGCTCTCACTCCATACGACCCTTTGAGTCGCGAGGGTTATGGCCTGTGCCGGTCCATGCTCTAAGTTTGACCAAACCCGGCGGGCGGCCTCCACTATCCTGGCGCGATCCTCCGCCCGCCACCCTGCTCGCTGCTTGCGTGTCGTATCCGCTTTGTCTCTGTTTCTCTCGTCCTTCCCCACCCCCCCACCGGTCCATTCCAAGCTTAAGCTACCCCGCCGGCGAACACACAAATGGCAACGGAGGAGATAAACTCTCCCTCAGATTTGCCACGTCAGCTCGTTCGCACTTCTCGGATCACTTCGCAGAACCCCCTCCGCTGATCATTCGGGCGCCTTGACCTGTGAACTACCGGGTAGGCCCGCCAGAGCTGGCCTCGAGAGGCCCCGCGTGCGCAGCGAGCGAGCGAATGCCTCTTTCCCATCCCGGGTCCGTGGACCTGCCCCAGTCCACCATTCCCCGCGCCGGGGTGCCGGCAGTCTTTTCCCCCTTTGCGGAGTAGTCCACGCAAGCACAGCGAGGTTCCTACCGTTCACGCGCGCCTGCATGTTCCTTGCCATCCTCCTCGCGCCTCGATCTCCAGCGCCAGGGGCCAAAATAACCGAGTCCTCTTAGACCTACGCAGATCACTGGGATCTGGGGAAGTATTCCCCCGAGCGCCCGCCCCTACCCCACATCGCCAGGTGGGCCCGTCCTCCGCCAGGTGCGCCCTGTTATGGGAGTGCTAGGGCATAAAATAGGAGGGGCCCCTCGCCCCCATCGATACTGCTACGTCAGCGAATACCGCCGCCAAGCCGTATCCTGGACGAGTGAGCCACCCATAAATGGCGAGACCACGGCGGCCCCACCCATACTCGTGCGCTTAGGGGGCGTTGAACCCCCCCCCGCCGCACCCGTATATTGGTGCAGCCGTCTTGCCGTTTGTGCTCTTTTAGACGCAACCGCGTTGTGTCGCCCTCACAAAAGCCTGTGCGCACGACGGTTCACATCGTCCTTGCCTCTGCGTCAGGGTCGCTCTCGGTACACATACACGGGCGATGCACTTCCCTCACTGTGGCTTTCGTCGGGCCGTGGGGCAAACCCGCCGCTCTAAGCGTCTTTTCGCGGGAGGCGGTGCCCTCGGGCAGATCAGAGAAAAGAACAGGACCGCCTGAGCTGCACAGATTAATCCTGCCCGCCTACTCCCATAACCAGGCTCACATCACAGAAGTCGACGCGGACGCCGCGGTCTCACACATTCACCAGGGCTTCTCGTCTCCCTCGGCAGTCACGCCACCCACTTTCATCTCAATGACGCCAGGACCTGTTTTCTGGTTCCCTACACGGCCCCCTCGCGACATATCCGGAAGTCTCTCGGACTGCCAGAGGGTCTCTGATATGCCTGGAGGATATGGGAAAAGCGTAAGTGTGTGGTAAGCGGGAGGGTGTTAGGATGAAGAGAGGAGGTGTAGGTAAACCAACATAAGCAACTGGAGTGCACCCAGGTAAATAGACGGATCCCCGCTGCTCAATGGCCCGCCGGCGATGCACCTGGTACACCTTCAGTACTTAGGCCACCAAGGACGTTCCGTGCATGGTCTCGTACAATCCCATGGACCTGCCTCAAATCGAAAGATGGGTATGTACGTCCCCCTATACCCCCGCTGCCTCCCTGCCTGCAACGGTCGAGAACCCATGTAGCTCCGGGGGACTTACGATTCTGTTCCCAATCTGAGTACTAGCCCTGCGCTGCGGGCCCTGACAGTGTGCACCCCCCGTGGAACTACGTTGGCCGCGCCCGCCGGTTGTCCTATGCCGGGCGGCAAACCCGCGGGTTTCACGGCCCGGTCCTCGGGGCTCCCAGGCGACTGCACATGCTAACCAGATGCGCGGCGAGCCCGCCAACCGCCGCCCGTTTAGTCTCGTAGCCGTCCCGGGAGCTCTCCCCCAGGGCGGACGCGGAGCGGTCCCGGCGCCCTCACGGACACTCCGGGGCAGTAAGGTTGTTCTCGATCGGCGTAGTGCCCCGGAATGGTATGGCAGGCATTAAAGGCCACCCCCACGGAGTACCAGCCGTACCAGGACGTGGCCCGGGCCCCAAAACTCTGGTGGCAGGCGATTCAGCTGCTGTTAATGAACATATGAGACGGTGCCAGCAGCTGCACCCCCCCCTGTGGAACGCTCTCCCCCCTCGTGTCCGGTGCCTCCCCTGCGTCTAGCCGGCCCCTGGCCCACGAGGCTGCTGGGAAGTTTTGCTTGCCGTGGGACCTGCAGTGCTGCTGCACCTTACATTGGCTCGCTAAGTCCCCAGCGCGGCCGGCATGCCCGCCATTAGCGATCATGAGCCCCGAAAGTCCTTGGTTGAGCACCGTCGCGTCAATCCCAAACCGCCCTTTTACCCCATCGCGCCCTCACCCCGTGGCCTCGCGTGTGCTGTCAGGGTACTGTCCGTCTAACTGAGGCAATGACTGTGTATTCTGTCTTGACCCGCTTTCGCGTTTAGGGGAGTCACTGTTACCACGAGGCCTCCATGGCCTGTCCCGCGCGGCCAGCAAGTGAAGGAAGCCGCTCGCATCGCCGGTACGACGGCGACGCGGTCATGCCCGGGCGCCCAGGTCACCCCCTCGCTGCTAATCCGCTCTCCCCAGAGAGTACCCGTTGGCCGCACGTGCCGGGTCGCGTTGACCGGACGCCCGGCACCGAAAGTCGCCGTGACCCTTTGGGCCCACCCGCAGGGGTCTGCCTTTGCGTCTGTACATTTAGGCTTACAAAGGAAGGTATGAGTGCGCGACACGGCCTGTTTGTCCTGCGCCTCGCCGCTTCGACTGGCCGCCCGCGGCTCTAGCATGGGGCTGCCGGGGGGATCTGGTTAGGGAGCGACGCGCCTAGTTTCCAACTCGGTATCGTAACCTCGCCCTAGCACGCCTGTCCCAACCCAAGTCAGCCCGCTTCTATGACCCAGGCAAGCGGTCTCCGGATTGTGCGGGCGCCCCCGCGTCCCCGTCCCGGGCTCCTTCCCTTACCCCAGCTAGTTTTGCTGCGCCGACCACCCCCCTAGTGCGGCCGCTTCCTTAGCTTCCGGATGCGCTAACCTGCCATAGGCAGCTCTTCCGCCACACTGGGCCGAGGGCCCTAGGCGCTCCACGAAAGCGTAGTCCTCGATAGAGCCGCTCAAATCCCACAACTTGCTAGGGCCCCTGCCCCGCTGCCACTGCGTGCTCGAGAGGCGATGAAGCGCTTCCTGCTGTCCCCAGGTAGGTTGTTACGGACACGCTAGTGACCCGCCCTGCGGCCGGTAACTCAGCATTACGCGCGGGTGGCCGCCGAGGCAAATCATGCTCCGCCCCCGCTGCCGCATCGGTTGGCGCACCACCGGTCAGGTATCTTGGGCCAAGCTGACCGTCGACTCTCCAGCCGACTCGTACCGAGACTTGTCTCCCCCATCGCAATCGCTCTGAGAACATCACGCGGACTTGCGCAACCTATATGGGGCTCGCCTCGGTACGTTGCATGAATTATTTGGCCTGCACACGGCAAACTTACTGTTGCAAGAACAATCGGGGCGGTGTTAGGATAGAGCCCCAATTACGAAGGGCCCTTCCCGCCGTTCCACTCCTTACAGAAAAATATGAGGAGGGCAGGCCCCGGGGTCAGCCTTTCTAGTGACTTATTTCTTGCTGTGCTCTCTCCCTCGGGCCGCCACATACACAAGCGGCAAACCGGGCCATCCGTCCGGTGAGCGACACGGACCACGGGCCTCTCCGGTGTGCGGGCTGCGGGCGGCACCACCGCCCCGGCACCACATTTGATGAGCAGCCCGACAAACCGAGTTGCTAGGCCTAGCCTCCTGGACGCCCCCCGCCCCGACCGGCGCCGAACCCCACCGCTGAGTGACCGGAATCAAATCAACATGGGTGCAAAAGTACAAGAGGCCCACGGCACCCTTCCACTTGGCCGAGGTTCGCACGCCCACCCTGACCGCCCGCGTCCGTGTGTTTACCGATCCTAGTGACTTTAAGTAAATGCTTCGTTCCCGGCCGACATGCCACCGATACCGCCCGCCTCCCTGCAACAACCCCCAATTACATCGATGGTCTCTATGGACCCCCTTTCTACTTAACGCTGCAGCGGGGGGACCAGTCCCTTCCCTTTGTTACCCTATTATCGGCGCCTAACTTCGCCTTATACTCGCCACGATCCCCCTGTCTCCTTCAGTGGGGCACCGGTCCCGTGGCCCCAAGACGTTTCCTAGGACCCATCCGCATCTTTCCATAGTGTCCTATCTCTAAGGGGCCCCCCCCGTCGGGCCAGCTGGTAGCGGCACGGCGGTCCTGTTGGCTACGCCGCCGCCCTGCGGCAGCCGAGACAGTCACTGGGAGGGGCACGCTGCATGGCGACCACAACTCATACCTGGCCCGAGTCGCGACCGGGCTTACATCGCCCCGGGTAGGGTCCTAGATCTGGCGCCTGTGTTCACCAGAGAAGCGACAGCGTGGTTGCTGGCTACCTCACCTCGACCCACGCGGAGACGTTAATCCCCAGGATAAAGGGCTTGTCGGTAGATGGTTGGCACATTGCGGTGCGAAAGTGACCTCCACAACCTTCCTACCCGGGCTGATGAGTCGTTGGTTTCATCGCAGGCGCGCGCCAAGTATAAAACGTTTTGCGTTAGTTGTCCGGAGCGCCACGGCCTGATATTTACGCCGCCGTCCTCAATCAATAAGCCTGCCGGTTTTCAGGGCATGCCCCGCCCTAGACTGCCTGAAACCCCCGCGTCTCCCGCACGGCGCTGTCGTCCTCTGTGCCTCCCGCTTGGTACGTGTGTCTCGTCGTAGCGTATGTATGCTTAGCGACCGGTTTTTACGCCGCGCGTGGGCCGTCTCCCCGCACAAGGCCCTGACCGACACGCCCCGGGGCGCACTTCTGTGACCGACGCATCAGTTGCCTCGCGGCACCGATTAGTAATGCAACCACTACGGCTGAAGATGTAAGACGATCACTTCGACCCCAGGAGTACGGAAGTTTCTGAGGTCACTATCCCTTTAGTGCTCCAGGCGGGGTAGGACGCGCGGCTGCCTTGTTCTCGAGGCTGAACGAGAGGATTCCAACACTTAGCCTCCTAACCAAATTTTTCCGCCGCCGCGAACATAAGACACTGCTCATTCCGGGCGCTCGCCGCAGAGTTGGGCCGTAAGCCCAGGGGACCACAAGGTAACCCCTGGGTTTTGTAGCCCCGGGCAGCCTCCACTCTTCAGCGCTATTATCTTTCCGACGCGGCCCCGTCCTGGCCTCGTCGAATGCCGAGTGAGCTTCCGACGGCAACCGTAGTTCATGACCTGGACGGACAGCCGGGGCACCTCTGCGCGCCACTAGGTGTGCGAACCCCCCATCCATCCCGGGATAGGGGAAAACGCGCCTTAGGGGTCATCGAGTCGACTCGCGTTCCCGGAGCACGTTCGAGGCCCGCTAGTCGTGTCGTTAGCCCATGACCATAGCGCCCTCACCTACCCCAGGTCGATAAACGATATCCAGGCTTGCGGTAGGTTAAGTCCTGTGTTGGGTCGGGGGTACTTCGGGGTGGCTGCCGCAGCGCACCGTAAAGCTGATGGGATATTATTCTCGGACCTCACGATTAGCAGGTAGTCCGGTGTCACGCCCCCAGCCCCCTACTGTTGCCTCCCCTTGCGCCCCACATCCAACGTCCGTGCCCCCCGCGGCTGAATCCAGAGTGAGCTTTTCCAGTACCCGTAGGAGCGCGCGCTCTCCGTGGGCCCGTATGCTAGTCCTTGGTTGACCCTGGGGCCTCCGCGCGCAGCAGCCGCCGCGGAAGCGTCCTCGCTACGCGGGGCGTCTCGTCAGCCCAGCCGGGGTCGAGCCATGGCCCGGCTTGCGTCTATTGGAACCGAGGTCTCTGACCGAATTTTTTCACCGCAGTCGGCTGACTCTGTAGTCCACCCCGAATTCGGTGCCATATCTACGGGGAGGCGGCGGGATCGAGCGGGCCGAGGCAGCGCCCCGACAGATAGGCCGGGCCTGCACCATCCCGCCGGTGAGCGGGTAACACGTTGTTCCCCCGACTACCGAGCGGCGTCACCCGTTCAGCTTGCCGCGTGGGCGACTTTGGTAGTTCCGACCGCTCTTTAGGCACCACACCGGTACTCGTCACCTACGCTTGCTAACCGTACTAGAACCCTCTTGCGCGGCACCGTAACGGAGTATTTGACAAGAGAGGTAGGACTGGCCCCAATTCAAACAAATGGCCTGTGTCTCCGCCGAGCTGGTACTACGCCCCCCTCTTCCGTAACGGGTGTCACGCCTAAACGACCTGCCCCCACTGGGAACAAGCGTCTATCTCACTTTCACTGCCCAGCCCGCAATGGCCTTTCCGGCCGATCGCCGCTCGCCCCGACCTCGAGGTAGGCGCTATAGCGTCATGCCTCTTCCGCAGCTAGCCCGGAACCCCCAATTTCCGAGTGTTCTTCGGCTCACTATGCCCGCGCCGTTGCCACTGTCCTGATGCAGTCACCTGCAGGGCTCGCCGGGGCCCGGGCCCGCGGAGACCCGTCCGGGCGCTACGTTCTGGATCAAGTCGCGGGGGCGTTCCCTCCGGGCTGTATACGTGCACGCCGCAGTCCGGCCGAGTCAGTGGCACCCGCGTCCTTCCCCTCGTGTCCGGTGCTTCGGCAGGCACGCCCTCGCATCCGACGGCGCCGCCCGCTTGTAATCCACCCCGGCTAGGACACAGCGGGAAGCGCGGGGACGCCCCCCCGGAGAACGGCGCCCCCGCTCCACGCGCGCGTCACCACGAGGAACCGGAGGGGGCACGTCCGCTTCTAACAAGTCCCATGATCGCTCCGGCGTAATGGGACAACGTCGCTAGGCGCCCCCGTGCCCACGCCACTGAGCACAACGACCCTGACTCGAGTACTTAAATCACGTTTACCCGTCCGCCAGGCGCCACTCTGCCAAAGTTTCCCGCTGCGGACTGAGCAATTGCTGTCTGCTATTGTACGGCGAGCCGATTTCCAGACGCGGGACACGGCCTCAAATTGGTAATCTACGGGGCTAGGTCACGACGCGGACGCCCCCAGTACGTAGCACTGGTATCAAACGTCCCGACAGGCCATGAACCCAGGCTGGAAGAAGGTCCTCGCTTGTGGGAACGACTTGACCCCAGTACCAAACTTACCTCACCTCTCGTTCCTGACCTTGCAGGTTAACCTCGCAGCGCCTGTGGAGGGCCGGGCGAAAGCTTCTCATTCCTTTGCCGCTGACGCCCTCTCGTGGGGGGGTCGATATCTCTCTTGGTCGAGGACCGAGTCCCCAGCGGCCGCTGTTGCCCCGTTGTAATACAGTTGCACCCGGGCTGCTTTGGGCCTTGGCCCGTACCGCGAACGGGTCATCCATGATGGACTCAGGGCTTCGCCACGGCACACCCGAGAATCGCCCGAGCGCCCTTCATCCTTTCCCGCCCTGGTCGCCCGTCGCAGTAGTTCTCCCGCCCTCGAGGAGAGGGGCTCTCCCGGAGATAGTACGGCAAGCGCTACTCAACCAAGTTGTAGCGCCATCTCCCGGGGAGCGCCGGTGCGGCTCAGGCCCCTCCTTAACACACGCCCAAGAGCCCCGGGCCGCCACCGCCGCGGGACGGGCAGCCCCGCCTTAAAGAGGCGTTGCCGCCCAGCCTTGGACGCCAACCGTGGCCCCCCGCAGAGCTAAGATTCGCCCCGCAACAGGAGCGGGCCCCCCGAAGCAGTACTAGCCCTGTCGTCATCATGGGCTCCCGTCCCGTCTTCCCCTGCGCCACACCCGGCCCGGGGGACCTTCCCGCTCCCCCCGGCACCCCCCGGCACTACTTCGGCCAGACTCTTGGCCCCCCGACCGCGTCTTAGGGATCGTGGGTGCCAACGCCCGCGACAGGCGCCGTTCGGTTCTTCGGATGGCGCAACGCCGACTTTGAGAACCGCAGCCATACTGCGCCCCAGCCCCCGCGCTGTGTGCCTACACAAAGATGACTATGGTGCGGGGAGGGAGAGTGTTTCTTTTCTGC
CI16147   TACCACGCCCTGTTCCGCAACCCCCATCCCGAAGCGTCCCGGACGGCGTGTATTATGGCTGGGCCGTGCCGGGCCGCGCGGGCGGGGGCAAGTACGGTTTCTCAGGCCTCGGACATCTCGCGCCGGCTGATTTTTCACGAAACCCTCGACTGTCCTGTAAGCCCCTCCTACTCTTCCTTCTCCGTTCCTCCCCGCCGACCCGAACAGGTCTGCCCCGCGGGCCCAGGGCGCTCCCCCCTCGGGCCCGCGGGCTGCCCCTAGCCTCCGCCCTTGGTCGAGTCCAGCTGCTCCGCCCACTCCCCTTATGTCCGTGAAGCCGTCTCGCCCGGTTACCCTGCCCGCCCGGGATTCGACGTAGGGAGATTCCGTCTCCCGCCCCGCTGCAGACGACTAGATACCGATAAGTCGTCTTTTCTCCCTCCAGGGCGGCAGGACCGCCCCCCTCATTAGGCAGGGTTCGTCTACGTACGGATATCTCCGCAGGCCTTCCTTTCCACTACGTCCTACTAGACACGCGCGCCCCCCAGTCCTCGAGTGCCAGCCTTTACTCGACAATTGGTCGGTTATGGATGCGGCCTCTCCCTGTCGAGCGGAGGTCACCTTGGACTCAACCTTTTGGCTGGAGACCCGGCCCCCAGGTCCCCCCTCCGCCGCCTCACGACTGGTGCCCATCCACCCCCTTACCGGAGAAAAAGGCGTGTTGGGCTCATGGCCACCGCCTTAGGGGTGCCCCCACCCGATGGATAGCGGTATCGGTAGGGCGGGAGGCCACGATGCCGTGACATAACAAGCATTAATATCCTAATGGCCGCGCCAACGCCTGACGGGGGACCCTCAGCCCTCCTAAGGGTTTATCTTTGCAACCTAACGGTCCCGGGGACCGCCCAGGGCTCCCCCTCTGTAATACTTCACAGTAGGGCACCTACCCCCCACCTGGTAGTGGTCCCTTCCTCCACCGCCGCGGCCCCGCGTCGGCCGGTCACGGCTAGCGAAATGCACCAGCCCCAAAGGAGGCCCCCCGATGAACTAGGCCCCCGGGTCCGGAGTGTTAGCCCCCTTTTTCGCGGGGAGCCGGCCACCCAGAACACGTGGAGTCCCACTGGCTCGGTTCGCACGCCCTTCGTCAACCCGCACTGTCCAGTCTTCCGGCCGTCATCGGCAGGTACCGCGCAAGGCCTTGGCTGCGTCACCCACACTGCCCCCATGTCCCGGGCCGCGGTCCCGATAAGCAGGGGGGCACGGCCCTGAGTGCTCGGAAAATGCCGCCCCCTCCCCTCGCCTGGCCTCCTTTGGGCGCACGAGCGTACCCAAATCCTATGCGACGCGCCCGGACCTGCGCTATCAGTGGATTCGGTACTTCCCAGGGCCCGAATAGGTGGCCTTTCGTGTACGTACGCGCGGGCGGTGCGCAGAGATCAGCCAACTCATTATCATGCACTTCTGATTTTAGACAAAATCTAGGAACGCCCTAGTTTTTTACTCCCCGCTGGGCCGGGCGAAGTGGCCTCAGCTTGGTTATCATCCCATGCCTCCTGCTGGCCCTCCGCACGACCCGCCCCGGATACCTCCGCAGACGATCCGGTGACTCTACTCGCGCCCCCGCCGCATTCTTAGCAGTCAGTACTGAATGAGCACGTGTGACGAGCCTCTTACCACTGCCAGGCCACCCATTCCGAGAATGCCCGCCCATCACCAACGTCAGCGGTCATGGTCCATACACACCAATCCGTGCAATAAACGTCTGACGTCGTAACCTGGCACCACCGCCCCTTTCCCATTAAATTGATGCCCTTGACATCGTCCTGTCACGATTTACTTCGACCTCCCGGCGCAGGTTACCGTGGTCCCCTGGCACTGCGCATCGCGCCCAGATCTTGCCGGTATGTGTTGAGTCAGCGGCCGTGTGGCATACCCCTTATCTGGGGACTTCCCGTTTCCCCCTAGCTTGTACCTGCGCCACTCCCCGGCGTTGTCGGTTACCCTGCATGTTCCTTGTGCTGAGGAGGCTCGCGCTGCAATGCCGCAGTGGCCATTGGCCGAAATCGGCAACCCTTGCCGCATTTCAACGGTTGATATTCCACACCTTCACCGCCTCGCGGCGCGCCCTTCTCGCGACCTCTGTCTCTCACAGTCCCGGCCCCCTATCCCACTTCTCTCGCTTTTGATGCGGTTTCCCTACAATTGTTACACTTCCCTGTCTCGCCCCCCAGACGACCGCGCCGCGATAGCCCCTGGCGAGCGGATTACCTTCTTTATCTATCCCCACCATTTTCCTCGCAACCCGCGTAAAGCACTCAACCACGACTTTGCGAACGGCGCCGTCCTTCCCTGCCCGGACCATCCCAGTACGGCCGACCTCCCTGCGTCCGGCCTCCTTCTGCGGCCAGGAGATTCGCCGCGCGGACGGGGCGGAGTCCTCGAAGGCCGGCGGGCGGCGCCCGGCGGCGCCCGCGATCTCGAGCCTCCTGCTCGCGAGCTTAAGACATTTCAGCACCTACTCCACAGTTTGGGTTCAAATCCATACCTCAGCACCAAACGGGCTCGCGTGCTGGCTCGGCGCGAAACGTCCATTCTCCCCGTTTGACCGGGCAGTATACCGTCGCGTACCTAATAACCCGTATGCCCAAGGCCCTTGCAGTTCCGCACACTTTTGGGCTTGTCCGGCCCCCGGGGGGGACCATAGACGCTGGCCGATCGCTACTAAAGCTCGGGAGCTCTAAGAGGTTTCGTAATCGTTTTGCCGGGATTGCACCTCGCTACTGCTCCCACCTACGTTCGGCGGCACACCGAGGAAACCAGAACGCTGAGCCATATGAACCCCCCCCGCTTTGACCGCTGCACCCTACGCACCCGCGGCACGGCTCGGGATTACGGTGCCAGTGCTAAGCGTCGGCGGTAGTTCCCCGTTGCCGCCTCCGATGGAGACTCGTGCCTGCCCCTCTAGCACAAGCCTGCGCTCGTCACTGTTAGAATGTACCCAGAGCTCACCCGCTGCGCCTCTTCCTATAGCCCGTGATACTTGTAGTGACGATGGCTTCTCGCGGCCCACAAGGTCAAGACGCACATTCTGCCGCGCTACATTCCCCAAGCCTCTCCTGCGCGCAGAACGTTTGGTCTCTGCCTGTGCCGGGACTTTCGGTAGCAGCGGAAGGATAAACTGAGGGGACAACCGCGGCCTGGATTCGACCATTTTTAAACTCCAGGTCTCCCTGATACTACTCGCATCCCCTCCCCTGAACGCCCCGAGCCGCCGCCGGTGCAGGCAATCTTCACTTGGCCAACCTGACCCCACTCGCACTAGGACGCAATCTAAAGGCCCTCCTCTCCGGCGGTGGCGGACGCCGGCCCGGCGGCGGCGCTCCAACCAGCCGGATGTTCCGGTAGTTTTTTGAGAGCCGTCCATAATTGCCGTGGCCTTGAACTAGTATCCTGCTGCGAAACCCCGTCTCGAAACGACCCCCGCGGGGGAGAACGGGGCAAGAGGGCATGCGCTCCACAGTGCACAACACGTCGCGGCTCCGTCCCGGTCCAAATTACCGGTCCCCTCACGAGCCGCCCTTGCGAACGAGGCGGACGTCCACTTGCTGACGCCGCGGGTGCCACCTCGCGGACCGCCCGGGAGGTCGCTTCCGCCCCACCCGATCATCCCCGCCCCCGCGAGGAAGCTCCCCTCCGCCCCTGGGGTCGACCGCGGAATCGCCTCGTCTAGCACGAGTGCCCCGTGGCTACGGCCATGCTGCTAGCAGCATGCCCGTACCTGTCGGACCATATGACGCCGGGCCGCCACGTTTCTTTAACTTCGAGTTGACTACCACTGTATCGCCGCCCGCTGCCATCCCCAGCGCGGTGCGAACCGGGGGGGGGTGCCGGTCTCTCAACATGGGCTTCCCCTGCATTCAGTTTGACATGGTCCGCGAGCTGTACTCGCGGCGGCGCAGTTGTACCGTTCCCGCCATCTCTTTACCCTACCCGACCGAGCCCCATACGACACAAGAGCGGCTATAGGCCATGCGCATCACCGTATCGGCACTTGAAACGGGACGTAGCCTTCGTGACGGACGATATGACTGTCGGCGAGCACGATAGGACCGGAAGCACGCAGCCTAAGGTCTGGCCAGTTCCACGGTCCCTAGCCTCATGGCTTCCCGGTTTGCCCGGGCCCGGAGTGCGCAGGCGCCCCTCCTGCCACCACCCCTACGTCTCGCACTACCTGGGGCTTGTAGCCTGCTGTCAAAACCTGGTCCGGGCGGCGCGTCGGCCCGAGTTTCCGGCGGGACCAAGTACCCGGCGTGGGGTCCCACCCCTACCAATGAGCGCTCGTGGACGAGTTCTCGCCGTTCATGCACGTTCACGCGAGGGTCAACTGCGCCCCTTCCTTCCCGGATAACCTCGCCTTCAGACCGGAGCGCCGACCATTATTCGCACACCCCGCGCGGCTAGGGGGTGGGTCCCCTGGTCCGGGACATGCGCCTCCGGCAGTCGGCCAAAGTACACCGCAACATGGACACTCCCATCATCCGAACATTCGGCCTGTGGCGGGACCCCTCCCCCCCACAGCGCGTCGAATCATGCGCTCCTGGCCGTTATCACGGTCCCAGACACCGCCGCGTGGTAGCCCCGCCCCGAATCTTCTTCAGATAACAATCCGGTCCTCCCGGTGACGCGCCGAGCATTGACCAGAGAGCCTGACTGCCCATTAAGGGCCCGACAACCCGTACGGGCGCTCACGCGGGGCGTGCCCCCGCCCGGCGCAGTCCGATTTTCTGACAGCTACGCGACGCCGAACTCGGAGATCGCAAAAGCAAATAGGGCGGGCGCTTTCCAGCAGGGCCCGTACAAACCCTCGGCGAGGACATATCCCGGTCCGCCGCCGGTGGCTTCCAGCTGGTTCACCCGACACTTATGCGTCGTACCATCCCTACGTTCAACGTGCTCTGGCCGCCCCAGCAGGCGGCGCGCCGCGTGCCCGGAGCCCACACACAGGCTGGCGGTTTTCTCGGTACCTCCGGCGCACTGGTTTTTCCCCCGCTCACACGACTATGACTAGCTGCGGGTCCTACCCAGGCCTGTTTGTCCTGCGCCTCGGCACGAATTCTTGGCGCGTGGCCAGGCGCGCGGTAATTGCTTGCCAGCTACCGTACCACTCCTAAAAGACATAAACGCACCGGCCGGGGGCCGGTCGGGTCCCCGCGCACCACCAGGCGCCGGGCCCGTCGCAGGACCCTACCGACGCGTTTTCTTAGAAACTACGTTCACATTACCCTTCTATAAACTCCCCACGATCACCACTTGGCCCCGCCGCGTACCAATGTACCGCGAAGCCCTGATTTAGACTAACGTCCTCCCTCCGTGGCGGTCCGTCAGCTACCAACCGATGTCGCGACGAGTCGCTTGCTTCCCTTCGACCGGTGCGTGCCTGCGCGATCCCCTCTTTCTCCTGTACTGCCGACGCTTCTTCTTTGCTGCCGGCCCCGCCGTAGTGAAGAGCGATAACGTTCACAGCATGATGGCTAGGCCCCCGACGTGCCGACTGCCATGCCACAGTCCGAGAATGGGTTAGGGCACCCAGTTTGCCGGAGGAGAACCGCGTCGGCGGGGCAGCCTCGGGCGTTCATGGACTCGACAAGCCTCACTCGGATGGCCGATCTCTTTTGAGCGGACGCGCTCCGGTCGGCGCCAACTCTTTACCATATCGCCTGCCCGCAGTCGCCCCCTTAGTAGGTGGCGGTGAAAGATGAGAGCACCACGTGCAGACTTGATTGCTTGGCCCGGATAAGGTTCCGCCGACTTCCGGCAACTCCACGCCCCTCACCACCCCCCATGCGAACTTACTCCCCATTGTAACTATGCTCGATTCTAGCATGTTCTGCCGTGTAGTCCACAGTGCACCGTGGGTCGCCCACTTGGTACGGTCGAGCTGCGATTGCCCTTCGCTGACGGAACCAATGCCGCTCCTCCGCTTTTCGCCTGCGATCCAACCGGTAGGAGACCAGAGCGCGATCAAGGCGCCCTACCCCCCACATCTACCGCTGGACCACCCATCACCACTAGAACTAGTGTTCCAGTGTGATTGCGATCCTGACGCTCTTTGTCGTCTCTTCGTGCTCCCACAGGGAAGCCCGCGCACCAGCCCCTGGATATGCCGCCGGGCACGGACACAGCACAAGCCGGGACAGCACGCGCCCTGCTCTACCTCCTGTTCGCCCCCTCTCAATATGCTCGAATTAGTAAGATCGGAAGTACAAAAGCGCCCCACACTTGTAAACTATTCGTGCAGTTTCCTATGACCAGTATAGTTTGTATTGCCTGTCTATACGACACCCCAGACAACTTGCTATCCCCGCCCTAAGCCCCATGTACCGGTTATGCTGGCAATTGGGAACTCCCGTAAGCGCCCAGTTTGGGGCCATGGGTTTAGTCGTGGGACCCACAGCCCGGCGTAAGAAACAGACCACTTTCACCGCTCATGGTGCGCTCCTCAGTACCTATCTCCGCCCGGCTTCCGGTCCCCTCGCCGATTAATCTCGCTTCGCCACCTTTTCCCCCCTCTCGCATCCGCGTGGCTGTTAGCAGCACCCGACCTCGTAGTTTTGCGGCCCAGCTCACCACCGTGAGCGGTGTACGGCGATTAGCGGCCCGTATACGGCCTCAGAGAATCGGGTCCTTTTCACAGGACTGCCTCCCCGCCCCCGCTCCCAGCCACCGCCGTCCATTGCCTTACCTGACATCTTGGCGATCCCGTGCGGATCTTGGCGTCGTCATTGCACTGCTGATAGTTGAGGGTAATATTTCTCTCTTCATAGGAACCGGTCCACTGACGCGTTACAAGCCCGCTCTCTAACGACTCCCGGCGTGCCCTCGACGTGGATCACCCTACGAATCGCAGGGAGGCGGCGACACACTGGCCGATTTCTACTTCACGAGCGTTAGGCCATGTCGCCCTTCGGACTGCCGTTATGTTTCGGGCAGAACCCCCGGGTCTCGCAGACTCACACCCTGGGCTCGGGCAGAAGCCATGGGACACACAGCGGGACTCGGCGCGCCCGTCTGTCGCCCGCCCTTCTGCCTCCTGCCGACCTCGTCGCTAGTAGCCTCAAACTGCATCATATGAACAAATCGGCCACTCGCCGCTCAGGTGACACCCCCGTGTGCCCGCCTTGTCGACCCCCGCCCCCCCGCCCTACCTCTCTAATCGTGGCCGTCTTCGTAACATGAGTTGAGACTCCACCAGGCGGTGCTACTGAAATAAGAGTTGCGTTAAGTACCGTCAGGGTTTTCTCGCCCGGCGGCCCTTTCGGCTCCTACGCGCCTCGCCATCCTCCGACCCTATCGGCTGCACTGACGCCCTCGACCCGATCTACTCCGGGTGTTAAGATATCCGTTGGCGTTGCCGTCTCCTCTTGGCCCGACCACCCTATCCCAGTATATGCTTGAACCACGTGCCTCAAGCCCCGACGCTCACCATCCCTAGTATACACGGTCTCTTTGGTATTTACTTTTTGCGGTGCCGTGTCTGGTTTCCCACGTGCGGGACCGCAATGTACGGCAGCGCCCCCGCACCATGGGCTCCGCCTTGATGGCGCCCCAAGCGGTAGAATCAGTCCCCCAGTGGGTAGCCTAGAGCCGTGCAGCGAGTTTCGCTCTACAGACCGGAGTCCCGTCGAGCATTATCGCTGGACGCATTGCGGCGGAGAATGTCCCAGTGCGGTACATGCGGCCCCGTGTTCCGGTCCGGACGCAGGCCTCCACGACCTAAAGGGGGCCCCCCTGGTGTCCGATGAAACGCTTCCCCTCGACTAGACGCTCCCAGCCATTCACGCGGCTTTTCCCACGTTCTGAAAGCTTGCCCGCCTGGGAACGATGGTTCCAACGGAAGGCGGTGGTTGGACATCCCCCGAGGCGCGGTTCGCTCAGGGGTGACCAGCACCCCCCCCTTCACGTGTCCCTCAGGTCACCGGACCCCCTATGAAATTCTTCTCGACGCGCTCTGGGAGCCCCCTTAACGCTCACTGACCCCACTACGACTGCCCGACATGGGTGTCACGACCGGTGGTGGCGCTACGCTAGTCCTCCCAGCCAGCATCGTAACTCGCGGGCCCGGGCGCGGGCCGAAACGGGAATGCTATCGCGCCGCCAGCCTAGAGGACTGTCCTCTCGACGTCCCATTATTACCCATCTTTGTGACGGCTACTGCGCCTCTGTCCCCACCGCGCCCCCTCGCTGCGAGAAACACCGGGACCCAGATGTGAGTAACGCTCGGACTACGAAATACCCGAAACGGAAACCCTCTTGGTCCCCTCGGCTTGGAGGGGGCTTGGGCCTTTGCGCTGGCCGAAAGTCCGGGCTCAGCAACGCTAAGTTCGTGACTAGGTCCCCCGTAAGAGAACGCACGGCTACCCCTGCCTACTTTGAGATGCGTGTTCTTTCCGCGACGCTTGCCTGCGGTCCCACTGACCGATGGGCGACGGACGGACAACCTTGCATCCGCACCTCCCTTGTTATCGATCCCCTGCTTCTTACAAAGGGTCCAGCGATGGGACTGCGAGGATCTCAGTCTTTTTCTTCTCTTCCTCTTACGGGCGGGGCGGAGGCGTTAGGCCCTCTCCCGCCGGGGCTCGGTCTGGCGTTGGTGGTGCCCCACTGCCCGCCTTCGCTTCCCCATGCCGTCCGCATCAGAGCCGGCCTCGCGAACACTTTTTGGCGAAGCAATCTAGCCTGCGTGGCGGTTCTGCCCTTCGCTCACACGATGCGAGGGGTGCCCCCCCTTTCTAGGCCCACCGGACCGTGAAGCTGCACGCCCTGGCGGCTTCGCGGATACGGGGAGAGGATTCATCCCATCACTCTCCCCCCCGAGGTGGGCTCGCTTAAGGCTCACCGACTCGTTTGCTTTCCCTTTCTATCGCGTTGTATGCTCCGTCGAATTGGCAGGCTGGGCCCAAATCACCCCGGCGTGAAGGTCTTGCGATGCGGGGGATATGGTCCGACGGTTGGGCACGCCTCTGCTGTGCCGTGGATATCACCATGCGTGCCCCTGCCCGTCGGCCAATTCGAGCGCCGGCCGCCGCCACAGACACATTCGAGACGCCGTCTCAAGTCGGTGCGGGCATCGTTTTTAGGGGCACACGGCCGCACCGCGACGTCCGCCGGCAATTGACCATGCCGATACTTTGTTTGCGCCGACTTCCCTTCTTGCGAGGGGGCTGAGGATCCCGGCCGGTGACCAGCCGAAAGACCCGCGGAACGCCCCCGCCGGACGTCGGGGGGCGGTCCCGCCGTACCGGTCTCCGCAACTGTCCAGCGATGCCCCGCCGCCCCTTCCGCCACCGCATAAGCCCCGGCCCTTCAGTATCCCTAACGATGTGCCCCCCCCCGCCCAGGAGCACGCCCTCCCCCTCTCATTTCTCGCGTTTTAAGCAAGGCGAGCATGAGGAGAAAAGCGTGAGATGATGAGCTATGTCAAGGCCCTTCGGCACCTTGTATTTAGAATAGCCCAATCCACTCAAATGCGGCCGGCGCGCTTGGAAGGGCTGGTCAGAACCACTCGAAGAGGCCCCTTCGCCTCCACTACGCGCACGGGGGCAACCGCTTGCCTGGACACTTTTGAGCCTTGCGCGCCACTGTCCCCGTGCCGCGCGGGTTTCTTCGGACTTCGCGTGCCCGCGCGTATGCGACAGACCCTTCTTTCCTAAACCGAGCCGCCACCCCCCCGCAGTCCTCCCCCCCACGCACGGTTAGGCCCTCCGAAACTTACCAGGCACCGGTTTTCACGCCACGCGGGATGCGTCTGACCCCTTTGTGCTGCGTCGGCCGAGCTGGCGCGAAAACGATCTTAGAGGCCCGTTGGTCCGCGCCGGGCCCCCGTCATGCAGAAAGTCCTATGCGGGGTCGATTCGCAAGCGTGAGCTGCAGTAGGCCCGCCTCTTTCCGGCCCGCTAGGGCATGTCCACGAGGCTTGTGAAGGTCGTCGGGGGGTCTAGCCCCCTTATTCATGTAGCCGCTTTGGATCGCCCGTGGGGGTAAGGTGGTGCGCCTTGGCTAGAGATCCCGGCTTGGCGGCCCAGGATCAGCCGCCGATCAGGGGTGCCAGGGCCCCGGGCCCCCCCCGGCGCGCCACGCCGATATCAACGCCCCAGGTGCGGTGGCGTATAGGCCTCACGTGCGTTCCTCGGCCTGCCGCTCTTCTCGGAGGGTTCCATATTGCACCAACCTCACGCCATGATGAGGTTCCGCCTTCTGTGAAATATCTCCGGTCCTCGCATATCCCCGCGCCCGGTGGATTATATAAGCCTACCCCTATGGCGTGCCCCGGGGCGCCGCCCGAATCCGAGTTGTTAGACCTAGCGGTCCACATTGGAATGCATGCGATTGTAATGAAGAGCCTTCCCAATAGCTCCCGACGCTTCCCCTACCATTCTGCTAGAGCAGAACCTCGTGGTATTCCCGTTTCAATGTCCACCCGAAAAACGGCCATCTGCCCCCCGGGCTGACTAGCTCCCTATGCGGGCCCTCGCGGCAGCGGCCCGGGACTTCGCACATCACTAAGCGGGGTCACTTCGTACCAGCGCCGACAACACTTCCCACACTTTCCTCGGCGCGATCGCCAAGCCGGAATCGGTCAGAGCCCCCGTACAGGCTCGTGCCCCGATCTTGTTTCAAGGTCCTGAAAGGCACAACACCTTCCCTGTTTACCTCGCGCGGGCAGTGACTACACGTATTCCCCTTGGTCCCCACCCGCTGCTCGTCTTACTAGCTGCTGCGTCACGGCCGCAGAGGCAACTCGTGGCGAGGCATCCCTCTTCCTCGTACCGCACTGGCCTCACGATCTCCGCCGCGACATGGGCATGGCGCAGACCAGTCCTACCCCCGGGGCGGCGTCTAGAGGGGTTAGACCTTGGGGACTTCTGAAGGAAGTTACGCCCCCGCCCGCAGCCTGCCCGCGCAGGGCTCGGGCCAATGGCAGGCGGAAATCCGTCGAACACAACGCGCCCTGACAGCCCACCGCCGCATATCCACGTAGCGCGCCACATACCGTTCTGGACACGCGCGCTGTACGGGCCAACGGCAGTCCTTCTCCACCTGTGCTATTGATCACGAACGAAAGCAGGGAAACATGGTTCCCTGTAGTGCCCTCCCCGGACTATGCCGCCTTCACGCCACCAATCTTAAGGAACACACCCCCCCCCCGTTGCCGGGCGGCCCACGCTTATCCCCTCCAAGTTTTCCAGAGTTGTATCCCTCACCAGCGCCCGTCCACTCTGTCTCGAGTGACTCGGCCCATAAGGCCGGCCCCATGGGTCCACCTCATGACCGCGCGCCAAAACCCTACAGGCGCTGTAGCCTGAACCCAGCGGCACGGGGAGGCGGACGCCCAGTTTCAGAGGCGTCCTTATCACGTAGGGATCGAGGCTCTCACTCCATACGACCCTTTGAGTCGCGAGGGTTATGGCCTGTGCCGGTCCATGCTCTAAGTTTGACCAAACCCGGCGGGCGGTCTCCGCTATCCTGGCGCGATCCTCCGCCCGCCACCCTGCTCGCTGCTTGCGTGTCGCATCTGTCCCATCCCTGCCCTTTCCGTCCCCTCCCACCCCCCCACCGGTCCATTCCAGGCTTAAGCTACCCCGCCGGCGAACACACAAATGGCAACGGAGGAGATAAACTCTCCCTCATGTTTGCCACGTCAGCTCGTTCGCACTTCTCGGATCACTTCGCAGAACCCCCTCCCCCGATCATTCGGGTGCCTCGGCCTGTGAACTACCGGGTAGGCCCGCCAGAGCTGGCCTCGAGAGGCCCCGCGTGCGCAGCGAGCGGGCGAATGCCTCTTTCCCATCCCGGGTCCGTGGACCTGCCCCAGTCCACCATTCCCCGCGCCGGGGTGCCGGCAGTCTTTGTGCCCTTTGCGGAGTAGTCCACGTAAGCACAGCGAGGTTCCTACCGTTCACGCGCGCCTGCATGTTCCTTGCCATCCTCCTCGCGCCTCGATCTCCAGCGCCAGGGGCCAAAATAACCGAGTCCTCTCAGACCTACGCAGATGACTGGGATCTGGGGAAGTATTCCCCCGAGCGCCCGCCCCTACCCCACATCGCCAGGTGGGCCCGTCCTCCGCCAGGTGCGCCCTGTTATGGGAGTGCTAGGGCATAAAATAGGAGGGGCCCCTCGCCCCCATCGATACTGCTACGTCAGCGAATACCGCCGCCAAGCCGTATCCTGGACGAGTGAGCCACCCATAAATGGCGAGACCACGGCGGCCCCACCCATATCCGTGCGCTTAGGGGGCGTTGAACCCCCCCCCGCCGCACCCATATATTGGTGCAGCCGTCTTGCCGTTTGTGCTCTTTTAGACGCAACCGCGTTGTGTCGCCCTCACAAAAGCCTGTGCGCACGACGGTTCACATCGTCCCTGCCTCTGCGTCAGGGTCGCTCTCGGTACACATACACGGGCGGTGCACTTCCCTCACTGTTGCTTTCGTCGGGCCGTGGGGCAAGCTCGCCGTCCCAAGCGTCGTTTTGCGGGAGGCTGTACTCTCGGGCAGATCAGAGAAGAGAACAGGACCGCCTGTGCTGCACAGATTAATCCTGCCCGCCTACTCCCATAACCAGGCTCACATCACAGAAGTCGACGCGGACGCCGCGGTCTCACACATTCACCAGGGCTTCTCGTCTCCCTCGGCAGTCACGCCACCCACTTTCATCTCAATGACGCCAGGACCTGTTTTCTGGTTCCCTACACGGCCCCCTCGCGACATATCCGGAAGTCTCTCGGACTGCCAGAGGGCTCCTGATACGCCTGGAGGATATGGGAAAAGCGTAAGTGTGTGATAAGCGGGAGGGTGTTGGGACGAAGAGAGCAGGTGTAAGTAAACCGACATAACCAAGTGGAGTGCACCCAGGTAAATAGACGGATCCCCGCTGCTCAATGGCCCGCCGGCGATGCACCTGGTACACCTTCAGTACCTAGGCCACCAAGGACGTTCCGTGCATGGTCTCGTACAATCCCATGGACCTGCCGCAAATCGAAAGATGGGTATGTACGTCCCCCTATACCCCTGCTGCCTCCCTGCCTGTAACGGTCGAGAACCCATGTAGCTCCGGGGGACTTACGATTCTGTTTCCAATCTGAGTACTAGCCCTGCGCTGCGGGCCCTGACAGTGTGCACCCCCCGTGGGGTCGTAATGGCTAGACCCGCCGGTTGTCCCACGTGAAGCGGCAAGCTCGAGGGTTTCACGGTCCGGTCCTCGGGGCTCCCAGGCGACTGCACATGCTAACCAGATGCGCGGCGAGCCCGCCAACCGCCGCCCGTTTAGTCTCGTAGCCGTCCCGGGGGCTCTCCCCCAGGGCGGACGCGGAGCGGTCCCGGCCCCCTCACGGACACTCCGGGGCAGTGGGGTTGCTCTCGACCGGCGTAGTGCCCCGGAATGGTATGGCAGGCATTAAAGGCCCCCCCCACGGAGTACCAGCCGTACCAGGACGTGGCCCGGGCCCCAAAACTCTGGTGGCAGGCGATTCAGCTGCTGTTAATGAACATATGAGACGGTGCCGACAGCTGCACCCCCCCCTGTGGAACGCTCTCCCCCCTCGTGTCCGGTGCCTCCCCTGCGTCTAGCCGGCCCCTGGCCCACGAGGCTGCTGGGAAGTTTTGCTTGCCGTGGGACCTGCAGTGCTGCTGCACCTTACATTGGCTCGCTAAGTCCCCAGCGCGGCCGGCATGCCCGCCATTAGCGATCATGAGCCCCGAAAGTCCTTGGTTGAGCACCGTCGCGTCAATCCCAAACCGCCCTTTTACCCCATCGCGCCCTCCCCCCGTGGCCTCGCGTGTGCTGTCAGGGTACTGCCCGTCTAACTGAGGCAATGACTGTGTATTCTGTCTTGACCCGCTTTCGCGTTTAGGGGAGTCACTGTTACCACGAGGCCTCCATGGCCTCTCCCGCACACTCGGCAACTGAGGGACGGCGCTCGCATCGCCGATACGACGGCGCCGCGGCCGTGCCCGGGCGCCCAGGTCACCCCCTCGCTGCTAATCCGCTCTCCCCAGAGAGTACCCGTTGGCCGCACGTGCCGGGTCGCGTTGACCGGACGCCCGATGTTGAAAGCGGCCGTGACCCTTTGGGCCCACCCGCAGGGGTCTGCCTTTGCGTCTGTACATTTAGGCTTACAAAGGAAGGTATGAGCACGCGACACGGCCTGTTTGTCCTGCGCCTCGCCGCTTCGACTGGCCGCCCGCGGCTCTAGCATGGGGCTGTCGGGGGGATCTGGTTAGGGAACGACGCGCCTAGTTTCCAACTCGGTATCGTAACCTCGCCCTAGCACGCCTCCTCCAACCAGCACCGGCCCGCTTCTATGACCCAGGCAAGCGGTCTCCGGATTGTGCGAGCGCCCCCGCGTCCCCGTCCCGGGCTCCTTCCCTTACCCCAGCTAGTTTTGCTGCGCCGACCACCCCCCTAGTGCGGCCGCCCCTCCGGCTTCCGGATGCGCTAACTTGCCATAGGCACCTTTTCCGCCGCTCTGGGCCGGGGGGCCTAGGCGCTCCACGAAAGCGTAGTCCAAGATAGAGCCGCTCAAATCCCACAACTTGCTAGGGCCCCTGCCCCGCTGCCACTGCGTGCTCGAGAGGCGATGGCATGCCTCCTGCTGTCCCCAGGTAGGTTGTTACGGACACGCTAGTGACCCGCCCTGCGGCCGGTAACTCAGCATTACGCGCAGGTGGCCGCCGAGGCAAATCATGCTCCGCCCCCGCTGTCGCACTGGTTGGCGCACCACCGGTCATTAATCTTGGGCCAAGCTGACCGTCGACTCTCCAGCCGACTCGTACCGAGACTTGCCCCCCCCATCGCAATCGCTCTGAGAACATCACGCGGACTTGCGCAACCTATATGGGGCTCGCCTCGGTACGTTGCATGAATTATTTGGCCTGCACACGGCAAACTTACTGTTGCAAGAACAATCGGGGCGGTGTTAGGATAGAGCCCCAATTACGAAGGGCCCTTCCCGCCGTTCCACTCCTTACAGAAAAATATGAGGAGGGCAGGCCCCGGGGTTAACTCGGTCTTCTGCCCCCGAACCGTTCGGGCCGCCCGCCCGGGCCGCCACATACACAAGCGGCAAACCGGGCCATCCGTCCGGTGAGCGACACGGACCACGGGCCTCTCCGGTGTGCGGGCTGCGGGCGGCACCACCGCCCCGGCACTACATCTGGCGGGCAGCCCGACAAACCGAGTTGCTAGGCCTAGCCTCCTGGACGCCCCCCGCCCCGACCGGCGCCGAACCCCACCGCTGAGTGACCGGAATCAAATCAACATGGGTGCAAAAGTACAAGAGGCCCACGGCACCCTTCCACTTGGCCGAGGTTCGCACGCCCACCCTGACCGCCCGCGTCCGTGTGTTTACCGATCCTAGTGACTTTAAGTAAATGCTCCGTTCCCGGCCGACATGCCACCGATACCGCCCTCCTCCCTGCAACAACCCCCAATTACATCGATGGTCTCTATGGACCCCCCACGTGCCTAACGCTGCAGCGGGGGGACCAGTCCCTTCCCTTTGTTACCCTATTATCGGCGCCTAACTTCGCCCTACGCTCGCCACGATCCCCCTGTCTCCTTCAGTGGGGCACCAGCTCCGCGGCCTCAAGACCCTTCCTAGGACCCATCCGCATCTTTCCATAGTGTCCTATCTCTAAGGGGCCCCCCCCGTTGGGCCGGCTGGCAGCCGCATGGTGGCCCTGTTGGCTACGCCGCCGCCCTGTCATTAATGGGACAGTCACTGGGAGGGGCACGCTGCATGGCGACCACAACTCATACCTGGCCCGAGTCGCGACCGGGCTTACATCGCCCCGGGTAGGGTCCTAGATCTGGCGCCTGTGTTCACCAGAGAAGCGACAGCGTGGTTGCTGGCTACCTCACCTCGACCCACGCGGAGAGGTCTAATATCAGAATGGTGGGCTTGGCGGAAGATGGTTGGAGCATTGTGATGCGAAGGAAATCTCCGCAGCCTTCCTACCCGGGCTGATGAGTCGTTGGTTTCATCTCAGGGGCGGGCCAAGTATAAAACGTTTTGCGTTAGTTGTCCGGAGCGCCACGGCCTGATATTTACGCCGCCGTCCTCAATCAATAAGCCTGCCGGTTTTCAGGGCATGCCCCGCCCTAGACTGCCTGAAACCCCCGCGTCTCCCGCACGGCGCTGTCGTCCTCTGTGCCTCCCGCTTGGTACGTGTGTCTCGTCGTAGCGTATGTATGCTTAGCGACCGGTTTTTACGCCGCGCGTGGGCCGTCTCCCCGCACAAGGCTCTAACTAGCGTGCCCCGGGGCGCACTTCTGTGACCGACGCACCCCTTGCCTCGCGGCACCGATTAGTAATGCAACCACTACGGCTGAAGATGTAAGACGATCACTTCGACCCCAGGAGTACGGAAGTTTCTGAGGTCACTATCCCTTTAGTGCTCCAGGCGGGGTAGGACGCCCGGCTGCCTTGTTCTCGAGGCTGAACGAGAGGATTCCAACACTTAGCCTCCTAACCAAATTTTTCCGCCGCCGCGAACATAAGACACTGCTCATTCCGGGCGCTCGACGTAGAGTTGGGCCGTAAGCCCAGGGGACCCCAAGGTAACCCCTGGGTTTTGTAGCCCGGGGCAGCCTCCACTCTTCAGCGCTATTATCTTTCCGGCACGGTCATGCCCAGGCCTCGTCGAATGCCGAGTGAGCTTCCGACGGCAACCGTAGTTCACGACCTGGACGGACGGCCGGGGCACCTCTGCACGCCACTAGGTGTGCGGACCCCCTATCCATCCCGGGATAGGGGAAAACGCGCCTTAGGGGTCATCGAGTCGACTCGCGTTCCCGGAGCACGTTCGAGGCCCGCTAGTCGTGTCGTTAGCCCATGATCATAGCGCCCTCACCTACCCCAGGTCGATAAACGATATCCAGGCTTGCGGCAGGTTAAGTCCTGTGTTGGGTCGGAAGTACTTCGGGGTGGCTACCGCGGCGCGCTGTAAAGCTGATGGGATATTATTCTCGGACCTCACGATTAGCAGGTAGTCCGGTGTCACGCCCCCAGCCCCCTACTGTTGCCTCCCCTTGCGCCCCACGTCCAACGTCCGTGCCCCCCGCGGCTGAATCCAGAGTGAGCTTTTCCAGTACCCGTAGGAGCGCGCGCTCTCCGTGGGCCCGTATGCTAGTCCTTGGTTGACCCTGGGGCCTCCGCGCGCAATAGCCCGCGCGGAAGCGTCCTCGCTACGCGGGGCGTCTCGTCAGCCCAGCCGGGGTCGAGCCATGGCCCGGCTTGCGTCTATTGGAACCGAGGTCTCTGACTGAATTTTTTCACCGCAGTCGGCTGACTCTGTAGTCCACCCCGAATTCGGTGCCATTAACGGGGGCCAGAAGTGCTGCTGCATGGGCCGAGGCAGCGCCCCGACAGATAGGCCGGGCCTGCACCATCCCGCCGGTGAGCGGGTAACACGTTGTTCCCCCGACTACCGAGCGGCGTCACCCGTTCAGCTTGCCGCGTGGGCGACTTTGGTAGTTCCGACCGCTCTCCAGGCACCACACCGGTACTCGTGACCTACGCTTGCTAACCGAGGCAAGCCCCTCTTGCGCGGCACCGTAACCGAGTATCTGACGAGGGAGGTAGGACTGGCCCCAGTTCAGACAAATGGCCTGTGTCTCCGCCGAGCTGGTACTACGCCCCCCTCTTCCGTAACGGGTGTCACGCCTAAACGACCTGCCCCCACTAGGAACAAGCGTCTATCTCACTTTCACTGCCCAACCCGCAATGGCCTTTCCGGCCGATCGCCGCTCGCCCCGACCTTGACGAAGGCGCTATAGCATCATGCCCCTTCCACAGCTAGCCCGGAACCCCCAATTTCCGAGTGTTCTTCGGCTCACTATGCCCGCGCCGTTGCCACTGTCCTGATGCAGTCACCTGCAGGGCTCGCCGGGGCCCGGGCCCGCGGAGACCCGTCCGGGCGCTACGTTCTGGATCGGGTCGCGGGGGCGTTCCCCCTAGGCTGTATACGTGCACGCCGCAGTCCGGCCGAGTCAGTGGCACCCGCGTCCTTCCCCTCGTGTCCGGTGCTTTGGCATGCACGCCCTCGCATCCGACGGCGCCGCCCGCTTGTAATCCACCCCGGCTAGGACACAGCGGGGAGCGCGGGGACGCCCCCCCGGAGAACGGTGCCCCCGCTCCATCTGCGTGCCCCTGCGAGGAACCGGAGGGGGCACGCACGCTTCTAACAAGTCCCATGACTGTTCCGGCGTAATGGAACAACGTCGCTAGGCGCCCCCGTGCCCACGCCACTGAGCACAACGACCCTGACTCGAGTACTTAAATCACCTTTACCCGTCCGCCAGGCGCTACTCTGCCAAAGTTTCCCGCTGCGGACTGAGCAATTGCTGTCTGCTATGGTACGGCGAGCCGATTTTCAGACGCGGGACACGGCCTCAAATTGGTGATCTACGGGGCTAGGTCACGACGCGAACGCCCCCAGTACGTAGCACTGGTATCAAACGTCCCGACAGGCCATGAACCCAGGCTGGAAGAAGGTTTCCGCCTGTGGGAACGACTTGACCCCAGTACCAAACTTACCTCACAACTCGTTCCTGACCTTGCAGGTTAACCTCGCCGCGCCTGTGCTGGGCCGGGCGAAAGCTTCTCATTCCTTTGCCGCTGACGCCCTCTCGTGGGGGGGTCGATATCTCTCTTGGTCTGAGCCGGCGTCCCCAGCGGCCGCTGTTGCCCCGTTGTAATACAGTTGCACCCGGGCTGCTTCGGGCCTTGGCCCGTACCGCGAACGGGTCATCTATGATGGACTCAGCGCTCCGCCACGGCACACCCGAGAATCGCCCGAGCGTCCTTCATCCTCTCCCGCCCTGGTCGCCCGTCGCAGTAGTTCTCCCGCCCTCGAGGAGAGGGGCTCTCCCGGAGATAGTACGGCAAGCGCTACTCAACCAAGTTGTAGCGCCATCTCCCGGGGAGCGCCGGTGCGGCTCAGGCCCCTCCTTAACACACGCCCAAGAGCCCCGGGCCGCCACCGCCGCGGGACGGGCAGCCCCGCCTTAAAGAGGCGTTGCCGCCCAGCCTTGGACGCCAACCGTGGCCCCCCGCAGAGCTAAGATTCGCCCCGCAACAGGAGCGGGCCCCCCGAAGCAGTACTAGCCCTGTCGTCATCATGGGCTCCCGTCCCGTCTTCCCCTGCGCCACACCCGGCCCGGGGGACCTTCCCGCTCCCCCCGGCACCCCCCGGCGCCACTTCGGCCAGACTCTTGGCCCCCCGACCGCGTCTTAGGGATCGTGGGTGCCAACGCCCGCGACAGGCGCCGTTCGGTTCTTCGGATGGCGCAACGCCGGCTTCGACAACCGCAGCCATACTGCGCCCCAGCCCCCGCGCTGTGTGTCTACACAAAGATGACCGCGGTGCGGGGAGGGAGAGTGTTTCTTTTCTGC
CI16153   TACCACGCCCTGTTCCGCAACCCCCATCCCGAAGCGTCCCGGACGGCGTGTACAATGGCTGGGCCGTGCCGGGCCGCGCGGGCGGGGGCAAGTACGATTTCTCAGACCTCGGACATCTCGCGCCGGCTGATTTTCCACGAACCCCTCGACTGTCCTGTAAGCCCCTCCTACTCTTCCTTCTCCGTCCCCCTCCGCCGACCCGAACAGGTCTGCCCCGCGGGCCCAGGGCGCTCCCCCCTCGGGCCCGCGGGTCTCCCCTAGCCTCCGCCCTTGGTCGAGTCCAGCTGCTCCGCCCACTCCCCCTATGTCCGTGAAGCTGTCTCGCCCGGTTACCCTGCCCGCCCGGGATTCGACGTAGGAAGATTCCATCTCCCGCCCCGCTGCAGACGACTAGATACCGATAAGTCGTCTTTTCTCCCTCCAGGGCGGCAGGACCGCCCCCCTCACTAGGCAGGGTTCGCCCACGTACGGACATCTCCGCACGCTTTCCTTTCCACTACGTCCTACTGGACACGCGCGCCCCCCAGTCCTCGAGTGCCAGCCTTCACTCGACAATTGGTCGGTTATGGATGCGGCCTCTCCCTGTCGAGCTGAGGTGGCCTTAGACTCAACCTTTTGGCTGGAGACCCGGCCCCCAGGTCCCCCCTCCGCCGCCCCACGACTGGTGCCCCCCCCCGCTGCCGCAGAAGAGAAGGGCGCACCAAACTCATGGCCACCGCCTTAGGGGGGCCCTCGGCCGATGGATAGTGGCGGCGCTAGGGCGGGAGGCCACGATGCCGTGACATAACAAGCATTAATATCCTAATAGTCATGCCAACGCGCGACGGGGGACCCTCAGCCCTCCTAAGGGTTTATCTTTGCAACCTAACGGTCCCGGGGACCGCCCAGGGCTCCCCCTCTGTAATACTTCACAGTAGGGCACCTACCCCCCACCTGGTAGTGGTCCCTTCCTCCACCGCCGTGGAGCCACTCTGATCGGTCACGGCTAGCGAAATGCACCAGCCCCAAAGGAGGCCCCCCGATGAACTAGGCCCCCGGGTCCGGAGTGTTAGCCCCCTTTTTCGCGGGGAGCCGGCCACCCACAACACGTGGAGTCCCGCCGGCTCGGTTCGCACGCCCTTCGTCAACCCGCACTGTCCAGTCTTCCGGCCGTCATCGGCAGGTACCGCGCAAGGCCTTGGCTGCGTCACCCACACTGCCCCCATGTCCCGGGCCGCGGTCCCGATAAGCAGGGGGGCACGGCCCTGAGTGCTCGGAAAATGCCGCCCCCTCCCCTCGCCTGGCCTCCTTTGGGCGCACGAGCGTACCCAAATCCTATGCGACGCGCCCGGACCTGCGCTATCAGTGGATTCGGTACTTCCCAGGGCCCGAATAGGTGGCCTTTCGTGTACGTACGCGCGGGCGGTGCGCAGAGATCAGCCAACTCATTATCATGCACTTCTGATTTTAGACAAAATCTAGGAACGCCCTAGTTTTTTACTCCCCGCTGGGCCGGGCGAAGTGGCCTTAGCTTGGTTATCATCCCATGCCTCCTGCTGGCCCTCCGCACGACCCGCCCCGGATACCTCCGCAGACGATCCGGTGACTCTACTCGCGCCCCCGCCGCGTTCTTAGCAGTCAGTACTGAATGAGCACGTGTGACGAGCCCCTTACCACTGCCAGGCCACCCATTCCGAGAATGCCCGCCCATCACCAGCGTCAGCGGTCATGGTCCATACACACCAATCCGTGCAATAAACGTCTGACGTCGTAACCTGGCACCACCGCCCCTTTCCCATTAAATTGATGCCCTTGACATCGTCCTGTCACGATTTACTTCGACCTCCCGGCGCAGGTTACCGTGGTCCCCTGGCACTGCGCATCGCGCCCAGATCTTGCCGGTATGTGTTGAGTCAGCGGCCGTGTGGCGTATCTCTTATCTGGGGACTTCCCGTTTCCCCCTAGCTTGTACCTGCGCCACTCCCCGGCGTTGTCGGTTACCCTGCATGTTCCTTGTGCTGAGGAGGCTCGCGCTGCAATGCCGCAGTGGCCATCGGCCGAAATCGGCAACCCTTGCCGCATTTCAACGGTTGATATTCCACACCTTCACCGCCTCGCCCCGCGCCCTTCTCGCAACCTCTGTCTCTCACAGTCCCGGCCCCCTATCCCACTTCTCTCGCTTTTGATGCGGTTTCCCTACAATTGTTATACTTCCCTGCTCTGCCTCTCAGACGACCGCGCCGCGATAGCCCCTGGCGAGCGGATTACCCGCTTTATCTATCCCCACCATTTTCCTCGCAACCCGCGTAAAGCACTCAACCACGACTTTGCGAACGGCGCCGTCCTTCCCTGCCCGGACCATCCCAGTACGGCCGACCTCCCTGCGTCCGGCCCCACTCTACGGCCAGGAGATTCGCCGCGCGGACGGGGCGGAGTCCTCGAAGGCCGGCGGGCGGCGCCCGGCGGCGCCCGCGATCTCGGGCTCCCTGCTCGCGAGCTTAAGACATTTCAGCACCTACTCCACAGTTTGGGTTCAAATCCATACCTCAGCACCAAACGGGCTCGCGTGCTGGCTCGGTACCAAAGGTCCATTCTTCCCGTTTGACCGGGCAGTATACCGTCGCGTACCTAATAACCCGAAGGCCCAAGGCCCTTGCAGTTCCGCACACTTTTGGGCTTGTCCGGCCCCCGGGGGGGACCATAGACGCTGGCCGATCGCTACTAAAGCTCGGGAGCTCTAAGAGGTTTCGTAATCGTTTTGCCGGGATTGCACCTCGCTACTGCTCCCACCTACGTTCGGCGGCACTCCGAGGAAACCAGAACGCCGAGCCATATGAACCCCCCCCGCTTTGGCCGCTGCACCCTACGCACCCGCGGCACGGCCCGGGATTACGGTGCCAGTGCTAAGCGTCGGCGGTAGTTCCCCGTTGCCGCCTCCGATGGAGACTCGTGCCTGCCCCTCTAGCACAAGCTTGTGTCCATCACTGTTAGAATGTACCCAGAGCTCACCCGCTGCGCCTCTTCCTATAGCCCGTGATACTTGTAGTGACGATGGCTTCTCGCGGCCCACAAGGTCAAGACGCACATTCTGCCGCGCTACATTCCCCAAGCCTCTCCTGCGCGCAGAACGTTTGGTCTCTGCCTGTGCCGGGACTTTCGGTAGCAGCGGAAGGATAAACTGAGGGGACAACCGCGGCCTGGATTCGACCATTTTTAAACTCCAGGTCTCCCTGATACTACTCGCATCCCCTCCCGTGAACGCCCCGAGCCGCCGCCGGTGCAGGCAATCTTCACTTGGCCAACCTGACCCCACTCGCACTAGGACGCAATTCGAAGGCCTTTTCTTCCGGCGGTGGCGGACGCCGGCCCGGCGGCGGCGCTCCAACCAGCCGGCTGTTCCGGTAGTTTTTTGAGAGCCGTCCATAATTGCCGTGGCCTTGAACTAGTATCCTGCTGCGAAATTCCTCTTTGAAACGACCCCCGCGGGGGAGAACGGGGCAAGAGGGCATGCGCTCCACAGTGCACAACACGTCGCGGCTCTGTCCCGGTCCAAATTACCGGTCCCCTCACGAGCCGCCCTTGCGAACGAGGCGGACGTCCTCTTGCTGACGCCGCGGGTGCCACCTCGCGGACCGCCCGGGAGGTCGCTTCCGCCCCACCCGATCATCCCCGCCCCCGCGAGGAAGCTCCCCTCCGCCCCTGGGGTCAGCCGCGGAATCGCCTCGTCTAGCACGAGTGCCCCGTGGCTACGGCCATGCGGCTAGCAACATGCCCGCACTTGTCGGACCATATGACGCCGGGCGGCCATGTTCCTTTTACTTCTAGTTGACCACCGCTGTGTCGCCGCCCGCTGCCATCCCCGCCACGGCCTGAGCCATCGGGGGGTGCCGGTCTCTCAACATGGGCTTCCCCTGCATTCAGTTTGACATGGTCCGCGAGCTGTACTCGCGGCGGCGCAGTTGTACCGTTCCCGCCATCTCTTTACCCTACCCGACCGAGCCCCATACGACACAAGAGCGGCTATAGGCCATGCGCATCAACGTATCGGCACTTGAAACGGGGCAGGTTTCCCGCCAAGGGCATCCTGACTGCTATCGAGCACGATAGGACCGGAAGCACGCAGCCTAAGGTCTGGCCAGTTCCACGGTCCCTAGCCCTATGGCTTCCCGGTTTGCCCGGGCCCGGAGTCCGCAGGCGCCCCTCCTGCCACCACCCCTACGTCTCGCATTACCTGGGGCTTGTAGCCTGCTGTCAAAACCTGGTCCGGGCAACGCGTCGGCCCGAGTTTCCAGCGGGACCAAGTACCCGGCACGCGGTGCCATCCCTACCAATGAGCGCTCGTGGACGAGTTCTCGCCGTTCATGCACGTTCACGCGCGGGCGAACCGCGCCACTTCCTTCCCGGATAACCTCGCCTCTAGACCGGCGCGCCGGCCATTATCCTGCCGCCCCCCGCGGCTAGGGGGTGGGTCCCCTGGTCCGGGACATGCGCCTCCGGCAGTCGGCCAAAGTACACCGCAACATGGACACTCCCATCATCCGAACATTCGGCCTGTGGCGGGACCCCTCCCCCCCACAGCGCGTCGAATCGAGCGCCCGAGGCTGTTATCACGGTCCCAGACACCGCCGCGTAGAAGCCCCGCCCCGAATCTTCTTCAGATAACAATCCGGCTTTCTCGATGACGCGCCGAGCATTGACCAGAGAGCCTGACTGCCCATTAAGGGCCCGACAACCCGTACGGGCGCTCACGCGGGGCGTGCCCCCGCCCGGCGCAGTCCGATTTTCTGACAGCTCCGCGACGCCGAACTCGGAGATCATAAAAGCAAATAGGGCGGGCGCTTTCCAGCAGGGCCCGTACAAACCCTCGGCGAGGACATATCCCGGTCCGCCGCCGGTGGCTTCCAGCTGGTTCACCCGACACTTATGCGTCGTACCATCCCTACGTTCAACGCGTTCTCGCTGCCCCAGCAGGCGGCGCGCCGCGTGCCCGGAGCCCATACACAGGCTGGCGACTCTTTTGATCTCGTCGATACACTGGTTTTTCCCCCGCTCACACGACTATGACTAGCTGCGGGTCCTACCCAGGCCTGTTTGTCCTGCGCCCCGGCACGAATCCTTGGCGCGTGGCCAGGCGCGCGGTAATTGCTTGCCAGCTACCGTACCACTCCTAAAAGACATAAACGCACCGGCCGGGGGCCGGTCGGGTCCCCGCACGCCACCAGGCGCCGGGCCCGTCGCAGGACCCTACCGACGCGTTTTCTTAGAAACTACGTTCACATTACCCTTCTATAAACTCCCCACGATCACCACTTGGCCCCGCCGCGTACCAATGTACCGCGAAGCCCTGATTTAGACTAACGTCCTCCCTCCGTGGCGGTTCACTTGCTACCAACCGATGTCGCGACGAGTCGCTTGCTTCCCTTCGACCGGTGCGTGCCTGCGCGATCCTCTCTTTCTCCTGTACTGCCGACGCTTCTTCATTGCTGCCGGCCCCGCCTCAGTGAAGAGTGATAACGTTCACAGCATGATGGCTAGGCCCCCGACGTGCCGACTGCCATGCCACAGTCCGAGAATGGGTTAGGGCACCCAGTTTGCCGGAGGAGAACCGCGTCGTCGGGGCAGCCTCGGGCGTTCATGGGCTCGACAAGCCTCACTCGGATGGCCGATCTCTTTTGAGCGGACGCGCTCCGGTCGGCGCCAACTCTTTACCATATCGCCTGCCCGCGGTCGCCCCCTTAGTAGGTGGCGGTGAAAGACCGGCGCACCACGTGCAGACTTGATTGCTTGGCCCGGATAAGGTTCCGCCGACTTCCGGCAACTCCACGCCCCTCACCACCCCCTATGGGAATTTACTTCCCATTGTAACTATGCTCGATTCCAGCATGTTCTGCCGTGTAGTCCACAGTGCACCGTGGGTCGCCCACTTGGTACGGTCGAGCTGCGATTGCCCTTCGCTGACGGAACCAATGCCGCTCCTCCGCTTTTCGCCTGCGATCCAACTAGTAGGAGACCAGAGCGCGATCAAGGCGCCCTACCCCCCACATCTACCGCTGGACCACCCATCACCACTAGAACTAGTGTTCCAGTGTGATTGCGATCCTGACGCTCTTTGGCGTTTCTCCGTGCTCCCACAGGGAAGCCCGCGCACCAGCCCCTGGATATGCCGCCGGGCACGGACACAGCACAAGCCGGGACAGCACGCCCCCCGTTTCACCTCCTGTCCGTCCCCCCCCAATATGCTCGAATTAGTAAGATCGGAAGTACAAAAGCGCCCCATAATTTTAGATCACCCGTGCAGTTTCCTATGACCAGATTAGTTTGTATTGCCTGTCTATACGACACCCCAGACAACTTGCTATCCCCGCCCTAAGCCCCATGTACCGGTTATGCTGGCAATTGGGAACTCCCGTAAGCGCCCAGTTTGGGGCCATGGGTTTAGTCGTGGGACCCACAGCCCGGCGTAAGAAACAGACCACTTTCACTGTTCATGGAGCGCCCGATAGTACCTATCTCCGCCCGGCTTCCGGTCCCCTCGCCGATTAATCCTGCCTCCCGCCTTCTTCCCCCCTCTCGCATCCGCGTGGCTGTTAGCCGCCCCCGACCTCGTAGTTTTGCGGCCCAGCTCACCACCGTGAGCGGTGTACGGCGATTAGCGGCCCGTATACGACCTCAGAGAATCGGGTCCTTTTCACAGGACTGCCTCCCCGCCCCCGCTCCCGGCCACCGCCGTCCATCGCCTTACCTGACATCTTGGCGATCCCGTGCGGATTATAGCATCGTCATCGCACTGCTGATAGTTGAGGGTAATATTTCTCTCTTCATAGGAACCGGTCCACTGACGCGTTACAAGCCCGCTCTCTAACGACTCCCGGCGTGCCCTCGACGTGGATCACCCTACGAATCGCAGGGAGGCGGCGACACACTGGCCGATTTCTACTTCACGAGCGTTAGGCCATGTCGCCCTTCGCACTGCCGTTATGTTTCGGGCAGAACCCCCGGGTCTCGCAGACTCACACCCTGGGCTCGGGCAGAAGCCATGGGACACACAGCGGGACTCGGCGCGCCCGTCTGTCGCCCGCCCTTCTGCCTCCTGCCGACCTCGTCGCTAGTAGCCTCAAACTGCATCATATGAACAAATCGGCCACTCGCCGCTCAGGTGACACCCCCGTGTGCCCGCCTTGTCGACCCCCCTTCCGTACCCCTACCTCTCTAATCGTGGCCGTCTTCGTAACATGAGTTGAGCCTGCACCAGGCGATGCTACTGAAATAAGAGTTGCATTAACTACCGTCAGATGTCCTCCGTTCAGCGGCCCTTTCGGCTCCTACGCGCCTCGCCATCCTCCGACCCTATCGGCTGCACTGACGCCTGCGACTCGATCTACCCCGGGTGTTAAGATATCCGTTGGCGTTGGCGTCTCCTCTTGGCCCGACCACCCTATCCTGGTATATGCTTGAACTACGTGCCGCAAGCCCCGACGCTCACCATCCCTAGTATACACGGTCTCTTTGGTATTTACTTTTTGCGGTGCCGTGTCTGGTTTCCCACGTGCGGGACCGCAATGTACGGCAGCGCCCCCGCACCATGGGCTCCGCCTTGATGGCGCCCCAAGCGGTAGAATCAGTCCCCCAGTGGGTAGCCTAGAGCCGTGCAGCGAGTTTCGCTCTACAGACCGGATTCCCGTCGAGCATTATCGCTGGACGCATTGCGGCGGAGAATGTCCCAGTGCGGTACATGCGGCCCCGTGTTCCGGTCCGGACGCAGGCTTCTGCGATCTAAAGGGGGCCCCTCGGGTGTCCGATGAAACGCTCCCCCTCGACTAGACGCTCCCCGCCATTCACGCGGCTTTTCCCGCGTTCTGAGAACTTGCTCGCCTGGGAACGATGGTTCCAACGGAAGGCGGTGGCTGGACATCCCCCGAGGCGCGGTTCGTTCTAGGGTGACCAGCACCCCCCCCTTCACGTGTCCCTCAGGTCACCGGACCCCCTATGAAATTCTTCTCGACGTGCTCTGGGAGCCCCCTTAACGCTCACTGACCCCACTACGACTGCCCGACCCGGGTATCGCTACTGACGGCAGCGCTACGCTAGTCCTCCCAGCCAGCATCGTAACTCGCGGGCCCGGGCGCGGGCCGAAACGGGAATGCTATCGCGCCGCCAGCCTAGAGGACTGTCCTCTCGACGTCCCATTATTACCCATCTTTGTGACGGCTACTGCGCCTCTGTCCCCACCCGGGTTCGTCGCTGCGAGAAACACCGGGACCCAGATGTGAGTAACGCTCGAACTATGAAATACCCGAAACGGAAACCCTCTTGGTCCCCTCGGCTTGGAGGGGGCTTGGGCCTTTGCGCTGGCCGAAAGTCCGGGCTCAGCAACGCTAAGTTCGTGACTAGGTCCCCCGTAAGAGAACGCACGGCTACCCCTGCCTACTTTGAGATGCGTGTTCTTTCCGCGACGCTTGCCTGCGGTCCCACTGACCGATGGGCGACGGACGGACAACCTTGCATCCGCACCTCCCTTGTTATCGATCCCCTGCTTCTTACAAAGGGTCCAGCGATGGGACCGCGAGGATCTCAGTCTTTTTCTTCTCTTCCTCTTACGGGTGTGGCGGAGGCGTTAGGCCCCCTCCCGCCGGGGCTCGGTCTGGCGTTGGTGGTGCCCCACTGCCCGCCTTCGCTTCCCCATGCCGTCCGCATCAGAGCCGGCCTCGCGAACCCTTTTTGGCGAAGCAATCTAGCCTGCGTGGCGGTTCTGCCCTTCGCTCACACGATGCGAGGGGTGCCCCCCCTTTCTAGGCCCACCGGATTGCGAGACCGGCCGCCCCCACGGCTTCGCGGATACGGGGAGAGGATTCATCCCATCACTCTCCCCCCCGAGGTGGGTCCGCCTGGGACTCACCGACTCGTTTGCTTTCCCTTTCTATCGCGTTGTATGCTCCGTCGAATTGGCAGGCTGGGCCCAAATCACCCCGGCGTGAAGGTCTTGCGATGCGGGGGATATGGTCCGACGGTTGGGCACGCCTCTGCTGTGCCGTGGATATCACCACGCGCGTCACCACCCGTCGGCCAATTCGAGCGCCGGCCGCCGCCACAGACGCACTCGAGACGCCGTCTCAAGTCGGTGCGGGCATCGTTTTTAGGGGCACACGGCCGCACCGCGACGTCCGCCGGCAATTGACCATGCCGATACTTTGTTTGCGCCGACTTCCCTTCTCGCGAGGGGGCTGGGGATCCCGGCCGGTGACCAGCCGAAAGACCCGCGGAACGCCCCCGCCGGACGTCGGGGGGCGGTCCCGCCGTACCGGTCTCCGCAACTGTCCAGCGATGCCCCGCCGCCCCTTCCGCCACCGCATAAGCCCCGGCCCCTCAGTATCCCTAACGATGTGCCCCCCCTCGCCCAGGAGCACGCCCCCCCCCTCTCATTTCTCGCGTTTTAAGCAAGGAGAGCATGAGGAGAAAAGCATGAGATGATGAGCTATGTCAAGGCCCTTCGGCACCTTGTATTTAGAATAGCCCAATCCACTCAAATGCGGCCGGCGCGCTTGGAAGGGCTGGTCAGAACCACTCGAAGAGGCCCCTTCGCCTCCACTACGCGCACGGGGGCAACCGCTTGCCTGGACACTTTTGAGCCTTGCGCGCCACTGTCCTCGCGCCGCGCGGGTTTCTTCAGACTTCGCGTGCCCGCGCGTATGCGACAGACCCTTCTTTCCTAAACCGAGCCGCCACCCCCCCGCAGTCCTCCCCCCCACGCACGGTTAGGCCCTCCGAAACTTACCAGGCACCGGTTTTCACGCCACGCGGGGTGCGTCTGACCCCTTTGTGCTGCGTCGGCCGAGCTGGCGCGAAAACGATCTTAGAGGCCCGTTGGTCCGCGTCGGGCCCCCGTCATGCAGAAAGTCCTATGCGGGGTCGCTTCGCAAGCGTGAGCTGCAGTAGGCCCGCCTCTTTCCGGCCCGCTAGGGCATGTCCACGGGGCTTGTGAAGGCCGTCGGGGGGTCTCGCTCCCTTATTCATGCAGCCGCTTCGGACTGCCCGTGGGGGTAAGGTGTTGCGCCCTGGCAAGAGACCTCGGCTGGGCGGCCCAGGATCAGCCGCCGATCAGGGGTGCCAGAGCCCCGGGCCCCCCCCGGCGCGCCACGCCGATATCAACGCCCCAGGTGCGGTGGCGTATAGGCCTCACGTGCGTTCTTCGGCCTGCCGCTCTTCTCGGAGGGTTCCATATTGCACCAACCCGCCGCCATGATGAGGTTCCGCGGTCTTTAGAACGTCCCCAGTCCTTACATATCCCCGCGCCCGGTGGATTATATAAGCCTACCCCTATGGCGTGCCCCGGGGCGCCGCCGATGTCGAGTGCGCTAGACCTAGCGGTCCACATTGGAATGCATGCAGTTGTAATGAAGAGCCTTCCCAATAGCTCTTGACGCTTCCCCTACCATTCTGCTAGAGCAGAACCTCGTGGTATTCCCGTTTCAATGTCTACCCGAAAAACGGCCATCTGCCCCCCGGGCTGACTAGCTCCCTATGCGGGCCCTCGCGGCAGCGGCCCGGGACTTCGCACATCACTAAGCGGGGTCTCTTCGTACCAGCGCCGACAACACTTCCCACACTTTCCTCGGCGCGATCGCCAAGCCGGAATCGGTCAGAGCTCCTGCACGGGCTTGTACCTCGGCCTCGTTTCAGAGTCTTCAAAGGCACAACACCTTCCCTGTTTACCTCGCGCGGGCAGTGACTACACGTATTCCCCTTGGTCCCCACCCGCTGCTCGTCTTACTAGCTGCTGCGTCACGGTCGCAGAGGCAACTCGTGGCGAGGCATCCCCCTTCCTCGTACCGCACTAGCCTCACGATCTCCGCCGCGACATGGGCATGGCGCAGACCAGTCCTACCCCCGGGGCGGCGTCTAGAGGGGTTAGACCTTGGGGACTTCTGAAGGAAGTTACGCCCCCGCCCGCAGCCTGCCCGCGCAGGGCTCGGGCCAATGGCAGGCGGAAACCCGTCGAACACAACGCGCCCTGGCGCTCCACCGCCGCATATCCACGTAGCGCGCCACATACCGTTCTGGACACGCGCGCTGTACGGGCCAACGGCAGTCCTTCTCCACCTGTGCTATTGATCACGAACGAAAGCAGGGAAACATGGTTCCCTGTAGTGCCCTCCCCGGACTATGCCGCCTTCACGCCACCAATCTTAAGGAACACACCCCCCCCCCGTTGCCGGGCGGCCCACGCTTATCCCCTCCAAGTTTTCCAGAGTTGTATCCCTCACCAGCGCCCGTCCACTCTGTCTCGAGTGACTCGGCCCATAAGGCCGGCCCCATGGCCCTGCTTCATGACCGCGCGCCAAAACCCTACAGGCGCTGTAGCCTGAACCCAGCGGCACGGGGAGGCGGACGCCCAGTTTCAGAGGCGTCCTTATCACGTAGGTATCGAGGCTCTCACTCCATACGACCCTTTGAGTCGCGAGGGTTATGGCCTGTGCCGGTCCATGCTCTAAGTTTGACCAAACCCGGCGGGCGGCCCCCACAATCCTGGCGCGATCCTCCGCCCGCCACCCTGCTCGCTGCTTGCGTGTCGTATCCGCTTTGTCTCTGTTTCTCTCGTCCTTCCCCACCCCCCCACCGGTCCATTCCAAGCTTAAGCTACCCCGCCGGCGAACACACAAATGGCAACGGAGGAGATAAACTCTCCCTCATATTTGCCACGTCAGCTCGTTCGCACTTCTCGGATCACTTCGCAGAACCCCCTCCGCTGATCATTCGGGCGCCTTGACCTGTGAACTACCGGGTAGGCCCGCCAGAGCTGGCCTCGAGAGGCCCCGCGTGCGCAGCGAGCGGGCGAATGCCTCTTTCCCATCCCGGGTCCGTGGACCTGCCCCAGTCCACCATTCCCCGCGCCGGGGTGCCGGCAGTCTTTTTGCCCTTTGCGGAGTAGTCCACGTAAGCACAGCGAGGTTCCTACCGTTCACGCGCGCCTGCATGTTCCTTGCCATCCTCCTCGCGCCTCGATCTCCAGCGCCAGGGGCCAAAATAACCGAGTCCTCTCAGACCTACGCAGATGACTGGGATCTGGGGAAGTATTCCCCCGAGCGCCCGCCCCTACCCCACATCGCCAGGTGGGCCCGTCCTCCGCCAGGTGCGCCCTGTTATGGGAGTGCTAGGGCATAAAATAGGAGGGGCCCCTCGCCCCCATCGATACTGCTACGTCAGCGAATACCGCCGCCAAGCCGTATCCTGGACGAGTGAGCCACCCATAAATGGCGAGACCACGGCGGCCCCACCCATACTCGTGCGCTTAGGGGGCGTTGAACCCCCCCCCGCCGCACCCATATATTGGTGCAGCCGTCTTGCCGTTTGTGCTCTTTTAGACGCAACCGCGTTGTGTCGCCCTCACAAAAGCCTGTGCGCACGACGGTTCACATCGTCCTTGCCTCTGCGTCAGGGTCGCTCTCGGTACACATACACGGGCGATGCACTTCCCTCACTGTGGCTTTCGTCGGGCCGTGGGGCAAACCCGCCGCTCTAAGCGTCTTTTTGCGGGAGGCTGTACTCTCGGGCAGATCAGAGAAAAGAACAGGACCGCCTGAGCTGCACAGATTAATCCTGCCCGCCTACTCCCATAACCAGGCTCACATCACAGAAGTCGACGCGGACGCCGCGGTCTCACACATTCACCAGGGCTTCTCGTCTCCCTCGGCAGTCACGCCACCCACTTTCATCTCAATGACGCCAGGACCTGTTTTCTGGTTCCCTACACGGCCCCCTCGCGACATATCCGGAAGTCTCTCGGACTGCCAGAGGGCTCCTGATACGCCTGGAGGATATGGGAAAAGCGTAAGTGTGTGATAAGCGGGAGGGTGTTGGGACGAAGAGAGCAGGTGTAAGTAAACCGACATAACCAAGTGGAGTGCACCCAGGTAAATAGACGGATCCCCGCTGCTCAATGGCCCGCCGGCGATGCACCTGGTACACCTTCAGTACTTAGGCCACCAAGGACGTTCCGTGCATGGTCTCGTACAATCCCATGGACCTGCCGCAAATCGAAAGATGGGTATGTACGTCCCCCTATACCCCCGCTGCCTCCCTGCCTGCAACGGTCGAGAACCCATGTAGCTCCGGGGGACTTACGATTCTGTTTCCAATCTAAGTACTAGCCCTGCGCTGCGGGCCCTGACAGTGTGCACCCCCCGTGGAACTACGTTGGCCGCGCCCGCCGGTTGTCCTATGCCGGGCGGCAAACCCGCGGGTTTCACGGCCCGGTCCTCGGGGCTCCCAGGCGACTTCACATGCTAACCAGATGCGCGGCGAGCCCGTCAACCGCCGCCCGTTTAGTCTCGTAGCCGTCCCGGGAGCTCTCCCCCAGGGCGGACGCGGAGCGGTCCCGGCGCCCTCACGGACACTCCGGGGCAGTGGGGTTGTTCTCGATCGGCGTAGTGCCCCGGAATGGTATGGCAGGCATTAAAGGCCACCCCCACGGAGTACCAGCCGTACCAGGACGTGGCCCGGGCCCCAAAACTCTGGTGGCAGGCGATTCAGCTGCTGTTAATGAACATATGAGACGGTGCCAGCAGCTGCACCCCCCCCTGTGGAACGCTCTCCCCCCTCGTGTCCGGTGCCTCCCCTGCGTCTAGCCGGCCCCTGGCCCACGAGGCTGCTGGGAAGTTTTGCTTGCCGTGGGACCTGCAGTGCTGCTGCACCTTACATTGGCTCGCTAAGTCCCCAGCGCGGCCAGTATCCCGATTACCAGCGATCATGAGCCCCGAAAGTCCTTGGTTGAGCACCGTCGCGTCAATCCCAAACCGCCCTTTTACCCCATCGCGCCCTCACCCCGTGGCCTCGCGTGTGCTGTCAGGGTACTGTGGGTCTAACTGAGGCAATGACTGTGTATTCTGTCTTGACCCGCTCTCACGTGGGCGGAGGTTGCGGCCACTGCGAGGCCTCCATGGCCTCTCCCGCACACTCGGCAACTGAGGGACGGCGCTCGCATCGCCGATACGACGGCGACGCGGCCGTGCCCGGGCGCCCAGGTCACCCCCTCGCTGCTAATCCGCTCTCCCCAGAGAGTACCCGTTGGCCGCACGTGCCGGGTCGCGTTGACCGGACGCCCGGCACCGAAAGTCGCCGTGACCCTTTGGGCCCACCCGCAGGGGTCTGCCTTTGCGTCTGTACATTTAGGCTTACAAAGGAAGGTATGAGTGCGCGACACGGCCTGTTTGTCCTGCGCCTCGCCGCTTCGACTGGCCGCCCGCGGCTCTAGCATGGGGCTGCCGGGGGGATCTGGTTAGGGAGCGACGCGCCTAGTTTCCAACTCGGTATCGTAACCTCGCCCTAGCACGCCTGTCCCAACCCAAGTCAGCCCGCTTCTATGACCCAGGCAAGCGGTCTCCGGATTGTGCGAGCGCCCCCGCGTCCCCGTCCCGGGCTCCTTCCCTTACCCCAGCTAGTTTTGCTGCGCCGACCACCCCCCTAGTGCGGCCGCCCCTCCGGCTTCCGGATGCGCTAACCTGCCATAGGCAGCTCTTCCGCCACACTGGGCCGAGGGCCCTAGGCGCTCCACGAAAGCGTAGTCCAAGATAGAGCCGCTCAAATCCCACAACTTGCTAGGGCCCCTGCCCCGCTGCCACTGCATACTCGAGAGGCGATGACGCGCTTTCTGCTGTCCCCAGGTAGGTTGTTACGGACACGCTAGTGACCGCCCACGCGGCAGGTAACTCAGCATTACGCGCAGGTGGCCGCCGAGGCAAATCATGCTCCGCCCCCGCTGTCGCACTGGTTGGCGCACCATCGGTCATTAATCTTGGGCCAAGCTGACCGTCGACTCTCCAGCCGACTCGTACCGAGACTTGCCCTCTCCATCGCAATCGCTCTGAGAACATCACGCTTATTTGCACAACCTATATGGGGCTCGCCTCGGTACGTTGCATGAATTATTTGGCCTGCACACGGCAAACTTACTGTTGCAAGAACAATCGGGGCGGTGTTAGGATAGAGCCCCAATTACGAAGGGCCCTTCCCGCCGTTCCACTCCTTACAGAAAAATATGAGGAGGGCAGGCCCCGGGGTCAGCCTTTCTAGTGACTTATTTCTTGCTGTGCTCTCTCCCTCGGGCCGCCACATACACAAGCGGCAAACCGGGCCATCCGTCCGGTGAGCGACACGGACCACGGGCCTCTCCGGTGTGCGGGCTGCGGGCGGCACCACCGCCCCGGCACCACATTTGATGAGCAGCCCGACAAACCGAGTTGCTAGGCCTAGCCTCCTGGACGCCCCCCGCCCCGACCGGGGCCGAACCCCACCGCTGAGTGACCGGAATCAAATCAACATGGGTGCAAAAGTACAAGAGGCCCACGGCACCCTTCCACTTGGCCGAGGTTCGCACGCCCACCCTGACCGCCCGCGTCCGTGTGTTTACCGATCCTAGTGACTTTAAGTAAATGCTTCGTTCCCGGCCGACATGCCACCGATACCGCCCTCCTCCCTGCAACAACCCCCAATTACATCGATGGTCTCTATGGACCCCCTTTCTACCTAACGCTGCAGCGGGGGGACCAGTCCCTTCCCTTTGTTACCCTATTATCGGCGCCTAACTTCGCCCTACGCTCGCCACGATCCCCCTGTCTCCTTCAGTGGGGCACCGGTCCCGTGGCCCCAAGACGTTTCCTAGGACCCATCCGCATCTTTCCATAGTGTCCTATCTCTAAGGGGCCCCCCCCGTCGGGCCAGCTGGTAGCGGCACGGCGGTCCTGTTGGCTACGCCGCCGCCCTGCGGCAGCCGAGACAGTCACTGGGAGGGGCACGCTGCATGGCGACCACAACTCATACCTGGCCCGAGTCGCGACCGGGCTTACATCGCCCCGGGTAGGGTCCTAGATCTGGCGCCTGTGTTCACCAGAGAAGCGACAGCGTGGTTGCTGGCTACCTCACCTCGACCCACGCGGAGACGTTAATCCCCAGGATAAAGGGCTTGTCGGTAGATGGTTGGCACATTGCGGTGCGAAGGAAATCTCCGCAGCCTTCCTACCCGGGCTGATGAGTCGTTGGTTTCATCTCAGGGGCGCGCCAAGTATAAAACGTTTTGCGTTAGTTGTCCGGAGCGCCACGGCCTGATATTTACGCCGCCGTCCTCAATCAATAAGCCTGCCGGTTTTCAGGGCATGCCCCGCCCTAGACTGCCTGAAACCCCCGCGTCTCCCGCACGGCGCTGTCGTCCTCTGTGCCTCCCGCTTGGTACGTGTGTCTCGTCGTAGCGTATGTATGCTTAGCGACCGGTTTTTACGCCGCGCGTGGGCCGTCTCCCCGCACAAGGCCCTGACCGACACGCCCCGGGGCGCACTTCTGTGACCGACGCACCCGTTGCCTCGCGGCACCGATTAGTAATGCAACCACTACGGCTGAAGATGTAAGACGATCACTTCGACCCCAGGAGTACGGAAGTTTCTGAGGTCACTATCCCTTTAGTGCTCCAGGCGGGGTAGGACGCCCGGCTGCCTTGTTCTCGAGGCTGAACGAGAGGATTCCAACACTTAGCCTCCTAACCAAATTTTTCCGCCGCCGCGAACATAAGACACTGCTCATTCCGGGCGCTCGACGTAGAGTTGGGCCGTAAGCCCAGGGGACCCCAAGGTAACCCCTGGGTTTTGTAGCCCGGGGCAGCCTCCACTCTTCAGCGCTATTATCTTTCCGACGCGGCCCCGTCCTGGCCTCGTCGAATGCCGAGTGAGCTTCCGACGGCAACCGTAGTTCACGACCTGGACGGACGGCCGGGGCACCTCTGCGCGCCACTAGGTGTGCGAACCCCCCATCCATCCCGGGATAGGGGAAAACGCGCCTTAGGGGTCATCGAGTCGAGTCGCGTTCCCGGAGCACGTTCGAGGCCCGCTAGTCGTGTCGTTAGCCCATGATCATAGCGCCCTCACCTACCCCAGGTCGATAAACGATATCCAGGCTTGCGGTAGGTTAAGTCCTGTGTTGGGTCGGAAGTACTTCGGGGTGGCTACCGCGGCGCGCTGTAAAGCTGATGGGATATTATTCTCGGACCTCACGATTAGCAGGTAGTCCGGTGTCACGCCCCCAGCCCCCTACTGTTGCCTCCCCTTGCGCCCCACGTCCAACGTCCGTGCCCCCCGCGGCTGAATCCAGAGTGAGCTTTTCCAGTACCCGTAGGAGCGCGCGCTCTCCGTGGGTCCGTATGCTAGTCCTTGGTTGACCCTGGGGCCTCCGCGCGCAGCAGCCGCCGCGGAAGCGTCCTCGCTACGCGGGGCGTCTCGTCAGCCCAGCCGGGGTCGAGCCATGGCCCGGCTTGCGTCTATTGGAACCGAGGTCTCTGACTGAATTCTCTCGCCGCGAGCGGCTAACTTTGTAGTCCACCTCGAATTCGGTGCCATATCTACGGGGAGGCGGCGGGATCGAGCGGGCCGAGGCAGCGCCCCGACAGATAGGCCGGGCCTGCACCATCCCGCCGGTGAGCGGGTAACACGTTGTTCCCCCGACTACCGAGCGGCGTCACCCGTTCAGCTTGCCGCGTGGGCGACTTTGGTAGTTCCGACCGCTCTCCAGGCACCACACCGGTACTCGTCACCTACGCTTGCTAACCGAGGCAAGCCCCTCTTGCGCGGCACCGTAACCGAGTATCTGACGAGGGAGGTAGGACTGGCCCCAATTCAGACAAATGGCCTGTGTCTCCGCCGAGCTGGTACTACGCCCCCCTCTTCCGTAACGGGTGTCACGCCTAAACGACCTGCCCCCACTAGGAACAAGCGTCTATCTCACTTTCACTGCCCAACCCGCAACGGCCTTTCCGGCCGATCGCCGCTCGCCCCGAAATCGGCGAAGACGCTATAGCGTCCTGCCCCTTTCGCAGCTAGCGTGGAACCCCCAATTTCCGAGTGTTCTTCGGCTCACTATGCCCGCGCCGTTGCCACTGTCCTGATGCAGTCACCTGCAGGGCTCGCCGGGGCCCGGGCCCGCGGAGACCCGTCCGGGCGCTACGTTCTGGATCGAGTCGCGGGGGCGTTCCCCCTAGGCTGTATACGTGCACGCCGCAGTCCGGCCGAGTCAGTGGCACCCGCGTCCTTCCCCTCGTGTCCGGTGCTTTGGCATACACGCCCTCGCATCCGACGGCGCCGCCCGCTTGTAATCCACCCCGGCTAGGACACAGCGGGAAGCGCGGGGACGCCCCCCCGGAGAACGGTGCCACCGCTCCACGCGCGCGTCACCACGAGGAACCGGAGGGGGCACGTCCGCTTCTAACAAGTCCCATGATCGCTCCGGTGCAATGGAACAACGTCGCTAGGCGCCCCCGTGCCCACGCCACTGAGCACAACGACCCTGACTCGAGTACTTAGATCCCGTTTACCCGTCCGCCAGGCGCTACTCTGCCAAAGTTTCCCGCTGCGGACTGAGCAATTGCTGTCTGCTATGGTACGGCGAGCCGATATTCAGACGCGGGACACGGCCTCAAATTGGTGATCTACGGGGCTAGGTCACGACGCGGACGCCCCCAGTACGTAGCACTGGTATCAAACGTCCCGACAGGCCATGAACCCAGGCTGGAAGAAGGTTTCCGCCTGTGGGAACGACTTGACCCCAGTACCAAACTTACCCCACAACTCGTTCCTGACCTTGCAGGTTAACCTCGCAGCGCCGGTGCTGGGCCGGGCGGGGGCTTCTTGTTCCTTTGCCGCTGACGCCCTCTCGTGGGGGGGTCGATATCTCTCTTGGTCTGAGCCGGCGTCCCCAGCGGCCGCTGTTGCCCCGTTGTAATACAGTTGCACCCGGGCGGCTTCGGGCCTTGGCCCGTACCGCGAACGGGTCATCCATGATGGACTCAGCGCTCCGCCACGGCACACCCGAGAATCGCCCGAGCGTCCTTCATCCTTTCCCGCCCTGGTCGCCCGTCGCAGTAGTTCTCCCGCCCTCGAGGAGAGGGGCTCTCCCGGAGATAGTACGGCAAGCGCTACTCAACCAAGTGGCAGCGCCATCTCCCGGGGAGCGCCGGTGCGGCTCAGGCCCCTCCTTAACACACGCCCAAGAGCCCCGGGCCGCCACCGCCGCGGGACGGGCAGCCCCGCCTTAAAGAGGCGTTGCCGCCCAGCCCAGAGCGCCAACCGTGGCCCCCCGCAGACCTAAGATTCGCCCCGCAACAGGAGCGGGCCCCCCGAAGCAGTACTAGCCCTGTCGTCATCATGGGCTCCCGTCCCGTCTTCCCCTGCGCCACACCCGGCCCGGGGGACCTTCCCGCTCCCCCCGGCACCCCCCGGCACTACTTCGGCCAGACTCTTGGCCCCCCGACCGCGTCTTAGGGATCGTGGGTGCCAACGCCCGCGACAGGCGCCGTTCGGTTCTTCGGATGGCGCAACGCCGGCTTCGACAACCGCAGCCATACTGCGCCCCAGCCCCCGCGCTGTGTGCTCACACAAAAATGGCCGCGGTGCGGGGAGGGAGAGTGTTTCTTTTCTGC
CIho4196  TACCACGCCCTGTTCCGCAACCCCCACCCGGAAGCGCTCCGAACGGCGTGTACTACGGCTGGGCCGCGGCGAGCCGCGCGGGTGGCGGCGAATACGGTTTCTCAGGCCTCGGACATCTCGCGCCGGCTGATTTTTCACGAAACCCTCGACTGTCATGTAAGCCCCTCCCACTCCCCTCCCCCTACCCTTCCCCCCCGACCCGAACAGGTCTGCCCCACGGGCCCAGGGCGCTCCCCCGTCGGCCCCGCGGGTCTCTCCTAGCCTCCGCCTCCGGTCGAGTCCAGCCGCTGCGCCCACTCCGCCTATGCTTGTGGGGCCGTCTCGCTCGGTTACCCTGTCCGCCCGGGGTTCCGCGTAAGGCGATTCCGTCTTCCGCCCCGCTGAAGACGACTAGATACCGATAAGTCGTCTTTTCTCCCTCCAGGGCGGCAGGACCGCCTTTCTCGTTTGGCAAAGTTCGCCCACGTACGGACCTCTCCGCACGCCTTCCTTTCCACTACGTCCTACTAGACACGCGCGTCCCCGCGCGCTGAATAGCCAGCCTTCACTCGACAGTTGGTCGGTTATGGATGGGGCCTCTCCCTGTCGAGCTGAGGTGACTGCGCGCTCAACCTTTTGGCTGGAGACCCGGCTCCCAGCCTCCTCCTACGCCGCCCCACGACCGGTGCCCATCCACCCCCTTACCGGAGAAAAAGGCGTGTTGGGCTCATGGCTACCATCTTAAGGGTGCCCTCGCGTAACAGGGGGCGGTGGCAGTAGAGCGGGAGCCCTTGATGCTCTGACATGACAAGCTTTAGTATCTCAGCAGTCACGCCAACGCCTGACGGGGGACCCTCAGCCCTCCTAAGGGTTTATCTTTGCAACCTAACGGTCCCGGGGACCGCCCAGGGCTCCCCCTCTGTAACACCTCATAGTGGGTCAACCACCTCCCACCCGGTAGTGGTCCCTTCCTCCTCCGCCGCGGCCTCGCGCCGGCCGGTCGCGGCTAGCGAAATGCACCAGCCCCAAAGGAGGCCCCCCGATGAACTAGGCCCCCGGGTATGGGGTGTTAGTCCGCTTTCCCGTGGGGAGCCGGCCATGCGCGGTGCGCGGAGTCCTACCGGCTCGGTTCGCACGCCCTTCGTCAACCCGCACCGCTTAGTCTTCCGGCCGTCATCGGTAGGTACCGCGCAAGGGTCTGGCTGGCCCGCCGGCGCGGCCCGCACATCCCGGGCCGCGGTCCTGATAAGTGGGGGGGCACGGCGCCTAGCACTCGGAAAACGCCGCCCCCTCCCCTCGCCTGGCCTCCCCCGGGCGCGCGAGCGTACCCAAATCCTATGAGCCGCGCCCGGACGCCCGCTACCTGTGGATTCGGTACTTCCCAGGGCCCGAATAGGTGGCCTTTCGTGTACGTACGCGCGGGCGGTGCGCAGAGATCAGCCAGCTCATCATCATGCGCTACTGCTCCTAGATAAGGGCCAGAAACGCCCTAGTTTTTGACTCTCCCCCGGGCCGGGAGAAGTGGCCTTAGCTTGCACATTATCCCATGCCTCCCGCTGGCCCTCCGCACGGCCTCCCCCGGATACCTCCGCAAGCGAGTTGGTGATTCTACCCGGGCCTCTGAGCCGTCCTTAGCAGCCAGTACTGAGTGGACACGTGTGACGAGCCTCTTACCACTGCCAGGCCACCCATTCCAGGAATGCCCTCTGCTCGTCAACGTCGGCGGTCATGGTCCATACACACCAATCCGTGCAATAAACGTCTGACGTCGTAGCCTGGCGGCACCGCCCCTTTCCCATTAAATTGATGCCCTTGACATCGTCCTGTCACGATTTACTTCGACCTCCCGGCGCAGGTTACCGTGGTCCTCTGGCCTTGCGTGTCGCGCCCAGATCTTGCCGGTATGTGTTGAGTCAGCGGCCGTGTAACGTATCTCTGATCTGGGGACTTGACGCTCCCCCCCAGCTTGTACCTGTACTGCCTTCAGGAGTTGTCGGTCACCCTGCAAACCATCCGTGCCGGGGGGACTCAAGCTGCGGCACCGCAGTGGCCACTGGCCGAAATCGGCAGCCTCCACCGCATTTCAGCGGTTGATATTCCACACCTTCACCCTCCGGCCCGCGCCCCTTCTCGCAACCTCTGTCTCTCACCGTTCCGGCCCCCTATCCCACTTCTCTCGCGTTTGATGCGGTTTCCCTACAATTGTTACACCTCCCTGTCTCGCCCCCCAGACGACCGCGCCGCGATAGCCCCCGGCGAGCGAATTACCCGCTTTATCTATCCCCACCATTTTCCCCGCAGCCCGCGTAAAGCGCGTAGATGTGACTTTGCGAACGGCGCCGTTCTTCTTTACCCGAATCACCTCAGTACAGTCAATCACCCCAGGTCCGGCCTCCTTCTGCGGCCAGGAGATTCGCCGCGCGGACGGGGCGGGGTCCTCGAAGGCCGGTGAGCGGCGCCCGCCGGCGCCCGCGATCTCAGGCCCCCTGCTCGCGGCCTTAAGACATTTCAGCACGCCTTCCCCAGTTTGGGTTCGAATCCATACCTCAACACCAAACGGGCTCGCGTGCTGGCTCGGTGCGAAGGGTCCATTCTTCCCGTTTAACCGGGCAGTATGCCTCCGTGTGCCTAATAACCCGAAGGCCCAAGGCCCTTGCAATTCCGCACACTTTTGGGCTTGTCCGGCCCCCGGGGGGGACGATAGACGCTGGCCGATCGCACCTAGTGCTCGGGAGCTCTAAGAGGTTTCGTAATCGTTTTGCCGGGATTGCACCTCGCTACTGCTCCCACCTACGTTCGGCGGCACTCCGAGGAAACCAGAACGCTGAGCCATATGAACCCCCCCCGCTTCGGCCGCCGCACCCTACGCACAGACGGCAAGGCCCGGGATTACGGTGCCAGTGCTAAGCGTCGGCGGTAGTTCCCCGTAGACGCCTCCGGTGGAGACACGTGCCTGCCCCTCTAGCACAAGCTTGTGTCCATCACTGTTAGAATGTACCCAGAGCTCACCCGCCGGCGCCCCCCCTCCAGCTCGTGATACTTGTAGTGACGATGGCTTCTCGCGGCCCACGGAACTAGGCTATGTCCTCCAAAATATTGTGCTGACCAAGCTTCTCCTGTGCGCAAAACGTTTGGTCTCTGCCTGTGCCGGGACTTTCGGTAGCAGCGGAAGGATAAACTGAGGGGACAACCGCGGCCTGGATTCGACCATTTTTAAACTCCAGGTCTCCCTGATACTACTCGCATCCCATCCCGGTCCCGCCCCGAGCCGCCGCCGGTGCAGGCAATCTTCACTTGGCCAACCTGACCCCAATCGCACTAGGACGCAATTCAAAGGCTCTCCTCTCCGGTCACAGCGGACGTCTGCCCGGCAGCGGCGCTCCAACCAGCCAGCTATACTGGTAGTTTTTTGAGCGCTTCTTATCGTCGTCGCAGCCTCCGCTCGGTATCCTGCTGCGAAACTCCGTCTTTGAACGACCCCCGCGGGGGGAAACGGGGCGAGAGGGCATGCGCTCCACAGTGCACAATGTGATCTGCCTTCGCCCCGGTCCAAATTACCGGTCCCCTCACGAGCCGCCGTTGCGAACGAGGCGGACGTCCTCTTGCTGACGCCGCGGGCGCCACCTCGCGGACCGCCCGGGAGGTCGCTTCCGCCCCACCCGATCATCCCCGCCCCTGCGAGGAAGCTCCGCTCCACCCTTGGGGCCGACGATAGAATCGCCTCGTCTAGCACGAGTGCCCCGTGGCTACGGCCATGCGGCTAGTAGCATGCCCGCACTTGCCGGACCATATGACGCCGGGCGGCTACGTTCCTTTTACCTCTGGTTGACCACCACTGTATCGTCGCCCGCTGCCATCCCCAGCGCGGCGCGAACCGGGGCGATGTGCCGGTCTCTCAACATGGGGTTCTCCTGCGTTCGATTAAACTTGGTCCGCGAGCTGTACTCGCGGCGGCGCAGTTGTACCGTTCCCGCCATCTCTTTGCCCTGCCCGACCGGGCCCTAAACGACGCAAGAGCGGCTATAGGCCATGCGCGCCGACGTATCGGCACTTGAAACGGCGAAGGTTTCCTGCCACGGGCATCACTGTTACTGTCGAGCACGATAGGACCGTGGGCACACAGCCTAAGATCTGACCAGTTCTACAGCTCCCAATCCCAAGGGTCCCCGGTTTGCCTGACTTCGGAGTCCCCAGGCGCCCCTCCTGCCACCACCCCTACGTCTTTCATTACCTGGGGCTTGTAGCCTGCTGCTAAAACCTGGTCCGGGCGGCGCGTCGGCCCGAGTTCCCAGCGGGACCGAGCACCCAGCGTGGGGTGTCACCCCTACCAATGAGCGCTCGTCTAGGAAACCTCGCCGTTCGCGCACGCTCACGCGCGGGCGAACCGCGCCCCCTCTTTTCCGGATAACTTCTCCTCCAGACCGGAGCGCCGGCCATCATCCGGCCGCCACGCACGGCTAGGGGGTAGGTTCCCTGGTCCGGCACATGTGCCTCCGGCAGTCGGCCAGAACTCTCCGCAGCAGGGACATCCCCATCATCCGAACACCCGGCCCGTGGCGGGACCCCTCCCCCCCCCAGCGTGCCGGATCATGCGCCCGTGGCCGCTGTCACAGTCCCAGACTCCGCCGCGTAGAAGCCCCGCCCCGAATCTTCTTCAGATAACAATCCGGCCCTCCTCGCAGCGTGCCGAGCACTGACCGAAGAGCCTGACCACTCATTAAGGGCCCGCCAACCCGTACGGGCGCTCACGCGGGGCGTGCCCCCGCCCGGCGCAGTCCGATTCTCTGACAGCCCCGCGACGCCGAACTCGGGAGCTATGGAAGCAAATAGGGCGGGCGCTCCCCCGCAGAGCCCGTACAAACCCTCGGCGAGGATAAATCCCGGTCCGTCGCCGGTGGCTTCCGCCTGGTTCACCCGACACTTATGCGTCGTACCATCCCTACGTTCAACGCATTCCGGCCGCCCCAGCAGGCGGCGCGCCGCGTGCCCGGAGCTCATACGCAGGCTGGCGGTTTTCTCGGTACCTCCGGCGCACTGGTTTTTCCCCCGCTCACACGACTATGACTAGCTGCGGGTCCTACCCAGGCCTGTTTGTCCTGCGCCCTGATGTGGACCCTTGGCGCGTGGCCAGGCGCGCGGTAATTGCTCACCAGCTACCGTACCACTCCTAAAAGACATAAACGCAGCGATCGGCGGCCGGTCGGGCTCCCGCGCGCTACCAGAGACCGGGCCCGTCGCAGGACCCTACCGACGCGTTTTCTTATAAACTACGTTCACACCCCCCCTCTATAAACTCCCCACGATCACCACTTGGCCCCGCGGCGTACTAAGGTACCGCGAAGCCCTGACGTAGACAGGCGCCTCCCCTCCGTGGCGGTTCACTTGCCCCCAACCGATGTCGCGACCAGCCGCTTGCTTCCCTTCGACCAGTGCGTGCCCGCTCGATCCTCTCCTGCCCCTGTATTGCCGGTGGCCAGTCATTGCCGCTGGCCCCGCCTCAGTGAAAAGCGGCAGTGATCACAGCATGGTGGGCCGGTCACCCACGCACCGGCCTTTATGTCACAGTCTGAGAATGGGTTAGGGCACTCAGTTTGCCGGAGGAGAACCGCGTCGGCGGGGCAGCCTCGGGCGTTCATAGGCTCGACAAGCCTCACTCGGATGGCCGATCTCTTTTGAGCGGACGCGGTCCGATCGGCGCTGACTCTTTACCATATCGCCTGCCCGCGGTCACCCCCCAGGCAGATGTTAGTGGAGGATGAGAGCACCACGTGCAGACTTGATTGCTTGGCCCGGATAAGGCGCTATCAACTTCCGGTAACTCCACGCCCCTCACCATCCCTCACGCGGGCTTGCTTCCCACCATAACTGTGCGCGACTCTAGCACGTTCTGCCGTGTAGTCCACAGTGCACCGTGGATCGCCCCCCTGGTATGGTCGAGCTGCGATTGCCCTTCGCTGGCCAGGCAGGCGCCGCTCCTCCGCCTTTCGCCTGCGGCCCAATCGGTAGGAGACCAGAGCGCGATCAAGGCGCCCCACCTCCCACATCTACCGCTGGACCACCTATCGCCGCTAGAACTAGTGTTCTAGTGTGATTGCGATCCCGACGCTCTTTGTCGTTTCTCCCCGCTCCTACAAGAAGGCTCGCGCACCAGCCCCTGGATATGCCGCCGGGCCCGATCGCAGCGCGAGCTCGGATCGTACGCCCCCCGTTCCACCTCCTGTCCGTTCCCCCCCAGTATGCTCGAATTAGTAAGATCGGAAGTACAAAAACTTTCCACACTTGTAAACTATTCGTGCAGTTTCTTACGACCAGTATGACCCGTACTGCCTGTCTATACGACACCCCAGATAACTTGCTATCCCCGCCCTCAGCCCCAAGTACCGGTCTCGCTGGCAATTGGGAATTCCCGTAGGGGCGTAGTTTGGGGCCACGGCTTTACTCGCGGGGCCCGTGGGTCCGTGCAGGAACCAGACCGCTTTCAATGTTCATGGTGCGCCCGTCAATACTCATCTCCGCCTGGCTTCCAGGTCCTTCGCCGATTAATTCCGCTTCGCCACCTTTTCCCCCCTCTCGCATCCGCGTAGCCGTTAGCAGCACCCGACCTCGTAGTTTTGCGGCCCAGATCACCACCGCCAGCGGTGCGCGACGATTGGCGACCCGTATACGACCTTAGAGAATCAGGTCCCTTTCACAGGACTGCCTCCGCGATCCTGTTCCCAGCCACCGCCATCTATTGCCTTACCCCACATTTTGGCTATCACGTGCGGATTATAGCATCGTCATCGCCCTGCCGCCAGTTAAGGGTAATATTTCTCTCTTCATAGGAACCGGTCCACTGACGCGTTACAAGCCCGCTCTCTAACAACCCCCGGCTCGTCTCCGACATGGATTACCCTACGAATCGCAGGGAGGCGGCGACACACTGGCCGGCTTTCACCCCACGAGCGTTAGGCTATGTCGCCCTTCGCAGCGCCGTTATGTTTCGGGCAGAACACCCGGGCCTCGCAGACTCACACCCTGGGCTCGGGCAGGCGACGTGAAACTCGTAGCAAGGCTCGGCGCGCCCGTCTGTCGCCCCTCCTTCTGCCTCCTGCCGACCTCGTCGTTGGCCACCTCGTGTCACCCTGCACGAACAAGTCGGCCACCCGCCGCTCAGGTGACACCCCCGTGTGTCTTTCCCGTCGACCCCCCTTCCGTACCCCTACCCCTCCAAGCGTGGCCACCTTTATAACATGAGTTGAGCCTGCACCAGGCGATGCTACTGAAATAAGAGTTGCGTTAAGTACCGTCAGGGTTCCTCCGTTCAGCGGCCCTTTCGGCTCCTACGCGCCTCGCCATCCTCCGACCCTATCGGCTGCGCGGGCGCCTGCGACTCGATCTACCCCGGGTGTTAAGACATCCGTTGGCGTCGGCGTCCCCTCTAAGCTCGCGTACCCTATCCTGGTATATGCTTGAACCGCACGCGGTAAGCCTCGACGCTCACCATCCTTAGTATACACGGTCTCCTTGGTATTTGCTCTTCACGGTGCCGTGTCTGGTTTCCCACGTGCGGGACCGCGATGTGCGGCAGCGCCCCCGCACCGTGAGCTCTGCCCCTGCAGCACCTCAAGCAGTAGAATCAGTCCCCCAGGGAGTAGCCCAGAATGGTGCAGCGAGTTTCGCTCTACGGACCGGAGTCCCATCGAGCATTATCGCTGGATGCATCGCGGTGGGGAATGTCCCAGTGCGGTACATACGAGCCCGGCCTCCGGTCTGGAGTCAGGCTTCCGCGATCTAGAGGGGGCCCCTCGCGTGTGCGATGAAACGCTTCCCCTCGACTAGACGCTCCCCGCCATTCAGCTGGCCCTTCCCGCGTTCTGAGAACTTGCTCGCCTGGGAACAATAGTTCCAACGGAAGGCAGTAGCTGGACATCCCCCGAGGCGCGGTTCGCTTAGGAGTAACCAGCACCCCCCCCTTCACGTGTCCCTCGGGTCACCGGACCCCCTATGAAATTCTTCTCGACACGCTCCGGGAGCCTCCTTAACGCTCACTGACCCCACTACGACTGCCCGACCCGGGTATCGCTACTGACGGCAGCGCCGCGCCAGTCCTCCCAGCCAACAACGTAACTCGCGGGCCCGGGCGCGGGGCGAAGTGGGAATGCTATCGCGCCGCCAGCCCAGAGGACTGTCCTTTTACCGCCCCAATATTACCCACCTTCGTGATAGCTAGTTCGCCTGTACCCTTACCCGGGTTCCTCGCTGCGGGCAGTGCCAGCGCCCAGATGTGAGTAACGCTCGGACTACGAGATACCCGAAACGGAAACTCCCTTGGTCTCCCCGGCTTGGAGGGGGCTTGGGCCTTTGCGCTGGCCGAAAGTCCGGGCTCAGCAACGCTAAGTTCGTGATTAGGTCCCCCGTAAGAGAGCGCCTGGCTACCCCTGCCTGCTATGCAAAGCGCGCTCTTCACGCGATGCTTGTCTGTGAACCCACTGGCCGGTGGGCGACGGACGGACAACCCTGTATCCGAACCTCCCTTGTTATCGCTCCCCTGCTTCCTACAAACGGTCCAGCGATGGGACCGCGAGGATCTCAGTCTTTTTCTTCTCTTCCTCTTACGGGCCGGGAGGGTTCGTCAGGCCCCCTCCCGCCGGAGCTCACTCTGGCATTGGTGGTGCCGCACTGCGGACCGTTGCCCCCCCATGCCGTCCGCATCAGAGCCGGCCTCGCAAACACTTTTTGGCGGAGCAACCTAGCCTGCGAGGCGGTTCTGCCCTTCGCTCACACGACGCAAGGGGTGCCCCCCCTTTCTAGGTTCACCGGACCGTGAAGCTGCACGCCCTGGGGGCTTCGCGGATACGGGGAGAGGATTCATCCCATCACTCTCCCCCCCGAAATGGGTCCGCCTGGGACTCACCGACTCGTTTGCTTTCCCTTCCTGTCGCGTCGTCTACTCCGTCGAATTGGCAGGCTGGGCCCAAATCACCCCGGCGTGAAGGTCTTGCGATGCGGGGGATATGGTCTGACGGTTGGGCACGCCTCTGCTGTGCCGTGGATATCACCACGCGCGCTACCACCGGTCGGCCAGGTCGAGCGCCGGCCGCCGCCACAGACACATTCAAGACGCCGTCTCAAGTCGGTGCGGGCATCGCTTTTAGGGGCACACGGCCGCACCGAGACGCCTGCCGACAATTGACCATGCCGATACTTTGTTTGCGCCGACTTCCCTTTTCAAGAGGGGGCTGGGGGTCCCGACCGGTGACCAGCCGAAAGACCCTCTAATTGATCTTGCCGGACGTCGGGGGGCGGTCCCGCCGTACCGGTCTCCGCGGATGTCCAGCGATGCCCTGTCGCCTTCACCGCCACCGCATAGCCCCTGGCCCCTCAGCTTCCCTAACGATGTCACCTCCCCCGCCCAGGAGCACGCCCCCCCCCTCTCATTTCTCGCGTTTTAAGCAAGGCGAGCATGAGGAGAAAAGCGTGAGATGGTGAACCGCACTGAGATCTTTCGGCACATTGTATTTAGGATAGCCCAATCCACTCAGATGCGGCCGGCGCGCTTGGAAGGGCCGATCAGAACCACTCAGAGGGGCCTTCTCGCCTCCACTACGCGCACGAGGACAACCGCTTGCCTGGGCACCTTTGAGCCTTACTCGCCACTGTCGTCGCGCCGCGGGGGTTTCTCTAGACCTCATGTGCCCGCGCTCGAATAGGGAGTTTCTCTTTCCTAGATCGAGCCGCCACCCCCCCGCACTCCTCCCCCCCACGCTCGGTTAGGCCCTATCCAACTTACCAGTTGCCGGTTTCCACGCCACGCCGGGTGCGTCTGACCCCTTTGTGTTATATTGGCCGAGCTGGCGCGAAAACGATCTTAGAGGCCCGTTGGTCCGCGTCGGGCCCCCGTCATGCACAAAGTCCTATGCGGGACCGATTCGCAAGCGTGAGCTGCAGTAGGCCCGCCTCTTTCCGGCTAGCTGAAATATGTCCACGGGGCTTGTGAAGGCCGTCGGGGTGCCTACCCCTACCATCCATGCGGTCCCCCTGGGCTGCCCTTGGGGGTAAGGTGTTGCGCCCTGGCAAGAGACCTCGGGTTGGCGGCCCAGGATCAGCCGCCGACTAGGGGTGTCGGAGCCCCGGGCCCCCCCCGGCGCGCCAATTTAACAGTGCTACCCCATAGGCGGTGGCGTATAGGCCTCACGTGGGCCCTTCGGCCTGCCGCCTTTTCAGGATGGTTCCATATTGCACCAACTCGCCGCCATGATGAGGTTCCGCCTTCTTTAGAACGTTCCCAGTCCTTACACACTCACGCGCCCGGTGGATCACATGAGCCTACTTCGATGGCGTGCCCCGGGGCGCCGCCCGAATTCGAGTTGTTAGACCTAGCAGTCCACATTGGAATGCATGCAGTTGTAATGAAGAGCCTTCCCAATAGCTCTTGACGCTTCCCCTACCATTCTGCTAGATCAGAACCTCGTGGTATTCCCGTTTCAATGTCCACCCGAAAAACGGCCATCCACTCCCCGGGCTGACTAGCTCCCTATGCGGGCCCTCGTGGCAGCGGACCGGGACTTCACACGTCACTAAGCGGGGTGTATCCGTACTGGCGTTGACGACTCTCCCCACATTTTCCCCAGCGCGATCGCCAAGCCGGAATCGGTCAGAGCCCCCGTACGGGCTTGTACCTCGGCCTCGTTTCAGAGTCTTCAAAGGCACAACGCCTTCCCTGTTTACCTCGCACGAGTAGCCATCCTGCGTATTCCCCTCGGCCACGAACTGCTGCCAACGCCCGCAGCTGCTGCGTCACCGTCCCCGAGGCGACTCGTGGCGAGGCATCCCTCCTCCTCGGGCCACACCGGCCCCACGATCCCTGCCGCGACGTGGGCATGGCGCAGACCAGTCCTACCGTCCGGGTAATCCCTGAAGGGATCAGAATCTGAGAAGCTCCGAAAGAAGTCACGTCCCCGCCCGCAACCTGCCCGCGCAGGGCTCGGGCCACCAAAAGGCGGAAATCCGTCGAACGCAACGCGTCCTGGCGGTCCACCGCCGCATGTCCTCGTAGCGTGCCTCATACCATTCTGGACACGCGCACAGTACGGGCCAACGGCAGGCCCTCCCCAACCGTGCTGTTGACGCCGAACGAAAGCAGGGAAACATGGTTCCCTGTAGCGCACTCCCCGGACTACGCCGCCTTCACGCCACCAATCCTAAGGAACGCACCCCCTTTCTGCCCCCGGGCGGCCCACGCTTAACCCCTCCAAGTTTTCCAGAGTTATATCCCTCAACGGTGCCCATTAATTCTGTCTCGAGTGATTCGGCCCATAAGGCCGGCCCCATGGCTCCGCTTCGTGACCGCGCGCCAAAACCCTACAGGCGCTGTAGCCTGAACCCAGCGGCACGGGGAGGCGGACGCCCAACTCCCAAGGCGCCCCTGTCACATAGGTATGCCGGTTCTCATTTAGTACGACCCTTTGAGTCGCGAGGGTTATGCCCTGTGCCGGTCCATGCTCTAAGTTTGACCAAAGCCGGCGGGCGGCCTCCACTATCCTCGCCCGATCCTCCGCCCGCCACCCTGCTCGCTGCTTGCATGTCGTATCCGCTTTGTTTCTGTTTCTCTCGTCCTTCCCCACCCCCCCACCGGTCCGTTCCAAGCGTAAGCTACCTTGCCGGCGGACACACAGATGGCAACGGAGGAGATAAACTCTCCCTCATATTTGCCCCGTCAGCTCGTTCGCACTTCTCGGATCACTTCGCAGAACCCCCTTTGCCAACCCTCCGCGCGCCCCGGCCCGCGGAATACCGGGTAGGCCCGCCAGAGCTGGCCTCGAGATGCCCCGCGCGCGCAGCGATTAGACGGGGCCCTCTTTCCCACCCTGATCCTGCGAGTCTCCGGCAGTCCACCACTCCCCGCGCCGGGGTGCCGGCAGTCTTTTCCCCCTCCCTAGTGGAACCCACGCAAGCACAGCGAGGTTCCTACCGCTCATGCGTGTCTGCATATTCCTTGCCATCCTCCTCGCGCCTCGATCTCCGGCACCAGGGGCCGAAATAACCGAGTCCTCTCAGACCTACGCAGATCACTGGGATCTGGGGAAGTATTCCCCCGAGCGCCCGCCCCTACCCCACACCGTCACGTGGGCCCGTCCTCCGCCAGGTGCGCCCTGTTATGGGAGTGCTAGGGCATAAAATAGGAGGGGCCCACCGCCCCCATCGCTACTGCTACGTCAGCGAATACCATCGCCAAGCCGTATCCTGGACGAGTGAGCCACCCATAAATGGCGAGACCACGGCGGCCCCACCCATACCTGTGCGCTTAGGGGGCGTTGAACCCCACCCCGCCGCACTCGTATATCGGTGCGGCCGTCTTGCCGTTTGTACTCTTTTAGACGCAACCGCGTTGTGTCGCCCTCACAAAAGCCTGCGCGCATGGCAGCTTGCGCCGCCCTTGTTTCTGCGTCAGGGTCGCTTTCCGCGCACATACACGGGCGATGCACTTCCCTCACTGTGGCTTTCGTCGGGCCGTGGGGCAAACCCGCCGCTCTAAGCGTCTTCTCGCGGGAGGTGGGGCCCTCAAGCAGACTGGAGAAAAGAACAGGACCGCCTGAGCTGTACAGACTAATCCTGCCCGCCTAATCTCAGAACCAGGCTCACACCACAGAAGTCGGCGCTAACGCCGCGGTCTCATACATCCACCTGGGCTTCTGGTCTCCCTCGGCAGTACTGCTACCCACTTTCATCTCAATGACGCCAGGACCTGTTTTCTGGTTCCCTACACGGCCCCCTCGCGACATATCCGGAAGTCTCTCAGGCTGACAGAGGATCTCCGATACACCTGGAGGATATGGGAGAAGCGTAAGTGTGTGGTAAGCGGGAGGGACTTGGGATGAAAAGAGCAGGCGTAGGTAAACCGACATAAGCAACTGGAGCGCACCCAAGTAGATAGACGGATCCCCGCTGCTCAATGGCCCGCCGGCGATGCACCTGGTACACCTTCAGTACTTAGGCCGCCAAGGACGCTCCGTGCATGGTCTCGTACAATCCCATGGACCTGCCGCACACCGAAAGATGGGTATGTACGTCCCCCTATACCCCTGCCACTTCCGCGCCTGTAGCGGCCAGGAGCTCGAGTCATTCGGGGGGACTTACAATTATGTTCCCAATCTGAGTACTAGCCCTGCGCCGCGGGCCCTGACTGTTTGTCCCGCCCGTGGGGTCGTAACGGCCGCGACCGCCGGTTGTCCTATGCCGGGCGGCAAACCCGAGAGCCCTACGGTCCGGTCCTCGGCGCCCCCGGGCAACTGCACATGCTAACCAGATGCGCGGCGAGCCCGTCAACTGCCGCCCGTTTAGTCTCTTAGCCGGCCTGGGGGTCGTCCCCCAGGGCGGACGCGGAGCGGTCCCGGCGCCCTCACGGACACTCCGGGGCAGTGGGGTTGTTCTTAACCGGCGTAGCGCCCCGGAATGGTATGGCAGGCATTAAAGGCCACCCCCACCGAGTACCAGCCGTACCAGGACGTGGCCCGGGCCCCAAAACCCCGGCGGCAGACGGTGCAACGGTTGTTGACGAACATATGAGACGGTGTCGACAGCTACACTCCCCCCTGTGGAACGCTCTTCCCACCCATGTCCAGTATCCCCCGTTAGCCCAGCCTGCCCCTGGCCCACGAGGCTGCTGGGAAGTTTTGCTTGCCGTGGGACCTGCAGTGCCGCTGCACCTTACACCGGCTCGCTCAGTCCCCAGCGCGGCCAGTATCCCGATTACCCGCGATCATGAGCCCCGAAAGTCCTTGGTTGAGCACCGTCGCGTCAATCCCAAACCGCCCCTATACCCCATCGTGCCCTCACTTCGTGGGCTCGCGTGTGCTGCTGAGGTACTGTGGCTCTAGCTGAAGCAATGACTGTATGTTCCGTCCTGGCCCGCTCTCACGTGGGCGGAGGTTGCGGCCACTGCGAGGCCTCCGTGGCCTCTCCCGCACACTCGGCAACTGAGGGACGGCGCTCGCATCGCCGATACGACGGCGACGCGGTCATGCCCGGGCGCTCGGGTCGCTCTTTCGCCACCATCCCGCTCTCCCCAGAAAGTACCCGTTGGCCGCACGTGCCGGGTCGCGTTGACCGGACGCCCGATGTCGAAAGTGGCCGTGACCCTTTTGGCCCACCCGTAGGGGTCTGCCTTTGCGTCTGTACATTTAGCCTTACAAAGGAAGGTATGAGTGCGCGACACGGCCTGTTTGTCCTGCGCCTCGCCGCTCCGACTCCTCGCTTGCGGCCTCAGCATGGGGCTGCCGGGGGGATCTGGTTAGGGAGTCCCGCGCCTAGTTTCCAACTCGGTATCGTAACCTCGCCCTAGCACGCCTCCCGTAATCCACGCCGGCCGACTTCTATGACCCAGGCCGGCGGTCCCTGCGTTGTACGGGCGCCCCCGCGTCCCCATCCTAGGCCTTTTCTAGCCTTTTGGCTAATGCTGCTGCGCCGACCAGCCCCCTAGTGTAGCCGCCCCTTCGGCTTCCAGATGCGCTAACTCACCATAGGCACCTCTTCCGCCGTTCTGGGCCGGGGGCCCTAGGCGCTCCGCCAAAGCGTAGTCCTCGATAGAGCCGCTCAAATCGCGCAACTTGCTAGGGCCCCCGCCCCACTGCCACTGCATACTCGAGAGGCGATGACGCGCTTTCTGCTGTCCCCAGGTAGGTTGTTACGGACACGCTAGTGACCGCCCACGCGGCAGGTAACTCAGCATTACGCGCAGGTGGCCGCCGAGGCAAATCATGCTCCGTCCCCGCTGCCGCATCGGTTGGCGCACCACCGGTCAGGTATCTTGGGCCAAGCTGACCGTCGACTCTCCAGCCGACTCGTACCGAGACTTGCCCTCTCCATCGCAATCGCTCTGAGAACATCGTACGGACTTGCGCAACCTATATGGGGCTCGCCTCGGCACGTCGCATGAATTATTTGGCCTGCACACGGCAAACTTACTGTTGCAAGAACAATCGGGGCGGTGTTAGGATAGAGACCCAATTACGAAGGGCCCTTCCCGCCGTTCCACTTCCCACACTAGGACACATGGGGGGCAGGCCCCGGGGTCAGCCTTTCTAGTGACTTATTTCTTGCTGTGCTCTCTCCCTCGGGCCGCCGAGTACACTAACGGATAACCGGGCCATCCGTCCGGTGAGCGACACGGACCACGGGCCTCTCCGGTGTGCGGGCTGCGGGCGGCACCACCGCCCCGGCACTACATCTGGCGGGCAGCCCGACAGACCGAGTTGCCAGGCCTAGCCTCCTGGACGCCCCCCGCCCCGACCGGGGCCTAACCCCATTGCCGGGTGACCGGAATCAAATCAACATGGACGCAAAAGTACAAGAGGCCCACGGCACCCTTCCACTTGGCCGAGGTTCGCACGCCCACCCTGACTGCTTGCGTCCGTGTGTTTACTGCCCCTGGTGACTTTGGACAAACACTCCATCCGCGTCCGAGATACCGCCGATACCACCCTTTTCCCTGCAACAACCCCCAATTACATAGATGACGGTTATGGACCCCCCACGTGCCCAGCGCTGCAGCGGGGGGACCAGTCCCTTCCCTTTGTTACCCTATTATCGGCGCCTCATTTCGCCCTACGCTTTCCATGATCCCCCTGTCTCCTTCAGTGGGGCACCGGCTCTGCGGCCCCAAAACCCTCCCCAGGACCCCCCCGCATCTTTCCATAGTGTCCCATCTCTAAGGGGCCCCCCCCGTCGGGCCAGCTGGTAGCGGCACGGCGGTCCTGTTGGCTACGCCGCCGCCCTGTCATAACTGAGGAGCACACTGGGAGGGGCACGCTGCATGGCGACCACAACTCATACCTGGCCCGAGTCGCGGCCCGGGAACTATCGCCCCGGGTAGGGCCCTAGACCTGGCGCCTGTGTTCACCAGAGAAGCGACAGCGTGGTTGATGACTACCTCAACTCGAACCACGCGGAGACGTTAATCCCCAGGATAAAGGGCTTGTCGGTAGATGGTTGGCACATTGCGGTGCGAAGGAAATCTCCGCAGCCTTCCTACCCGCGCTGATGAGTCGTTGGTTTCATCTCAGGCGCGCGCCAAGTATAAAACGTTTTGTATCGGCCGCCCGGAGCGCCACGGCCTGATATTTACGCCGCCGCTTTTAATCAATACGCCTGCCGGGCCCCAGGGCACGACCCGCCCTAGGCTGCTGCAGACTTATGTGTCTATCGCGCGGCGCCCCCGTCCTCTGTGCCTCCCGCTTGGTACATGTGCCTCGTCGTAGCGTATGTATGCTTAGCGACCAGTCCATGCGCCACGCCTGAGCCAGTTCCTCGCACAAGGCCCTGACCGACACGCCCTGGGGCGCACTTCTGTGCCGGGCGCACCCCTCGCCTCGCGGCACCGATTACTAATGCGACCACTACGGCTGAAGATGTAAGACGATCACTTCGATCCCACGAAAGCGGAAGTTTCTGAGGTCACTGCCCCTTTAGTGCTCCCGGCGGGGTAGGACGCCCGGCTACCTCGTTTTCGAGGCCGGGCGACGAAGCTTCAAGGTTTAGCCTCCTAACCAAATTTTTCCGCCGCCGCGAACATAAGACACTGCTCATTCCGGACGCTCGCCGCAGAGATGGGCCGCAAACCCAGGGGACCACAAGGTAACCCCTGGGACGAATAGCCCCTTATCGTCTCCGCTCCTCAGCGCTTTTATCCTCCCGGCACGGCCCCGTCCTGGCCTTATCGAATGCTGAGGGGACTTCCGACGATAACCATAGTTCATGACCTGGACGGACAGCCAGGACACCTCTGCGCGCCACTAGGTGTGCGAACCCGCTATCCATCCCGGGATAGGGGAAAACGCGCCTTAGGGACCATCGAGTCGTGTCGCGTTCCCGGAGCACGCTCAGAGCCCGCTAGTCGTGTCGTTAGCCCACGACCGTGGCACTCGCATCTGTATCTGTTCGACGGCCGATACTTGGGTTCGCGCTAGGTTAAGTCCTGTGTTGGGTCGGGAGTACTTCGGGGTGGCTGCCGCAGCGCACCGTAAGGCTGATGGGATCTTACTCTCGTGCCCTATGACGAGCATGTAGCTGAGCGCCACGCCCTCAGCCCCCTACTGTTGCCTCGTCTTGCGCCCCACATCCAACGTCCGTGCCCCCCGCGGCTGAATCCAGAGTGAGCTTTTCCAGTACCCGTAGGAGCGCGCGCTCTCCGTGGGTCCGTATGCTAGTCCTTGGTTGACTCCGGATCCTCTACGCCCAATAGTCGGCGTGGAAGCGTCCCCGCTACGCGGGGCGTCTCGTCAGCCCAGCCGGGGTCGAGCCATGGCCCGGCTTGCGTCTATTGGAACCGAGGTCTTCGACTGAATTTTTTCACCGCAGTCGGCTGACTCTATAGTCCCCCCCGAATTCGGTGGCATTAACGGGGGCCAGAGGCGCTGCTGCACGCACCGAGGCAGCGCCCCGGCAGATGGGCCGGGCCTGCACCATCCCGCTGGTGAGCGGGTAACACGTTGTTCCCCCGACTACCGAGCGGCGTCACCCGTTTGGCTTGCCGCATGGGCGACCTTGGTAGTACCGACCGCTCTTTAGGCACCACACTAGTACTCGTCACGTATACTTGTAAGCCGTAGCAAGCCCCTTTCGCACGGCGCTGTAACGGAGTATTTGACAAGAGAGGTGGCACTGGCCCCAGTTCAGACAAATGGCTTGTGTCTCGGTCGAGCTGGTACTACGCCCAGCCCCTCCGTAACGAGTGTCACGCCTAAACGACCTTTCCCCACTGGGAACGAGCGTCTACCTCGCTTTCACTGCCCAACCCGCAATGGCCTTTCCGGCCGGTCGCCGCTCTTCCCCAACTCTGGATGGGTACCGGGGCGGCAGACTCGGGCCACAGCTCGCCTGGAACCCCCAATTTCCGAACGTTCTTCGGCTCACTACGCCCGCGCCGTTGCCACTCTCTTCATGCAGTCACCTACAGGGCTTGGCGGGGCCCGGGCCCGCGGAGACCCGTCCGGGCGCTACGTTCTGGATCAGGTCGCGGGGGCGTTCCCCCTAGGCTGTATACGTGCACGCCGCAACCGGACCCAGTCAGGGGCACCCGCTTCCTTCCCCCCGCGTCTGGTGCTTCAGTATGCACGCCCTCGCATCCGACGGCGTCGCCCGCTTGTAATCCACCCCGGCTAGGACACCGTGGGGAGCGCGCGGGCATTTTTGTGGAGAACGGTGCCCCCGCTCCACGCGCGCGCTACCACGAGGGAACGGAGGGGGCACGTCCGCTCCCAACGAGTCCCATGATCGCCAAGTTGTAATGGGACAACTTCGCTAGGCGCCCCCGCGCTCACGTCACCGGACATGACGACTCTGATTCAAGTACTTAGCTTCCGTTTACCCGCCCGCCAGGCGCCACTCTGCCAAAGTTTCCCGCTGCGGACTGAGCAATTGCTGTCTGCTATGGTACGGCGAGCCGATTCCCAGACGCGGGACACGGCCTCAAATTGGTGATCTACGGGGCTAGGTCACGACGCGGACGCCCCCAGTACGTAGCACTGGTATCAAACGTCCCGACAGGCCATGAACCCAGGCTGGAAGAAGGTCCTCCCTTGTGAGAACGACCCGACCCCAGTATCAAACCTACCCCACAACTCGTTCCTGACTTGGCGGATTAACCTCGCCACGCCTGTGCTGGGCCGGGCGGGGGCTTTTCGTTCCTTTGCCGCTGACGCCCTCTCGTGGGGGGGTCGATACCTTTCTTGGTCGAGGACCGAGGCCCCTCTGGGAATCACCAAGACGCAAGGGTACGATGGCGTTAGGGCGGCTTCGGGACTTGGCCCGTACCGCGAACGTGCGATCTATGATGGACTCAGGGCTTCGCCACGGCGTACCCGAGAATCGCCCGAGTGCCCTTCATCCTTTCCCGCCCGGGTTACCTGCCACGGTAGTTCTCCTGCCTTTGAGGAGATGGGCTCTCTCGGAAATAGTAAGCGCGATATCGCTCGACCCCCCGGCCGCGCCATTTCCCGGGGAGCGCCGGCGTCGCTCAGGCCCCTCCTTAACACACGCCCAAGAGCCCCGGGCCGCCACCGCCGCGGGACGGGCAGCTTCGCCTTGCAGATGCGCTGCCGCCCAGCCCAGAGCGCCAACCGTGGCCCCCCGCAGAGCTAAGATCCGCCCCTTGCTGGGAACCGGGCCCCCGGAGCAGCGCTAGCCCTGTCGTCATCATCGGCCCCCGTCCCGTCTTCCCCTGCGCCACACCCGGCCCGGGGGACCTTCCCGCTCCCCCCCGTGCCCCTCAACACTACTTCGGCCAGACTCTTGGCCCCCCGACCGCGTCTTAGGGATCGTGGGTGCCAACGCCCGCGACAGGCGCCGTTCGGTTCTTCGGATGGCGCAACGCCGACTTTGAGAACCGCAGGCGCGCTGAGGCCCGACGCCCACGCGGTGTGTCTACACAAAAATGACCGCGGTGCGGAGAGGGAGAGTGTTTCTTTTCTGC
Commander TACCACGCCCTGTTCCGCAACCCCCATCCCGAAGCGCTCCGGACAACGTGTACTGCGGCTGGGCAGCTGCGAGCCGCGCGGGCGGCGGCGGGTACGGTTTCTAAGGCCTCGGACATCTCGTGCCGGCTGATTTTTCACGAAACCCTCGACTGTCATGTAAGCTCCTCCTACTCCTCCTTTCCCGTTACTCCCCCCCGACCCGAACAGGTCTGCCCCGCTGGCGCGCCCCGCTCCTCCGTCGGCCCCGCGGGTCGCTCCTAGCCTCCGCCCTTGGCCGAGTCCAGCTGCTCCGCCCACTCCGCCTACGCTTGTGGGGACGTCTCGCTCGGTTACCCTGCCCGCCCGGGATTCCGCGTAAGGCGATTCCGTCCTCCGCCCCGCTGAGGCCTACTAGATACCGATAAGTCGTCTTTTCTCCCTCCAGGGCGGCAGGACCGCCCCCCTCACTAGGCAGGGCTCGCCCACGTATGGACATCTCCGCACGCTTTCCTTTCCACTACGGCCTACTGGACATGCGCACCACGGAGCCGTCGAGTGCCAGCCTTCACTCGACAATTGGTCGGTTATGGATGGGGCCTCTCCCTGTCGGACTGAGGTCACCTTGGACTCAACCTTTTGGCTGGAGACCCGGCCCCCAGGTCCCCCCTCCGCCGCCCCACGATTGGTGCCCATCCACCCCCTTACCGGAGAAAAAGGCGCACCAAACTCATGGCTACCATCTTAAGGGTGCCACTACCCGATGGATAGCGACGGCGGTAGGGCGGGAGCCCTTGATGCTCTGACATGACAAGCTTTAGTATCCTAACAGTCACGCCAACGCGCAACGGAGGACCTGTGGCCGTCTCGAGGACCCGGTTTCGCAAACTTACGGTTCCGGGAACCGTTCAGGGCTCTCCCTCTGTAATACTTCACAGAGTGGTAACCACCCTTGGTCTTATAGAGGTCCCGTCCTCCTCCGCCGCTGCCCGGCGCCCGCTGGTCACGGCTAGCGAAATGCACCAGCCCCAAAGGAGGCCCCCCGATGAACTAGGCCCCCGGGTATGGAGCCCCCGCTCGCTTTCCCGTGGGGAGCCGCCCATCCGCGGTGCGCGGAGTCCCACTCGTCCGGTTCGCGCACCCTTCGTCAGTCAACACCGCTTAGTCTTCCGGCCGTCATCGGTAGGTACCGCGCAAGGGTCTGGCTGGCCGGCCGGCGCTAGCTCCATGTCCCGGGCCGCGGTCCTGATAAGCAGGGGGGCACGGCCCCGGGTGCTCGGAAAACGCCTCCCCCCCCCCTCCTCTGGTCCTCCCCGGGCGCGCGAGCGTACCCAAGTCTTATGCACCGCGCCCGGACCTGCGCTATCAGTGGATTCGGTACTACCCAGGGCCCGAATAGGTGGCCTTTCGTGTACGTACGCGCGGGCGGTGCGCAGAGACCAGCCAACTCATCATCATGCACTATTGATTTTAGACAAAATCTAGGAACGCCCTGGGCCCTGCCTCTCCCCCGGGCCGGGAGAAGTGGCCTCAGCTTGGTTATTATCCCCTGGTCACCCCTAACCCTCCGCTAGGCCTCCCCCGGATACCTCCGCAAGCGAGTTGGTGACTCCGCCCGGGCCTCTGAGCCGTCCTTAGCGGTCTGTACTGAGTGGACACGTGTGACGAGCCCCCTACCAGTGCCCGGCCTCCCATTCCGAGAATGCGCGCCGACCGCCAACATCAGCGGTCATGGTCCATACACACCAATCCGTGCAATAAACGTCTGACGTCGTAGCCTGGCAGCACCGTCCCTTTCCCATTAAATTGATGCCCTTGACATCGTCCTGTCACAACCTACTTCGACCTCCCGGCGCAGGTTACCGTGGTCCCCTGGCCCTGTGCGTCGCGCCCAGACCTTACCGGTATGTGTTCAGTCAGCGGCCGTGTAGCGTATCTCTTATCTGGGGACTTCCCGTTTCCCCCTAGCTTGTACCTGCGCTGCCTTCAGGAGTTGTCGGTTACCCCGTACGTTCCTTGTGCCGGGGGGACTCACGCTGCAATGCCGCAGGAGCCATCGGCCGAGGTCGGCAGCCTCCACCGCATGTCAGCGGTTAATGTTTCACATCTTCGCCCTCCGGCCCGCGCCCCTTCTCGCGACCTCTGTTTCTCACAGTCCCGGCCCCCTATCCCACCCCTCCCGCGTTTAGTGCGCCTTCCCGCCAACCGCTACACCTCCCTGTCTCGCCCCCGAGGTGACCGCGCCGCAACCGTCCCCGGCGGGCGGACCGCCCGTTTTATCGGTCCCCACCATTTTCCCCGCAGCCCGCGCGGAGCGCGTAGATGTGTCTTTGCGAACGGCGCCGTCCTTCTTTACCCGAATCACTTCAGTACAGTCAATCACCCCAGGTCCGGACTCCTTCTGCGGCCAGAAGATTCGCCGCGCGGACGGGGCGGAGTTGCTCAAGGCCGGTGAGCGGCGCCCGCCGGCGCCCGCGATCTCAGGCCCCCTGCTCGCGAGCTTAAAACATTTCAGCACGCCTTCCCCAGTTTGGGTTCGAATCCATACCTCAACACCAAACGGGCTCGCGTGCTGGCTCGGTGCGAAGCGTCCATTCTTCCCGTTTGACCGGGCAGTATGTCTCCGTGTGCCTAATAACCCGAAGGTTTAGGATCCCCACGATTCCGCACACTTTTGGGCTTGTCCGGCCTCCGGCCGGGGAGATAGACGCTGGCCGATCGCACCTAGTGCCCAGAAACCCTAAGAGGATTCGTAATCATTTTGTCGGGATCACAAACCATCTCTGCTTCCGCCCACGTTTCACGGCACTCCGAGGAAACCAGAACGCTGAGCCATATGAATTCCCCCCGCTTCGGCCGCTGCACCCTACGCACCCGCGGCACGGCCAGGGGCTGCTGCGCCAGAGCTAAGCGTCGGCGGTAGTTCTCCGCATCCGTCTCAGGTGGAGATACATCCCTGCCCCTCTAACACAAGCCTGTGCCCATCACTGTTAGAATGTACCCAGAGCTCACCCATTCGCGCCCCCCTTCCAGCTCGTGATACTTGTAGTGACGATGGCTTCTCGCGACGTTCAAGGTCAGGACGCATATTCTGCCGCGCTACGTCCCCCAAGCCTCTCCTGCGCGCAAAACGTTTGGTCTCTATCTACACCGGAATACTCAGTAGCAGCGGAAGGATAAACTGAGGGGACGACCGCGGCCCGGATTCGACCATTTTCGACCCTTAAGCCTTTCCGACGCTACGCGCATCCCATCCCGGTCCCGCCCCGAGCCGCCGCCGGTGCAGGCAATCTTCACTTGGCCAACCCGACCCCACTCGCACTAGGACGCAATTCAAAAGCCTTTTCTTCCGGTCACAGCGGACGCCGGCCCGGCGGCGGCGCTCCAACCAGCCGGCTATACCGGTAGTTTTTTGAGCGCTTCTTATCGTCGCCGCGGCGTTGAACTAGTATCCTGCTGCGAAGCTCCTCTTTGAAACGACCTCCGCGGGGGGGAGCGGGGCAAGAGGGCATGCGCTCCACAGTGCACAACACGTCCTGCCTTCCCCCCGGTCCAAATTACCGGTCCCCCCACGAGCCGCCCCTGTGACTCGGATAGGTGCCCATTTGCTGACGCCGCGGGTGCCACCTCGCGGACCGCCCGGGAGGTCGCTTCCGCCCAATCTGGTTACCCCCGCCCCCGCGAGGAAGCTCCGCTCCACCCTTGGGGCCGATGGTAGAATCGCCTCGTCTAGCACGAGTGCCCCGTGGCTACGGCCATGCGGCTAGCAACATGCCCGCACCTGCCGGACCATATGACGCCGGGCGGCCACGTTCCTTCTGCTTCTAGCTGATCACTACTGTATTGCCGCCCGCTGCCATCCCCAGCGCGGCGCGAACCGGGGGGGGGTGCCGGTCTCTCAATGCGCGCTTCTCCTGCGTTCAGTTTAAATTGGTCCGCGAGCCGTACTCGCAGCGGCGCAGTTGTACCGTTACCGCCATGTCCTTGCCCTACTCAACTGGGCCCCAAACGACGCAAGAGCGGCTATAGGCCATGCGCGCCGACGTATCGGTATTTGCAACGGCGAAGGTTCCCTGCCACGGGCATCACTGTTACTGTCGAGCACGATATGACCGTGGGCACACAGCCTGGGGCGTGGCCAATTCCATGGTCCCCAATCCCAAGGGTCCCCGGTTTGCCTAGCTTCGGAGTGCGCAGGCGCCCCTCCTGCCACCGCTCCCGTGCCCTGCACCACCTGAAGCTTGTAGCGTGCTGTTAAAACCTGGTCCGGGCGGCGCGTCGGCCCGAGTTTCCAGCGAGACCAAGCAGCCGGCGTGGGGTGTCACCCCTACCGACGAGCGCTCGTCGAGGAAACCTCGTCGTTCATGCACGTTTGCGGGCGGGCGACCTGCGCCCCCTCTTTTCCGGATAACTGCGCCTTCAGACCGGAGTGCTGGCCATTATCCGCATGCCCCGCGTGACTAGGGGGTAGGTTCCCTGGTCCGGCACATGTGCCTCCGGCAGTCGGCCAGAACTTTCCGCAGGAGGGACATTCCCATCATCCGAACACCCGGCTCGCAGCGGGACCCCTCCCGCTCCCCGGGCGTCGAATCGTGCGCCCGTGGCCGTTATCACGGTCTCAGACACCGCCGTGTAGAAGCCCCGCCCCGAATCTTCTTCAGATAACAATCCGGCTCTCCCCGCAGCGCGGCGAGCATTGGCCGGAAAGTCTGCCTGCCCATTAAGTGCCCGACAACCCGCACGGGCGCTCACGCGGGGCGTGCCCCCGCCCGGCGCAGTCCGATTCTCTGATACTCCTGTGATGTCAAGCCCGGGAGCTATGGAGGCGAACTGGATAGGCGCTCCCCCGCAGAGCCCGTACAAACCCTCGGCGAGGACATATCCCAGTCCGCCGCCGGTGGCTTCCAGCTGGTTCACCCGACACTTATGCGTCGTACCATCCCTACGTTCAACACGTTCTGGCCGCCCCAGCAGGCGGCGCGCCGCGTGCCCGGAGCTCATACACAAGCTGGTAGTTTTCCCGGTACCTCCGGCGCACTGGTTTTTCCCTCGCTCACACGACTATGACCAGCTACGAGCCCCACCCAGGCCTGTTTGTCCTGCGCCCTGATGTGGACCCTTGGCGCGTGGCCAGGCGCGCGGTAATCGCTTGCTAGCCACCGTAGCTCGCCTATGAGACATAAACGTACCGGCCGGCGGCCGGTCGGGTCCCCGCGCGCTACCAGAGACCGGGCCCGTCGCAGGACCCTACCGACGCGTTTTCTTAGAAACTACGTTCACACTACCCCTCTACGAACTCTCCACGATCACCACTCGGCCTCGAGGCGTACCGTTATACCGTGTAGCCGCCCCGCAGCCAGGCGCCCCCCCTCCGTGGCGGTTCACTTGCTCCTAACCGATGCATTGACCAGTCGCTTGCTTCCCTTCGCCCAGTGCGTGCCCGCTCGATCCTCTCCTGCCCCTGTATTGCCGGTGGCCCTTCTGTGCCGCTGGCCCCGCCGCAGTGAAAAGCGGCAGCGACCACAGCATGGTGGGTCGGCCCCTGTCATGTCGGCTGCCATGCCACAGTCTGAGAATGGGTTAGGGCACTCAGTTTGCCGGAGCAGAACCGCGTCGGCGGGGCAGCCTCGGGCGTTCATGGGCTCGACAAGCCTCACTCGGATGGCCGATCTCTTTTGAGCGGACGCGCTCCGATCGGCGCTGACTCTTTACCATATCGCCTGCCCACAGTCACCCCCCTAATACGAGTCAGTGAAAGATGATAGCATCAGCTACAGACTTGATTGCTTGGCCCGGATAAGGCGCTATCAACTTCCGGTAACTCCACGCCCCTCACCATCCCTCACGCGGGCTTGCTTCCCACCATAACTGTGCGCGACCCTAGGACGTTCTGCCGTGTAGTCCACAGTGCACCGTGGGTCGCCCCCTTGGTGTGGTCGAGCTGCGATTGCCCTCCGCTGGCGAGGCAGGCGCCGCTCCTCCGCTTTTCGCCTGCGATCTAGCCAGTAGGAGACCAGACCGCGATCAAGGCGCCCTACCCTCCACATCTACCGCTGGACCACCTATCGCCGCTAGAACTAGTGTTCTAGTGCGATCACGATCCCGACGCTCTTTGTCGTTTCTCCCCGCTCCTACAAGAAGGCTCGCGCACCAGCCCCTGGATATGCCGCCGGGCCCGATCGCAGCGCGAGCCGAGACAGCACGCCCCCCTTTCCACCCCCTGTCCGTCCCCCCCCAGTATGCTCGAATTAGTAAGATCGGAAGTACAAAAACTTCCCATAATTTTAGATCACCCGTGCAGTTTCTTGCAACCAGTTTAATTTGTACCGCTCGTCTATACGACACCCCAAACAGCTTTCTATTCCCGCCCTCAGCCCCGAGTACCGGTTATGCTGGCAATTGGGAATTCCCGTAACGGAGCGGCCCCTAGCGGCGGCTTTGCTCGTGGGACCCACAGCCCCGCGTAGGAACCAGACCGCTTTCAATGTTCATGGTGCGCCCGTCAGTACCCACGCCCGCCCTGCCACCGGGCCCCTCGCCGATTAATCTCGCCTCGCCCGTCCTTCCCCCCTCTCGCATCCGCGTAGCCGCCATCCGCCTATGCCCTCGCAGTCCTACAGCCCAACTCACCCCCGTGAGCGGTGCGCGACGATTAGCGACCCGTATACGACCTCAAAGAATCAGGTCCCTTTCACAGGACTGCCTCCGCAATCCTGTTCCCGGCCACCGCCATCTATTGCTTCGCCCCACATTTTGGCTATCACGTGCGTATTATGGCGCCGTCACCGCCCTGCTGACGGTTAAGGGTAATATTTCTCTCTTCATAGGAACCGGTCCACTCACGCGTTGCCAGCCCGTTCTCTAACGACCCCCGGCGTGCCCTCGACATGGATTACCCTACGAATCGCAGGGTGGCGGTGACACACTGGCCTGTCTCCACCTCACGAGCGTTAGGCTATGTCGCCCTCCGCACTGCCGTTAGCGAGTTGACAGAACACCCGGGCCTCGCAGACTCACACCCTGGGCTCGGGCAGGAGCCGGGAAGCTCGCAGCGGGGCTCCGTGCATCCGACTGTCAGGCCTCCTTCTGCCTCCTGCCGACCTCGCCGCTAGTAGCCTCAAACTGCATCATACGAACAAGTGGGCCACCCGCTGCTCAGGTGCCGCTCCCGTGTGCGTTTCCCGTCCACCCCCCTTCCGTACCCCTACCTCTCTAATCGTGGCCGTCTTTATAACATGAGTTGAGCCTGCACCAGGCGATGCTACTGAAATAAGAGTTGCGTTAAGTACCGTCAGGGTTTTCTCGCTCAGCGGCCCTTTCGGCTCCTACGCGCCTCGCCATCCTCCGACCCAATCGGCTGCACTGGCGCCTGCGACTCGATCTACCCCGGACGTTAAGACATCCGTTGGCGTTGGCGGCCCCTCTTGGCCTGCGCACCCTATCCTGGTATATGCTTGAACCGCACGCGGTAAGCCCCGACGCTCACCATCTTTAGTATGCACGGTCTCTTTGGTATTTGCTCTTCACGGTACTGTGTCCCGCTCCCCGGCCACGGCGTCGCGATGTACGGCAGCGCCCCCGCACTGTGGGCTCTGCCCCTGCAGCACCTCAAGCGGTAGAATCAGTCCTTCGTGAAACGGCCCGGAATGGCGTAGCGAGTTTCGCTCTACAGACCGGAGTCCCGCAGAGCACCACCGCTGGACGCATTGCGGCGGAGCATGCCCCAGTGCGGTACATACGAGCCCGTGTTCCGGTCCGGACTCAGGCTTCCGCGATCTAAAAGGGGCCCCCGGGGTGCCCGATGAAACGCATCCCCTCAACCAGACGCCCCCCGCCATTCAGCTGGCCCTTCCCACGTTCTTAAAGCTTGCCCGCCTGGGAACAATGGTTCCAATGGAAGGCGGTAGCTGGGCATCCCCTGAGGCCCGGTTCGTTCTAGAGTAACCAGCACCCCCCCCTTCACGTGTCCCTCAGGGAGTCAGACCCCCTATGAAATTCTTCTCGACGCGCTCCGGGAGCCCCCTTGGTACTCGTTGACCCCACTACGACTGCCCGACCCGGGTATCGCTACTGACGGCAGCGCCGCGCCAGTCCTCCCAGCCCGCAACGCAACTCGCGGACCCTGGCGCGGGGCGAAGCGGGAATGCTAGCGCGCCGCCAGCCCGGAGGACTGCCTTCTTACCGCCCCAATATTGTCTATCCTCGTGGCGGCTAGCTCGCCTGTATCCCTGTCCGGGTTCCTCGCTGCGAGAAACACCGGGACCCAGATGTGAGTAACGCTCGGACTACGAAGTACCCGAAACGGAAACTCCTTTGGTCTCCCTGGCTTGGAGGGGGCTTGGGCCTTTGCGCTGGCCGAAAGTTCGGGCCCGGCAACGCTACGATCGTGATTAGGTCTCTCGTAAGAGAACGCACGGCTACCCCTGCCTACTTTGAGATGCGTGTTCTTTCCGCGACGCTTGTCTGTGAACCCACTGGCCGGTGGGCAGCGGACTGACAACCTTGTATCCGAACCTCCCTTGTTATCGATCCCCTGCTTCCTACAAACGGTCCAGCGATGGGACCGCGAGGATCTCAGTCTTTTTCTTCTCTTCCTCTTACGGGCCGGGAGGATTCGTTAGCGCCCCTCCCGCTGGGGCTCACTCTGGCGTTGGTGGTGCCCCACTGCGGACCGTCGCCCCCCCATGCCGTCCGCATCAGAGCCGGCCTCGCGAACACTCTTTAATGGAGCAACCTAGCCTGCGTGGCGGTTCTGCCCTTCGCTCACACGACGCAAGGGGTGCCCTCCCTTTCTAGGTCCACCGGACCGTGAAGCTGCACGCCCTGGGGGCTTCGCGGATACGAGGAAAAGGTGCGCCCCGCCACTCTCCCCCCTGAGACGGGTCCGCCTGGAACTCACCGACTCGTTTGCTTTCCCTTCCTGTCGCGTCGTCTACTCCGCAGGGCTGGCGGACTGGACCCAGATCACCCCGGCGTGAAGGTCTTGCGATGCGAAGGATATGGCCCGACGGTTGGGCACGCCTCTGCTGTGCCGTGGATATCACCACGCGCGCTACCACCGGTCAGCCAGGTCGAGCGCCGGCCGCCGCCACAGACACATTCGGGACGCCGTCTCAAGTCGGTGCGGGCATCGCGTTTAGGGGCACACGGCCATACCGAGACGCCTGCCGACAATTGACCATGGCGCCACTTTGTTTGCGCCGACTTCCCTTTTCAAGAGGGGGCTGAGGATCCCGACCGGTGACCAGCCGAGGGACCCGCTAATTGATCTTGCCGGACGTCGGGGGGCGCCCCCGCCGTACCGGCCTCCGCGGATGTCCAGCGATGCCTTGCCGCCCCTTCCGCCACCGTATAGCCCCTGGCCCCTCAGCATCCCTAACGATGTCACCTCCCCCGCCCAGGAGCACGCCCCCCCCCTCTCATCTCTCGCGTTTCAAGCAAGGCGAGCATGAGGAGAAAAGCGTGAGATGGCGAACCGCACTGAGATCTTTCGGCACATTGTATTTAGGATAGCCCAATTCACTCTGACGCGGGGCGCGCGCTTGTAAGGGCTGGTCAGAACCACTTGAAGAGGCTCCCTCGCCTCCACTACGCGCACGGAGGTAACCGCTTGCCTGGGCACTTTCGAGCCTAACTCGCCACTGTCCCCGTGCCACGGGGGTCTCTCTAGGCCTTATGCGCCCGCGCTCGAATAGGGAGTTTCTCTTTCCTAGACCGAGCCGCCACCCCCCCGCACTCCTCCCCCCCACGCTCGGTTAGGCCCTCCGAAACTTACCAGTTGCCGGTTTCCACGCCACGCGGGATGCGTCTGACCCCTTTGTGTCATATTGGCCGAGCTGGCGCGAAAACGATCTTAGAGGCCCGTTGGTCCGCATCGGGCCCCCGTCATGCACAAAGTCCTATCCGGGGTCGATTCGCAAGCGTTAGGCGCAGTAGGCCCGCCTCTTTTCGGCCCGGTGGAGCATGTCCGCGGGGCCTGCGGTGGCCGCCGGGGTGCTTCGCTCCCTTATTCATGCAGCCGCTTCGGACTGCCCGTGGGGGCGGGGTGGTGCGTCTTGGCAAGAGATCCCGGGTTGGAAGCCCCGGATTACCCGGCGACTAGGAGTGTCACAGCCCCGGGCCCCCCCCGGCGCGCCACTTTAACAGTGCTACCCCATATGCGGTGGCGTATAGGCCTCACGTGGGCCCTTCGGCCTGCCGCCTTTTTCGGATGGTTCCTTACCGCACCAACTCGCCGCCATGATGAGGTTCCGCCGTCTTTAGAACGTCCCCAGTCCTTACACATTCCCGCTCCCGGTAGATTATAGGGGCCTACCCTTATGGCGTGCCCCGGGGCGCCGCCGATGTCGAGTGCGCTAGACCTAGCAGTCCACATTGGATTGGGTGCGATTGTAATGAAGAGCCTTCCCAATAGCTCTTGATGTTCCTTAATTGATCCTGCTAGAGCAGAACCTCGTGGTATTCCCGTTTCAATGTCCACCCGAAAAGCGGCAATCTGCCCCCCGGGCTGACTAGCTCCCTATGCGGGCCCTGGTGGCAGCGGCCCGGGACTCTGCACGTCACTAAGCGGGGTGTATCCGTACCAGCGCCGACAACACTTCCCACACTTTCCTCGGCGCGATGACCAAGCCGGAATCGGTCAGAGCCCCCGTATGGGCTTGTACCTCGGCCTCGTTTCAGAGTCTTCAAAGGCACTACGCATCCCCTGTTTACCTCGCACGAGTAGCCATCCTGCGTATTCCCCCCGGTCCCCACCCGCTGCTCGTCTTACTAGCTGCCGCGTCATGGTCCCCGAGGCGACTCGTGGCGAGGCATCCCTTCTCCTCATACCGCACTAGCCTCACGATCCCTGCCGCGACATGAGCATGGCGCAGACCAGTCTTACCGTCCGGGTAATCCCTGAAGGGATCAGAATCTGAGAAGCTCCGAAAGAAGTCACGCCCCCGCCCGCAACCTGCCCGCGCAGGGCTCGGGCCACCAAAAGGCGGAAATCCGTCGAACGCAACGCGTCCTGGCGGTCGACCGCCGCATATCCACGTAGCGTGCCTCATACCATTCTGGATCCGCGCGCTGCTCGGGCCAACGGCAGGCCCTCCCCAACCGTGCTGTTGACGCCGAACGAAAGTGGGCAAACATGGTTCCCTGTAGTGCCCTCCCCGGACTATGCCGCCTTCACGCCACCAATCCTAAGGAACGCACCCCCCCCTCGTTCTAGGGCGACATGTCCTTATCTCCTCCAAGTTTTCCAGAGTTGTATCCCTCACCAGCGCCCGTTAATTCTGTCTCGAGTGATTCGGCCCATAAGGCCGGCCCCATGGGTCCACCTCATGACTGCGCGTCAAAACCCTACGGGCGTCGTAGCTTGAGGTCCGTGGCGCTGGGAGGCGGACGCCCAACTCCCAAGGCGCCCTTATCACGTAGGTATGCCGGCTCCCATCTAGTACGACCCTTTGAGTCGCTAGGGTTATGCTCTGAGCCGGTCCATGCTCTAAGTTTGACCAAACCCGTCGGGCGGCCTCCACTATCCTCTCCCGGCCCTCCGCCCGCCACCCTGCTCGCTGCTTGCATGTCGTACCTGTCCCATCCCTGCCCTTTCCGTCCCCTCCCACCCCCCCACCGGTCTGTTCCAGGCGTAAGCTACCTCGTCGCAGGATACACTGACCGCGGCGGAGGAAGTGGACCCCCTTATGGATTTGCCCCGCCAACTCGTTTGCACTTCTCGGACTACTTCACAGAACCCTCTCCCCCGATCATTCGGGCGCCTCGGCCCGCGGAATACCGGGCCGGCCTGCCAGAGCTGGCCTCGAGATGCCCCGCGTTCGCAGCGATTAAACGGGGCCCTCTTTCCCACCCTGATCCTGCGGGCCTCGCGTAGTCTGCCACTCCCCGCGCCGGGGTGCCGGCAGTCTTTTCCATCTCTGCGGAGTAGCCCACGTAAGCACAGCTAGGCCCTCTTCACATACGCGCGCCTGCATGTTCCTTGCCGCCATCTCCCCACCTCGGTCTCCGGCACCAGGGGCCGAAATAACCGAGTCCTCTCAGACCTACGCAGATGACTGGGATCTGGGGAAGTATTCCCCCGAGCGCCCGCCCCTACCCCACACCGTCACGTGGGCCCGTCCTCCGCCAGGTGCGCCCTGTTATGGGAGTGCTAGGGCATAAAATAGGAGGGGCCCACCGCCCCCATCGCTACTGCTACGTCAGCGAATACCATCGCCAAGCCGTATCCTGGACGAGTGAGCCACCCATAAATGGCGAGACCACGGCGGCCCCACCGGGATCCGTGCGCTTAGAGAGGGTTGAACCCCCCCGCGCCGCACTCGTATATCGGTGCGGCCGTCTTGCCGTTTGTACTCTTTTAGACGCAACTACGTTGTGTCGCCCTCACAAAAGCCTGCGCGCATGGCAGCTTGCGCCGCCCTTGTTTCTGCATTAGAGGGGCTTTCCGCGCACACGCACGGGCGATGCACTTCCCTCACTGTGGCTTTCGTCGGGCCGTGGGGCAAACCCGCCGCTCTAAGCGTCTTTTCGCGGGAGGTGGGGCCCTCAAGCAGACTGGAGAAAAGAACAAGACCGCCTAAGTGGCCCAGACCAATCCGGCCCGCCTAGTCCTAGAGCCAGGCTCACGCCCCAGAAGTCGGCGCTAACGCCGCGGTCTCATACATTCACCAGGGCTTCTCGTCTCTTTCGGCAGTACTGCTACTCACTCCCATCTCAGTGACGCGAGGGCCTGACCCTCAATCCTCTCCACGGCTCCCCCACGACATATCCGGAAGTCTCTCGGACTGCCAGAGGATCTCCGATACACCTGGAGGATATGGGAGAAGCGTAAGTGTGTGGTAAGCGGGAGGGACTTGGGATGAAAAGAGCAGGCGTAGGTAAACCGACATAAGCAACTGGAGCGCACCCAAGTAGATAGACGGATCCCCGCTGCTCAATGGCCCGCCGGCGATGCACCTGGTACACCCTTGGTACTTAGGCCGCCAAGGACGCTCCGTGCATGGTCTCGTACAATCCCATGGACCTGTCGCACACCGAAAGATGGGTATGTACGTCCCCCTATACCCCCGCTGCCGCCGCGCCTGTAACGGTCGAGAACCCATGTAGCTCCGGGGGACTTACAATTATGTTTCCAATCTGAGTACTAGCCCTGCGCTGCGGGCGCTGACAGTGTGCACCCCCCGCCGGGTCGTAATGGCCGCGCCCGCCGGTTGTCCTATGCCGGGCGGCAAACCCGAGGGCTCCACGGTCCGGTCCTCGGGGCTCCCAGGCGACGGTACATGCTAACCAGATGCGCGGTGAGCCCGTCAACTGCCGCCCGTTTACTCTTTTAGCCGTCCCGAGAGCTCCCCCCCGGGCCCGACTCGCCCCGGCTTTCGCGCCCGAACGGACACTCCGGGGCAGTAAGGTTGTTCTTAACCGACGCAGCACCCCGGAATGGTATGGCAGGCATTAAAGGCCACCCCCACGGAGTACCAGCCGTACCAGGACGTGGCCCGGGCCCCAAAACCCCGGTGACGGACGGCGCAACGGTTGTTAACGAACATATGAGACGGTGTCGACAGCTATACTCCCTCTTATGCAACGCTCTTTCCACCCATGTCCGGGACCCCCTGTGCGCTCTCCCGGTCCCGACCTGACGAGGCTGCTGGGAAGTTTTGCTTGCCGTGGGACCTGCAGTGCCGCTGCACCTTACACCGGCTCGCTCAGTCCCCAGCGCGGCCAGCGTCCCGACCATTAGCCATCGCGGGCCCTGGGAGTCCTTGGTTGAGCACCGTCGCGTCAATCCCAAACCGCCCCTTTACCCCATCGCGCCCTCACCCTACACCCTCGCGTGTGCTGTCAGGGTACTGTCCGTCTAACTGAAGCAATGACTGTGTATTCTGTCTTGGCCCGCTCTCACGTGGGCGGAGGTTGCGGCCACTGCGAAGCCTTTATGGCCTCTCCCGTGGGGCCAACGACTGAAGGACGCCGCTTCCATCGTCGGCGCGACGGTAACGCGGTCGTGCCCGGGCGCTCGGGCCGCCTCCCCGCCACCATCCCGCTCTCCCCAAAGAGTACCCGTTGGCCGCACGTGCCGGGTCGCGTTGACCGGACGCCCGATGTCGAAAGTGGCCGTGACCCTTTGGGCCCACCCGCAGGGGCTTGTCCCCCTACTCCCCCATTTAGGCTTACAAAGGAAGGTATGAATGTGTGACACGGCCTGTTTGTCCTGCGCCTTGCCGCTCCGACTCCTCGCTTGCGGCCTCAGCATGGGGCTGCCGGCGGGGACTGGTTAGGGAACGACGCGCCTAGTTTCCAACTCGGTATCGTAACCTCGCCCTAGCACGCCTCCCGTAATCCACGCCGGCCGACTTCTATGACCCAGGCCGGCGGTCCCTGCGTTGTACGAGCGCCCCCGCGTCCCCATCCTAGGCCTTTTCTAGCCTTTTGGCTAATGCTGCTGCGCCGACCAGCCCCCTAATGTAGCCGCTTTTTTGGCTTCCGGATGCGTTAAGTCACCATAGGCACCTCTTCCGCCGCTCCGGGCGGGGGGCCCTAGGCGCTCCGCCAAAGCGCAGTCCAAGACGGGATACTCTGGACCGCGCAACTTGCTAGGGCCCCCGCCCCACTGCCACTACATACTCGAAAGGCGATGACGCGCTTCCTGCTGTCCCCAGGTAGGTTGTTACGGACACGCTAGTGACCCGCCATGCGGCCGGTAACTCGGCGTTACGCGTGGGGGGCAGCCGAGGCAAATCATGCTCCGCCCCCGCTGCCGCATCGGTTGACGTCGTGTCGGTCATTAATCTTGGGCCAAGCTGACCGTCGACTCTCCAGCCGACCCGTACCGAGACTTGCCCCCCCCATCGCAATCGCTCTGAGAACATGGCGCTTATTTGCACAACCTGTATAGGGCTCGCCTCGGTACGTTGCATGAATTATTTGGCCTGCACACGGCAAACTTACTGTTGCAAGAACAATCGGGGCGGTGCTGGGCTAGAGCCCCAATTACGGAGGTTCCCCCCCGTCGTTCCACTTCCCACACTAGGACACATGGGGGCCAGGCCCCGGGGTCAGCCTTTCTAGTGACTTATTTCTTGCGGTACTCTCTCCCTCGGTCTGTCGAATACACTAGCGGCTAACCGGGCCATCCGTCCGGTGAGCGACACGGACCACGGGCCTCTCCGGTGTGCGGGCTGCGGGCGGCACCACCGCCCCGGCACTACATCTGGCGGGCAGCCCGACAAACCGAGTTGCCAGGCTCTATTCTCACAACGCCCCTGGCCCCGACCGGCGCCTAACTCCACTGCCGAGTGACCGGAATCAAAAAAACATGGACGCAAAAGTACAAGAGGCCCACGGCACCCTTCCACTTGGCCGAGGTTCGCACGCCCACCCTGACTGCTTGCGTCCGTGTGTTCACTGCCCCTGATGACTTTGGACAAACACTCCACCCCTGTCCGACACGTCGCCGGCACCGCCCGCCTCCCTGCAACAACCCCCAGTTACATAGATGACGGTTATGGACCCCCCACGTGCTCAGCGCTGCAGCGGGGGGACCAGTCCCTTCCCTTTGTTACCCTATTATCGGCGCCCAATTTCGCCTTACACTTTCCATGATTCCCCTGTCTCCTTCAGTGGGGCACCGGCTCTGCGGCCCCAAAACCCTTCCCGGGATCCATCCACATCTTTCCATAGTGTCCTATCTCTAAGGGGCCCCCCCCGTCGGGCCGGCTGGCAGCCGCACGGCGGTCTTGTTGCCTACGCCGCCGCCCTGTCATAACTGAGGAGCACACTGGGAGGGGCGTGCTGCACGCCGGCTTCAGCTCATACCTGGCCCGAGCCGCGGCCCGGCTTCTATCGCCCCGGGTAGGGCCCTAGACCTGGCGCCTGTGTTCACCAGAGAAGCGACAGCGTGGTTGATGACTACCTCAACTCGAACCACGCGGAGACGTTTGATATCCGACTGAAAGACCGAGTAGAAAATGGTTAGCAATATGTGGCGCAAAGGAAATCTCCGCAGCCTTCCCACCCGCGCTGATGAACCCTTTATTTCATCTCAGGGGCGGGCCAAGTATAAAACGTTCTGCATCGGCCTCCCGGAGCGCCACAGCATAACATTTACGCCGCCGCTCTTAATGTATACGCCTGGCGGTTTTCGGGGCACGAGCCCCCTAAAACTGTCTGAAGCTTATGTGTCTCCCGCGCGAAGCTCCCACCCTCTATGGCCATCGCTTGGTACATGTGCCTCGTCGTAGCGTATGTATGCTTAGCGACCAGTCCATGCGCCACGCCTGAGCCAGTTCCTCGCACAAGGCCCTGAGCGGCGTGCCCTGGGGCGCACTTCTGTGCCGGGCGCACCCCTCGCCTCGCGGCACCGATTACTAATGCAACCACTACGGCTGAAGATGTAAGACGATCACTTCGACCCCACGAAAGCGGAAGTTTCTGAGGTCACTATCCCTTTAGTGCTCCCGGCGGGGTAGGACGCGCGGCTGCCTTGTTCTCGAGGCCGGGCGACGAAGCTTCAAGGTCTAGCCCTTTCGCTGCGTTCCCTCGATATTATACACATGTTATATCGACTGCTCCAGACGCTCGACGTAGAGTTGGGCCGCAAACCCAGAGCAGCCCAAAGTGACCCCTGGGACGAACAGTTCCTTATCGTCTCCGCTCCTCAGCGCTATTATCTTTCCGGCACGGCCCCGTCCTGGCCTTATCGAATGCCGAGTGAGCTTCCGACGGCAACCGTAGTTCATGACCTGGACGGACAGCCGAGGTACCTCTGCGCGCCCCTAGGTATACGAACCTCCTATCCATCCCGGGATAGGGGAAAACGCGCCTTAGGGACCATCGAGTCGAGTCGCGTTCCCGGAGCACGCTCAGAGCCCGCTAGTCGTGTCGTTAGCCCATGATCATAGCGCCCTCACCTACCCCAGGTCGACGGCCGATGTCCAGGCTTGCGCTAGGTTAATTCCAGTATTGGGTCGGGGAGTATCCCGAATGGCTGACGCAGCGCACTGCTAGGCTGATGGGATCTTATTCTCGGACCTCACGATTAGCATATCGCTGAGTGCCACGCCCTCACCCCCTCACCTCCTTTCCGCCTCGTATTCCACATCCAACGTCCGTGCATCCCGCGGCTGAATCCAGAGTGAGCTTTTCCAGTACCCGTGGGGGCGCACGTTCCCCGTGGATCCGTATACTAGTCCTTGGTTGACTCTGGATCCCCTGCGCGCAATAGCTCCCGTGGAAGCGTCCCCGCTACGCGGGGCACCCCACCGGTCCAGGCAGGGTTGGGATATCACTTGAGCCAAACCCGCCGGAAACGGGACCTCTGACTGAATTTTTTCACCGCAGTCGGCTGACTCTGTAGTCCACCTCGAATTCGGTGGCATTAACGGGGCCAGAAGACGCTGCTGCATGCACCGAGGCAGCGCCCCGGTATATGGACTGGGCCGGCACCATCCCGTCGGTGAGCGGGTCACATGCTGTTCCCCCGACTACCGAGCGGCGTCACCCGTTTGGCTTGCCGCATGGGCGACTTTGGTAGTTCCGACCGCTCTTCAGGCACCACACCGGTACTCCTCACGTATACTTGTAAGCCGAAGCAAGCCCCTTTCGCACGGCGCTGTAACGGAGTATTTGACAAGAGAGGTAGGACTGGCCCCAGTTCAAACAAATGGCTTGTGTCTCGGTCGAGCTGGTACTACGCCCAGCCCCTCCGTAACGAGTGTCACGCCTAAACGACCTTTCCCCACTGGGAACGAGCGTCTACCTCGCTTTCACTGCCCAACCCGCAATGGCCTTTCCGGCCGGTCTCCGCGCTTCCCCAAATTTAGATGAGCGCTATAGCGGCATGCCCGTTCCGTTGTTCGTCCAGAACTCCCGATTTCCGAGTGTTCATCGGCTCACTATGCCCGCGCCGTTGCCACTCTCTTCATGCAGTCACCTACAGGGCTCGCCGGGGCCCGGGCCCGCGGAGACCCGTCCGGACGCTACGTCCTCGATCGAGTCACGGGGGCGTTCCCCCTGGGCTGTATACGTGCATGCCGCGACCCGGTCCGGTCAGTCGCATCCCCTTCCTTCCCCTCGTGTCCGGTGCTTCAGTATACGCACCCTCGCATCCGACGGCGTCGTCCGCTTGTAGTCCGCTTCGTGGCGGGCCCAGCGAGAAGCGCGGGGACGCCCCCCCGGAGAACGGTGCCCCCGCTCGCCGCGCGCGCTACCACGAGGGAACGGAGGGGGCACGTCCGCTTCTAACGAGTCCCATGATCGCCAAGTTGTAATGGGACAACTTCGCTAGGCGCCCCCGCGCTCACGTCACCGGACCTGACGACTCTGACCCGAGTACCCAACTTCCGTTTACCCGCCCGCCAGGCGCCACTCTCCCAAAGTCCCCCGCTGCGGACTGAGCAATTGCTGCCTGCTATGGTACGGCGAGCTGATTTCCAGACGTGGGACACGACCTTGAGCTAGTGATCTACGGGGCTAGGTCACGACGCGGACGCCCCCAGTACGTAGCACTGGTATCAAACGTCCCGACAGGCCATGAACCCAGGCTGGAAGAAGATTTCCGCCTGCGGGAACGACTTGACCCCAGTACCAAACTTACCTCGCAACTCGTGCCTGACTTGGCGGATTAACCTCGCAGCGCCTGTGCTGGGCCGGGCGGGGGCTTCTTGTTCCTTTGCCGCTGACGCCCTCCCGTGAGCGAGCCGACACCTTTCTTGGTCTAGGACCGCGTCCCCTCTGGGAATCACCAAGACGCAAGGGTACGGTGACGTTAGGACGGCTTCGGGACTTGGCCCGTACCGCGAACGGGCCATCCATGATGGACTCAGGGCCCTGCCACGGCGTACCCGAGAATCGCCCGAGCGCCCTTCATCCTTTTCCGCCCGGGTTACCTGCCACGGTAGTTCTCCTGCCTTTGAGGAGATGGGCTCTCTCGGAAATAGTACGGCAAGCGCTACTCAACCCCCCGGCCGCGCCATCTCCCAGCAAACACCGGTGCGGCTCAGGCTGTCCCCTGACACACGCCCAAGAGCCCCCGGCCGCCACCGTCGCGGGACGGGCAGCTTCGCCTTACAGAGGCGCTGTCGCGTAGCCCAGAGCGCCAACCGTGGCCCCCCGCAGAGCTAAGATCCGCCCCTTGCTGGGAGCGGGCCCCCCGGAGCAACGCTGATTCTGTTGCCATCATCGGCCTCCGTCCCGTCTTCCCCTGCGCCACACCCGGCCCGGGGGACCTTCCCGCTCCCTCCCGCACCCCTCGGCACTACTTCGGCCAGACTCTTGGCCCCCCGACCGCGTCTTAGGGATCGTGGGTGCCAACGCCCGCGACAGGCGCCACCGGACCTCTTACATCTCGCAACTTCGATTTCGTGAACCGCAGGCACGCTGAGCCCCGACGCCCACGCGGTGTGTCTACACAAAGATGATTATGATGCGGGGAGGGAGAGTGTTTCTTTTCTGC
Duplex    TACCACGCCCTGTTCCGCAACTCCCATCTCGAAGCGCTCCGGACGGTGCGTACTGCGGCTGGGCAGCGGCGACCCGCAAAAACTGCGGCAAGTACGATTTCTAAGGCCTCGTACATCTCGTGCCGGCTGATTTTTCACGAAACCCTCGACTGTCATGTAAGCCCCTCCCACTCCCCTCCCCCTACCCTTCCCCGCCGACCCAAACAGGTCTGCCCCGCTGGCGCGCCCCGGCCCTCCGTCGGCCCCAGGGACTGCTCTCAGCTTCAGCTCCCGGCCGGGTCCAGCTGCTCCGCCCACTCCGCCTATGTCCGTGAAGATACTTCGCCCGGTTACCCTGTCCGCTCGGGATTCGACGTAGGAAGATTCCATCCTCCGCCCCGCTAAAGACGACTAGATACCGATAAGTCGTCTTTTCTCCCTCCAGGGCGGCAGGACCGTCCCCCTCATTTGACAGGGCTCGCCCACCTACGGAGATCTCTGCACACTTTCCCTTCCGCGGCGTCCTACTAGACATGCGCGTCCCCGCGCGCTGAATAGCCAGCCTTCACTCGACAATTGGTCGGTTATGGATGGGGCCTCTCCCTGTCGGACTGAGGTGACTGCGCGCTCAACCTTTCGAGGGAAAACCCGGCTCCCAGCCTCCTCCCCCGCCGCCTCACGACTGGTGCCCATCCACCCCCTTACCGGAGAAAAAGGCGTGTTGGGCTCATGGCCACCGCCTTAGGGGGTCTCTCGGCCGATGGATAGTGGCGGCGCTAGGGCGGGAGCCCACAGTGCCGTGACAAGACGAACATTAGCGTCCTAACAGTCATGCCGACGCCTAACGGGGGACCCTCAGCCCTCCTAGGGGTTTATCTCCGCGAATGAACGGCCCCGGGGACCGTTCGGGGTTCCCCCCCTGTAATATTTCACAATGGGGCAACCACCCCCCACCTGGTAGTGGTCCTGCCCTCCTCCGCCGCTGCCCGGCGCCCGCCGGTCGCGGCTAGCGGAATACCCCCAAACCAAACGACCTCCCTCAATGAGGTGGGCCCCCGGGTATGGAGCCCCCGCTCGCTTTCCCGTGGCCAGCACGCCATCCGGAACACGTGGAGTCCCGTCCGTCCGACCCACGCGCCCTTCGTCAACCCGGCACACCCAGTCTTCCGGCCGTCATCGGCAGGTACCGCGCAAGGCCTTGGCTGGCCCGTCGGCGCGGCCCCCATGTTCCGGGCCGCAGTCCTGATAAGCAGGGGAGCACGGCCCCGGGTGCTCGGCGGACGCCTCTTCCCCCCCCCCCTCGGCCCCCCCCGAAGGCACGCGCAATTCCAGGTCTTATGCGACGCGCCCGGACCTGCGCTATCAGTGGACCAGCCGCTACTCGAGGTACGAATGCGAAATTTTCCTCGCGCACCGGTACGGGCGGTGCGCAGAGATCAGCCAACTCATCATCATGCACTATTGCTCCTAGATAAGGGCCAGAAACGCCCTGGGCCCTGCCTCCCCGCCGCGCCGGGAGAAGTGGCCTCAGCTTGGACATCATCCCCTGGTCACCCCTAATCCCCTGCTAGGCCTCCCCCGGATACCTCCGCAAGCGAGTTGGTGACTCCGCTCGCGCCCCCGCCGCGTTCTTAGCAGCCAGTACTGAGTGGACACGTGTGGCGAGCCCCTTACCACTGCCAGGCCACCCATTCCGAGTATGCGCTTTGCCCGCCAACGTCAGCGGTCATGGTCCATATACGCCCATCCGTGCAGTAAACGTCTGACGTCGTAGCCTGGCAGCACCGCCCCTTTCCCATTAAATTGATGCCCTTGACATCGTCCTGTCACAACCTACTTCGACCTCCCGGCGGAGGGTACCGTGGTCCCCTAGCACTGCGCATCGGGCTCAGACCTCACCGGTATGCGCCCAGTGGAGGGCCGTGTAGCGTGCTTTTTATCTGGGGACTTGACGCTCCCCCCCAGCTTGTACCTGTAATACTCTTAAGCGTTGTCGGTTACCCCGTACGTTCCTTGTGCCGGGGGGACTCACGCTGCAATGCCGCACTGGCCATTGACTGAGATCGGGGAGCCTTGCCGCATTTTAACGGTTAATGTTTCACATCTTCGCCGCCTGGCCCGCGCCCCTTCTCGCGAATTTTGTCTCTCACAGTCCCCGCCCCCTATCCCACCCCTCCCGCTTTTGATGCGGTTTCCCTACAATTGTTACGCTTCCCTATTCTGCCCCTGAGGCGACCGCGCCGCGATAGCCCCCGGCGAGCGAATTACCCGCTTTATCTATCCCCACCATTTTCCCCGCAATCCGCGTAAAGCACGCAACCACAACTTTGCGAACGGCGCTGTCTCTCCCTACACAAACCACCTTGGCACGGTAAACCTCCCCAGGTCCGGCCTCCTCCCGCGGTCGGGAGATTCGCCGCGCGGACGGGGCGGAGTCCTCGAAGACCGGCGAGTGGCCCCCTGGGGCACGTGTGATCTCGAGCCTCCTGCTCGCGACCTTAAGACATTTCAGCACCTACTCCACAGTTTGGGTTCAGATCCATACCTCAGCACCAAACGGGCTCGCGCGCTGGTCCGGTGCGAAGGGTCCATTTTCCCCGTTTGACCGAGGAGTATACCGTCGCATACCTAATAACCCATGGGCCCCAGGCCCTTGCAATTCCGGGCACTTTCGAGTGTGCACGGCCTCCGGGGGGGACCATAGACGCTGGCCGATCGCACCCAGTGACGAGAAACTTTAAGGAGATTCGTAATCATTTTGTTGGGATCATAACCTGCTACTGCTCTTACCCACGTTTGGCGACACTCCGAGGAAACCAGAACGCTGAGCCACCTGAATTCCTGCCGCTTCAACCGCTGCATCCTACGCGTCCGCGGCACGGCCCGGGGCTACGGTGCCAGTGCTAACTTTCAGTGGGAATTCCCCGCATCCGTCTCAGATGGAGACTCGTGCGATTTACCCCCGTATGAGTCTATGCCTAGCGCTGTTGAGGTATACGTGGAGCTCAGCCATTGGCGTCCCCCCACCAGCCCGTGACACTTACAGTGATGGTGACTTCTCGCGACGTTCAAGGTCAAGACGCACATTCTGCCGCGCTACATTCCCCAAGCCTCTCCTGCGCGCGAAGTATACGGTCTCTGTCTACACCGGAATACTCAGTAGCAGCGGAAGGATAAACTGAGGGGACGACCGCGGCCCGGATTCGACCATTTTCGAACCCTAAGTCTCCCCGATACTACTCACATCCCATCCCGGTCCCGCCCCGAGCCGTCCGCGGTGCAGGCAATCTTCACTTGGCTAACCCGGCCACACTCGCACTAGGACGCAATTCAAAGCCCTTTTCTTCCGGTCACAGCGGACGCCGGCCCGGCGGCGGCGCTCCAACCAGCCGGCTGTTCCGGTAGTTTTTTGAGCGCTTCTTATCGTCGTCGCAGCCTTGAACTAGTATCCTGCTGCGAAACTCCGTCTTTGAAAACCCCCCACGGGGGAGAACGGGGCAGGAGGGCATGCGCTCCACACGACGTGATGCGATCTGCCTTCGTCCCGGTCCAAATTACCGGTCTCGCAACCAGTCGCCCTTGCGGACGAGGCGGACGTTCACTTGCTGACGCCGCGGGCGCCCCCCCGTGGGCCGCATGGAACATCGCTTCCGCCCCACCCGATCATCCCCGCCCCTGCGAGGAAGCTCCGCTCCACCCTTGGGGCCGACCGCGGGGTCGCCCCATCTTCTGCGAGTGGTTCGTAGCTACAGCCATGCGGCTAGCAACATATCCACATTCGTCGAATCGTATGATATCGCGCGGTTACGTTCCTTTTACCTCTGGTTGACCACCACTGTATCGTCGCCCGCTGCCATGCTCAGCGCGGCCCTGGTAAGCGGGGGGTGCCGGTTTCTCAACATGGGCTTCCCCTGCATTCGGCTAAACTTGACCCGCGACCTGTACTCACAGCAGTGCGGTTGTACCGCTACCGCCATGTCCTAGTCCCACCCGACCGGGCCCCAAACGACGCGAGAGTCGCTATGAGGCGCCAACGTCACCGTATCGGTATTTGCAATGGCGAAGGTTTCCTGCCACGGGCATCACTGTTACTGTCGAGCACGATATGACCGTGGGCACACACCCTAAGGCGCAGTGGGTTTCACAGTCCCCAATTCCAAGGGTCCCCGGTTTGCCTAGCTTCGGAGTCCCCAGGCGCCCCTCCTGCCACCACCCCTACGTCTTTCATTACTTGGGGCCGGTGGCCTGCTGTTAGAACATGGTCAGGCCGGCGCGTTGGCCCGAGTTTCCAGCGGGACCAAGTACCCGGCGTAGGGCGTCACCCCTACCAATGGGCGCTCGTGGACGGAACCTCGCCGTTCACGTACGCTCACGCGCGGGCGAACTGTGCCCCCCTTCCTCCGGATAACCGCGCCTCTAGACCGGCGCGCCGGCCATTATCCTGCCGCCCCGCGCGGCTAGGGGGCGTTCCCCCCCTCCCGGCACATGTACCTCCGGCAGTCGGCCAAAGTACACCGCAACATGGACTCTCCCATCATCCGAGCGCCCGGCTCGCGGCGGGACCTACCCCCCCCCCAGCGTGCCGGATCATGCGCCCGTGGCTGTTATCACGGTCCCAGACTCCGCCGCATGGTGGCGTGTCCCCGGGGTTTTCTTAGAGGATCATCCGGCTCTCCCCGCAGCGCGCCGAGCATTGACCAGAGAGCCTGACCACTCATTAAGTGCCCGCCAACCCGTACGGGCGCTCGCGCAGGGCGTGCCCCCGCCCGGCGCAGTCCGATTCTCTGACAGCTCCGCGACGCCGAACCCGGAGATCGCGAAGGCGAATTGGATAGGCACTTTCCAGCAGGGCCCGTACAAACCCTCAGTATGGACAAATCCCAGTCCGTCGCCGGTGGCTTCCACCTGTGTCACCCGACACTAATGCGTCGTGCCATCCCTGTACCTGACACGTTCTGGCCGCCCCAGCAGGCGGCGCGCCGCGTGCCCGGAGCTCATACACAAGCTGGCGGTTTTCTCGGTACCTCCGGCGCATTGCTTTTTTTCTCGCATACATGACTATGACCAGCTGCGAGCCCTACCCAGGCCTGTTTGCCCTGCGCCCTGATGTGGACCCTTGGCGCGTGGCCAGGCGCGCGGTAATCGCTCACTAGCCACCGTAGCTCGCCTATGAGACATAAACGTACCGGCCGGGGGCCGGTCGGGTCCCCCTGCGCCATCAGAGACCGGGCCCGTCGCAGGACCCTACCGACGCGTTTTCTTAGAAACTACGTTCACACTACCCCTCTACGAACTCCCCACGATTACCACTTGGCCCCGCGGCGAACCAATGTGCCGCGAAGTTCCGATTTAGACAGGCGCCTCCCCTCCGTGGCGGTTCACTTGCTACCAACCGATGTCGCGACGAGTCGCTTGTCCCCCTTTGACCGACGCGTGCCTGCGCGATCCCCTCTTTCTCCTGTACTGCCGACGCTTCTTCATTGCTGCCGGCCCCGCCTCAGTGAAGAGTGATAACGTTCACAGCATGGTGGGCCGGTCACCCACGCGCCGGCCTTTATGTTACAGTCCGAGAACCAGGCGCGGCAATCAGTTTGCCGGAGCAGAACCGCGTCGGCGGGGCAGCCTCGGGCGTTCATGGGCTCGACAAGCCTCACTCGGATGGCCGATCTCTTTTGAGCGGATGGGCTCCGGTCGGCGCTAGTATCGGACCATATCGCCTGCCCGCGGTCGCCCCCTTAATACGAGTCAGTGAAAGATGAGAGCACCACGTGCGAACCCAACTGCTTGGCCCGGATAAGGCGCTATCAACTTCCGGTAACTCCACGCCCCTCACCCCCCCCTATGCGGGCTTGCTTCCCATTGTAACTGTGCGCGACCCTAGGACGTTCTGCCGTGTAGTCCACAGTGCACCGTGGGTCGCCCCCTTGGCATGGTCGAGCCACAGGCGCTCTCCGCTGACGAGGCAGGCGCCGCTCCTCCGCCTTTCGCCTGCGATCCAACCGGTAGGAGACTAGAGCGCGACCAACGTGGCCTACCCTCCACATCCACCGCCGGACCATTTGCCGATATCGAGATCGACGCCTTGATGCGATCACGATCCCGACGCTCTTTGTCGTTTCTCCGTGCTGCCCCAGCGGGGCCGGCGCACCAGCCCCTGGATAAGCCACTGAACACGGACGCAGCGCGAGCTCGGACAGCATGCCACCCGTTCCGCCTCCTGTCCGTCCCCCTCCAATATGCTCGAATTAGTAAGATCGGAAGAACAAAAGTGCCCCATACTGGTAAACTATCCGTGCAGTTTCTTGCAACCAGATTAATTTGTACCGCTCGTCTATACGACACCCCAAACAGCTTTCTATTCCCGCCCTCAGCCCCGAGTACCGGTTATGCTGGCAATTGGGAATTCCCGTAACGCCGCAGTTTGGGACCACGGCTTCAGTCGTGGGACCCACAGCCCCGCGTAGGAACCAGACCGCTTTCAATGTTCATGGTGCGCCCGTCAGTACCCACGCCTGCCCGGCCACCGGGCCCCTCGCCGATTAATCTCGTCGTCCCCGCTCTTCCCCCCCCTTGCATCCGCGTAGCCGTTAGCAGCACCCGACCTCGCAGTCCTGCGGCCCAACTCACCCCCGTGAGCGGTGCGCGACGATTAGCGACCCGTATACGGCCTCAGAGGATCGGGTCCGCTTCACAGGACTGCCTCCGCGATCCTGTTCCCATCCGCCGCCGTCCATTGCTTCGCTTCACACCGTAATGATCCCGTGCGTATTATAGCATCGTCACCGCCCTGCTGATAGTTGAGGGTAACATTTCTCTCTTCATAGGAGCCGGTCCACTGACGTGTTACAAGCCCGCTCTCTAACGACCCCCGGCTCGTCCCCGGCGTGGATCACCCTACGAATCGCAGGGAGGCGGCGACATACTGGCCTGTCTCCACCTCACGAGCGCTGGGCTATGTCGCCCCTCGCACTGCCGTTAGCGAGTTGGCTGAACACCCAGGCCCCGCGGATTCACACCCTGGGCTCGGGCAGGAGACGTGAAACTCGTAGCAAGGCTCGGCGCATCTGACTATCGGGCCTTTTTCTGGCTCTCGCCGACCTCGTCGCTAGTAGCCTCAAACTGCATCATACGAACAAGTGGGCCACCCGCCGCTCAGGTGACACCCCCGTGTGCCCGCCTTGTCGACCTTCCTTCCGTACCCCTACCTCTCCAATCGTGGCCACCTTCGTAACATTAGCCAATCCCGCACTAGGCGATGCTACTGAAATAAGAGTCGCGTTAAGTACCGTCAGGGTTCCTCCGTTCAGCAGCCAACCCGCCCTCCACGCGCCTCGCCATCCTCCGACCCTATTGGCTGCACGGGCGCCTGCGACTCGATCTACCCCGGACGTTAAGACGTCAGTTAGCGTTGGCGTCCCCTCTTGGCCTGCGCACCCTATCCTGAAGTACACTTGAACCGCACGCGGTAAGCCCCGACGCTCACCATCTTTAGTATGCACGGTCTCCTTGGTATTTACTTTTTGCGGTGCCGTGTCTGGTTTCCCACGTGCGGGACCGCGATGTACGCCAGCGCCCCCGCACCGTGGGCTCTGCCCTGGCGGCAACTCAAGCGGTAGAATCAGTCCCCCAGGGAGTAGTCCAGGATGGCACAGCGAGTTTTGCTCTACAGACCGGAGTCCCGCAGAGCACCACCGCTGGATGCATCGCGGTGGGGAATGTCCTGGGGTGGAACGTGCGGCCCCGTGCTCTGGTCCGGACGCAGGCCTCCGCGATCTAAAAGGGGTCCCTCGGGTGTCCGATGAAACGCTTCCCCTCGACTAGACGCTCCCCGCCATTCAGCTGGCCCTTCCCGCGTTCTGAGAACTTGCTCGTCGAGCGGTAGAGAGAGTGTCAGCACAAGGTGGTTGGGCACGCTTCGAGGCGCGGTTCGCTCAGGGGTGACCAGCACCCTCCCCTTCACGTGTCCCTCGGGGAGTCAGACCCCCTATGAAATTCTTCTCGACGTGCTCCGGGAGCCCCCTTGGTACTCACTTACCCCACTACGACTGCCCGACCCGGGTATCGCTACTGACGGCAGCGCTGCGCCAGTTCTCCCAGCCAGCATCGCAACTCGCGGGCCCGGGCGCGACGCGAAGCTAGGAAGCTAGCGCGCCGCCAGCCTAGAGGACTGTCCTCTTACCGCCCCAATATTGTCTATCCTCGTGATAGCTAGTTCGCCTGTATCCCTACTCGGGTTCCTCTCTGCGAGAAACACCGGGACCCAGGTGTCAGTAGCGCTCGAACTATGAAATGCCCGGGACGGAAACCCTCGCGGTCCCCTTGGCTTGGAGGGGGCTTGGGCCTTTGCGGTAATCGAAAGTCCCGACTCAGCAGCGCCAAGTTCGTGACTAGGTCCCCCGTAGGAGAATGCCCGGCTACCCCTGCCTACTTTGAGATGCGTGTTCTTTCGGCGACGCCTGTCTGCGGTCCCACTGACCGATGGGCGACGGACGGACAACCTTGCATCCGAACCCCCCTTGTTATCGATCCCATGCTTCCTACGAACGGTCCAGCGATGGGACTGCGAGGATCTCAGTCCTTTTCTTCTCTTCCTCCTACGGGCGGGGAGGATTCGTTAGGCCCCCTCCCGCCGGAGCTCACTCTGGCATTGGTGGTGCCCCACTGCCGACCTTCGCTTCCCCATGCCGTCTGTGTCTGGCTTGGAGCCGCAAACACTTTTTGGCGAGGCAACCTAGCCTGCGAGGCAGTTCTGCCCTTCGCATACATGATGCGAGGGGCGCCCTCCCTTTCTAGGTCCACCGGATTGCGAGACCGGCCGCCCCCAGGGCTCCGCGGACACGGGGAGAGGATTCATCCCATCACTCTCCCCCCTGAGACGAGTCCGCCTGGGACTCACCGACTCGTTTGCTTTCCCTTCCTGTCGCGCCATCTACTCCGCCGAGCCATCGGGAAGGACCCAGATCACCCCGGCGTGAAGGTCTTGCGATGCGGGGGATATGGTCCGACGGCTGAGCAGGCTCCTACGATGCCGTGGATATCACCACGCGCGCTACCACCGGTTAGCCAATTCGAGCGCCGGCCGCCGCCACAGACACATTCGGGGGGACATCTCACGCCGGTGCGGGCATCGCGTTTAGGGGCACACGGCCATACTGAGACGTACGCCGACAGTTGACCATGCTGACACTTTGTTTGCGCCGACTTCCCTTCTCAAGAGGGGGCTGAGGATCCCAGCCGGTGACCAACTGAGAGACCCGCGGAACGCCCTCACCGGACAGCGGGGGGCGGCACGGCCGTACCGGCCTCCGCAACTGGCCCGCCATGCCTCGCCGCCCCTTCCGCCACCGCATAGCCCATAGCCCCTCAGCATCCCCAACGATGTCACCTCCCCCGCCCAGGAGCACGCCTCCCTCCTCTCTTTTCTTGCGTTTTAAGCAAGGCGAGCATGAGGAGAAAAGCGTGAGATGATGAACCGCACTGAGATCCTCCGACGTCTCACATTTAGGATAATACAATCCACTCAGATGCGGCCGGCGCGCTTGTAAGGGCTGGTCAGAACCACTCAGAGAGGCCCCTCCGCCTCCACTACGCGCACGAGGACAACCGCTTGCCTGGACACTTTTGAGCCTTGCGCGCCACTGTCCTCGTGCCACGCGGGTTTCTTCGGGCCTTATGCGCCCGCACTCGAATAGGGAGTTTCTCTTTCCTAAATCGAGCCGCCACCCCCCCGCACTCCTCCCCCCCACGCTCGGTTAGGCCCTATCCAACTTACCATGCACCGGTTTTCACGCCACACGGGATGCGTCTGACCCCTTTATGCCGCGTCGGCCGAGCTGGCACGAAAGCGATCTTACAGGCCCGTTGGTCCGCATCGGGCCCCCGTCATGCAGAGAGTCCTATCCGGGACCGATTCGCAAGCGTGGGCCGCAGTAGGCCCGCCTCTTTTCGGCTCACTGAAATATGTCCGTAGGGCTTGTGGAGGCCGCCGGGGGGTCTACCCCTACCATCCATGCGGTCCCCCTGGGCTGCCCTTGGGGGTAAGGTGTTGCGCCCTGGCAAGAGACCTCGGCTTGGAAGCCCCGGATTACCCGCCGATCAGGGGTGCCAGGGCTTCGGGCCCGCCCCGGCGCGCCACTTTAACAGTGCTACCCCATAGGCGATGGCGTATAGGCCGCACGTGCCCTCCTCGGCTTGCTGCCTTTTTCGGAGGGTTCCTTACCGCACCAACTTGCCGCCATGATGAGGTTCCGCCGTCTGTGAAATATCTCCGGTCCTCGCACCTTCACGCGCCCGGTGGATCATAGGGGCCTACCCCTACGGCGTGCCTCGGAATGCCGCCGATGTCGAGTGCGCTAGACCTAGCGGTCCACATTGGATTGGGTGCAGTTGTAATGAAGAGCCTTCCCAATAGCTCCTGATGCTTCCCCTACCATTCTGCTAAATTCGACCCTCGTGGTGTTTCCGTTTCAATGTCCACCCGAAAAGCGGCAATCCACTCCCCAAATCAGTCGTCTGTTTATGCGGGCCCTGGCGGCAGTGGCCCAAGGCTTTGCACATCACTAAGCGGGGTGTATCCGTACTGGCGTTGACGACTCTCCCCACATTTTCCCCAGCGCGATGACCAAGCCGGAATCGGTCAGAGCCCCCGTACGGGCTTGTACCTCGGCCTCGTTTCAGAGTCTTCAAAGGCACTACGCATCTCCTGTTTACCTCGCGCGAGTAGCCATCCTGCGTGTTCCCCTCGGTCCCCACCCGCTGCTCGTCTTACTAGCTGCTGCGTCGCGGCCCCCGAGGCGACTCGTGGCGAGGCATCCCTCCTCCTCATACCGCACTGGCCTCACGATTTCTGCCGCGACGTGAGCATGGCGCAGACCAGTCTTACCGTCCGGGTAATCCCTGAAGGGATCAGAATCTGAGAAGCTCCGAAAGAAGTCACGCGCCCATCCGCAACCTGCCCGCGCAGGGCTCGGGCCACCAAAAGACGAAAATCCGCCAGGGGTAGCACGCCCCGGCGGCCGACCGCCGCATGTCCTCGTAGCGCGCCACGTACCGTTCTCGACACGCGCACAGTACGGGCCAACGGCAGTCCTTCTCCACCTGTGTTGTTGACCACGAACGAAAGCGGGCAAACATAGTTCCCTGTACCGTCCCCCTTGGGCCGCGCTATGTTCACGCCACCAATCCTAAGGAACGCACCCCCTTTCTGCCCCCGGGCGGCCCACGCTTAACCCCTCCAAGTTTTCCAGAGTTACATCACTCGACGGCGCCCGTTAATTCTGTCTCGAGTGATTCAGCGCATAAGACCGGCCCCATGGCTCTGTCTCATGACCGCGCGCCAAAACCCTACAGGCGCTGTAGCCTGAGGTCCGCGGCGTTGGGAGGCGGGCACCCAGTTTCAGAGGCGCCCTTATCACGTACGGACGGCGGCTCTCACTCCATGGGGCTCGTCCAGTCGCGAGGGTTATGGCCTGTGCCGGTCCGAGTCCTAAGTTTGACCAAAGCCGGCGGGCGGCCTCCACTATCCTCTCCCGGCCCTCCGCCCGCCACCCTGCTCGCTGCTTGCATGTCGTATCTGTCCCATCCCTGCCCTTTCCGTCCCCTCCCGCTCCGCTGCAGGTCCATTCCAGACTTAAGCTACCCCGCCGGCGAACACACAAATGGCGACGGAGGAAGTGGACCCCCTTATATATTTGCCCCGCCAACTCGTTTGCACTTCTCGGACTACTTCACAGAACCCCCTCCGCTGATCATTCGGGCGCCTTGACCCGTGGAATACCGGGCCGGCCTGCCAGAGCAGGCCGCGGGGGGTCCCGCGTTCGCAGCGATTAAACGGGGCCCTCTTTCCCACCCTGATCCTGCGAGCCTCCGGCAGTCCACCACTCCCCGCGCCGGGAGGCGGGTATCCTTTGTGCCCTTTGCGGAGTAGTCCACGTAAGCACAGCGAGGTTCCTACCGTTCACGCGCGCCTGTATGTTCCTTGCCATCCTCCTCGCGCCTCGATCTCCGGCGCCAGGGGCCAAAATAATCGAGGCCTCTCAGACTTGCGCAGATCACTGGACTCGAGGCAAGTGCGATTCCACGTGCCCAGTCCCGATCCGTACCGTCACGTGCGTCCGTCTTCCGCCAGGTGCGCCCTGTTATGGGAGTGCTAGGGCAGAAAATAGGAGGGGCCCCTCCCCCCTGTGGCTGCCACCCCGCTACTAGGTATCGCCATCGGGCTACGTTCTGGACGAGTGAGCCACCCATATGTGGCGAGACCACGGCGGCCCCAACGGGACCCGTGCACTTAGAGGGCGTTGAAACCCCCCGCGCCGCACCCATATATCGGTGCGGCCGTCTTGCCGTTTGTACTCTTTTAGACGCAACTACGTTGTGTTTCGTTATCCAAAGTCTGCGCGCATAGCAGCTTGCGCCGCCCCTGCCTCCGCGTCAGGATCGCTCTCGGCGCACCCAAACGGGCGACGCCCTTCCCTCGCTGTGGCTTTCGCCGGGCCGTGGGGCAAACCCGCCGCTCTAAGCGCCTTCTTGCGGGAGGCTGTACTCTCGAACGGATCGGAGAAGAGAACAGGACCGCCTAAATGGCCCCAGCTAACTCGGCCTGCTTAGTCCCAGGGCCGGGCTCACGCCCCAGAAGTCGACGCGGACGCCGCGGTCTCACACATTCACCAGGGCTTCTCGTCTCCCACGGCAGTCACGCCGCCCATTCCCATCTCAATGGCTCGAGGACCTGTTTTCTGGTTCCCTACACGGCCCCCTCGCGACATATCCGGAAGTCTCTCAGGCTGACAGAAGGTCTCTGATACGCCTGGAGGATATGGGAAAAGCGTAAGTGTGTGGTAAGCGGGAGGGTGTTGGGATAAAGAGAGCAGGTGTAGGTAAGCCGATATAACCAAGTGGAGCGCACCCAGGCAAATTGCCGGATTTTCCTCACACGATGACCCGCAGATAGCACGCCGGCGGCACATTCAGTACTTAGGCCGTCAGGAATGCTCCGTGCATGGTCTCGTACAATCCCATGGACCTGTCGCACACCTGGGCTGCTGCGTACACACCACTTTTGACCCCTGCCACTTCCGCCCCTGTAACGGTCGAGAACCTGTGCAGCTCCGGAGGGTTTACGATTATGTTTCCAATCCGAGCACTAGCCCTGCGCTGCGGGCCCTGAGAAATTGCCCCGCCCGCCGAACTACGTCGGCCGCGCCCGCCGGTTGTCCTATGCGGGGCGGCAAACCCGAGGCTTTCACAGTCCGGTCCTCGGGGCTCCCAGGCGACTGCACATGCTAAGCAGATGCGCGGCGAGCCCGTCAACCGCCGCCCGTTTAGTCTCTTAGCCGGCCCGGGGGCTCCCCCTCGGGCCGGACGCGCCCCGGCTTTCGCGCCCTCACGGACACTCCGGGGCAATAAGGTTGTCCTCGATCGGCGTAGCGCCCGGGGGTGGTACGGCGGGCTCTAAAGGCCACCACCACGGAGTACCAGCCGCACCAAGACGTGGTCCGGCCCCCAAAACCCCGGTGACGGACGGCGCAACGGTTGTTAACGAACATATGAGACGGTGCCAGCAGCTATACTCCCCCCTGTGGAACGCTCTTCCCACCCATGTCCAGTATCCCCCGTTAGCCCAGCCTGCCCCTGGCCCACAAGGTCACCGAGAAGTTTTGCTTGCCGTGGGACCTGCAACACTGCTGCACCTTACATTGGCTCGCTAAGTCCCCAGCGCGGCCAGTATCCCGATTACCAGCGATCATGAGCCCCGAAAGTCCTTGGTTGAGCACCGTCGCGTCAATTCCGAGCCGCCCCTTTATCCCATCACGCCCTCCACCCGTGGGCTCGCGTGTGCTGCTGAGGTACTGTCCGTCTAACTGAAGCAATGACTGTGTATTCCGTCTTGGCCCGCTTTCGCGTTTGGGGAAGTCACTGCTACCGCGAGGCCTCCATGGCCTCTCCCGCGCGGCCAGCAACTTAAGGACACCGCTCCTAATGCCGGTACTACGGCGACGCGGTCATGCCCGGGCGCTCGGGCCGCCTCCCCGCTGCTAATCCGCTCTCCCCAAAGAGTACCCGTTGGCCGCACGTGCCGGGTCGCGTTGACCGGGCGCCCGATGTCGAAAGTGGCCGTGACCCTTCGGGCCCACCCGCAGGGGCCCGCGCCCCCACTCGCCTATTTAGGCTTATAAAGGAAGGTATGAGTGCGCGACACGGCCTGTTTGCCCTGCGCCTCGCCGCTTCGACTGGCCGCCCGCGGCTCTAGCACGGGGCTGCCCGGAGGGACTGGTTAGGGGACGACGCGTCTAGTTTCCAACTCGGTATCGTAACCTCGCCCTAGCACGCCTGTCCCAACCCACGTCAGCCGACTTCTCTCACCCCGACCAGCGGTCCCCAGACTGCGCGAGCGCCCCCGCGTCCTCATCCTAGAACTTTTTCAGCCTTTTGGCTAATGCTGCTGCGCCGACCACCCTCCTAGTGCGGTCCCTTTTTTGGCTTCCGGATGCGTTAACCTGCCATAGGCACCTCTTCCGCCGCATTGGGCCGGGGGCCTTAGGCGCTCCGCCAAAGCGTAGTCCTCGACGGAATAGCCTGAACCCCGCAATTTGCTAGGGCCCCTGCCCCGCTGCCACTGCGTGCTCGAAAAGCGGTGGCGCGCCCTCTGCTGTCCCCAGGTAGGTTGTTACGGACACGCTAGTGACCCGCCCTGCGGCCGGTAACTCAGCATTACGCGCGGGTGACCACTGGGGCAGATCATGCTCTGCCCCCGCTGTCGCTCCGGTTGGCTCACCACCGGTCAGGTATCTTGGGCCAAGCTGACCGTCGACTCTCCAGCCGACTCGTACCGAGCCTCGCCCCCCCCATCGCAATCGCTCTGAGAACATGGCGCTTATTTGCACAGCCTGTATGGATCCCGTCTCAGTACGTTGCATGAATTATTTGGCCTGCACGTGGCGAACCTACCGTTACAGAAACGATCGGGGCGGTGCTGGGCTAGAGCCCCAATTGTAGTGGGCTACTCCCGCCGTTCCACTCCCCACCGTAAAACACGAGGGGGGCAAGCCCCGGGGTCAGCTCGGTCTTCTGCCCCCGAACCTTTCGGCCCGCCCGCTCGGGCCGTCAAGTACACAAGCGGCTACCGGGGCCATCCGTCCGGTGAGCGACACGGACCACGGGCCTCTCCGGTGTGCGGGCTGCGGGCGGCACCACCGCCCCGGCACCACATTTGACGAGCAGCCCGACAGCCCGAGTTGCCAGGCTCTATTCTCACAACGCCCCCCGCGCCGACCGGCGCCGAACCCCACCGCTGAGTGACTGGAATCAAATCGACATAAGCTTAAAAGTACAAGACGCTCACGGATGTCTTCCACGCGGTGAAGACCCACGCACCCATCCTGACCGCCCGCGCTTGCGTATTTACCGCCCCTAGTGACTTTGGATCAACACTCCATCCCTGGCCGACATGCCACCGATACCGTCCGTTTCCCTGCAACAACCCCCAATTACATCGATGGTCTCTATGGACCCCCCTTGTGCTTAACGCTGCAGCGGGTAGACCGGTCCCTTCACTTTTCCACCCTATTATCGGCGCCTAATTTCGCCCTACGCTTTCCATGATCCCCCCGCCGCTTTCGGAGGGGCACGGGTCCCGCGGTCCCGAGACCGTTCCCGGGATCCATCCACACCTTTCCATAGCGTCCCATCTCTAAGGGGGCCCCCCCGTCGGGCCGGCTTGCAACGGCGCGGCGGCTCTGTCGGCTACGCCGCCGCCCTGCGGCAGCCGAGACAGTCACTGGGAGGAGCGCGCCACACGCCTGCTTCAGCTCATACCTCGCCCGAGTCGCGGCCCGGCTTCTATCGCCCCGGGTAGGGTCCTAGATCTGGCGCCTGTGTTCACCAGCGGGGCGACAGCGTGGTTGCTGGCTACCCCAACTCTACCCACGCGAGGACGTTTAATATCAGAATGAAGGGCCTGGCGGAAGATGGTTGGCGCATCATGGCCCGAAAGTGACCTCCACAACCTTCCCACCCGCGCTGATGAACCCTTTATTTCATTGCAGGCGCGCGCCAAGTATAAAGCGTTCTGTATCGGCCGCCCGGAGCGCCACAGCATAACATTTACGCCGCGGCTTTTAATCAATAAGCCTGCCGAGCCCCGGGGCACGACCCGCCCTAGGCTGCTGCAGACTTATGTGTCTATCGCGCGGCGCCCCCGCCATCTGTGGCCCCCGCTCGGTACGTGTGTCTCGTCGTAGCGTATGTATGCTTAGCGACCAGTCCATGCGCCGCTCCTGAGCCATCTCCCCGCACAAGGCCCTGACCGGCGTGCTCCGGGGCGCACTTCTGTGACGGGCGCACCCCTCGCCTCCTGGCATCGATTACTAATGCGACCACTACGGCTGAAGATGTAAGACGATCACTTCGACCCCAGGAGTACGGAAGTTTCTGAGGTCACTATCCCTTTAGTGCTCCCGCCGAGGGAAGACGCCCAGCGGCCTTGTTCTCCAGGCTGAACGAGAGGATTCCAACACCTAGCCTCCTAACCAAATCTTTCCACCGCCACGCACATAAGACACTGCCCATTCCGGGCGCTCGCCGCAGAGATGGGCTGCAAGCCCAGAGCAGCCCAAGGTAACCCCTGGGACGAACAGCCCCGGGCAGCCTCCGCTCTTCAGCGCTATTATCTTTCCGGCAGGACCCCGTTTTGGCCTCGTCGAATGCTGAGGGGACTTTCGACGGCAACCGTAGTTCACGACCTGGACGGACGGCCAGGACACCTCTGCGCGCCCCTAGGTGTACGGACCCCCTATTTACCTCGAAATAGGGGAAAACGCGCCTTAGGGGTCATCGAGTCGTCTTGCGTTTCCGAGGCGCGTTCGAGGCCCGCTAGTCGTGTCGTTAGCCCATGATCATAGCGATCTCGTTTACATTTGTTCGACGGCCGATGTCCAGGCTTGCGCTAGGTTAAGTCCTGTGTTGAGTTGGGGGTACTTCGAGGTGGCTGCCGCAGCGCACCGTTAAACTGATGGGATCTTACTCTCGTGCCCTATGACGAGCATGTAGCTGAGCGCCACGCCCTCTGCCCTCTATTGTTGCCTCGCGTTACGCCTCACATCCAACGTCCGTGCCTCCCGCCGCTGAATCCAGGGTGATCTTTTCCAGTACCCGTGGGGGCGCACGTTCTCCACGGGTCCGTATACTAGTCCTTGGTTGACTCCGGATCCCCTGCGCGCAATAGTCCGCGTGGAAGCGTCTCCGCTCGGCGGGGCACCCCACCGGTCCAGGCAGGGTTGGGATATCACTTGAGCCAAACCCGCCGGAACCAAGGTCTTCGACTGAATCCTCTCGCCGCGAGCGGCTAACTTTGTAGTCCCCCCCGAACTCGGTGCCATATCTACGGGGAGGCGGCGGGATCGAGTGGGCCGAGGCAGCGCCCGGGCAGTTGGGCCGGGCCTGCACCATTCCGTCGGTGGGCGGGTAACACGCTGTTCCCCCGACTACCGAGCGGCGTCACCCATATAGCTCGCTGCATGGGCGACTTTGGTAGTTCCGACCGCTCTTTAGGCACCACACCGGTACTCCTCACCTACGCTTGCTAACCGAGCCAGAACCCTTTCGCACGGCGCTGTAACCGAGTATCTGACGAGGGAGGTAGGACTGGCCCCAATTCAAACAAATGGCTTGTGTCTCGGTCGAGCTGGTACTGTGCCCAGCCCCTCCGTAACGAGTGTCACGCCTAAACGACCTTTCCCCACTGGGAACAAGCGTCTGCCTCGCTTTCACTGCCCAACCCGTAATGGCCTTTCCGGCCGGTCGCCGCTCTTCCCCAACCTTAGATGAGCGCTATAGCGGCATGCCCGTTCCGTTGTTCGTCCAGAACCCCGAATTTCCGAGTGTTCTTCGGCTCACTATGCCCGCGCCGTTGCCACTGTCCTGATGCAGTCACCTGCAGGGCTTGGCGGGGCCCGGGCCCGCGGAGACCCGTCCGGACGTTGCGTCCTCGATCGGGTCACGGGGGCGTTCCCCCTGGGCTGTATACGTGCACGCCGCAACCGGACCCAGTCAGGGGCACCCGCTTCCTTCCCCTCGTGTCCGGTGCTTCGGCAGACGCACCCTCGCATCCGACGACGTCGCTCGCTTTGGGTCCGCTTCGTGGCATGCACAGCGGGGAGTGCCGGAACATTTTTGCGGAGAACGGTGCCCCCGCTCGCCGCGCGCGCTACCACGAGGGAACGGAGGGGGCACGCACGCTCCCAACGAGTCCCATGATCGCTCCGGCGTAATGGGACAACTTCGCTAGGCGCCCCCGTGCTCACGCCACCGGACCTGACGACTCTGACCCGAGTACCTAGATCCCGTTTACCCGCCCGCCGTACACCACTCTGCCAAAGTCTCCTACTGCGGACTGAGCAATTGCTGCCTGCTATTGTGCAACGAGCCGGTTTTCCAGAGTACGGGACGGCGTCAAGCTAGTGATTTACGGGGCCAGGTCACGACGCGGACGCCCCCAGTACGTAGCACTGGTATCAAACGTCCCGACAGGCCATGAACCCAGGCTGGAAGAAGGTCCTCGCCTGCGAGAACGACCCGAACCCAGTATCAAACCTACCTCACAACTCGTGCCTGACCTGGCGGGTTAACCTCGTAGCGCCTGTGGTGGGCCGGGCGGGGGGTTCTCGTGCATTTGCCACGGACGTCCTCCCGTGAGCGAGCCGGCACTTCTCTTGGTCGAGGACCGAGTCCCCACCGGCCGCTGTTGCCCCGTTGTAATACAGCGGCACCCGGGCTGCTTCGGGACTTGGCCCGTACCGCGAACGGGTCGTCTATGGTGGACTCAGCGCTCCGCCACGGCGTACCCGAGGATCGCCCGAGCGCCCGCCATCCTTTCCCGCCTTGGTCGCCCGTCACGGTAGCTCGCCCTTCTTCGAGACGATGAGCTCTCTCGGAGATGGTACGGCAAGCGCTACTCAACCCCCCGGCCGCGGCGCCTCCCGGGGAGCGCCAATGCGGTTCAGGCTGTCCCCTGACACACGCCCAAGAGCCCCGGGCCGCCACCGCCGCGGGACGGGCAGCTTCGCCTTAAAGAGGCGCCGCCTCCCAGCCCTGGACGCCTACCGTGGCCCCCCGCAGAGCGGGGATTCGCCCCGCGACAGGAGCGGGCCCCCTGAAGCAGCGCTAGCCCTGTCGTCACCATCGGCCCCCGCCCCGTCTTCCCCCGCGTCGTTCCTTGTAGGCTAGGCCTTCTCGCTCCCCCGCGCACCCCTCGGCGCTACTTCGGCCAGACTCTTGGCCCCCCGACCGCGTCCTAAGCGCCGTGGGTGCATACGCCCGCGGCAGGCGCCACCGGACCTCTTACATCTCGCAACTTCGACTTTGAGAACCGCGGGCGCGCTGATCCCCGGCCCCCACGCTATGTACCCACACAAAAATGACTATGGTGCGGGGAGGGAGAGCGTCTCTTTTCCGC
Emir      AATCACACCCTGTTCCGCAACCCCCACCCGCAAGCGCTCCGGACGGCGTGTATTACGGCTGGGCCACGCCGACTCGCACGGGCGGCGGCGAATACGATTTCTAAGGCCTCGGACGTCTCGCGCCGGCTGATTTTTCACGAAACCCTCGACTGTCATGTAAGCCCCTCCCACTCCCCTCCCCCTACCCTTCCCCCCCGACCCGAACAGGTCTGCCCCACTGGCGCGCCCCGGCCCTCCGTCGGCCCCGCGGGTCGCTCCTAGCCTCCGCCCTTGGTCGAGTCCAGCTGCTGCGCCCACTCCGTTTATGTCCGTGAAGATACTTCGTTCGGTTACCCTGTCCGCCCGGGGTTTCGCGTAAAGAGATCCCGTCTTCCGCCCCGCTGAAGACGATTTGGGAGCGACAAACGTCGGCCCTTCCCTTTAGAATGCTGAGGTCACCTTTCTCGTTTGGCAAAGTTCGTCTACGTACGGACATCTCCGCACGCTTTCCTTTCCACTACGTCCTACTGGACACGCGCGTCCCCGCGCGCTGAATAGCCGGCCTTCACTCGACAATTGGTCGGTTATGGATGGGGCCTCTCCCTGTCGGACGGGGGCGACCGCGGGCTCAACCTTTTGGCTGGAGACCCGGCTCCCAGCCTCCTCCCCCGCCGCCCCACGACTGGTGCCCATCCACCCCCTTACCGGAGAAAAAGGCGCACCAAACTCATGGCTACCATCTTAAGGGTGCCACTACCCGATGGATAGCGACGGCGGTAGGGCGGGAGGCCACGATGTCGCAACGTGACAAGTACTAGTATCCTAACAGTCACGCCAACGCGCGACGGGGGACCCTCAGCCCTCCTAAGGGCCCGGCTTTGCAAATGAACGGCCCCGGGGACCGTTCGGGGCTCCCCCTCTGTAATACTTCACAGAGGGGTAACCACCCTTGGTCTTATAGAGGTCCCGTCCTCCTCCGCCGCTGCCCGGCGCCCGCTGGTCGCGGCCAGCGGAATACCCCCAAACCAAACGAGGCCCCTCGATGAACTAGGCCCCCGGGTATGGGGTGTTAGTCCGCTTTCCCGTGGGGAGCCGCCCATGCGGAACACGTGGAGTCCCACTCGTCCGGTTCGCACGCCCTTCGTTAGTCAACACCGCTTGCCTCCCCATTTCCCATCGGTAGGTACCGCGCAAGGGTCTGGCTGGCCCGCCGGCGCGGCCCGCACATCCCGGGCCGCGGTCCTGATAAGCAGGGGGGCACGGCGCCTAGCACTCGGAAAACGCCTCCCCCCCCCCTCCTCTGGCCTCCCCCGGGCGCGCGCGCAATTCCAAGTCTTATGCACCGCGCCCGGACGCCCGCTACCTGTGGATTCGGTACTTCCCAGGGCCCGAATAGGTGGCCTTTCGTGTACGTACGCGCGGGCCGTACGCAGAGATCAGCCAGCTCATCATCATGCGCTACTGATTTTAGACAAAATCTAGGAACGCCCTAGTTTTTGACTCCCCGCCGCGCCGGGAGAAGTGGCCTCGTCGTGGACCTTATCCCCTGGTCACCCCTAACCCTCCGCTAGGCCTCCCCCGGATACCTCCGCAAGCGAGTTGGTGATTCTACCCGGGCCTCTGAGCCGTCCTTAGCGGTCTGTACTGAGTGGACACGTGTGACGAGCCCCTTACCACTGCCAGGCCACCCATTCCGAGTATGCGCTTTGCCCGCCAGCATCAGCGGTCATGGTCCATACACACCAATCCGTGCAATAAACGTCTGACGTCGTAGCCTGGCAGCACCGCCCCTTTCCCATTAAATTGATGCCCTTGACATCGTCCTGTCACGATTTACTTCGATCTCCCGGCGCAGGTTACCGTGGTCCCCTGGCCCTGTGCGTCGCGCCCAGATCTTGCCGGTATGTGTTGAGTCAGCGGCCGAGTAGCGTGCCTCTTATCTGGGGACTTGACGCTCCCCCCCAGCTTGTACCTGTACTGCCTTCAGGAGTTGTCGGTTACCCTGCATGTTCCTTGTGCCGGGGAGACTCAAGATGCGGCACCGCAGTGGCCATCGGTCGAAATCGGCAGCCTCCACCGCATGTCAGCGGTTGATATTCCACACCTTCACCCTCCGGCCCGCGCCCCTTCTCGCGACCTCTGTCTCTAACAGTCTCGGCCCCCTATCCCACCCCTCCCGCGCTGGAAGCGGTCTCGCTACAATTACTACACCTCCCTGTTCTGCTCCTGAGGCGATCGCGCCGCGATAGCCCCTGGCGAGCGGACCGCCCGTTTTATCGGTCCCCGCCATTTTCCCCGCAGCCCGCGCGGAGCGCGTAGATGTGTCTTTGCGAACGGCGCCGTCCTTCCCTGCACGAACCGCCTCAGTACGGTCACCCTCTCCAGGTCCGGACTCCTTCTGCGGCCAGGAGATTCGCCGCGCGGACGGGGCGGAGTTGCTCAAGGCCGGCGGGCGGCGCCCGGCGGCGCCCGCGATCTCAGGCCCCCTGCTCGCGAGCTTAAGACATTTCAGCACGCCCTCCCCAGTTTGGGTTCGAATCCATACCTCAGCACCAAACGGGCTCGCGTGCTGGCTCGGTGCGAAGCGTCCATTCTCCCCGTTTGACCGGGCAGTATGTCTCCGTGTACCCAATAACCCGAAGGTTTAGGATCCCCGCAATTCCGCACACTTTTGGGCTTGTCCGGCCTTCGGGGGGGGCGATAGACGCTGGCCGATCGCACCCAGTGCCCAGAAACCCTAAGAGGTTTCGTAATCATTTCGTTGGGATCACAAACCATCTCTGCTTCCGCCCACGTTTCACGGCACTCCGAGGAAACCAGAACGCTGAGCCATATGAACCCCCCCCGCTTCGGCCGCCGCACCCTACGCACAGGCGACAAGGCCCGGGATTACGGTGCCAGTGCTAAGCGTCGGCGGTAGTTCTCCGCATCCGCCTTCGGTGGAGATACATCCCTGCCCCTCTAACACAAGCCTGTGCCCATCACTGTTAGAATGTACCCAGAGCTCACCCATTGGCGTCCCCCCACCAGCTCGTGATACTTGTAGTGACGATGGCTTCTCGCGGCCCACAGAACTAGGCTATGTCCTCCAAAATATTGTGCTGACCAAGCCTCTCCTGCATGCGAAGTATATGGTCTCAGCCCGTACCGGAATATTCGGTGGCAGCGGAAGGATAAACTGAGGGGACAACCGCGGCCTGGATTCGACCATTTTTGAACTCCAGGCCTTTCCGATACTATTCGCATCCCCTCCCGGTCCCGCCCCGAGCCGCCGCCGGTGCAGGCAATCTTCACTTGGCCAACCCGACCCCACTCGCACTAGGACGCAATTCAAAGGCCTTTTCTTCCGGCGGTGGCGGACGCCGGCCCGGCGGCGGCGCTCCAACCAGCCGGCTATACCGGTAGTTTTTTGAGCGCTTCTTATCGTCGCCGCGGCGTTCGACTATCTCCCCGCTGCGAAACTCCGTCTTTGAAAGCCCCCCACGGGGGAGAACGGGGCAAGAGGGCATGCGCTCCGCAGTGCACAACACGTTGCGGCTTCGCCCCGGTCCAAATTACCGGTCCCCCCACGAGCCGCCGTTGCCAACGATGCGGGTGCCCATTTGCTGACGCCGCGGGTGCCACCTCGCGGACCGCCCGGGAGGTCGCTTCCGCCCCACCCGATCATCCCCGCCCCTGCGAGGAAGCTCCGCTCCACCCTTGGGGCCGACGATAGAATCGCCTCGTCTAGCACGAGTGCCCCGTGGCTACGGCCATGCGGCTAGCAACATGCCCGCATTCGCCGGACCATATGACGCCGGGCGGCCATGTTCCTTTTACTTCTAGTTGACCACCGCTGTGTCGCCGCCCGCTGCCATCCCCAGCGCGGCGCGAACCGGGGCGATGTGCCGGTCTCTCAACATGGGGTTCTCCTGCGTTCAGTTTAACTTGGTCCGCGAGCTGTACTCGCGGCGGCGCAGTTGTACCATTACCGCCATGTCCTTGCCCTACTCAACTGGGCCCCAAACGACGCAAGAGCGGCTATAGGCCATGCGCGCCGACGTATCGGCACTTGAAACGGGGCAGGGTTCCCGCCAAGGGCATCCTGACTGCTATCGAGCACGATATGACCGTGGGCACACAGCCTGGGGCGTGGCCAATTCCATGGTCCCCAATCCCAAGGCTCCCCGGTTTGCCTGACTTCGGAGTCCCCAGGCGCCCCTCCTGCCACCACCCCTACGTCTTGCATCACCTGAAGCTTGTAGCGTGCTGCTAAAACCTGGTCCGGGCGGCGCGTCGGCCCGAGTTCCCAGCGAGACCAAGCACCCAGCGTGGGGTGTCACCCCTACCGACGAGCGCTCGTCGAGGAAACCTCGTCGTTCACGCACGCTCACGCGCGGGCGAACTGCGCCCCCTCTTTTCCGGATAACTTCGCCTTCAGACCGGAGTGCTGGCCATTATCCGCATGCCCCGCGTGACTAGGGGGTAGGTTCCCTGGTCCGACACATGTACCTCCGGCAGTCGGCCAGAACTTTCCGCAGGAGGGACATTCCCATCATCCGAACACCCGGCTCGTGGCGGGACCCCTCCCCCCCCCAGCGTGCCGGATCATGCGCTCCTGGCCGTTATCACGGTCCCAGACTCCGCCGCGTGGTAACCCCGCCCCGAATCTTCTTCAGATAACAATCCGGCCCCCCTCGCAGCGTGCCGAGCACTGACCGAAGAGCCTGACCACTCATTAAGGGCCCGACAACCCGTACGGGCGCTCACGCGGGGCGTGCCCCCGCCCGGCGCAGTCCGATTCTCTGACAGCCCTGTGATGTCAAGCCCGGGAGCTATGGAGGCGAATAGGGCGGGCGCTCCCCCGCAGAGCCCGTACAAACCCTCGGCGAGGATAAATCCCGGTCCGCCGCCGGTGGCTTCCAGCTGGTTCACCCGACACTTATGCGTCGTACCATCCCTACGTTCAACGCGTTCTGGTCGCCCCAGCAGGCGGCGCGCCGCGTGCCCGGAGCTCATACACAGGCTGGCGGTTTTCTCGGTACCTCCGGCGCACTGGTTTTTCCCTCGCTCACACGACTATGACTAACTGCGGGTTCCACCCAGGCCTGTTTGTCCTGCGCCCTGATGTGGACCCTTGGCGCGTGGCCAGGCGCGCGGTAATTGCTCACTAGCCACCGTAGCTCGCCTATGAGACATAAACGTAGCGATCGGCGGCCGGTCGGGTCCCCGCGCGCTACCCGGGACCGGGCCCGTCGCAGGACCCTACCGACGCGTTTTCTTAGAAACTACGTTCACACCCCCCCTTCACGTACTCCCCACGATCACCACTTGGCCTCGAGGCGTACTAAGGTACCGTGTAGCCCTGACGTAGACTAACGTCCCCCCCCCGTGGCGGTTCACTTGCTCCCAACCGATGTCGCGACCAGCCGCTGACCCCCCTTCGCCCAGTGCGTGCCCGCTCGATCCTCTCCTGCCCCTGTATTGCCGGTGGCCCTTCATTGCCGCTGGCCCCGCCGCAGTGAAAAGCGGCAGTGATCACAGCATGAAAGGCCGGCCCTCGACGCGCCGGCCGCTATGCCACAGTCTGAGAATGGGTTAGGGCACTCACCCTCCCGGAGCAGAACCGCGTCGTCGGGGCAGCCACGGGCGTTCATGGGCTCGACAAGCCTCACTCGGATGGCCGATATCCTTTGAAAGGACGCGCTCCGATCGGCGCTGACTCTTTACCATATCGCCTGCCCACAGTTACCCCCCTAATACGAGTCACTGGAAGGTGAGAGCACCACGTGCAGACTTGATTGCTTGACCCGGATAAGCCTCCGCCGATCTTTGGCAACTCCACGCCCCTCACCATCCCTCATGCGGGCTTGCTTCCCATTGTAACCGTGCTCAGCCCTAGGACGTTCTGCCGTGTAATCCACGGTGCTCCGTGGGTCGCCCCCTTGGTATGGTCGAGCTGCGATTGCCCATCGCTGGCGAGGCAGGCGCCGCTCCTCCGCCTTTCGCCTGCGGCCCAATCGGTAGGAGACCAGAGCGCGATCAAGGCGCCCCACCTCCCACATCCACCGCCGGACCACCTATCGCCGCTAGAACTAGTGTTCTAGTGTGATTACGATCCCGACGCTCTTTGTCGTTTCTCCCCGCTCCTACAAGAAGGCTCGCGCACCAGCCCCTGGATATGCCGCCGGGCCCGATCGCAGCGCGAGCCGAGATCGCACGCCCCCCGTTCCACCTCGTGTCAGTCTCCCCCCAATATGCTCGAATTAGTAAGATCGGAAGAACAAAAACTTTCCATAATTTTAGATCACCCGTGCAGTTTCTTACGATCAGTATGATTCGTACTGCTTGGTTGTGCGATGTCATAAACGCTCTGTTATCCCTGCCCTCCATCCCAAGTACCGGTTATGCTGGCAATTGGGAATTCCCGTAAGGGAGCGGCCCCTAGCGGCGGCTTTGGTCGTCGGACTCACATCCCCACGCAGGAACCAGACCGCTTTCACTGTTCATGGTGCGCTCCTCGGTACTCATCTCCGCCTGGCTTCCGGGCTCCCCGCCGATTAATCTCGCCTCGCCCGTTTTTCCCCCCCCTTGCATCCGCGTAGCCGTTAGCAGCACCCGACCTCGTAGTCCTACAGCCCAACTCACCCCCGTGAGCGGTGCGCGACGATTAGCGACCCGTATACGACCTCAAAGAACCGGGTCCTTTTCACAGGACTGCCTCCGCGCCCCCGCTCCCAGTCACCGCCATCTATTGCCTTACCTGACATCTTGGCGATCCCGTGCGGATTATGGCGCCGTCACCGCCCTGCTGACGGTTGGGGGTAATATTTCTCTCTTCATAGGAACCGGTCCACTCACGTGTTACAAGCCCGCTCTCTAACAACCCCCGGCTCGTCCCCGACATGGATTACCCTACGAATCGCAGGGTGGCGGTGACACACTGGCCGGCTTTCACCCCACGAGCGTTAGGCTGTATCGCCTTCCGCAGCGCCGTTAGCGAGTTGGCAGAACACCCAGGCCTCGCAGACTCACACCCTGGGCTCGGGCAGGCGACGTGAAACTCGTAGCAAGGCTCGGCGCGCCCGTCTGTCGCCCGCCCTTCTGCCTCCCGCCGACCTCGTCGTTGGCCACCTCGTGTCACCCTGCACGAACAAGTCGGCCACTCGCTGCTCAGGTGCCGCTCCCGTGTGTCTTTCCCGTCGACCCCGCTTCCGTACCACTACCTCTCTAATCGTGGCCGTCTTTATAACATGAGTTGAGCCTGCACCAGGCGATGCTACTGAAATAAGAGTTGCGTTAAGTACCGTCAGGGTTTTCTTGCTCAGCGGCCCTTTCGGCTCCTACGCGCCTCGCCATCCTCCGACCCAATCGGCTGCACGGGCGCCTGCGACTCGATCTACCCCGGGTGTTAAGACGTCCGTTGGCGTTGGCGGCTCCTCTTGGCCCGACCACCCTATCCTGGTATATGCTTGAACTACGTGCCGCAAGCCCCGACGCTCACCATCCTTAGTATACACGGTCTCCTTGGTATTTGCTCTTCACGGTGCCGTGTCTGGTTTCCCACGTGCGGGACCGCGATGTACGCCAGCGCCCCCGCACTGTGGGCTCTGCCCTGGCGCAACCTCAAGCGGTAGAATCAGTCCTTCGTGAAACGGCCCGGAATGGTGCAGCGAGTTTCGCTCTACAGACCGGAGTCCCGTCGAGCATTATCGCTGGACGCATTGCGGCGGAGCATGCCCCAGTGCGGTACATACGAGCCCGTGCTCCGGCTTGGGCGCAGGCTTCCGCGATCTAAAAGGGGCCCCTCGCGTGTGCGATGAAACGCTTCCCCTCGACTAGACGCCCCCCGCCATTCAGCTGGCTCTCCCCACGTTCTTAAAGCTTGCCCGCCTGGGAACGATGGTTCCAACGGAAGGCGGTAGCTGGGCACGCTTCTGACCCCGGTTCGTTCTAGGGTAACCAGCACCCTCCCCTTCACGTGTCCCTCGGGTCACCAGACCCCCTATGAAATTCTTCTCGACACGCTCCGGGAGCCCCCTTAACGCTCACTGACCCCACCGTGGCCGCCCGACCCGGGTATCGCTACTGACGGCAGCGCCGCGCCAGTCCTCCCAGCCAACAACGCAACTCGCGGACCCTGGCGCGGGGCGAAGCGGGAATGCTATCGCGCCGCCAGCCCAGAGGACTGTCCTTTTACCGCCCCAATATTGTCTATCCTCGTGATAGTTAGTTCACCTGTATCCCTACTCGGGTTCCTCGCTGCGAGAAGCGCCGGGGCCCAGATTTGGATAATGCTCGGACTACGAAGTACCCGAAACGGAAACTCCCTTGGTCTCCCTGGCTCGGGGCGGGCGCAGACCTTTGTGCCGACCGAAGATCCGGGCTCAGCAACGCTACGATCGTGATTAGGTCCCCCGTAAGAGAACGCACGGCTACCCCTGCCTACTTTGAGATGCGTGTTCTTTCCGCGACGCTTATCTGTGAACCCACTGGCCGGTGGGCAGCGGACTGACAACCTTGTATCCGAACCTCCCTTGTTATCGCTCCCCTGCTTCCTACAAACAGACGGGCCATGGGACCGCGAGGATCTCAGTCTTTTTCTTCTCTTCCTCTTACGGGCCGGGAGGATTCGTTAGGCCCCCTCCCGCCGGGGCTCGGTCTGGCGTTGGTGGTGCCCCACTGCGGACCGTCGCCCCCCCATGCCGTCCGCATCAGAGCCGGCCTCGCGAACACTTTTTAATGAAGCAATCTAGCCTGCGTGGCGGTTCTGCCCTTCGCTCACACGACGCAAGGGGTGCCCCCTCTTTCTAGCTCCACTGGACCGTGAAGCTGCACGCCCTGGGGGCTTCGCGGATACGAGGAAAAGGTGCGCCCCGCCACTCTCCCCCCCGAAATGAGTCCGCCTGGGACTCACCGACTCGTTTGCTTTCCCTTCCTGTCGCGTCGTCTACTCCGCCGAGCTGGCGGGCTGGGCCCAAATCACCCCGGCGTGAAGGTCTTGCGATGCGAAGGATATGGCCCGACGGTTGGGCACGCCTCTGCTGTGCCGTGGATATCACCACGCGCGCTACCACCGGTCAGCCAGGTCGAGCGCCGGCCGCCGCCACAGACACATTCAAGACGCCGTCTCAAGTCGGTGTGGGCATCGCTTTTAGGGGCACACGGCCGCACCGAGACGCCTGCCGACAATTGACCATGCTGATACTTTGTTTACGCCGACTTCCCTTTTCAAGAGGGGGCTGGGGGTCCCGACCGGTGACCAGTCGAAAGACCCTCTAATTGATCTTGCCGGACGTCGGGGGGCAGCCCCGCCGTACCGGTCTCCGCGGATGTCCAGCGATGCCCTGCCGCCCCTTCCGCCACCGTATAGCCCCTGGCCCCTCAGCTTCGCCAACGATGTCACCCACCCCGCCCAGGAGCACGCCTCCCTCCTCTCATTTCTCGCGTTTTAAGCAAGGCGAGCATGAGGAGAAAAGCGTGAGATGGTGAACCGCACTGAGATCTTCTGACGTCTCACATTTAGGATAGCCCAATTCACTCTGACGCGGGCGGCGCGCTTGTAAGTGCTGGCCAGAACCACTCGAAGAGGCCCCCTCGCCTCCACTACGCGCACGGGGGCAACCGCTTGCCTGGGCACCTTTGAGCCTTACTCGCCACTGTCGTCGTGCCACGGGGGTTTCTTCGGACCTCATGTGCCCGCGCTCGAATAGGGAGTTTCTCTTTCCTAGATCGGGCCGCCACCCCCCCGCAGTCCACCCCCCCACGCACGGTTAGGCCCGATCCAACTTACCAGTTGCCGGTTTCCACGCCACGCGGGGTGGGTCTGACCCCTTTGTGTCATATTGGCCGAGCTGGCGCGAAAACGATCTTAGAGGCCCGTTGGTCCGCGTCGGGCCCCCGTCATGCACAAAGTCCTATGCGGGGTCGATTCGCAAGCGTGAGGCACAGCACACCCGTTCCCTTCCGCCCCACTGAAATATGTCCGTAGGGCTTGTGGAGGCCGCCGGGGTGCTTACCCCTACCATCCATGCGGTCGCCCTGGGCTCCCCGTGGGGGCGGGGTGGTGCGCCCCGGTAAGAGGCCCCGGGTTGGAAGCCCCGGATTAGCCGGCGACTAGGAGTGTCACAGCCCCGGGCCCCCCCCGGCGCGCCACTTTAACAGTGCTACCCCATAGGCGATGGCGTATAGGCCGCACGTGGGCCCTTCGGCCTGCCGCCTTTTTCGGATAGTTCCTTGTTGCACCAACTTGCCGCCATGATGAGGTTCCGCCGTCTTTAGAACGTCCCCAGTCCTTACACCTTCACGCGCCCGGTGGATCATAGAAGCCTACCCCTATCGCGCGGCCCGGGGCGCCGCCCGAATTCGAGTTGTTAGGCCTAGCAGTCCACATTGGGATGCATGCGATTGTAATGAAGAGCCTTCCCAATAGCTCTTGACGCTCCCCCTACGATCCTGCTAGCGCAGAACCTCGTGGTATTCCCGTTTCTGTATTCACCCGAAAAACGGCCATCCACTCCCCGGGCTGACTAGCTCCCTATGCGGGCCCTCGTGGCAGTGGCCCAAGGCTTCGCACGTCACTAAGCGGGGTGTATCCGTACTGGCGTTGACGACTCTCCCCACATTTTCCCCAGCGCGATCGCCAAGCCGGAATCGGTCAGAGCCCCCGTACGGGCTTGTGTTCCGGTCTCGTTTGAGAGTCTTCTAAGGCACTACGCATCCCCTGTTTACCTCGCACGAGTAGCCATCCTGCGTATTCCCCTCGGTCCCCACCCGCTGCTCGTCTTACTAGCTGCTGCGTCATCGTCCCCGAGGCGACTCGTGGCGAGGCATCCCCCCTCCTCGGGCCACACCGGCCTCACGATCCCTGCCGCGACATGAGCATGGCGCAGACCAGTCCTACCGTCCGGGTAATCCCTGAAGGGATCAGAATCTGAGAAGCTCCGAAAGAAGTCACGTCCCCGCCCGCAACCTGCCCGCGCAGGGCTCGGGCCACCAAAAGGCGGAAATCCGTCGAACGCAACGCGTCCTGGCGGTCGACTGCCGCATGTCCTCGTAGCGTACCTCATACCATTCTGGATCCGCGCACAGTACGGGCCAACGGCAGTCCCTCCCCAACCGTGCTGTTGACGCCGAACGAAAGTGGGGAAACATGGTTCCCTGTAGTGCCCTCCCCGGACTATGCCGCCTTCACGCCACCAATCCTAAGGAACGCACCCCCTTTCTGCCCCCGGGCGGCCCACGCTTAACCCCTCCAAGTTTTCCAGAGTTATATCCCTCAACGGTGCCCACTAACTCTGCCTCGAGTGATTCGGCGCGTAAGACCGGCCCCATGGGTCCACCTCATGACTGCGCGCCAAAACCCTACAGGCGCTGTAGCCTGAACCCAGCGGCGCTGGGAGGCGGACGCCCAACTCCCAAGGCGCCCTTATCACGGACGTATGGCGACTCTCATTTAGTACGACCCTTTGAGTCGCTAGGGTTATGCTCTGAGCCGGTCCATGCTCTAAGTTTGACCAAACCCGTCGGGCGGCCTCCACTATCCTCTCCCGGCCCTCCGCGCGCAATTCCGCTCGCTGCTTGCATGTCGTATCTGTCCCATCCCTGCCCTTTCCGTCCCCTCCCACCCCCCCACCGGTCCGTTCCAGGCGTAAGCTACCTCGTCGCCCGATACGCAGATGGCAACGGAGGAGATAAACTCTCCCTCATATTTGCCCCGCCAACTCGTTCGCACTTCTCGGATCACTTCGCAGAACCCCCTTTGCCAACCCTCCGCGCGCCCCGGCCCGCAGAATACCGGGTAGGCCCGCCAGAGCTGGCCTCGAGATGCCCCGCGCGCGCAGCGATTAAACGGGGCCCTCTTTCCCACCCTGATCTTGCGGGCCTCGCGCAGTCCACCACTCCCCGCGCCGGGAGGCGGGTGTCCTTTTCCCCCACCCTAGAGGAACCCACGTAAGCACAGCGAGGTTCCTACCGCTCACGCGCGCCTGCATGTTCCTTGCCATCCTCCTCGCGCCTCGATCTCCGGCACCAGGGGCCGAAATAACCGAGTCCTCTCAGACCTACGCAGATCACTGGGATCTGGGGAAGTATTCCCCCGAGCGCCCGCCCCTACCCCACACCGTCACGTGGGCCCGTCCTCCGCCAGGTGCGCCCTGTTATGGGAGTGCTAGGGCATAAAATAGGAGGGGCCCACCCCCCCCGTGGCTGCCATCCCGCTACTAGGTATTGCCGTCGGGCTACGTTTTGGACGAGTGAGCCACCCATAAATGGCGAGACCACGGCGGTCTTGCTGGGACCTGTGCGCTTAGAGAGGGTTGAACCCCACCCCGCCGCACCCGTATATTTGCATAGCCGCCCTACCGTTTGTACTCTTTTAGACGCAACCGCGTTGTGTCGCCCTCACAAAAGCCTGCGCGCATGGCAGCTTGCGCCGCCCTTCCTTCTGCATTAGAGGGGCTCTCGGCGCACACGCACGGGCGATGCACTTCCCTCACTGTTGCTTTCGTCGGGCCGTGGGGCAAACCCGCCGCTCTAAGCGTCTTCTCGCGGGAGGTGGGGCCCTCAAGCAGACTGGAGAAAAGAACAGGACCGCCTGAACTGCACAGACTAATCCGGCCCGTCTAGTCCCAGAGCCAGGCTCACACCACAGAAGTCGGCGCTAACGCCTCGGTCTCATACATCCACCTGGGCTTCTCGTCTCTTTCGGCAGTACTGCTACCCACTTTCATCTCAATGACGCCAGGACCTGTCTTCTGGTTCCCTACATGGTCCCCTCGCAACATAGTCGGGGGCCGCCCGGACTGCCAGAAGGTCTCTGATACGCCTGGAGGATATGGGAAAAGCGTAAGTGTGTGGTAAGCGGGAGGGTGTTGGGATAAAGAGAGCAGGTGTGGGTAAGCCGATATAACCAAGTGGAGCGCGCCGGGGTAAATTGCCGGATTTTTCTCACACGATGGCCCGCCGGCGATGCACCTGGTACACCTTCAGTACTTAGGCCGCCAAGGACGCTCCGTGCATGGTCTCGTACAATCCCATGGACCTGTCGCACACCTGGGCTGCTGCGTACACACCACTTTTGACCGCCGCCACTTCCGCGCCTATAAAAGTAGAGAACCCGTATAGCTCCGGGGGACTTACAATTATGTTCCCAATCTGGGTGCTGGCCTTGCGCCGCATACCTCGACAGTGTGCACCCCCCGTGGGGTCGTAATGGCCGCGCCCGCCGGTTGTCCTATGCCGGGCGGCAAACCCGAGGGTTTCACGGTCCGGTCCTCGGGGCTCCCAGGCGACTGCACATGCTAAGCAGATGCGCGGCGAGCCCGTCAACTGCCGCCCGTTTAGTCTCGTAGCCGTCCCGGGGTCTCTCCCCCAGGGCGGACGCGGACCGGCTTTCGAGCCCTCACGGACACTCCGGGGCAGTGAGGTTGTTCTTAACCGACGCAGTGCCCCGGAATGGTGTCGTAGGCATTAAAGGTCACCACCACGGAGTACCAGCCGTACCAGGACGTGGCCCGGGCCCCAAAATCCCAGCGGCAGACGGTGCAACGGTCGTTAACGAACATATGAGACGGTGTCGACAGCTACACTCCCTCTTATGCAACGCTCTCCCCCCTCGTGTCCGGTGCCTCCCCTGCGTCTAGCCGGCCCCTGGCCCACGAGGCTGCTGGGAAGTTTTGCTTGCCGTGGGACCTGCAGTGCCGCTACACCTTACACCGGCTCGCTCAGTCCGCAGCGCGGCCAGCATCCCGACCATTAGCGATCATAAGCCCTGGGAGTCCTTGGTTGAGCACCGTCGCGTCAATCCCAAACCGTCCCTATACCCCATCGTGCCCTCCCTTCGTGGGCTCGCGTGCACTACTGAGGTACTGTCCGTCTAACTGAAGCAATGACTGTATATTCTGTCTTGGCCCGCTCTCACGTGGGCGGAGGTTGCGGCCACTGCGAGGCCTTCGTGGCCTCTCCCGCGCGGCAAGCAACTGAAGGACGCCGCTCGCCTCGTCGGCGCGACGGCGACGCGGCCGTGCCCGGGCGCTCGGGTCGCTCTTTCGCCGCTAACCCGCTCTCCCCAGAAAGTACCCGTTGGCCGCACGTGCCGGGTCGCGTTGACCGGACGCCCGATGTCGAAAGTGGCCGTGACCCTTTTGGCCCACCCGTAGGGGTCTGCCTTTGCGTCTGTACATTTAGGCTTACAAAGGGACTTATGAATGCGTGACACGGCCTGTTTGTCCTGCGCCTCGCCGCTCCGACTCCTCGCTTGCGGCCTCAGCATGGGGCTGCCGGCGGGGACTGGTTAGGGAACGACGCGCCTAGTTTCCAACTCGGTATCGTAACCTCGCCCTAGCACGCCTCCCGTAATCCACGCCGGCCGACTTCTATGACCCAGGCCGGCGGTCTCCGGATTGTGCGGGCGCCCCCGCGTTCCCGTCCCGGGCTCCTTCCCTTACCCCAGCTAGTTTTGCTGCGCCGACCAGCCCCCTAGTGTAGCCGCCCCTTTAGCTTCTGGATGCGTTAACTCACCATAGGCACCTCTTCCGCCGTTCTGGGCCGGGGGCCCTAGGCACCTCGCGAAAGCGTAGTCCTCGACGGAATAGCCTGAACCGCGCAACTTGCTAGGGCCCCCGCCCCACTGCCACCACATACTCGAGAGGCGATGACGCGCTTTCTGCTGTCCCCAAGTAAGGTTCTACGGACACGCTAGAGATCCGCCCTGCGGCCGGTAACTCAGCATTACGCGCGGGTGGCCGCCGAGGCAAATCATGCTCCGCCCCCGCTGTTGCACTTGTTGGCGCACCACCGGTCAGGTATCTTGGGCCAAGCTGACCGTCGACTCTCCAGCCGACCCGTACCGAGACTTGCCCCCCCCATCGCAATCGCTCTGAGAACTTCGTACTTATTTGCACAGCCTGTATAGGGCTCGCCTCGGTACGTTAAGGAAATTATTTGGCCTGCACACGGCAAACTTACTGTTGCAAGAACAATCGGGGCGGTGTTAGGATAGAGCCCCAATTACGGAGGTTCCCCCCCGTCGTTCCACTTCCCACACTAGGACACATGGGGGGCAGGCCCCGGGGTCAGCCTTTCTAGTGAGTTATTTCTTGCGGTACTCTCTCCTTCGGGCTGCCGAGTACACTAACGGATAACCGGGCCATCCGTCCGGTGAGCGACACGGACCACGGGCCTCTCCGGTGTGCGGGCTGCGGGCGGCACCACCGCCCCGGCACTACATCTGGCGGGCAGCCCGACAAACCGAGTTGCCAGGCTCTATTCTCACAACGCCCCCCGCGCCGACCGGCGCCTAACTCCACTGCCGAGTGACCGGAATCAAAAAGACATAAACGCAAAAATACAAGAGGCTCACGGCACCCTTCCACTTGGCCGAGGTTCGCACGCCCACCCTGACCGTCCGCGTCCGTGTGTTTACTGCCCCTGATGACTTTGGACAAACACTCCATCCCCGTCCGAGATACCGCCGATACCGCCCGCCTCCCTGCAACAACCCCCAGTTACATAGATGACGGTTACGGGCTCCCCTTGTGCCTAACGCTGCAGCGGGGGGACCAGTCCCTTCACTTTTCCACCCTATTATCGGCGCCCAATTTCGCCCTACGCTTTCCATGATCCCCCTGTCTCCTTCAGTGGGGCACCGGCTCTGCGGCCCCAAAACCCTTCCCGGGGCTCATTCGCATCTTTCCATAGTGTCCTATCTCTAAGGGGCCCCCCCCGTCGGGCCAGCTGGTAGCGGCACGGCGGTCCTGTTGGCTACGCCGCCGCCCTGTCATAACTGAAGAGCACACTGGGAGGGGCGTGCTGCACGCCGGCTTCAGCTCATACCTGGCCCGAGTCGCGGCCCGGCTTCTATCGCCCCGGGTAGGGCCCTAGACCTGGCGCCTGTGTTCACCAGAGAAGCGACAGCGTGGTTGATGACTACCTCAACTCGACCCACGCGGGGACGTTTGATATCCGACTGAAAGACCGAGTAGAAAATGGTTAGCAATATGTGGCGCAAAGGAAATCTCCGCAGCCTTCCCACCCGCGCTGATGAGTCGTTGGTTTCATCTCAGGCGCGCGCCAAGTATAAAACGTTTTGCGTTAGTTGTCCGGAGCGCCACGTCCTGGCACTCACGCCGCCGCTTTTAATCAATACGCCTGCCGGGCCCCAGCGCACCACCCGCCTAAGATCCCCTGAAACCCCCGCTCCCCCTGCGCAGCGCTCCCGTCCTCTGTGCCTCCCGCTTGGTACATGTGCCTCGTCGTAGCGTATGTATGCTTAGCGACCAGTCCATGCGCCACGCCTGAGCCAGTTCCTCGCACGAGGCCCTGACCGGCGTGCCCCGGGGCGCAGTCCTGTACCGGGCGCATAACTCGCCTCGCGGCACCGATTACTAATGCAACCACTACGGCTGAAGATGTAAGACGATCACTTCGACCCCAGGAGTATGGAAGTTTCTGAGGTCACCGTCCCTTTAGTGCTCCCGGCGGGGTAGGACGCGCGGCTGCCTTGCTTTCGAGGCCGGGCGACGAAGCTTCAAGGTTTAGCCCTTTCGCTGCGTTCCCTCGATATTATACACATGTTATATCGACTGCTCCAGACGCTCGACGTAGAGTTGGGCCGCAAACCCATGGGACCCTAAAGTGACCCCTGGGACGAACAGTCCCTTATCGTCTCCGCTCCTCAGCGCTATTATCTTTCCGGCACGGCCCCGTCCTGGCCTTATCGAATGCCGAGTGAGCTTCCGACGGCAACCGTAGTTCATGACCTGGACGGACAGCCGGGGCACCTCTGCGCGCCCCTAGGTATACGAACCCGCTATTCATCTCGAGATAGGGGAAAACGCGCCTTAGGGACCATCGAGTCGACTCGCGTTCCCGGAGCAAGCTTGGGGCTCGCTAGTCGTGTCGTTAGCCCATGATCATAGCGCCTTCACCTACCCCAGGTCGACGGCCGATATCCAGGCTTGCGCTAGGTTAAGTCCTGTGTTGGGTCGGAAGTACTTCGGGGTGGCTGCCGCAGCGCACCGTAAGGCTGATGGGATATTATTCTCGGACCTCACGATTAGCATGTAGCTGAGCACCACGCCCTCAGCCCCCTACTGTTGCCTCGTCTTGCGCCCCACATCCAACGTCCGTGCCTCCCGCGGCTGAATCCAGAGTGAGCTTTTCCAGTACCCGTAGGAGCGCGCGCTCTCCGTGGGTCCGTATGCTAGTCCTTGGTTGACTCCGGATCCTCTGCGCCCAATAGCTCGCGTGGAAGCGTCCCCGCTACGCGGGGCGTCTCGTCAGCCCAGCCGGGGTCGAGCCATGGCCCGGCTTGCGTCTATTGGAAACGGGACCTTCGACTGAATTTTTCCGCCGCAGTCGGCTGACTCTGTAGTCCACCCCGAATTCGGTGGCATTAACGGGGGCCAGAGGCGCTGCTGCATGCACCGAGGCAGCGCCCCGGCAGATGGGCCGGGCCTGCACCATCCCGCTGGTGAGCGGGCAACACGCTGTTCCCCCTGGTGCCGAGCGGCGTCACCCGTTTGGCTTGCCGCATGGGCGACTTTGGTAGTTCCGACCGCTCTTTAGGCACCACACTAGTACTCCTCACGTATACTTGTAAGCCGAACCAGAACCCTTTCGCACGGCGCTGTAACCGAGTACCTGACGAGGGAGGTAGGACTGGCCCCAGTTCAGACGGATGGCCTGTGTCTCGGCCGAGCTGGTACTACGCCCCCCTCTTCCGTAACGGGTGTCACGCCTAAACGACCTGCCCCCACTGGGAACGAGCGTCTACCTCGCTTTCACTGCCCAACCCGCAACCGCCTTTCCGGCCGATCGCCGCTCGTCCCCAACCTTAGATGAGCGCTATAGCGGCATGCCCGTTCCGTTGTTCGTCTAGAACCCCGAAACCCCGAGTGTTCTTCGGCTCACTATGACCGCGCCGTTGCCACTCTCTTCATGCAGTCACCTGCAGGGCTCGCCTGGTCCCGGCCACGTGGAGACCCGGCCGGACGCTACGTCCTCGATCGAGTCGCGGAGGCGTTCCCCCTAGGCTGTATACGTGCACGCCGCAACCGGACCCAGTCAGGGGCACCCGCTTCCTTCCCCTCGTGTCCGGTGCTTCGGCAGGCACGCCCTCGCATCCGACGGCGTCGCCCGCTTGTAATCCACCCCGGCTAGGACACAGCGGGGATCGCGGGGACGCCCCCCCGGAGAACGGTGCCCCCGTTCCACGCGCGCGCTACCACGAGGAACCGGAGGGGGCACGTCCGCTTCTAACGAGTCCCATGATCGCCAAGTTGCAATGGAACAACTTCGCTAGGCGCCCCCGCGCTCACGTCACCGGACATGACGACTCTGATTCGAGTACCTAACTTCCGTTTACCCGCCCGCCAGGCGCCACTCTGCCAAAGTTCCCCGCTGCGGACTGAGCAATTGCTGCCTGCTATGATGCAACGAGCCGATTTCCAGACGCGGGACACGACCTTGAGCTAGTGATCTACGGGGCTGGCTGGGGCCGCGGACGCTAGAAGCACGTAGCACTGGTATCAAACGTCCCGACCGGTCATAAACCCAAGCTGGAAGAAGATTTCCGCCTGCGGGAACGACTTGACCCCAGTACCAAACTTACCCCACAACTCGTTCCTGACTTGGCGGGTTAACCTCGCAGCGCCTGTGGAGGGCCGGGCGGGGGCTTTTCGTTCCTTTGCCGCTGACGCCCTCCCGTGAGCGAGCCGATACCTTTCTTGGTCGAGGACCGAGTCCCCTCTGGGAATCACCAAGACGCAAGGGTACGGTGGCGTTAGGGCGGCTTCGGGACTTGGCCCGTACCGCGAACGTGCGATCCATGATGGACTCAGGGCCCTGCCACGGCGTACCCGAGAATCGCCCGAGCGCCCTTCATCCTTTCCCGCCCGGGTTACCTGCCACGGTAGTTCTCCTGCCTTTGAGGAGATGGGCTCTCTCGGAAATAGTACGGCAAGCGCTACTCAACCAAGTATCAGCGGCGCCTCCCAGCAAACACCGGTTCGGCCCAGGCCCCTCCTTAACACACGCCCAAGAGCCCCGGGCCGCCACCGCTGCGGGACGGGCAGCCCCGCCTTGCAGATGCGCTGTCGCCCAGCCCAGAGCGCCAACCGTGGCCCCCCGCAGAGCGGGGATCCGCCCCTTGCTGGGAGCGGGCCCCCCGGAGCAGCGCTAGCCCTGTCGTCATCATGGGCTCCCGTCCCGTCTTCACCTGCGCCACACCCGGCCCGGGGGACCTTCCCGCTCCCTCCCGCACCCCTCGGCACTACTTCGGCCAGACTCTTGGCCCCCCGACCGCGTCTTAGGGATCGTGGGTGCCAACGCCCGCGACAGGCGCCGTTCGGTTCTTCGGATGGCGCAACGCCGACTTTGAGAACCGCAGGCACGCTGAGCCCTGGCCCCCACGCGGTGTGTTTACACAAAAATAACCGCGACGCGGAGACGGGAAGTGTTTCTTTTCTGC
Finniss   TACCACGCCCCGTTCCGCAACCCTCGCCCCCAAGCGCTCCAGATAACGTGTACTACGGCTGGGCCACGCCGAGCCGCGCGGGTGGCGGCGAATACGGTTTCCAAGGCCTCGGACATCTCGTGCCGGCTGATTTTTCACGAAACCCTCGACTGTCATGTAAGCCCCTCCTACTCCTCCTTCCCCGTTCCCCTTCCCCGACCCGAACAGGTCTGCCCCACGGGCCCAGGGCGCTCCTCCGTCGGCCCCGCGGGTCGCCCCTAGCCTCCGCCCTTGGTCGAGTCCAGCTGCTGCGCCCACTCCGCCTACGCTTGTGGGGCCACCTCGCCCGGTTACCCTGTCCGCCCGGCATTCGACGTAGGGAGATTCCGTCTTCCGCCCCGCTGAAGACGATTTGGGAGCGACAAACGTCGGCCCTTCCCTTTAGAATGCTGAGGTCGCCCCCCTTATTAGGCAGGGCTCGTCTACGTACGGACATCTCCGCACGCTTTCCTTTCCACTACGTCCTACTGGACACGCGCGCCACCGAGCCGTCAAGTGCCAGCCTTCACTCGACAATTGGTCGGTTATGGATGGGACCTTTTCCTGCCAAGCGGAGGTCACCTTGGACTCAACCTTTTGGCTGGAGACCCGGCTCCCAGCCTCCTCCCCCGCCGCCCCACGATTGGTGCCCATCCACCCCCTTACCGGAGAAAAAGGCGCACCAAACTCATGGCCGCCATCTTAAAAGTGCCACTACCCGATGGATAGCGACGGCGGTAGGGCGGGAGCCCACGATGTCGCAACGTGACAAGTACTAGTATCCTAACAGTCACGCCAACGCGCGACGGGGGACCCTCAGCCCTCCTAAGGGCCCGGCTTTGCAGATGAACGGCCCCGGGGACCGTTTGGGGCTGCCTTTCTGTGATATTTCACAGAGGGGTAACCACCCCCCACCCGGTAGTGGTCACGTCCTCCTCCGCCGCTGCCCGGCGCCCGCTGGTCGCGGCTAGCGAGATGCACCCAACCCGGAGGAGGCCTCTCGGTGGACTAGGCCCCCGGGTCCGGAGTGTTAGCCCGCTTTCCCGTGGGGAGCCGGCCATGCGCGGTGCGCGGAGTCCCACTCGTCCGGTTCGCACGCCCTTCGTCAGTCAACACCGCTTGCCTCCCCATTTCCCCTCGGCAGGTACCGCGCAAGAGTCTGGCTGGCCCGCCGGCGCGGCCCGCACATCCCGGGCCGCGGTCCTGATAAGCAGGGGGGCACGGCGCCTAGCACTCGGCGGACACCTCCCCCCCCCCTCCTCTGGTCCTCCCCGAAGACGCGAGCGTACCCAAGTCTTATGAGCCGCGCCCGGACGCCCGCTACCTGTGGATTCGGTACTTCCCAGGGCCCGAATAGGTGGCCTTTCGTGTACGTACGCGCGGGCGGTGCGCAGAGATCAGCCAGCTCATCATCATGCGCTACTGATTTTAGACAAAATCTAGGAACGCCCTAGTTTTTGACTCCCCCCCCGGCCGGAAGAAGTGGCCTCGTCTTGGACATTATCCCCCGGTCACCCCCAACCCTCCGCTAGGCCTCCCCCGGATACCTCCGCAAGCGAGTTGGTGACACCACCCGGGCCTCTGAGCCGTCCTTAGCAGCCAGTACCGAATAGGCACGTGTGACGAGCCCCTTACCACTGCCAGGCCACCCATTCTAAAAGCCCGCTCTGCTCACCAGCGTTAGCGGTCATGGTCCATATACACCCATCTGTGAAGTAGACGTCCGACGTCGTAGCCTGGCAGCACCGCCCCTTTCCCATTAAATTGATGCCCTTGACATCGTCCTGTCACAACCTACTTCGACCTCCCGGCACAGGTTACCGTGGTCCTCTGGCCTTGCGTGTCGCGTTTAGACCTTACCGGTATGTGTTCAGTCGGGGCCCGTGCAACGTATCTCTTATCTGGGGACTTGACGCTCCCCCCCAGCTTGTACCTGTACTGCCTTCAGGAGTTGTCGGTCACTCCGCAAACCATCCGTGCCGGGGGGACTCAAGCTGCAATGCCGCAGTGGCCATCGGCCGAAACCGGCAAGCCTTGCCGCATTTCAGCGGTTGATATTCCACACCTTCACCCTCCGGCCCGCGCCCCTTCTCGCGACCTCTGTCTCTCACAGTCCCGGCCCCCTATCCCACTTCTCTCGCGCTGGAAGCGGTCTCGCTACAATTACTACACCTCCCTGTCTCGCCCCCCAGACAACCGCGCCGCGATAGCCCCCGGCGGGCGGACCGCCCGCTTTATCTGTCCCCACCATTTTCCCCGCAACCCGCGCGGAGCGCGTAGATGTGACTTTGCGAACGGCGCCGTCCTCCCCTATACGAATCACCTCAATACAGTCAATCTTCCTAGGTCCGGACTCCTTCTGCGGCCAGGAGATTCGCCGCGCGGACGGGGCGGAGTCCTCGAAGGCCGGCGGGCGGCGCCCGGCGGCGCCCGCGATCTCGAGCCTCCTGCTCGCGGGCCTAAAACATTTCAGCACCCCCTCCCCAGTTTGGGCTGAAACCCGTACCCCAGCACCAAATGGGCTCGCGTGCTGGCTCGGTGCGAAGGGTCCATTCTCCCCGTTTAACCGGGCAGTAAGCCGCCGTGTGCCTAATAACCCGAAGGCCCAAGGCCCTTGCAATTCCGCACACTTTTGGGCTTGTCCGGCCTTCGGGGGGGGCGATAGACGCTGGCCGATCGCACCTAGTGATCGGGAGCTCTAAGAGGTTTCGTAATCGTTTTGTCGGGATTGCACCTCGCTACTGCTCCCACCTACGTTCGGCGGCACTCCGAGGAAACCAGAACGCTGAGCCATATGAACCCCCCCCGCTTCGGCCGCCGCATCCTACGCACAGGCGACAAGGCCAGGAGCTGCTGCGCCAGAGCTAAGCGTCGGCGGTAGTTCTCCGCATCCGTCTCAGGTGGAGATACATCCCTGCCCCTCTAGCACAAGCCTGCGCTCGTCACTGTTAGAATGTACCCAGAGCTCACCCATTGGCGTCCCCCCACCGGCCCGTGACACTTACAGTGACGGTTGCTTCTCGCGGCCCACAGAACTAGGCTATGTCCTCCAAAATATTGTGCTGACCAAGCCTCTCCTGCGCGCAAAACGTTTGGTCTCTATCTACACCGGAATACTCAGTAGCAGCGGAAGGATAAACTGAGGGGACGACCGCGGCCCGGATTCGACCATTTTCGACCCTTAAGCCTTCCTGATACTACTCGCATCCCCCTCCGGTCCTGCCCCGTGCCGCCGCTGGTGCAGGCAATCTTCACTTGGCCAACCCGACCCCACTCGCACTAGGACGCAATTCAAAGGCCTTTTCTTCCGGCGGTAGCGGACGCCGGCCCGGCGGCGGCGCTCCGACCTATCGGCTATACCGGTAGTTTTTTGAGCGCTTCTTATCGTCGCCGCGGCGTTGAACTAGTATCCTGCTGCGAAACTCCGTCTTTGAACGACCCCCGCGGGGGGGAGAGGGGCAAGAGGGCATGCGCTCCACAGTGCACAATGTGATCTGCCTTCGCCCCGGTCCAAATTACCGGTCCCCTCACGAGCCGCCGTTGCGAACGAGGTGGACGTCCACTTGCTGACGCCGCGGGCGCCACCTCGCGGACCGCCCGGGAGGTCGCTTCCGGCCAACCTGATTACTCCCGCCCCTGCGAGGAGGTTCCGCTCCACCCTTGGGGCCGACGATAGGATCGCTTCATCCAGTGCGAGAGCTCCGTAACTACGACCATGCGGCTAGCAACATGCCCGCATTCGCCGGACCATATGACGCCGGGCGGCCACGTTCCTATTACTTGTAGTTGACCACCACTATATCGCCGCGCGCCGCCATCCCCAGCGCGGCGCGAACCGGGGCGATGCGCCGGTCTCTCAACATGGGCTTCCCCTGCATTCAGTTTAAATTGGTCCGCGAGCTGTACTCGCGGCGGCGCGGTTGTACCGCTACCGCCATGTCCTTGCCCTACCCGACCGGGCCCCAAACGACGCAAGAGCGGCTATAGGCCATGCGCGCCGACGTATCGGTATTTGCAACGGCGAAGGTTTCCTGCCACGGGCATCACTGTTACTGTCGAGCACGATATGACCGTGGGCACACAGCATGGGGCGTGGCCAGTTCCACGGTCCCCAATCCCAAGGGTCCCCGGTTTGCTCGGCTTCGGAGTGCGCAGGCGCCCCTCCTGCCACCGCTCCCGTGCCCTGCACTACCTGGGGTTTGTAGCCTACTGCTAGAACCTGGTCAGGGCGGCGCGTCGGCCCGAGTTCCCAGCGGGATTAAGCACCCGACGTGGGGTGTCACCCCTACCGACGAGCGCTCGTCTAGGAAACCTCGCTGTTCACGTACGCTCACGCGCGGGCGAACTGCGCCCCCTCTTTTCCGGATAACTTCGCCTTCAGACCGGAGTGCTGGCCATTATCCGCATGCCCCGCGTGACTAGGGGGTAGGTTCCCTGGCCCGGCACATGTACCTCCGGCAGTCGGCCAAAACTTTCCGCAGGATGGACACTCCCATCATCCGAACACCCGGCTCGTGGCGGGACCCCTCCCGCTCCCCGGGCGTCGAATTGTGCGGTCCTGGCCGTTATCACGGTCCCAGACTCCGCCGCGTAGAAGCCCCGCCCCGAATCTTCTTCAGATAACAATCCGGCCCTCCTCGCAGCGTGCCGAGCACTGACCGAAGAGCCTGACCGCTCATTAAGGGCCCGACAACCCGTACGGGCGCTCACGCGGGGCGTGCCCCCGCCCGGCGCAGTCCGATTCTCTGACACTCCTGTGATGTCAAGCCCGGGAGCTATGGAGGCGAACTGGATAGGCGCTCCCCCGCAGAGCCCGTACAAACCCTGGGTGAGGACATATCCCGGTCCGCCGCCGGTGGCTTCCGGCTGTGTCACCCGACACTAATGCGTCGTACCATCCTTGCGTTCAACGCATTCCGGCCGCGCCAGCAGGCGGCGCGCCGCGTGCCCGGAGCTCATACACAGGCTGGCGGTTTTCTCGGTACCTCCGGCGCACTGGTTTTTCCCTCGCTCACACGACTATGACCAGCTGCGGGTCCCACCCAGGCCTGTTTGCCCTGCGCCCTGATGTGGACCCTTGGCGCGTGGCCAGGCGCGCGGCAATTGCTCACCAGCTACCGTACCACTCCTAAAAGACATAAACGCAGCGATCGGCGGCCGGTCGGGTCCCCGCGCGCTACCCGGGACCGGGCCCGTCGCAGGACCCTACCGACGCGTTTTCTTAGAAACTACGTTCACACCCCCCCTCTATAAACTCCCCACGATCTCTACCCGTCCTCGAGGCGTACTAAGGTACCGTGTAGCCCTGACGTAGACAGGCGCACCCCCTCCGTGGCGGTCCGTCAGCTCCTAACCGATGTCGCGACCAGCCGCTGACCCCCTTTCGCCCAGTGCGTGCCCGCTCGATCCCCTCTTTCTCCTGTACTGCCGACGCTTCTTCTGTGCTGCCGGCCCCGCCGCAGTGAAAAGCAGCAACGATTAAAGCATGGTGGGCCGGTCACCCACGCGCCGGCCTTTATGTCACAGTCTGAGGATGGGTTAGGGCAATCACCCTCCCGGAGCAGAACCGCGTCGGCGGGGCAGCTTCGGGCGTTCATGGGCTCGACAAGCCTCACTCGGACGGCCGATCTCTTTTGAGCGGACGCGCTCCGGTCGGCGCTAGTATCGGACCATATCGCCTGCCCACAGTCACCCCCCTAATACGAGTCGGTGAAAGATGAGAGCACCACGTGCAGACTTGATTGCGCGGTGTAGGTCGGCCTCCGCCGATCTTTGGCAACTCCACGCCCCTCACCATCCCTCATGCGGACTTGCTCCTCATTGTAACCGTGCTCAGCCCTAGGACGTTCTGCCGTGTAGTCCACAGTGCACCGTGGATCGCCCCCCTGGTATGGTCGAGCTGCGATTGCCCTTCGCTGGCCAGGTAGGCATCACTCCTCCGCTTTTCGCCTGCGATCCAACTGGTAGGAGACCAGACCGCGATCAAGGCGCCCCACCTCCCACATCTACCGCTGGACCACCTATCGCCGCTAGAACTAGTGTTCTAGTGTGATCACGGCCCCGACGCTCTTTGTCGTTTCTCCCCGCTCCTACAAGAAGGCTCGCGCACCAGCCCCTGGACAAGCCGCCGGGCCCGATCGCAGCGCGAGCCGAGACAGCACGCCCCCCGTTCCACCTCGTGTCAGTCTCCCCCCAGTATGCTCGAATTAGTAAGATCGGAAGTACAAAAACTTCCCATAATTTTAGATCACCCGTGCAGTTTCTTACGACCAGAATGACCCGTACTGCCTGTCTATACGACACCCCAGACGGCTTTCTATCCCCGCCCTCAGCCTTGTGTACCGGTCACGTAGGCAATTGGGAATTCCCGTAACGGCGTAGTTTGGGGCCACGGCTTTACTCGCGGGGCCCGTGGGTCCGTGCAGGAACCAGACCGCTTTCACTGTTCATGGTGCGGTCCTCAGTACCCACGCCCGCCCTGCTTCCGGTCCCCTCGCCGATTAATCTCGCCTCGCCCGTTCTTCCCCCCTCTCGCATCCGCGTAGCCGTTAGCAGCACCCGACCTCGTAGTCCTACAGCCCAACTCACCCCCGTGAGCGGTGCGCGACGATTAGCGACCCGTATACGACCTCTGAGAATCGGATCCTTTTCACAGGACTGCCTCCGCGATCCTGTTCCCAGTCACCGCCGTCCGACCCCTTACCCCACATTTTGGCTATCACGTGCGGATTATGGTGTCGTCACCGCCCTGCCGCCAGTTGAGGGTAATATTTCTCTCTTCATAGGAACCGGTCCACTCACGCGTTGCCAGCCCGTTCTCTAACGACCCCCGGCTCGCCCCCAGCATGGATTACCCTACGAATCGCAGGGTGGCGGTGACACACTGGCCGATTTCTACTTCACGAGCGCTGGGCTGTATCGCCTTTCGCACTGCCGTTAGCGAGTTGGCAGAACACCCAGGCCCCGCGGATTCACACCCTGGGCTCGGGCAGGCGACGTGAAACTCGTAGCAAGGCTCGGCGCATTCAACTATCGGCCGCCCTTCTGCCTCCTGCCGACCTCGTCGTTGGCCACCCTGTGCCACCCTGCACGGGCGAGTCGGCCACCCGCTGCTCAGGTGCCGCTCCCGTGTGCGTTTCCCGTCGACCCCCCTTCCGTACCCCTACCTCTCTAATCGTGGCCGTCTTTATAACATGAGTTGAGCCTGCACCAGGCGATGCTACTGAAATAAGAGTCGCGTTAAGTACCGTCAGGGTTCCTCCGTTCGACGGCCAACCCGCCCTCCACGCGCCGCGACCCCCGCAGGCCCAATCGGCTGCACGGGCGCCTGCGACTCGATCTACCCCAGACGTTAAGACGTCCGTTGGCGTTGGCGTACCCTCTAGGCCCGCGTACCCTATCCTGGTATATGCTTGAACCGCACGCGGTAAGCCCCGACTCTCACCATCTTTAGTATACACGGTCTCCTTGGTATTTGCTCTTCACGGTACTGTGTCCCGCTCCCCGGCCACGGCGTCGCGATGTACGGCAGCGCCCCCGCACCGTGAGCTCTACCCCTGCAGCACCTCGAGCAGTGTCGGCGGATGCCTATGAAGTAACTCAGGATGGTGCAGCGAGTTTCGCTCTACAGACCGGAGTCCCGTCGAGCATTATCGCTGGACGCATTGCGGCGGAGCATGCCCCAGTGCGGTACATACGAGCCCGTGCTCTGGTCCGGACGCAGGCTTCCGCGATCTAAAAGGGGCCCCCCGCGTGTGCGATGAAACGCTTCCCCTCGACTAGACGCCCCCCGCCATTCAGCTGGCTCTCCCCACGTTCTGAAAGCTTGCCCGCCTGGGAACAATGGTTCCAATGGAAGGCGGTAGCTGGACATCCCCCGAGGCCCGGTTCGTTCTAGGGTAACCAGCACCCCCCCCTTCACGTGTCCCTCGGGTCGTCAGACCCCTTACGAAATTCTTCTCGACACGCTCCAGGAGCCCCCTTAACGCTCACTGACCCCAATACGGCTGCCCGACATTCGTGTCACGGCTGACGGCAGCGCCGCGCCAGTCCTCCCAGCCCGCAACGCAACTCGCGGGCCCGGGCGCGGGGCGAAGCGGGAATGCTATCGCGCCGCCAGCCCAGAGGACTGTCCTTTTACCGCCCCAATATTGTCTATCCTCGTGGCGGCTAGCTCGCCTGTATCCCTGTCCGGGTTCCTCGCTGCGAGAAACATCGGGACCCAGATTTGGATAATGCTCGGACTACGAGATACCCGAAACGGAAACTCCTTTGGTCTCCCCGGCTCGGGGCGGGCGCAGACCTTTGTGCCGACCGAAGATCCGGGCTCAACAACGCTACGATCGTGATTAGGTTCTCCGTAAGAGAGCGCCTGGCTACCCCTGCGCACTTTGAGATGCGTGTTCTTTCCGCGACGCTTGTCTGTGAACCCACTGGCCGGTGGGCGACGGACTGACAATCTTGCATCCGACCTTCCCTTGTTATCGCTCCCCTGCTTCCTACAAGCGGTCCAGCGATAGGACCGCGAGGATCTCAGTCTTTTTCTTCTCTTCCTCTTACGGGCCGGGAGGGTTCATCAGCGCCCCTCCCGCTGGGTCCTACTTAGGCGTTGGTCGAGCTCCACCGCCGACCTTCGCCCCCCCATGCCGTCCGCATCAGAGCCGGCCTCGCGAACACCTTTTAATGAAGCAATCTAGCCTGCGTGGCGGTTCTGCCCTTCGCTCACACGACGCAAGGGGTGCCCCCTCTTTCTAGCTCCACTGGACCGTGAAGCTGCACGCCCTGGGGGCTTCGCGGATACGGGGAGAGGATTCATCCCATCACTCTCCCCCCCGAAATGAGTCCGCCTGGGACTCACCGACTCGTTTGCTTTCCCTTCCTGTCGCGTCGTCTACTCCGTCGAATTGGCAGGCTGAGCCCAGATCACCCCGGTGTGAAGGTCTTGCAATGCGAAGGATATGGCCCGACGGCTGAGCAGGCTCCTACGGTGCCGTGGATATCACCACGCGCGCCACCACCGGTCAGCCAGGTCGAGCGCCGGCCGCCGCCACAGACACATTCGAGACGCCGTCTCAAGTCGGTGCGGGCATCTCCTTTAGGGGCACACGGCCGCACCGAGACGCCTGCCGACAATTGACCATGCCGACACTTTGTTTACGCCGACTTCCCTTTTCAAGAGGGGGCTGGGGGTCCCGACCGGTGACCAGCCGAAAGACCCGCTAATCGCTCTCGCCGGACGTCGGGGTCGGGCACGGCCGTACCGGTCTCCGCGGATGTCCAGCGATGCCCTGCTACCCTCTCTGCCACCGCATAGCCCATAGCCTCTCAGCTTCCCTAACGATGTCACCCCTCCCGCCCAGGAGCACGCCTCCCTCCTCTCATTTCTCGCGTTCTAAGCAAGGCGAGCATGAGGAGAAAAGCGTGAGATGGTGAACCGCACTGAGATCTTTCGGCACATTGTATTTAGGATAGCCCAATCCACTCAGATGCGGGCGGCGCGCTTGTAAGTGCTGGCCAGAACCACTTGAAGAGGCCCCCTCGCCTCCACTACGCGCACGAGGACAACCGCTTGCCTGGGCACTTTCGAGCCTAACTCGCCACTGTCCCCGTGCCACGGGGGTTTCTCTAGACCTCATGTGCCCGCGCTCGAATAGGGAGTTTCTCTTTCCTAGATCGAGCCGCCACCCCCCCGCAGTCCTCCCCCCCACGCACGGTTAGGCCCTATCCAACTTACCAGGCACCGGTTTCTACGCCACGCCGGGTGCGTCTGACTCCTTTGTGTCATATTGGCCGAGCTGGCGCGAAAACGATCTTAGAGGCCCGTTGGTCCGCGTCGGGCCCCCGTCATGCACAAAGTCCTATGCGGGGTCGATTCGCAAGCGTGAGGCGCAGTAGGCCCGCCTCTTTTCGCCCCACTGAAATATGTCCGTAGGGCTTGTGGAGGCCGCCGGGGTGCTTCGCTCCCTTATTCATGCAGCCGCTTCGGACTGCCCGTGGGGGCGGGGTGTTGCGCCCTGGCAAGAGACCTCGGGTTGGAAGCCCCGGATTAGCCGGTCACCAGGGGTGTCGGAGCCCCGGGCCCCCCCCGGCGCGCCACTTTAACAGTGCTACCCCATAGGCGATGGCGTATAGGCCGCACGTGGGCCCTTCGGCCTGCCGCCTTTTTCGGATGGTTCCTTGTTGCACCAACTCCACGCCATGATGAGGTTCCGCGGTCTTTAGAACGTCCCCAGTCCTTACACATTCACGCGCCCGGTGGATCATAGAAGCCTACCCCTATCACGCGCCCTGGGGCGCCGCCCGAATTCGAGTTGTTAGACCTAGAGGTCCACATTGGAATGCATGCGATTGTAATGAAGAGCCTTCCCAATAGCTCCTGACGTTCCCTCTACGATCCTGCTAAAGCAGAACCTCGTGGTATTCCCGTTTCAGTGCCCGGCCAGGAAACGGCCATCCGCTCCCCGGGCTGACTAGCTCCCTATGCGGGCCCTCGTGGCAGCGGCCCGGGGCTCCGCGCGCCGAGCCCTGCGGTGTATCCGTACCAGCGCCGACAACACTTCCCACACTTTCCTCGGCGCGATCGCCAAGCCGGAATCGGTCAGAGTCCCCGTACGGGCTTGTGTTCCGGTCTCGTTTGAGAGTCTTCTAAGGCACAACGCATCCCCTGTTTACCTCGCACGAGTAGCCATCCTGCGTATTCCCCCCGACCACGAACTGCTGCCAACCTTCCTAGCTGTCGCGTCATGGTCGCACGCCGGGGCGCAGGCGAGGCATTCCTCCTTCTCGTACCGCAATGGCCTCACGATCCCTGCCGCGACATGAGCATGGCGCAGACCAGTCCTATCCCCGGGGCGGCCTATGGAGGGACTACAATCTGAGAACCTTCGAGAGACGTCACGCGCCCATCCGCAACCTGCCCGCGCAGGGCTCGGGCCACCGAAAGGCGGAAATCCGTCGAACGCAACGCGTCCTGGCGCCCCGCCGCCGCATGTCCTCGTAGCGTGCCTCATACCATTCTGGATCCGCGCACAGCTCGGGCCAACGGCAGTCCCTCCCCAACCGTGCTGTTGACGCCGAACGAAAGCAGGGAAACATGGTTCCCTGTAGCGCCCTCCCCGGACTACGCCGCCTTCACGCCACCAATCTTAAGGAACACACCCCCTTTCTGCCCCCGGGCGGCCCACGCTTAACCCCTCCGAGCCTTCCAAAGTTGTATCCCTCACCAGCGCCCGTTAATTCTGTCTCGAGTGATTCGGCCCATAAGGCCGGCCCCATGACTCTGTTTCATGACTGCGCGCCAAAACCCTACAGGCGCTGTAGCCTGAGGTCCGTGGCGCTGGGAGGCGGGCGCCCAACTCCCAAGGCGCCCTTATCACGTAGGTATGCCGGCTCTCGTTTAGTACGACCCTTTGAGTCGCGAGGGTTATGCCCTGTGCTTGTCCATGCTCTAAGTTTGACCAAACCCGTCGGGCGGCCCCCACAATCCTCTCCCGGCCCTCCGCCCGCCACCCTGCCAGCTGCTTGCATGTCGTACCTGTCCCATCCCTGCCCTTTCCGTCCCCTCCCACCCCCCCACCGGTCCGTTCCAGGCGTAAGCTACCTCGTCGCCCGATACGCAGGCGGCAACGGAGGAGATAAACTCTCCCTCAGGTTTGCCCCGCCAACTCGTTCGCACTTCTCGGATCACTTCGCAGAACCCCCTCCCCCGATCATTCGGGTGCCTCGGCCCGCGGAATATCGGGTAGGCCCGCCAGAGCTGGCCTCGGGGGGTCCCGCGCGCGCAGCGATTAAACGGGGCCCTCTTTCCCACCCTGATCCTGCGAGCCTCCGGTAGTCTGCCACTCCCCGCGCCGGGGTGCCGGCAGTCTTTTCCCCCTCCCTAGTGGAACCCACGCAAGCATAGCTGGGTTCCTACCGCTCACGCGCGCCTGCACGTCCCGCGCCATCCTCCTCGCGCCTCGATCTCCGGCACCAGGGGCCAAAATAACCGAGTCCTCTCAGACCTACGCAGATCACTGGGATCTGGGGAAGTATTCCCCCGAGCGCCCGCCCCTACCCCACACCGTCACGTGGGCCCGTCCTCCGCCAGGTGCGCCCTGTTATGGGAGTGCTAGGGCATAAAATAGGAGGGGCCCACCGCCCCCATCGATACTGCTACGTCAGCGAATACCGCCGCCAAGCCGTATCCTGTTCGAGTGAGCCACCCATAAATGGCGAGACCACGGCGGCCCCACCGGGACCCGTGCGCTTAGAGAGGGTTGAAACCCCCCGCGCCGCACTCGTATATTTGCATAGCCGCCCTACCGTTTGTACTCTTTTAGACGCAACTACGTTGTGTCGCCCTCACAAAAGCCTGCGCGGATGGCGACTTGGGCCGCCCCTGCCTCTGCATTAGAGGGGCTTTCCGCGCACCCGAACGGGCGACACCTTCTACCTATCGTGACTCCTGTTGGGCCTTTGGGCAAACCCGCCGCTCTAAGCGTCTTCTCGTAGGAGGTGGGGCCCTCAAGCAGACTGGAGAAAAGAACAGGACCGCCCGAATGGCCCCAGCTAACTCGGTCTGCTTAGTCCCAGGGCCGGGCTCACGCCCCAGAAGTCGGCGCTAACGCCGCGGTCTCACTCATCCACCTGGACTTCTGGTCTCTTTCGGCAGCACTGCTACCCACTTTCATCTCAATGACGCCAGGACTTGTTTTCTGGTTCCCTACACGGCCCCCTCGCGACATATCCGGAAGTCTCTCGGACTGCCAGAGGATCTCCGATACACCTGGAGGATATGGGAGAAGCGTAAGTGTGTGGTAAGCGGGAGGGACTTGGGATGAAAAGAGCAGGCGTAGGTAAACCGACATAAGCAACTGGAGCGCGCAGAGGTAAATTGCCGGATTTTTCTCACACGATGGCCCGCCGGCGATGCACCTGGTACACCTTCAGTACTTAGGCCGCCAAGGACGCTCCGTGCATGGTCTCGTACAATCCCATGGACCTGTCGCACACCGAAAGATGGGTATGTACGTCCCCCTATACCCCCGCCGCTTCCGCCCCTGTAGCGCCCAGGAGTTCGTGTCGTTCCGAGGGACCTATGACTATGTTCCCAATTTGAGTACTAGCCCTGCGCTGCGGGCCCTGACTGTTTGTCCCCCCCGTGGGGTCGTAATGGCCGCGCCCGCCGGTTGTCCTATGCCGGGCGGCAAACCCGAGGGTTTCACGGTCCGGTCGTCGGGGCTCCCAGGCGACTGCACATGCTAAGCAGATGCGCGGCGAGCCCGTCAACTGCCGCCCGTTTACTCTTTTAGCCGTCCCGGGGTCTCCCGGCCGGGCCGGACGTGGAGGGGCCCCCGCGTCCGAACGGACACTCAGGGGCAGTGGGGTTGCTCTTAACCGACGCACCGCGTCGGAATGGTGTCGTAGGCATTAAAGGCCACCACCACGGAGTACCAGCCGCACCAAGACGTGGTCCGGCCCCCAAAACCCCGGTGACGGACGGCGCAACGGTTGTTAACGAACATATGAGACGGTGTCGACAGCTATACTCCCCCCTGTGGAACGCTCTCCCCCCTCGTGTCCGGTGCCTCCCCTGCGTCTAGCCGGGCTCGGCCCCACGCGGCCACCGGAACGTTTTGCTCACTGTGGCACCTGCAACACTGCTGCACCTTACACCGGCTCGCTCAGTCCCCAGCGCGGCCAGCGTCCCGACCATTCGCGATCATGAGCCTCGAGAGTCCTTGGTTGAGCACCGTCGCGTCAATCCCAAACCGCCCCTTTACCCCATCGCGCCCTCAACCCGTGGGCCCGCGTTTGCTACTGAAGTACTGTGGGTCTAACTGAGGCAGTGACTGTATACTCCGCCCTGGCCCGCTCTCACGTGGGCGGAGGTTGCGGCCACTGCGAAGCCTTCGTGGCCTCTCCCGCACACTCGGCAACTGAGGGACGGCGCTCGCATCGCCGATACGACGGCAACTCGGTCGTGCCTAAGCGCTCGGGTCGCTCTTTCGCCGCTAATCCGCTCTCCCCAGAGAGTGCCCGTTGGCCGCACGCGCCGGGTCGCGTCGAACGGACGCCCGATGTCGAAAGTGGCCGTGACCCTTTTGGCCCACCCGTAGGGGCCTGCCTGCCCACTCGCCTATTTAGGCTTACAAAGGAAGGTATGAGTGCGCGACACGGCCTGTTTGCCCTGCGCCTCGCCGGTTTGACTGGCCGCCCGCTGCCCCGATATGGGGCTGCCGGCGGGATCTTTCTAAGGAACGACGCGCCTGGTTTCCCACTCGGTATCGTAACCTCGCCCTAGAACCCCTCCCGTAATCCACGCCGGCCGACTTCTATGATCCAGGCCAGCGGTCTCCGGATTGTGCGGGCGCCCCCGCGTCTCTATTCCGGGCTCCTCCCCTTACCCCGGCCAGTGCTGCTGCGCCGACCAGCCCCCTAGTGTAGTCCCCCCTTTGGCTTCCGGATGCGCTAACTCACCATAGGCAGCTCTTCCGCCACACTGGGCCGAGGGCCCTAGGCACCCCGTGAAAGCGTAGTCCTCGATAGAGCCGCTCAAATCCCGCAACTTGCTAGGGCCCCCGCCCCGTTGCCACTACATACTCGAGAGGCGATGACGCGCTTCCTGCTGTCCCCAAGTAAGGTTCTACGGACACGCTAGAGATCCGCCCTGCGGCCGGTAACTCAGCATTACGCGCAGGTGGCCGCCGAGGCAAATTATGCTCCGTCCCCGCTGCCGCATCGGTTGACGTCGTGTCGGTCAGGTATCTTGGCTCGAGGTGACCGTCGACTCTCCAGCCGACCCGTACCGAGACTTGTCCCTCCGGCTGAAGTCACTGTGACAACATCACGCTTATTTGCACAGCTTATATGGGGCTCGCCTCGGTACGTTGCATGAATTATTTGGCCTGCACACGGCAAACTTACTGTTGCAAGAACAATCGGGGCCGTGTTAGGATAGAGCCCCAATTACGGAGGTTCCCCCCCGCTGTTCCACCTCCCACACTAGGACACATGGGGGGCAGGCCCCAGGGTCAGCCTTTCTAGTGAGTTATTTCTTGCGGTACTCTCTCCTTCGGGCCGCCGAGTACACTAACGGATAACCGGGCCATCCGTCCGGTGAGCGACACGGACCACGGGCCTCTCCGGTGTGCGGGCTGCGGGCGGCACCACCGCCCCGGCACCACATTTGGCGAGCAGCCCGACAAACCGAGTTGCCAGGCTCTATTCTCACAACGCCCCCCGCGCCGACCGGCGCCTAACCCCATTGCCGGGTGACCGGAATCAAAAAAACATGGGTGCAAAAATACAAGAGGCTCACGGCAGTCCCCCACGCGGCGATGGCCAACGTAACCACCCTGACCGCCCGCGTCCGTGTGTTTACTGCCCCTGGTGACTTTGGATAAACATTCCATCTGCGTCCGAGATACCGCCGATACCACCCGCCTCCCTGCAACAACCCCCAGTTACATAGATGACGGTTACGGGCTCCCTTTCTACCTAACGCTGCAGCGGGGGGACCAGTCCCTTCACTTTTCCACCCTATTAGCGTCGCCTAATTTCGCCCTACGCTTTCCATGACCCTCCCCCCGACTTTGGTGGGGCACGGGTCCCGCGGTCCCGAGACCCTTCCCGGGGCTCATTCGCACCTTTCCATAGTGTCCCGTCTCTAAGGGAGCCCCCCCATCGGGCCGGCTGGCAGCCGCACGGCGGTCTTGTTGGCTACGCCGCCGCCCTGTCATAACTGAAGAGCACACTGGGAGGGGCACGCTGCATGGCGACCACAACTCATACCTGGCCCGAGTCGCGGCTCGGGAACTACCGCCCCGGGTAGGGCCCTAGACCTGGCGCCTGTGTTCACCAGAGAAGCTACAGCGTGAGTGCTAGCTACCTCGACCCGACCCACGCGGAGACGTTTGATATCCGACTGAAAGACCGAGTAGAAAATGGTTAGCAATATGTGGCGCAAAGGAAATCTCCGCAGCCTTCCCATCCCGATTACACAGTCGTTGGTTTCATCTCAGGCGCGCGCCAAGTATAAAACGTTTTGTATCGGCCGCCCGGAGCGCCACAGCATAACATTTACGCCGCCGCTTTTAATCAGGGAGCCGCCGCGGCCCCGGGGCCTCACCCGCCTAAAACTGCCGGCCACCCCCGCTCCCCCCCTGCGAAGCTCCCGTCCTCTGTGCCTCCCGCTTGGTACATGTGCCTCGTCGTAGCGTATGTATGCTTAGCGACCAGTCCATGCGCCACGCCTGAGCCAGTTCCTCGCACAAGGCCCTGACCGGCGTGCCCCGGGGCGCAGTCCTGTGCTGGGCGCATAACTCGCCTCGCGGCACCGATTACTAATGCAACCACTACGGCTGAAGATGTAAGACGATCACTTCGACCCCAGGAGTATCGAAGTTTCTGAGGTCACTGTCCCTTTAGTGCTCCCGGCGGGGTAGGACGCGCGGCTGCCTTGTTCTCGAGGCCGGGCGACGAAGCTTCAAGGTTTAGCCCTTTCGCTGCGTTCCCTCGATATTATACACATGTTATATCGACTGCTCCAGACGCTCGACGTAGAGTTGGGCTGCAAGCCCAGGGGACCACAAGGTAACCCCTGGGACGAACAGTTCCTTATCGTCTCCGCTCCTCAGCGCTATTATCTTTCCGACACGGCCCCGTCCTGGCCTTATCGAATGCCGAGTGAGCTTCCGACGGCAACCGTAGTTCATGACCTGGACGGACAGCCAGGACACCTCTGCGCGCCCCTACCCGTACGGACCCCCTATTTACCTCGAAATAGGGGAAAACGCGCCTTAGGGACCATCGAGTCGACTCGCGTTCCCGGGGCAAGCTTGGGGCTCGCTAGTCGTGTCGTTAGCCCATGGCCATAGTGATCTCACCTACCCCAGGTCGACAAACGATGTCCAGGCTTGCGCTAGGTTAAGTCCTGTGTTGGGTCGGGGGTACTTCGGGGTGGCTGCCGCAGCGCACCGTTAAACTGATGGGATATTATTCTCGGACCTCACGATTAGCATGTAGCTGAGCGCCACGCCCTCTGCCCTCTACTGTTGCCTCGCCTTACGCCTCACATCCAACGTCTGTGCCCCCCGCGGCTGAATCCAGAGTGAGCTTTTCCAGTACCCGTAGGAGCGCGCGCTCTCCGTGGGTCCGTATACTAGTCCTTGGTTGACTCTGGATCCCCTGCGCGCAATAGCCGGCGTGGAAGCGTCCCCACTACGCGGGGCGTCTCGTCAGCCCAGCCGGGGTCGAGCCATGGCCCGGCTTGCGTCTATTGGAACCGAGGTCTTCGACTGAATTCTTTCGCCGCAGTCGGCTGACTCCGTAGTCCACCCCGAATTCGGTGCCATTAACGGGGGCCAGAGGCGCTGCTGCATGCACCGAGGCAGCGCCCCGGCAGATGGGCCGGGCCTGCACCATCCCGCTGGTGAGCGGGTCACATGCTGTTCCCCCTGGTGCCGAGCGGCGTCACCCATATAGTTCGCTGCATGGGCGACCTTGGTAGTACCGACCGCTCTTTAGGCACCACACTAGTACTCGTCACGTATACTTGTAAGCCGTACCAGAACCCTCGCGCGTGACACCGTAACGGAGTATTTGACAAGAGAGGTAGGACTGGCCCCAGTTCAGACGGATGGCTTGTGTCTCGGTCGAGCTGGTACCACGCCCAGCCCCTCCGTAACGAGTGTCACGCCTAAACGACCTTTCCCCACTGGGAACGAGCGTCTACCTCGCTTTCACTGCCCAACCCGCACTGGCCTTTCCGGCCGGTTTTCGCGCTTCCCCAAATCGGCGAAGACGCTATAGCGTCCTGCCCCTTTCGCAGCTAGCGTGGAACCCCCAAACCCCGAATACTCTTCGGCTCACTATGCCCGCGCCGTTGCCACTCTCTTCATGCAGTCACCTACAGGGCTCGCCTGGTCCCGGCCACGTGGAGACCCGGCCGGACGCTACGTCCTCGATCGAGTCGCGGGGGCGTTCCCCCTAGGCTGTATACGTGCATGCCGCGACCCGGTCCGGTCAGTCGCATCCCCGTCCTTCCCCTCGTGTCCGGTGCTTCAGTATGCACGCCCTCGCATCCGACGGCGTCGCCCGCTTGTAGTCCACCCCGGCTAGGACACCACGGGGGTCGCGCAGACGCCCCCCCGGAGAACGGCGGCCCCGCCCCACGCGCGCGCCACCACGAGGGAACGGAGGGGGCACGTCCGCTCCCAACGAGTCCCATGATCGCCAAGTTGTAATGGGACAACTTCGCTAGGCGCCCCCTCGCTGGTGCCACCGGACATGACGACTCTGATTCGAGTACCCAACTTCCGTTTACCCGCCCGCCAGGCGCCACTCTGCCAAAGTTTCCTACCGTGGACTGAGCAATTGCTGCCTACTGTGGTACGGTGAGCTGATTTCCAGACGCGGGACACGACCTTGAGCTAGTGATCTACGGGGCTAGGTCACGACGCGGACGCCCCCAGTACGTAGCACTGGTATCAATCGTCCCGACCGGTCATAAACCCAAGCTGGAAGAAGGTCCTCCCTTGTGGGAACGACTTGACCCCAGTACCAAACTTACCCCACAACTCGTGCCTGACTTGGCGGATTAACCTCGCAGCGCCTGTGGAGGGCCGGGCGAAAGCTTCTCATTCCTTTGCCGCTGACGCCCTCCCGTGAGCGAGCCGATACCCCCCTTGGTCGAGGACCGAGTCCCCTCTGGGAATCACCAAGACGCAAGGGTACGGTGGCGTTAGGGCGGCTTCGGGACTTGGCCCGTACCGCGAACGTGCGATCCATGACGGGCCTGGGGCTTCGCCACGGCGTACCCGAGAATCGCCTGAGTGCCCTTCATTCCTTCCCGTCCTGGTCGCCCGTTACGGTAGTTCGCCCGTCTTCGAGGAGGTGGGCTCTCTCGGAGATAGTACACGCGATATTGCTCGACCAAGTGGCAGCGCCATCTCCCGGGGAGCGCCGATGCGGCTCAGGCTGTCCCCTGACACACGCCCAAGAGCCCCCGGCCGCCACCGTCGCGGGACGGGCAGCTTCGCCTTGCAGATGCGCTGTCGCCCAGCCCAGAGCGCCTACCGTGGCCCCCCGCAGAGCGGGGATCCGCCCCTTGCTGGGAGCGGGCCCCCCGGAGCAGCGCTAGCCCTGTCGTCATCGTCGGCCCCTGTCCCGTCTTCCCCTGCGTCGTTCCTTGTAGGCTGAGCTTTTCTATACCCCCCCGCACCCCTCGGCACTACTTCGGCCAGACTCTTGGCCCCCCGACCGCGTCTTAGGGATCGTGGGTGCCAACGCCCGCGACAGGCGCCACCGGACCTCTTACATCTCGCAACTTCGACTTTGAGAACCGCAGGCATGCTGAGCCCCGACGCCCACGCGGTGTGTCTACACAAAGATGACCGCGACGCGGGGACGGGAAGTGTTTCTTTTCTGC
FongTien  TACCACGCCCTGCACCGCAACTCCCATCTCGAAGCGTCCCGGACGGCGTGTATTACGGCTGGGCCGCGGCGAGCCGCGCGGGCGGCGGCAAGTACGGTTTCCAAGACCTCGGACATCTCGCGCCGGCTGATTTTTCACGAAACCCTCGACTGTCCTGTAAGCCCCTCCCACTCCCCTCCCCCTACCCTTCCCCGCCGACCCGAACAGGTCTTCCCCGTGCGCCCAGGGCGCTCCCCCCTCGGGCCCGCGGGTCTCTCCTAGCCTCCGCCCTTGGTCGAGTCCAGCTGCTCCGCCCACTCCGCCTATGCTTGTGGGGCCACCTCGTTCGGTTACCCTGCCCGCCCGGGATTCCGCGTAAAGAGATCCCGTCTCCCGCCCCGCTGAAGACGACTAGATACCGATAAGTCGTCTTTTCTCCCTCCAGGGCGGCAGGACCGCCCCCCCCATGAGGCAGGGTTCGCCCACGTACGGACCTCTCCGCACGCTTTCCTTTCCACTACGTCCTACTGGACACGCGCGCCCCCCAGTCCTCGAGTGCCAGCCTTCACTCGACAATTGGTCGGTTATGGATGCGGCCTCTCCCTGTCGAGCTGAGGTGACTGCGCGCTCAACCTTTTGGCTGGAGACCCGGCCCCCAGGTCCCCCCTCTCATGCGCCACGACTGGTGCCCATCCACCCCCTTACCGGAGAAAAAGGCGTACCGGGCTCATGGCCACCGCCTTAGGGGGGCCCTCGGCCGATGGATAGTGGCGGCGCTAGGGCGGGAGGCCACGATGCCGTGACATAACAAGCATTAATATCCTAATGGCCGCGCCAACGCCTGACGGGGGACCCTCAGCCCTCCTAAGGGTTTATCTTTGCAACCTAACGGTCCCGGGGACCGCCCAGGGCTCCCCCTCTGTAATACTTCACAGTAGGGCACCTACCCTTGGTCTTATAGAGGTCCCTTCCTCCTCCGCCGTGGAGCCACTCTGATCGGTCACGGCTAGCGAAATGCACCAGCCCCAAAGGAGGCCCCCCGATGAACTAGGCCCCCGGGTCCAGGGCCCTCGCTCCCTTTCTCGCGGGGAGCCGGCCATCCGGAACACGTGGAGTCCTACCGGCTCGGTTCGAACGCCCTTCGTCAACCCGCACTGTCCGCCTTCCCATTTCCGCTCGCCAGGCACCGCTCGCGGGTCTGGCTGCGTCACCCACACTGCCCCCATGTCCCGGGCCGCGGTCCTGATAAGCAGGGGGGCACGGCCCTGAGTGCTCGGCGGACGCCGCCCCCTCCCCTCGCCTGGCCCCCTTTGGGCGCACGAGCGTACCCAAATCCTATGCGACGCGCCCGGACCTGCGCTATCAGTGGATTCGGTACTTCCCAGGGCCCGAATAGGTGGCCTTTCGTGTACGTACGCGCGGGCGGTGCGCAGAGATCAGCCAACTCATTATCATGCACTTCTGATTTTAGACAAAATCTAGGAACGCCCTAGTTTTTGACTCCCCGCTGGGCCGGGAGAAGAGGCCTCGTCTTGGACATCATCCCATGCCTCCCGCTGGCCCTCCGCACGGCCTCCCCCGGATACCTCCGCAAGCGAGTTGGTGATTCTACCTGGGCCCCCGCCGCGTTCTTAGCAGTCAGTACTGAGTGGACACGTGTGACGAGCCCCTTACCACTGCCAGGCCACCCATTCCGGGAATGCCCTCTGCTCGTCAACGTCAGCGGTCATGGTCCATACACACCAATCCGTGCAATAAACGTCTGACGTCGTAGCCTGGCACCACCGCCCCTTTCCCATTAAATTGATGCCCTTGACATCGTCCTGTCACGATTTACTTGGACCTCCCGGCGCAGGTTACCATGGTCCCTTGGCCCTGCGCGTCGGGCTCAGACCTCACCGGTATGCGCCCAGTGGAGGGCCGTGTAGCGTATCTCTGATCTGGGGACTTCCCGTTTCCCCCTAGCTTGTACCTGCGCCACTCCCCGGCGTTGTCGGTTACCCTGCACGTTCCTTGTGCTGAGGGGGCTCGCGCTGCGGCACCGCAGTGGCCACTGGCCGAAATCGGCAAGCCTTGCCGTATGTCAGCGGTTGATATTCCACACCTTCACCGCCTCGCCCCGGCCCTCCCTCGCGACCTCTGTCTCTAACAGTCTCGGCCCCCTATCCCACTTCTCTCGCGTTTGATGCGGTTTCCCTACAATTGTTACACTTCCCTGTCTCGCCCCCCAGACGACCGCGCCGCGATAGCCCCTGGCGAGCGGATTACCCGCTTTATCTATCCCCACCATTTTCCTCGCAACCCGCGTAAAGCACTCAACCACGACTTTGCGAACGGCGCCGTCCTTCCCTGCCCGGACCATCCCAGTACGGCCGACCTCCCTGCGTCCGGCCCCCTTCTGCGGTCGGGAGATTCGCCGCGCGGACGGGGCGGAGGTGCTCAAGGCCGGCGGGCGGCGCCCGGCGGCGCCCGCGATCTCGGGCTCCCTGCTCGCGAGCTTAAAACATTTCAGCACCTACTCCACAGTTTGGGTTCAAATCCATACCTCAGCACCAAACGGGCTCGCGTGCTGGCTCGCTATCAAGGGTCCATTCTTCCCGTTTGACCGGGCAGTATACCGTCGTGTGCCTAATAACCCGAAGGTTTAGGATCCCCGCAGTTCCGCACACTTTTGGGCTTGTCCGGCCCCCGGGGGGGACCATAGACGCTGGCCGATCGCTACTAAAGCTCGGGAGCTCTAAGAGGTTTCGTAATCGTTTTGCCGGGATTGCACCTCGCTACTGCTCCCACCTACGTTCGGCGGCACTCCGAGGGTACCAGAACGCTGAGCCATATGAACCCCCCCCGCTTCGGCCGCCGCACCCTACGCGTCCGCGGCACAACCCGGGATTACGGTGCCAGTGCTAACCTTCAGTGGGGGTTCCCCGCATCCGTCTCAGATGGAGATACATCCCTGCCCCTCTAGCACAAGCTTGTGTCCATCACTGTTAGAATGTACCCAGAGCTCAGCCGCTGCGCCTCTTCCTATAGCTCGTGATACTTGTAGTGACGATGGCTTCTCGCGGCCCACAAGGTCAAGACGCACATTCTGCCGCGCTACATTCCCCAAGCCTCTCCTGCGCGCAAAACGTTTGGTCTCTGCCTGTGCCGGGACTTTCGGTAGCAGCGGAAGGATAAACTGAGGGGACAACCGCGGCCTGGATTCGACCATTTTTATACTCCAGGTCTCCCCGATACTACTCGCATCCCCTCCTCTGAACGCCCCGAGCCGCCGCCGGTGCAGGCAATCTTCACTTGGCCAACCCGACCCCACGCGCACTAGGACGCAATTCGAAGGCCTTTTCTTCCGCCGGTAGCGGACGCCGGCCCGGCGGCGGCGCTCCAACCAGCCAGCTATACCGGTAGTTTTTCGAGCGCTTCTCGCCGTCGCCATGGCCTCCGCTCGGTATCCTGCTGCGAAACCCCGTCTCGAAAAACCCCCCACTGAGGGAAACGGGGCAAAAGGGCATGCGCTCCACAGTGCACAACACGTCGCGGCTCCGTCCCGGTCCAAATTACCGGTCCCCTCACGAGCCGCCGTTGCGAACGAGGCGGACGTCCACTTGCTGACGCCGCGGGTGCCCCCCCGTGGGCCGCATGGAACATCGCTTCCGCCCCACACAATCTTCCCCGCCCCCGCGAGGAAGCTCCGCTCCATCCTTGGGGCCGACCGCGGAATCGCCTCGTCTAGCACGAGTGCCCCGTGGCTACGGCCATGCGGCTAGCAGCATGCCCGCACTTGTCGGACCATATGACGCCGGGCGGCCACGTTTCTTTAACTTCGAGTTGACTACCACTGTATCGCCGCCCGCTGCCATCCCCGCCGCGGCCTGAGCCATCGGGGGGTGCCGGTCTCTCAACATGGGGTTCTCCTGCGTTCGGTTAAACTTGGTCCGCGAGCTGTACTCACAGCAGCGCAGTTGTACCGTTACCGCCATGTCCTTACCCTACTCAACTGGGCCCCAAACGACGCAAGAGCGGCTATAGGCCATGCGCATCACCGTATCGGCACTTGAAACGGGACGTAGCCTTCGTGACGGACGATATGACTGTCGGCGAGCACGATAGGATCGGGGGCATACAGCCTGGGGCGTGGCCAATTCCATGGTCCCCAATCCCATGGCTTCCCGGTTTGCCCGGGCCCGGAGTGCGCAGGCGCCCCTCCTGCCACCACCCCTACGTCTCGCATTACCTGGGGCTTGTAGCCTGCTGTCAAAACCTGGTCCGGGCGGCGCGTCGGCCCGAGTTCCCAGCGGGACCAAGTACCCGGCACGCGGTGCCATCTCTACCAATGAGCGCCCGTCGAGGAGTTCTCGCCGTTCATGCACGTTCACGCGCGGGCGAACTGCGCCACTTCCTTCCCGGATAACTTCGCATCCAGACCGGAGCGCCGGCCATTACCCGGACGCCCTGCGCGGCTAGGGGGTAGGTTCCCTGGTCCGGGACATGTACCTCCGGCGGTCAAGCAAAGTACACCGCAACATGGACACTCCCATCATCCGAACATTCGGCCTGTGGCGGGACCCCTCTCCCCCCCAGCGCGTCAGATCATGCGCCCGTGGCTGTTATCACGGCCCCAGGCACCGTCGCGTAGAAGCCCCGCCCCGAATCTTCTTCGGGGAGTCTTCCGGCTTTCTCGATGACGCGCCGAGCATTGACCAGAGAGCCTGACTGCCCATTAAGGGCCCGACAACCCGCACGGGCGCTCACGCGGGGCGTGCCCCCGCCCGGCGCAGTCCGATTTTCTGACAGCTACACGACGCCGAACCCGGGAGCTATGGAAGCAAATAGGGCGGGTGCTCCACCGCAGGGCCCGCACAAACCCTCGGCGAGGATAAATCCCGGTCCGCCGCCGGTGGCTTCCAGCTGGTTCACCCGACACTTATGCGTCGTACCATCCCTACGTTCAACGCGTTCTCGCTGCCCCAGCAGGCGGCGCGCCGCGTGCCCGGAGCCCACACGCAGGCTGGCGACTCTTTTGATCTCGTCGATACACTGGTTTTTCCCCCGCTCACACGACTATGACTAGCTGCGGGTCCTACCCAGGCCTGTTTGTCCTGCGCCCTGATGTGGACCCTTGGCGCGTGGCCAGGCGCGCGGTAATTGCTTGCTAGCCACCGTAGCTCGCCCAAGGGACACAAATGCGCCGGCCGGGGGCCGGTCGGGTCCCCGCACGCCACCAGGCGCCGGGCCCGTCGCAGGACCCTACCGACGCGTTTTCTTAGAAACTACGTTCACACCCCCCCTCTATAAACTCCCCACGATCACCACTTGGCCCCGCGGCGTACCAATGCACCGCGAAGCCCTGATTTAGACTAACGTCCTCCCTCCGTGGCGGCTCACTTGCTACCGACCGATCTCGCGACGAGTCGCTTGCTTCCCTTCGACCGGTGCGTGCCTGCGCGATCCCCTCTTTCTCCTGTACTGCCGACGCTTCTTCATTGCTGCCGGCCCCGCCGCAGTGAAGAGTGGCAGCGATCGCAGCATTATGGCTAGGCCCCCGACGTGCCGACTGCCATGCCACAGTCTGAGAATGGGTTAGGGCACCCAGTTTGCCGGAGGAGAACCGCGTCGTCGGGGCAGCCACGGGCGTTCATGGGCTCGACAAGCCTCACTCGGATGGCCGATCTCTTTTGAGCGGACGCGCTCCGGTCGGCGCCAACTCTTTACCATATCGCCTGCCCGCGGTCGCCCCCCTAGTAGGTGGCACTGGAAGGTGAGAGCGCCACGTGCAGACTTGATTGCGCGGCCCGGATAAGGTTCCGCCGACTTCCGGCAACTCCACGCCCCTCACCATCCCCTATGCGAATTTACTCTCCATTGTAACTATGCTCGATCCTAGCATGTTCTGCCGTGTAGTCCACAGTGCACCGTGGGTCGCCCACTTGGTACTGCTAAGGTGCGATTGCCCTTCGCTGACGGAACCAATGCCGCTCCTCCGCTTTTCGCCTGCGATCCAACTAGTAGGAGACCAGAGCGCGATCAAGGCGCCCTACCCCCCACATCTACCGCTGGACCATTTGCCGATATCGAGATCGACGCCTTGATGTGATTGCGATCCCGACGCTCTTTGGCGTTTCTCCGTGCTCCCACAGGGAAGCCCGCGCACCAGTTCCTGGATATGCCGCCGGGCACGGACGCAGCGCGAGCTCGGATCGCACGCCACGCGTTCCACCTCCTGTCCGTCCCCCCCCTGTATGCTCGAATTAGTAAGATCGGAAGTACAAAAGCGCCCCATAATTTTAGATCACCCGTGCAGTTTCTTACGATCAGAATGATTCGTACTGCCTGTCTATACGACACCCCAGACGGCTTGCTGTCCCCGCCCTCAGCCCCGTGTACCGGTTATGCTGGCAATTGGGAACTCCCGTAAGCGCCCAGTTTGGGGCCATGGGTCTAGTCGTGGGACCCACAGCCCGGCGTAAGAAACAGACCACTTTCACTGTTCATGGTGCGCCCGTCAGTATCCACGCCCGCCCGGCTTCCGGTCCCCTCGCCGGTCGGGTCCGCCTCCCGCCTCCTTCCCCCCTCTCGCATCCGCGCAGTCGTTAGCCGCCCCTCACCTCGCAGTTTTGCGGCGCGGCTCAAAACCGTGAGCGGTGCGCGGCGATTAGCGGCCCGTATACGACCACAGAGAATCGGGTCCTTTTCACAGGACTGCCTCCGCACCCCCGCTCCCAGCCACCGCCGTCCATTGCCTTACCTGACATCTTGGCGATCCCGTGCGGATTATAGCATCGTCATCGCCCTGCTCACGCTCGAGGGTAATATTTCTCTCTTCATAGGAACCGGTCCACTGACGCGTTACAAGCCCGCTCTCTAACGACTCCCGGCGTGCCCTCGACGTGGATCACCCTGCGAACCGCAGTGAGGCGGCGACACACTGGTCGATTTCTACTTCACGAGCGTTAGGCTATGTCGCCCTTCGCACTGCCGTTATGTTTCGGGCAGAACCCCCGGGCCTCGCAGACTCACACCCTGGGCTCGGGCAGAAGCCATGGGACACACAGCGGGACTCGGCGCGCCCGTCTGTCGCCCGCCCTTCTGCCTCCTGCCGAGCTCGTCGCTAGTAGCCTCAAACTGCATCATATGAACAAATCAATTGTCCGCCGCTCAGGTGACACCCCCGTGTGCCCGCCTTGTCCACCCCCCTTCCGTACCCCTACCTCTCTAATCGTGGCCGTCTTCGTAACATGAGTTGAGCCTGCACCAGGCGATGCTACTGAAATAAGAGTTGCGTTAAGTACCGTCAGGGTTCCTCCGTTCAGCGGCCCTTTCGGCTCCTACGCGCCTCGCCATCCTCCGACCCTATCGGCTGCACGGGCGCCTGCGACTCGATCTACCCCGGGTGTTAAGACGTCCGTTGGCGTTGGCGTCTCCTCTTGGCCCGACCACCCTATCCTGGTATATGCTTGAACCACGTGTCTCAAGCCCCGACGCTCACCATCCCTAGTATACACGGTCTCTTTGGTAGTTACTTTTTGCGGTGCCGTGTCTGGTTTCCCACGTGCGGGACCGCAATGTACGGCAGCGCCCCCGCACCGTGGGCTCTGCCTTGATGGCGCCTCAAGCGGTAGAATCAGTCCCCCAGGGAGTAGTCCAGGATGGTGCAGCGAGTTTCGCTCTACAGACCGGAGTCCCGTCGAGCATTATCGCTGGACGCATTGCGGCGGAGCATGCCCCAGTGCGGTACATGCGGCCCCGTGTTCCGGTCCGGACTCAGGCTTCTGCGATCTAAAGGGGGCTCCCCGGGTGTCCGATGAAACGCTCCCCCTCGACTAGACGCTCCCCGCCATTCACGTAGCCCTTCCCGCGTTCTGAGAACTTGCTCGCCTGGGAACGATGGTTCCAACGGAAGGCGGTGGTTGGACATCCCCCGAGGCGCGGTTCATTCTGGGGTAATCGGTACCCCCCCCTTCACGTGTCCCTCAGGTCACCGGACCCCCTATGAAATTCTTCTCGACGCGCTCCGGGAGCCTCCTTAACGCTCACTGACCCCACCGTGGCCGCGCGACCCGGGTATCGCTACTGACGGCAGCGCTACGCTAGTCCTCCCAGCCAGCATCGCAACTCGCGGGCCCGGGCGCGACCCGAAACGGGAATGCTATCGCGCCGCCAGCCTAGAGGACTGTCCTTTTACCGCCCCAATATTACCCATCTTTGTGACGGCTACTGCGCCTCTGTCCCCACCCGGGTTCGTCGCTGCGAGAAGCGCCGGGGCTCAGATGTGAGTAATGCTCGAACTATGAAGTGCCTGGACTGGAAACCCTCTTGGTCCCCTTGGCTTGGAGGGGGCTTGGGCCTTTGCGCTGGCCGAAAGTCCGGGCTCAGCAACGCTAAGTTCGTGACTAGGTCCCCCGTAAGAGAACGCACGGCTACCCCTACCTACTTTGAGATGCGTGTTCTTTCCGCGACGCTTGTCTGCGGTCCCACTGACCGATGGGCGACGGACGGACAACCTTGCATCCGCACCTCCCTTGTTATCGATCCCCTGCTTCCTACAAACGGTCCAGCGATGGGACCGCGAGGATCTCAGTCTTTTTCTTCTCTTCCTCTTACGGGTGTGGAGGATTCGTTAGCGCCCCTCCCGCCGGGGCCCACCCAAATGTTGGTGGTTCCCCACCGTGGACCGTTGCTTCCCCATGCCGTCCGCATCAGAGCCGGCCTCGCGAACACTTTTTGGCGAAGCAATCTAGCCTGCGTGGCGGTTCTGCCCTTCGCTCACACGACGCAAGGGGTGCCCTCCCTTTCTAGGTCCACCGGATTGCGAGACCGGCCGCCCCCGGGGCTTCGTGGACACGAGGAAAAGGTGCGCCCCGCCATGACCCACCCTGAGACGGGTCCGCCTGGGACTCACTGACTCGTTTGCTTTCCCTTCCTGTCGCGTTGTATGCTCCGCCGAGCCATCGGGCTGGGCCCAAATCACCCCGGCGTGAAGGTCTTGCGATGCGGGGGATATGGTCCGACGGTTGGGCACGCCTCTGCTGTGCCGTGGATATCACCACGCGCGTCACCACCGGTCGGCCAATTCGAGCGCCGGCCGCCGCCACAGACACATTCGAGACGCCGTCTCAAGTCGGTGCGGGCATCGCTTTTAGGGGCACACGGCCGCACCGAGACGTCCGCCGGCAATTGACCATGCCGCTACTTTGTTTGCGCCGACTTCCCTGCTCAAGAGGGGGCTGAGGAGTTTGGTTAATAATTAGCCGAAAGACCCTCGGAACGCCCCCGCCGGACGTCGGGGGGCGGTCCCGCCGTACCGGTCTCCGCAACTGTCCAGCGATGCCCCGCCGCCCCTTCCGCCACCGCATAGCCCCTGGCCCCTCGGCTTCCCTAACGATGTCACCCCCCCCGCCCAGGAGCACGCCCCCCCCCTCTCATTTCTCGCGTTTTAAGCAAGGAGAGCATGAGGAGAAAAGCATGAGATGATGAACCGCACTGAGATCTTTCGGCACCTTGTATTTAGGATCATACAATTCACTCTGACGCGGCCGGCGCGCTTGGAAGGGCTGGTCAGAACCACTCGAAGAGGCCCCTTCGCCTCCACTACGCGCACGGGGGCAACCGCTTGCCTGGACACTTTTGAGCCTTGCGCGCCACTGTCCCCGTGCCACGCGGGTTTCTTCGGACCTCATGTGCCCGCGCGTATGCGACAGACCCTTGCCCCCTAAACCGAGCCGCCACCCCCCCGCAGTCCTCCCCCCCACGCACGGTTAGGCCCTCCGAAACTTACCAGGCACTGGTTTCCACTCCACGCCGGGTGCGTCTGACCCCTTTGTGCCGCGTCGGCCGAGCTGGCGCGAAAACGATCTTAGAGGCCCGTTGGTCCGCGTCGGGCCCCCGTCATGCAGAAAGTCCTATGCGGGACCGATTCACAAGCGCGAGCTGCAGTAGGCCCGCCTCTCTCCGGCTAGCTGAAATAAGCTCGCGGGGCCTGCGGAGGCCGCCGGGGGGTCTCGCTCCCTTATTCATGCAGCCGCTTCGGACTGCCCGTGGGGGTAAGGTGTTGCGCCCTGGCAAGAGACCTCGGGTTGGCGGCCCAGGATCAGCCGCCGATCAGAGGTGTGAAAGCCCCAGGCCCCCCCCGGCGCGCCACTTTAACAGTGCTACCCCATATGCGATGGCGTATAGGCCGCACGTGCCCCCTTCGGCCTGCCGCCTTTTCAGGATGGTTCCATATTGCACCAACTCGCCGCCATGATGAGGTTCCGCCTTCTTCGGAATACCCCCGGTCCTCGCACCTTCACGCGCCCGGTGGATCACATGAGCCTACTTCGATGGCGTGCCCCGGGGCGCCGCCGATGTCGAGTGCGCTAGACCTAGCGGTCCACATTGGAATGCATGCAGTTGTAATGAAGAGCCTTCCCAATAGCTCCTGACGCTTCCCCTACCATTCTGCTAGAGCAGAACCTCGTGGTATTCCCGTTTCAATGTCTGGCCGAAAAACGGCCATCTGCCCCCCGGGCTGACTAGCTCCCTATGCGGGCCCTCGCGGCAGCGACCCGGGGCTCCGCACATCACTAAGCGGGGTGTATCCGTACTGGCGTTGACGACTCTCCCCACATTTTCCCCAGCGCGATCGCCAAGCCGGAATCGGTCAGAGCTCCTGCACGGGCTTGTACCTCGGCCTCGTTTCAGAGTCTTCAAAGGCACAATGCCTTCCCTGTTTACCTCGCGCGGGCAGTGACTACACGTGTTCCCCTCGGTCCCCACCCGCTGCTCGTCTTACTAGCTGTCGCGTCGCCGTCGCCCGCCGGGGCGCTAGCGGGTCATCCCTCCTCCTCGGGCCACACCGGCCTCACGATTTCTGCCGCGACATGGGCATGGCGCAGACCAGTCCTACCCCCGGGGCGGCGTCTAGAGGGGTTAGACCTTGGGGACTTCTGAAGGAAGTTACGCCCCCGCCCGCAGCCTGCCCGCGCAGGGCTCGGGCCACCAGCAGGCGGAAATCCGTCGAACACAACACGCCCCGGCGGCCGACCGCCGCTTGTCCTCGTAGCGTGCCACATACCGTTCTGGACACGCGCGCTGTACCAGCCAGCGCCAGGCCCTCCCCAACCGTGCTGTTGACGCCGAACGAAAGCAGTGAAACATGGTTCCCTGTAGTGCCCTCCCCGGACTATGCCGCCTTCACGCCACCAATCCTAAGGAACGCACCCCCTTTCTGCCCCCGGGCGGCCCACGCTTAACCCCTCCAAGTTTTCCAGAGTTATATCCCTCAACGGTGCCCACTAACTCTGCCTCGAGTGATTCGGCCCATAAGGCCGGCCCCATGGGTCCACCTCATGACCGCGCGCCAAAACCCTACAGGCGCTGTAGCCTGAACCCAGCGGCACGGGGAGGCGGACGCCCAACTCCAGAGGCGCCCTTATCACGTAGGTATGCCCGCTCTCATTTAGTACGACCCTTTGAGTCGCGAGGGTTATGCCCTGTGCTTGTCCGAGTCCTAAGTTTGACCAAACCCGGCGGGCGGTCTCCGCTATCCTGGCGCGATCCTCCGCCCGCCACCCTGCTCGCTGCTTGCATGTCGTATCCGCTTTGTCTCTGTTTCTCTCGTCCTTCCCCACCCCCCCACCGGTCCATTCCAAGCTTAAGCTACCCCGCCGGCGGACACACAGATGGCAACGGAGGAGATAAACTCTCCCTCATATTTGCCACGTCAGCTCGTTCGCACTTCTCGGATCACTTCGCAGAACCCCCTCCGCTGATCATTCGGGCGCCTTGACCCGTGAACTACCGGGTAGGCCCGCCAGAGCTGGCCTCGAGATGCCCCGCTTGCGCAGCGAGCGAGCGAATGCCTCTTTCCCACCCTGAGCCCGCAGGCCCGCCGTAGTCTGCCACTCCCCGCGCCGGGGTGCCGGCAGTCTTTTTGCCCTTTGCGGAGTAGCCCACGTAAGCACAGCGAGGTTCCTACCGTTCACGCGCGCTTGCATGTTCCTTGCCATCCTCCTCGCGCCTCGATCTCCGGCACCAGGGGCCAAAATAACCGAGTCCTCTCAGACCTACGCAGACGACTGGGATCTGGGGAAGTATTCCCCCGAGCGCCCGCCCCTACCCCACACCGTCACGTGGGCCCGTCCTCCGCCAGGTGCGCCCTGTTATGGGAGTGCTAGGGCATAAAATAGGAGGGGCCCCTCGCCCCCATCGATACTGCTACGTCAGCGAATACCGCCGCCAAGCCGTATCCTGGACGAGTGAGCCACCCATAAATGGCGAGACCACGGCGGCCCCACCCATACTCGTGCGCTTAGGGGGCGTTGAACCCCCCCCCGCCGCACCCATATATTTGCATAGCCGCCCTACCGTTTGTGCTCCTTTCGGCGCAACCGCGTTGTGTCGCCCTCACAAAAGCCTGCGCGCATGGCAGCTTGCGCCGCCCTTGCCTCTGCGTCAGGGTCGCTCTCGGTACACATACACGGGTGATGCACTTCCCTCACTGTGGCTTTCGTCGGGCCGTGGGGCAAACCCGCCGCTCTAAGCGTCTTTTCGCGGGAGGCTGTACTCTCGAGCAGATTGGAGAAAAGAACAGGACCGCCTGAGCTGCACAGATTAATCCTGCCCGCCTACTCCCATAACCAGGCTCACATCACAGAAGTCGACGCGGACGCCGCGGTCTCACACATTCACCAGGGCTTCTCGTCTCCCTCGGCAGTCACGCCACCCACTCCCATCTCAATGACGCCAGGACTTGTTTTCTGGTTCCCTACACGGCCCCCTCGCGACATATCCGGAAGTCTCTCAGGCTGCCAGAGGGTCTCTGATATGCCTGGAGGATATGGGAAAAGCGTAAGTGTGTGGTAAGCGGGAGGGTGTTAGGATGAAGAGAGGAGGTGTAGGTAAACCAACATAAGCAACTGGAGTGCACCCAGGTAAATAGACGGATCCCCGCTGCTCAATGGCCCGCCGGCGATGCACCTGGTACACCTTCAGTACTTAGGCCACCAAGGACGTTCCGTGCATGGTCTCGTACAATCCCATGGACCACCCGCACACCTGGGCTGCTGCGGACACGCCACTTTAGATGGCCGCTGCCTCCCTGCCTGCAACGGTCGAGAACCCATGTAGCTCCGGGGGACTTACAATTATGTTTCCAATCTGAGTACTAGCCCTGCGCTGCGGGCCCTGACAGTGTGCACCCCCCGTGGAACTACGTTGGCCGCGCCCGCCGGTTGTCCTATGCCGGGCGGCAAACCCGCGGGTTTCACGGCCCGGTCCTCGGGGCTCCCAGGCGACTGCACATGCTAACCAGATGCGCGGCGAGTTCGTCAACTGCCGCCCGTTTAGTCTCGTAGCCGTCCCGGGGGCTCTCCCCCAGGGCGGACGCGGAGCGGTCCCGGCGCCCTCACGGACACTCCGGGGCAGTAGGGTTGTTCTCGATCGGCGTAGTGCCCCGGGGTGGTACGGCACGCATTAAAGATCCCCCCCACGGAGTACCAGCCGTACCAGGACGTGGCCCGGGCCCCAAAACTCTGGTGGCAGGCGATTCAGCTGCTGTTAATGAACATATGAGACGGTGCCAGCAGCTACACTCCCCCCTGTGGAACGCCCTCCCCCCTCGTGTCCGGTGCCTCCCCTGCGTCTAGCCGGCCCCTGGCCCACGAGGCTGCTGGGAAGTTTTGCTTGCCATGGCACTTGCGGTGTTGCTGCACCTTACATTGGCTCGCTAAGTCCCCAGCGCGGCCGGCATGCCCGCCATTCGCGGTCATGAGCCCCGAAAGCCTTCGGTTGAGCACCGTCGCGTCAATCCCAAACCGCCTCTTTACCCCATCACGCCCTCCCTTCGTGGGCTCGCGTGTGCTGTCAGGGTACTGTCCGTCTAACTGAAGCAATGACTGTATATTCTGTCTTGGCCCGCTTTCGCGTTTAGGGGAGTCACTGTTACCACGAGGCCTCCATGGCCTCTCCCGCACACTCGGCAACTGAGGGACGGCGCTCGCATCGCCGATACGACGGCGCCGCGGTCCTGCCCGGGCGCTCGGGCCGCCTCCCCGCTGCTAATCCGCTCTCCCCAGAAAGTACCCGTTGGCCGCACGTGCCGGGTCGCGTTGACCGGGCGCCCGGCACCGAAAGTCGCCAGGACCCTTTGGGCCCACCCGCAGGGGTCTGCCTTTGCGTCTGTACATTTAGGCTTACAAAGGAAGGTATGAGTGCGCGACACGGCCTGTTTGTCCTGCGCCTCGCCGCTCCGACTCCTCGCTTGCGGCCTCAGCATGGGGCTGTCGGGGGGATCTGGTTAGGGAGCGACGCGTCTAGTTTCCAACTCGGTATCGTAACCTCGCCCTAGCACGCCTGTCCCAACCCAAGTCAGCCGACTTCTATGACCCAGGCCGGCGGTCTCCGGATTGTGCGAGCGCCCCCGCGTCCCCGTCCCGGGCTCCTTCCCTTACCCCAGCTAGTTTTGCTGCGCCGACCACCTCCCTAGTGCGGCCGCTTCCTTAGCTTCCGGATGCGCTAACCTGCCAAGGGCAGCTCTTCCGCCACACTGGGCCGAGGGCCCTAGGCGCCTCGCGAAAGCGTAGTCCAAGATAGAGCCGCTCAAATCCCACAACTTGCTAGGGCCCCTGCCCCGCTGCCACTGCATGCGCGAGAGGCGATGACGCGCTTTCTGCTGTCCCTAGTTAGGTTGTTACGGATACTCTAGTGACCCGCCCTGCGGCCGGTAACTCAGCATTACGCGCAGGTGGCCGCCGAGGCAAATCATGCTCCGCCCTCGCTGTCGCACTGGTTGGCGCACCACCGGTCATTAATCTTGGGCCAAGCTGACCGTCGACTCTCCAGCCGACTCGTACCGAGACTTGCCCCCCCCATCGCAATCGCTCTGAGAACTTCGTACGGACTTGCGCAACCTGTATGGAGCCCGTCTCAGTGCGTTGCATGAATTATTTGGTCTGCACGCGATAAACCTACCGTTACAGAAACGATCGGGGCCGTGTTAGGATAGAGCCCCAATTACGAAGGGCCCTTCCCGCCGTTCCACTCCTTACCGTAAAACACGAGGGGGGCAGGCCCCGGGGTCAGCCTTTCTAGTGACTTATTTCTTGCTGTGCTCTCTCCCTCGGGCCGTCAAATATACAAGCGGCTGACCGGGCCATCCGTCCGGTGAGCGACACGGACCACGGGCCTCTCCGGTGTGCGGGCTGCGGGCGGCACCACCGCCCCGGCACCACATTTGATGAGCAGCCCGACAAACCGAGCTGCCAGGCCTAGCCTCCTGGACGCCCCCCGCCCCGACCGGCGCCGAACCCCACTGCCGAGTGACCGGAATCAAATCAACATGGGTGCAAAAGTACAAGAGGCCCACGGCACCCTTCCACTTGGCCGAGGTTCGCACGCCCACCCTGACCGCCCGCGCTTGCGTATTTACCGATCCTAATGACTTCGGATAATCACTCCGTTCCCGGCCGACATGCCACCGATACCGCCCGCCTCCCTGCAACAACCCCCAATTACATCGATGGTCTCTATGGACCCCCTTTCTACCTAACGCTGCAGCGGGGGGACCAGTCCCTTCACTTTTCCACCCTATTAGCGTCGCCTCACTTTGCCTTACACTCGCCACGATCCCCCTGTCTCCTTCAGTGGGGCACCGGTCCCGTGGCCCCAAGACGTTTCCCGGGGCTCATTCGCACCTTTCCATAGCGTCCCATCTCTAAGGGGGCCCCCCCGTCGGGCCAGCTGGTAGCGGCACGGCGGTCCTGTTGGCTACGCCGCCGCCCTGCGGCAGCCGAGACAGTCACTGGGAGGGGAACGCTGCATGGCGACCACAACTCATACCTGGCCCGAGTCGCGACCCGGGAACTATCGCCCCGGGTAGGGCCCTAGATCTGGCGTTTCCGCTGACCGGAGAAGCGACAGCGTGGTTGATGACTACCTCAACTCGACTCACGCGGAGACGTTAATCCCCAGGATAAAGGGCTTGTCGGTAGATGGTTGGCACATTGCGGTGCGAAGGAAATCTCCGCAGCCTTCCTATCCCGGTCGCAGAGTCGTTGGTTTCATCTCAGGGGCGGGCCAAGTATAAAACGTTTTGCGTTAGTTGTCCGGAGCGCCACGGCCTGATATTTACGCCGCCGTCCTCAATCAATAAGCCTGCCGGTTTTCAGGGCATGCCCCGCCCTAGACTGCCTGAAACCCCCGCGTCTCCCGCACGGCGCTGTCGTCCTCTGTGCCTCCCGCTTGGTACGTGTGTCTCGTCGTAGCGTATGTATGCTTAGCGACCGGTTTTTACGCCGCTTCTGAGCCATCTCCCCGCACAAGGCCCTGACCGACACGCCCCGAGGCGCACTTCTGTGACCGACGCATCAGTCGCCTCGCGGCACCGATTACTAATGCAACCACTACGGCTGAAGATGTAAGACGATCACTTCGACTCCGGGAATACGGAAGTTTCTGAGGTCACTATCCCTTTAGTGCTCCCGGCGGGGTAGGACGCCCGGCTGCCTTGTTCTCGAGGCTGAACGAGAGGATTCCAACACTTAGCTTCCTAACCAAATTTTTCCGCCGCCGCGCACATAAGACACTGCTCATTCCGGACGCTCGACGTAGAGTTGGGCCGCAAACCCAGGGGACCACAAAGTAATCCTTGGGACGAATAGCCCGGGGCAGCCTCCACTCTTCAGCGCTATTATCTTTCCGACGCGGCCCCGTCCTGGCCTCGTCGAATGCCGAGTGAGCTTCCGACGGCAACCGTAGTTCATGACCTGGACGGACAGCCGGGGCACCTCTGCGCGCCACTAGGTGTGCGAACCCCCCATCCATCCCGGGATAGGGGAAAACGCGCCTTAGGGGTCATCGAGTCGACTCGCGTTCCCGGAGCACGTTCGAGGCCCGCTAGTCGTGTCGTTAGCCCACGATCATAGCGCCTTCACCTACCCCAGGTCGACAAACGATATCCAGGCTTGCGGTAGGTTAAGTCCTGTGTTGGGTCGGGAGTACTTCGGGGTGGCTACCGCGGCGCGCTGTAAGGCTGATGGGATCTTACTCTCGTGCCCTATGACGAGCAGGTAGTCCGGCGCCACGCCCCCAGCCCCCTACTGTTGCCTCCCCTTGCGCCCCACGTCCAACGTCCGTGCCCCCCGCGGCTGAATCCAGAGTGAGCTTTTCCAGTACCCGTAGGAGCGCGCGCTCTCCACGGGCCCGTATGCTAGCCTTCGGTTGACTCCGGGGCCTCCGCGCGCAGCAGCCCGCGTGGAAGCGGCCCCGCTCGGCGGGGCGTCTCGTCAGCCCAGCCGGGGTCGAGCCATGGCCCGGCTTGCGTCTATTGGAACCGAGGTCTTCGACTGAATTTTTCCGCCGCAGTCGGCTGACTCTGTAGTCCACCCCGAACTCTTTACCATATCTACGGGGAGGCGGCGGGATCGAGCGGGCCGAGGCAGCGCCCCGGTAGATGGGTTGTGTCTTCGTGACCCCGCCGGTGAGCGGGTAACACGTTGTTCCCCCGACTACCGAGCGGCGTCACCCGTTTGGCTTGCCGCATGGGCGACTTTGGTAGTTCCGACCGCTCTTTAGGCACCACACCGGCACCTGTCACCTACGCTTGCTAACCGAGGCAAGCCCCTCTTGCGCGGCACCGTAACCGAGTATCTGACGAGGGAGGTAGGACTGGGTCCAATTCAAACAAATGGCCTGTGTCTCCGCCGAGCTGGTTCTACGCCCCCCTCTTCCGTAACGGGTGTCACGCCTAAACGACCTGCCCCCACTGGGAACAAGCGTCTACTTCGCTTTCACTGCCCAACCCGCAATGGCCTTTCCGGCCGATCGCCGCTCGCCCCGACCTTGACGAAGGCGCTATAGCATCATGCCCCTTCCACAGCTAGCCTGGAACCCCCAATTTCCGAGTGTTCTTCGGCTCACTATGCCCGCGCCGTTGCCACTGTCCTGATGCAGTCACCTGCAGGGCTCGCCGGGGCCCGGGCCCGCGGAGACCCGTCCGGGCGCTACGTTCTGGACTGAGTCGCGGGGGCGTTCCCCCTAGGCTGTATACGTGCACGCCGCAGTCCGGCGGAGTCAGTGGCACCCGCGTCCTTCCCCTCGTGTCCGGTGCTTTGGCATGCACGCCCTCGCATCCGACGGAGCCGCCCGCTTGTAATCCACCCCGGCTAGGACACAGCGGGGAGCGCCGGGACATTTTTGCGGGGAACGATGCCCCCGCTCCACGCGCGCGTCACCACGAGGAACCGGAGGGGGCACGTCCGCTCCCAACGAGTCCCATGATCGCCAAGTTGCAATGGAACAACTTCGCTAAGCGCCCCCGCGCTCACGTCACTGAGCACAACGACCCTGACTCGAGTACTTAGATCACGTTTACCCGCCCGCCAGGCGCCACTCTCCCAAAGTTCCCCGCTGCGGACTGAGCAATTGCTGCCTGCTATGATACGGCGAGCCGATTTTCAGACGCGGGACACGGCCTCAAATTGGTAATCTACGGGGCTAGGTCACGACGCGGACGCCCCCAGTTCATAGCAGTAGTATCAAACGTCCCGACCAGCGGAGAACCCTAGCTGGAAGAAGGTTTCCGCTTGTGGGAACGACTTGACCCCAGTACCAAACTTACCCCACAACTCGTTCCTGACCTGGCAGGTTAACCTCGCCGCGCCTGTGGTGGGCCGGGCGGGGGCTTTTCGTTCCTTTGCCGCTGACGCCCTCTCGTGGGGGGGTCGATACCTTTCTTGGTCTAGTACCGCGTCCCCAGCGGCCGCTGTTGCCCCGTTGTAATACAGTTGCACCCGGGCGGCTTCGGGACTTGGCCCGTACCGCGAACGTGCGATCTATGATGGACTCAGCGCTCCGCCACGGCACGACCGAGAATCGCCCGAGCGTCCTTCATCCTTTCCCGCCCTGGTCGCCCGTCGCAGTAGTTCTCCCGCCCTCGAGGAGAGGGGCTCTCCCGGAGATAGTACGGCAAGCGCTACTCAACCAAGTTGTAGCGCCATCTCCCGGGGAGCGCCGGCGTCGCTCAGGCCCCTCCTTAACACACGCCCAAGAGCCCCGGGCCGCCACCGCCGCGTGACGGGCAGCCCCGCCTTAAAGAGGCGTTGCCGCCCAGCCTATGGCGCCAACCGTGGCCCCCCGCAGAGCTAAGATTCGCCCCGCAACAGGAGCGGGCCCCCCGAAGCAGCGCTAGCCCTGTCGTCATCATGGGCTCCCGTCCCGTCTTCCCCTGCGCCACACCCGGCCCGGGGGACCTTCCCGCTCCCCCCGGCACCCCCCGGCACTACTTCGGCCAGACTCTTGGCCCCCCGACCGCGTCTTAGGGATCGTGGGTGCCAACGCCCGCGACAGGCGCCGTTCGGTTCTTCGGATGGCGCAACGCCGACTTCAAGGACCCCAGCCATACTGCGCCCCAGCCCCCGCGCTGTGTGTCCACACAAAAATGACCGCGGTGCGGGGAGGGAGAGTGTTTCTTTTCTGC
GoldenPromise TACCACGCCCTGTTCCGCAACCCCCACCCGCAAGCGCTCCGAACGGCGTGTATTACGGCTGGGCCACGCCGAGCCGCGCGGGTGGCGGCGAATACGATTTCTCAGACCTCGGACATCTCGCGCCGGCTGATTTTTCACGAAACCCTCGACTGTCATGTAAGCCCCTCCCACTCCCCTCCCCCTACCCTTCCCCCCCGACCCGAACAGGTCTGCCCCACTGGCGCGCCCCGGCCCTCCGTCGGCCCCGCGGGTCGCTCCTAGCCTCCGCCTCCGGTCGAGTCCAGCCGCTGCGCCCACTCCGTTTATGTCCGTGAAGATGTCTCGCTCGGTTACCCTGTCCGCCCGGGGTTCCGCGTAAGGCGATTCCGTCTTCCGCCACGCTGAAGACGATTTGGGAGCGACAAACGTCGGCCCTTCCCTTTAGAATGCTGAGGTCGCCCCCCCCATGAGGCAGGGTTCGCCCACGTACGGACATCTCCGCACGCTTTCCTTTCCACTACGTCCTACTGGACACGCGCGTCCCCGCGCGCTGAATATCCAGCCTTCACTCGACAATTGGTCGGTTATGGATGGGGCCTCTCCCTGTCGGACTGAGGTGACTGCGCGCTCAACCTTTTGGCTGGAGACCCGGCTCCCAGCCTCCTCCCCCGCCGCCCCACGACTGGTGCCCATCCACCCCCTTACCGGAGAAAAAGGCGCACCAAACTCATGGCTACCATCTTAAGGGTGCCCCCACCCGATGGATAGCGGTATTGGTAGAGCGGGAGGCCACGATGTCGCAACGTGACAAGTACTAGTATCCTAACAGTCACGCCAACGCGCAACGGGGGACCCTCAGCCCTCCTAAGGGCCCGGCTTTGCAGATGAACGGCCCCGGGGACCGTCCGGGGCTCCCCCTCTGTAACACCTCACAGTAGGGCACCTACCCTTGGTCTTATAGAGGTCCCGTCCTCCTCCGCCGCTGCCCGGCGCCCGCTGGTCGCGGCTAGCGGAATACCCCCAAATCAAAGGGGGCTCTTAGATGAACTAGGCCCCCGGGTATGGGGTGTTAGTCCGCTTTCCCGTGGGGAGCCGCCCACCCACGGTGCGCGGAGTCCTACCGGCTCGGTTCGCACGCCCTTCGTCAGTCAACACCGCTTGCCTCCCCATTTCCCATCGGTAGGTACCGCGCAAGGGTCTGGCTGGCCCGCCGGCGCGGCCCGCACATCCCGGGCCGCGGTCCTGATAAGTGGGGGGGCACGGCGCCTAGCACTCGGAAAACGTCGCCCCCTCCCCTCGCCTGGCCTCCCCCGGGCGCGCGCGCAATTCCTAGTCTTATGAGCCGCGCCCGGACGCCCGCTACCTGTGGATTCGGTACTTCCCAGGGCCCGAATAGGTGGCCTTTCGTGTACGTACGCGCGGGCGGTGCGCAGAGATCAGCCAGCTCATCATCATGCGCTACTGATTTTAGACAAAATCTAGGAACGCCCTAGTTTTCGACTCTCCCCCGGGCCGGGAGAAGAGGCCTCGTCTTGGACATTATCCCCCGGTCACCCCCAACCCTCCGCTAGGCCTCCCCCGGATACCTCCGCAAGCGAGTTGGTGATTCTACCCGGGCCTCTGAGCCGTCCTTAGCAGCCAGTACTGAGTGGACACGTGTGACGAGCCTCTTACCACTGCCAGGCCACCCATTCTAAAAGCCCGCTCTGCTCACCAGCGTCGGCGGTCATGGTCCATACACACCAATCCGTGCAATAAACGTCTGACGTCGTAGCCTGGCGGCACCGCCCCTTTCCCATTAAATTGATGCCCTTGACATCGTCCTGTCACGATTTACTTCGACCTCCCGGCGCAGGTTACCGTGGTCCTCTGGCCTTGCGTGTCGCGCCCAGACCTTACCGGTATGTGTTCAGTCAGCGGCCGTGTAACGTATCTCTTATCTGGGGACTTGACGCTCCCCCCCAGCTTGTACCTGTACTGCCTTCAGGAGTTGTCGGTTACCCTGCAAACCATCCGTGCCGGGGAGACTCAAGCTGCGGCACCGCAGTGGCCATTGGCCGAAATCGGCAAGCCTTGCCGCATGTCAGCGGTTGATATTCCACACCTTCATCCTCCGGCCCGCGCCCCTTCTCGCGACCTCTGTTTCTCACAGTCCCGGCCCCCTATCCCACCCCTCCCGCGTTTGATGCGGTTTCCCTACAATTGTTACACCTCCCTGTCTCGCCCCCCAGACAACCGCGCCGCGATAGCCCCTGGCGAGCGGATTACCCGTTTTATCGGTCCCCGCCATTTTCCCCGCAGCCCGCGTAAAGCGCGTAGATGTGTCTTTGCGAACGGCGCCGTCCTTCCCTGCACGAACCGCCTCAGTACGGTCACCCTCTCCAGGTCCGGACCCCTTCTGCGGCCAGGAGATTCGCCGCGCGGACGGGGCGGGGTCCTCGAAGGCCGGCGGGCGGCGCCCGGCGGCGCCCGCGATCTCAGGCCCCCTGCTCGCGAGCTTAAGACATTTCAGCACGCCTTCCCCAGTTTGGGTTCGAATCCATACCTCAACACCAAACGGGCTCGCGTGCTGGCTCGGTGCGAAGGGTCCATTCTCCCCGTTTAACCGGGCAGTATGCCTCCGTGTACCCAATAACCCGAAGGCCCAAGGCCCTTGCAATTCCGCACACTTTTGGGCTTGTCCGGCCCCCGGGGGGGACGATAGACGCTGGCCGATCGCACCTAGTGCTCGGGAGCTCTAAGAGGTTTCGTAATCGTTTTGCCGGGATTGCACCTCGCTACTGCTCCCACCTACGTTCGGCGGCACTCCGAGGAAACCAGAACGCCGAGCCATATGAACCCCCCCCGCTTCGGCCGCCGCACCCTACGCACAGACGGCAAGGCCAGGGGCTGCTGCGCCAGAGCTAAGCGTCGGCGGTAGTTCCCCGCATCCGCCTTCGGTGGAGACACGTGCCTGCCCCTCTAACACAATCCTGTGCCCATCACTGTTAGAATGTACCCAGGGCTCACCCATTGGCGTCCCCCCACCAGCTCGTGATACTTGTAGTGACGATGGCTTCTCGCGGCCCACGGAACTAGGCTATGTCCTCCAAAATATTGTGCTGACCAAGCCTCTCCTGCGCGCGAAGTATATGGTCTCAGCCCGTACCGGAATATTCGGTGGCAGCGGAAGGATAAACTGAGGGGACAACCGCGGCCTGGATTCGACCATTTTTGAACTCCAGGTCTCCCTGATACTACTCGCATCCCCTCCCGGTCCCGCCCCGAGCCGCCGCCGGTGCAGGCAATCTTCACTTGGCCAACCTGACCCCACTCGCACTAGGACGCAATTCAAAGGCTCTCCTCTCCGGTCACAGCGGACGCCGGCCCGGCGGCGGCGCTCCAACCAGCCGGCTATACCGGTAGTTTTTTGAGCGCTTCTTATCGTCGCCGCGGCGTTCGACTATCTCCCCGCTGCGAAACTCCGTCTTTGTACGACCCCCGCGGGGGAGAAAGGGGCGAGAGGGCATGCGCTCCACAGTGCACAACACGTTCTGCCTTCCCCCCGGTCCAAATTACCGGTCCCCTCACGAGCCGCCGTTGCGAACGAGGTGGACGTCCACTTGCTGACGCCGCGGGCGCCACCTCGCGGACCGCCCGGGAGGTCGCTTCCGCCCCACCCGATCATCCCCGCCCCTGCGAGGAAGCTCCGCTCCACCCTTGGGGCCGACGATAGAATCGCCTCGTCTAGCACGAGTGCCCCGTGGCTACGGCCATGCGGCTAGTAGCATGCCCGCACTTGCCGGACCATATGACGCCGGGCGGCCACGTTCCTTCTGCTTCTAGCTGATCACTACTGTATTGCCGCCCGCTGCCATCCCCAGCGCGGCGCGAACCGGGGCGATGTGCCGGTCTCTCAACATGGGGTTCTCCTGCGTTCGATTAAACTTGGTCCGCGAGCTGTACTCGCGGCGGCGCAGTTGTACCATTCCCGCCATCTCTTTGCCCTACTCAACTGGGCCCCAAACGACGCAAGAGCGGCTATAGGCCATGCGCGCCGACGTATCGGCACTTGAAACGGCGAAGGTTTCCTGCCACGGGCATCACTGTTACTGTCGAGCACGATAGGACCGTGGGCACACAGCCTAAGATCTGACCAGTTCTACAGCTCCCAATCCCAAGGCTCCCCGGTTTGCCTGACTTCGGAGTGCGCAGGCGCCCCTCCTGCCACCGCTCCCGTGCCCTGCATCACCTGAAGCTTGTAGCGTGCTGCTAAAACCTGGTCCGGGCGGCGCGTCGGCCCGAGTTCCCAGCGAGACCAAGCACCCAGCGTGGGGTGTCACCCCTACCGACGAGCGCTCGTCTAGGAAACCTCGCCGTTCGCGCACGCTCACGCGCGGGCGAACTGCGCCCCCTCTTTTCCGGATAACTGCTCCTCCAGACCGGAGCGCCGGCCATCATCCGGCCGCCACGCGTGACTAGGGGGTAGGTTCCCTGGTCCGACACATGTACCTCCGGCAGTCGGCCAGAACTCTCCGCAGCAGGGACATCCCCATCATCCGAACACCCGGCTCGTGGCGGGACCCCTCCCCCCCCCAGCGTGCCGGATCATGCGCTCCTGGCCGTTATCACGGTCCCAGACTCCGCCGCGTAGAAGCCCCGCCCCGAATCTTCTTCAGATAACAATCCGGCCCTCCTCGCAGCGTGCCGAGCACTGACCGAAGAGCCTGACCACTCATTAAGGGCCCGCCAACCCGTACGGGCGCTCACGCGGGGCGTGCCCCCGCCCGGCGCAGTCCGATTCTCTGACAGCCCTGTGATGTCAAGCCCGGGAGCTATGGAGGCGAATAGGGCGGGCGCTCCCCCGCAGAGCCCGTACAAACCCTCGGCGAGGATAAATCCCGGTCCGTCGCCGGTGGCTTCCAGCTGGTTCACCCGACACTTATGCGTCGTACCATCCCTACGTTCAACGCATTCCGGCCGCCCCAGCAGGCGGCGCGCCGCGTGCCCGGAGCTCATACACAGGCTGGCGGTTTTCTCGGTACCTCCGGCGCACTGGTTTTTCCCTCGCTCACACGACTATGACCAGCTGCGGGTTCCACCCAGGCCTGTTTGTCCTGCGCCCTGATGTGGACCCTTGGCGCGTGGCCAGGCGCGCGGTAATTGCTCACCAGCTACCGTACCACTCCTAAAAGACATAAACGCAGCGATCGGCGGCCGGTCGGGCTCCCGCGCGCTACCCGGGACCGGGCCCGTCGCAGGACCCTACCGACGCGTTTTCTTATAAACTACGTTCACACCCCCCCTTCACGTACTCCCCACGATCACCACTCGGCCCCGCGGCGTACTAAGGTACCGTGTAGCCCTGACGTAGACAGGCGCCTCCCCTCCGTGGCGGTTCACTTGCCCCCAACCGATGTCGCGACCAGCCGCTGACTCCTCTTCTCCCAGTGCGTGCCCGCTCGATCCTCTCCTGCCCCTGTATTGCCGGTGGCCCTTCATTGCCGCTGGCCCCGCCGCAGTGAAAAGCGGCAGTGATCACAGCATGGTGGGCCGGTCACCCACGCACCGGCCTTTATGTCACAGTCTGAGAATGGGTTAGGGCACTCAGTTTGCCGGAGCAGAACCGCGTCGGCGGGGCAGCTTCGGGCGTTCATGGACTCGACAAGCCTCACTCGGATGGCCGATCTCTTTTGAGCGGACGCGGTCCGATCGGCGCTGACTCTTTACCATATCGCCTGCCCACAGTTACCCCCCTAATACGAGTTAGTGGAGGATGAGAGCACCACGTGCAGACTTGATTGCTTGACCCGGATAAGGCGCTATCAACTTCCGGTAACTCCACGCCCCTCACCATCCCTCGTGCGGGCTTGCTTCCCACCATAACTGTGCGCGACCCTAGGACGTTCTGCCGTGTAATCCACGGTGCACCGTGGATCGCCCCCCTGGTATGGTCGAGCTGCGATTGCCCTTCGCTGGCCAGGCAGGCGCCGCTCCTCCGCTTTTCGCCTGCGGCCCAATCAGTAGGAGACCAGAGCGCGATCAAGGCGCCCCACCTCCCACATCCACCGCCGGACCACCTATCGCCGCTAGAACTAGTGTTCTAGTGTGATTACGATCCCGACGCTCTTTGTCGTTTCTCCGCGCTCCTACAAGAAGGCTCGCGCACCAGCCCCTGGATATGCCGCCGGGCCCGATCGCAGCGCGAGCTCGGACAGTACGCCCCCCGTTCCACCTCCTGTCCGTTCCCCCCCAGTATGCTCGAATTAGTAAGATCGGAAGTACAAAAACTTCCCATAATTTTAGATCACCCGTGCAGTTTCTTACGATCAGATTGATTCGTACTGCCTGTCTATACGACACCCCAGACGGCTTGCTGTCCCCGCCCTCAGCCCCGTGTACCGGTCTCGCTGGCAATTGGGAATTCCCGTAACGGCGTAGTTTGGGGCCACGGCTTTAGTCGTCGGACTCACATCCCCACGCAGGAACCAGACCGCTTTCAATGTTCATGGTGCGCTCCTCGGTACTCATCTCCGCCTGGCTTCCAGGTCCTTCGCCGATTAATCTCGCCTCGCCCGTCCTTCCCCCCCCTTGCATCCGCGTAGCCGTTAGCAGCACCCGACCTCGCAGTCCTACAGCCCAGATCACCACCGTGAGCGGTGCGCGACGATTAGCGACCCGTATACGACCTTAGAGAACCGGGTCCTTTTCACAGGACTGCCTCCGCGCCCCCGCTCCCGGCCACCGCCATCTATTGCCTTACCCCACATTTTGGCTATCACGTGCGGATTATGGCGCCGTCACCGCCCTGCCGCCAGTTAAGGGTAATATTTCTCTCTTCATAGGAACCGGTCCACTGACGTGTTACAAGCCCGCTCTCTAACAACCCCCGGCTCGTCCCCGACATGGATTACCCTACGAATCGCAGGGTGGCGGTGACACACTGGCCGGCTTTCACCCCACGAGCGTTAGGCTATGTCGCCCTTCGCAGCGCCGTTAGCGAGTTGGCAGAACACCCGGGCCTCGCAGACTCACACCCTGGGCTCGGGCAGGCGACGTGAAACTCGTAGCAAGGCTCGGCGCGCCCGTCTGTCGCCCCTCCTTCTGCCTCCTGCCGACCTCGTCGTTGGCCACCTCGTGTCACCCTGCACGAACAAGTCGGCCACTCGCCGCTCAGGTGACACCCCCGTGTGTCTTTCCCGTCGACCCCCCTTCCGTACCCCTACCCCTCCAAGCGTGGCCGTCTTTATAACATGAGTTGAGCCTGCACCAGGCGATGCTACTGAAATAAGAGTTGCGTTAAGTACCGTCAGGGTTTTCTTGCTCAGCGGCCCTTTCGGCTCCTACGCGCCTCGCCATCCTCCGACCCTATCGGCTGCGCGGGCGCCTGCGACTCGATCTACCCCAGACGTTAAGACGTCCGTTGGCGTTGGCGGCTCCTCTTGGCCCGACTACCCTATCCTGGTATATGCTTGAACCGCACGCGGTAAGCCTCGACGCTCACCATCCTTAGTATACACGGTCTCCTTGGTATTTGCTCTTCACGGTGCCGTGTCTGGTTTCCCACGTGCGGGACCGCGATGTGCGCCAGCGCCCCCGCACTGTGGGCTCTGCCCTGGCGCAACCTCAAGCGGTAGAATCAGTCCTTCGTGAAACGGCCCGGAATGGTGCAGCGAGTTTCGCTCTACAGACCGGAGTCCCGTCGAGCATTATCGCTGGACGCATTGCGGCGGAGCATGCCCCAGTGCGGTACATACGAGCCCGTGCTCTGGTCCGGACGCAGGCTTCCGCGATCTAAAAGGGGCCCCTCGCGTGTGCGATGAAACGCTTCCCCTCGACTAGACGCTCCCCGCCATTCAGCTGGCCCTTCCCGCGTTCTGAGAACTTGCTCGCCTGGGAACAATAGTTCCAACGGAAGGCAGTAGCTGGACATCCCCCGAGGCCCGGTTCGTTCTAGGGTAACCAGCACCCCCACTTCCACTTGTCCCTCAGGTCGTCAGACCCCTTACGAAATTCTTCTCGACACGCTCCGGGAGCCCCCTTAACGCTCACTGACCCCACTACGACTGCCCGACCCGGGTATCGCTACTGACGGCAGCGCCGCGCCAGTCCTCCCAGCCAACAACGTAACTCGCGGGCCCGGGCGCGGGGCGAAGTGGGAATGCTATCGCGCCGCCAGCCCAGAGGACTGTCCTTTTACCGCCCCAATATTACCCACCTTCGTGATAGCTAGTTCGCCTGTACCCTTACTCGGGTTCCTCGCTGCGGGCAGTGCCAGCGCCCAGATGTGAGTAACGCTCGGACTACGAAGTACCCGAAACGGAAACTCCCTTGGTCTCCCCGGCTTGGAGGGGGCTTGGGCCTTTGCGCTGGCCGAAAGTCCGGGCTCAGCAACGCTACGATCGTGATTAGGTCCCCCGTAAGAGAGCGCCTGGCTACCCCTGCCTACTTTGAGATGCGTGTTCTTTCCGCGACGCTTGTCTGTGAACCCACTGGCCGGTGGGCAGCGGACGGACTACCCTGTATCCGAACCTCCCTTGTTATCGCTCCCCTGCTTCTTACAAACGGTCCAGCGATGGGACCGCGAGGATCTCAGTCTTTTTCTTCTCTTCCTCTTACGGGTGTGGAGGGTTCGTCAGGCCCCCTCCCGCTGGAGCTCACTCTGGCATTGGTGGTGCCGCACTGCGGACCGTCGCCCCCCCATGCCGTCCGCATCAGAGCCGGCCTCGCAAACACTTTTTAATGGAGCAACCTAGCCTGCGAGGCGGTTCTGCCCTTCGCTCACACGACGCAAGGGGTGCCCCCCCTTTCTAGGTTCACCGGACCGTGAAGCTGCACGCCCTGGGGGCTTCGCGGATACGGGGAGAGGATTCATCCCATCACTCTCCCCCTCGAAATGGGTCCGCCTGGGACTCACCGACTCGTTTGCTTTCCCTTCCTGTCGCGTCGTCTACTCTTCAGAGCTGGCGGACTGGGCCCAAATCACCCCGGCGTGAAGGTCTTGCGATGCGGGGGATATGGTCTGACGGTTGGGCACGCCTCTGCTGTGCCGTGGATATCACCACGCGCGCTACCACCGGTCGGCCAGGTCGAGCGCCGGCCGCCGCCACAGACACATTCAAGACGCCGCCTCAAGTCGGTGCGGGCATCGCTTTTAGGGGCACACGGCCGCACCGAGACGCCTGCCGACAATTGACCATGCCGACACTTTGTTTACGCCGACTTCCCTTTTCAAGAGGGGGCTGGGGGTCCCGACCGGTGACCAGCCGAAAGACCCTCTAATTGATCTTGCCGGACGTCGGGGGGCGGTCCCGCCGTACCGGTCTCCGCGGATGTCCAGCGATGCCTTGCCGCCCCTTCCGCCACCGCATAGCCCCTGGCCCCTCAGCTTCCCTAACGATGTCACCCACCCCGCCCAGGAGCACGCCCCCCCCCTCTCATTTCTCGCGTTTTAAGCAAGGCGAGCATGAGGAGAAAAGCGTGAGATGGTGAACCGCACTGAGATCTTTCGACGTCTCACATTTAGGATAGCCCAATCCACTCAGATGCGGGCGGCGCGCTTGTAAGTGCTGGCCAGAACCACTCAGAGGGGCCCCCTCGCCTCCACTACGCGCACGAGGACAACCGCTTGCCTGGGCACCTTTGAGCCTTACTCGCCACTGTCGTCGTGCCACGGGGGTTTCTCTAGACCTCATGTGCCCGCGCTCGAATAGGGAGTTTCTCTTTCCTAGATCGGGCCGCCACCCCCCCGCAGTCCACCCCCCCACGCACGGTTAGGCCCTATCCAACTTACCAGTTGCCGGTTTCCACGCCACGCGGGATGCGTCTGACCCCTTTGTGTCATATTGGCCGAGCTGGCGCGAAAACGATCTTAGAGGCCCGTTGGTCCGCGTCGGGCCCCCGTCATGCACAAAGTCCTATGCGGGACCGATTCGCAAGCGTGAGGCGCAGTAGGCCCGCCTCTTTCCGGCTAGCTGAAATAAGCTCGCGGGGCCTGCGGTGGCCGCCGGGGTGCCTACCCCTACCATCCATGCGGTCCCCCTGGGCTGCCCTTGGGGGCGGGGTGGTGCGTCTTGGCAAGAGATCCCGGGTTGGAAGCCCCGGATTAGCCGGCGACTAGGGGTGTCGGAGCCCCGGGCCCCCCCCGGCGCGCCAATTTAACAGTGCTACCCCATAGGCGGTGGCGTATAGGCCTCACGTGGGCCCTTCGGCCTGCCGCCTTTTCAGGATAGTTCCTTGTTGCACCAACTCGCCGCCATGATGAGGTTCCGCCGTCTTTAGAACGTTCCCAGTCCTTACACATTCACGCGCCCGGTGGATCACATGAGCCTACTTCGATGGCGTGCCCCGGGGCGCCGCCGATGTCGAGTGCGCTAGGCCTAGCAGTCCACATTGGGATGCATGCGATTGTAATGAAGAGCCTTCCCAATAGCTCCTGACGCTTCCCCTACCATTCTGCTAGATCAGAACCTCGTGGTATTCCCGTTTCTGTATTCACCCGAAAAACGGCCATCCACTCCCCGGGCTGACTAGCTCCCTATGCGGGCCCTCGTGGCAGCGGACCGGGACTTCACACGTCACTAAGCGGGGTGTATCCGTACTGGCGTTGACGACTCTCCCCACATTTTCCCCAGCGCGATCGCCAAGCCGGAATCGGTCAGAGCCCCCGTACGGGCTTGTACCTCGGCCTCGTTTCAGAGTCTTCAAAGGCACAACGCCTTCCCTGTTTACCTCGCACGAGTAGCCATCCTGCGTATTCCCCCCGGTTCCCACCCGCTGCTCGTCTTACTAGCTGCTGCGTCATCGTCCCCGAGGCGACTCGTGGCGAGGCATCCCTCCTCCTCGGGCCACACCAGCCTCACGATCCCTGCCGCGACGTGAGCATGGCGCAGACCAGTCCTACCGTCCGGGTAATCCCTGAAGGGATCAGAATCTGAGAAGCTCCGAAAGAAGTCACGTCCCCGCCCGCAACCTGCCCGCGCAGGGCTCGGGCCACCAAAAGGCGGAAATCCGTCGAACGCAACGCGTCCTGGCGGTCGACCGCCGCATGTCCTCGTAGCGTGCCTCATACCATTCTGGATCCGCGCACAGCACGGGCCAACGGCTGGCCCTCCCCAACCGTGCTGTTGACGCCGAACGAAAGCAGGGAAACATGGTTCCCTGTAGCGCACTCCCCGGACTACGCCGCCTTCACGCCACCAATCCTAAGGAACGCACCCCCTTTCTGCCCCCGGGCGGCCCACGCTTAACCCCTCCAAGTTTTCCAGAGTTACATCACTCGACGGCGCCCGCTAACTCTGCCTCGAGTGATTCGGCCCATAAGGCCGGCCCCATGGGTCCACCTCATGACCGCGCGCCAAAACCCTACAGGCGCTGTAGCCTGAACCCAGCGGCGCTGGGAGGCGGACGCCCAACTCCCAAGGCGCCCTTATCACGTAGGTATGCCGGCTCTCATTTAGTACGACCCTTTGAGTCGCGAGGGTTATGCCCTGTGCCGGTCCATGCTCTAAGTTTGACCAAACCCGTCGGGCGGCCTCCACTATCCTCTCCCGGCCCTCCGCCCGCCACCCTGCTCGCTGCTTGCATGTCGTATCCGCTTTGTTTCTGTTTCTCTCGTCCTTCCCCACCCCCCCACCGGTCCGTTCCAAGCGTAAGCTACCCTGCCGGCGGACACACAGATGGCAACGGAGGAGATAAACTCTCCCTCATATTTGCCCCGTCAGCTCGTTCGCACTTCTCGGATCACTTCGCAGAACCCCCTTTGCCAACCCTCCGCGCGCCCCGGCCCGCAGAATACCGGGTAGGCCCGCCAGAGCTGGCCTCGAGATGCCCCGCGCGCGCAGCGATTAAACGGGGCCCTCTTTCCCACCCTGATCCTGCGAGCCTCCGGCAGTCCACCACTCCCCGCGCCGGGAGGCGGGTGTCCTTTTCCCCCTCCCTAGTGGAACCCACGCAAGCACAGCGAGGTTCCTACCGCTCACGCGTGTCTGCATATTCCTTGCCATCCTCCTCGCGCCTCGATCTCCGGCACCAGGGGCCGAAATAACCGAGTCCTCTCAGACCTACGCAGATCACTGGGATCTGGGGAAGTATTCCCCCGAGCGCCCGCCCCTACCCCACACCGTCACGTGGGCCCGTCCTCCGCCAGGTGCGCCCTGTTATGGGAGTGCTAGGGCATAAAATAGGAGGGGCCCACCCCCCCCGTGGCTGCCATCCCGCTACTAGGTATTGCCGTCGGGCTACGTTTTGGACGAGTGAGCCACCCATAAATGGCGAGACCACGGCGGTCTTGCTCATACCTGTGCGCTTAGACAGGGTTGAACCCCACCCCGCCGCACTCGTATATTTGCATAGCCGCCCTACCGTTTGTACTCTTTTAGACGCAACCGCGTTGTGTCGCCCTCACAAAAGCCTGCGCGCATGGCAGCTTGCGCCGCCCTTGTTTCTGCATTAGAGGGGCTCTCGGCGCACACACACGGGCGATGCACTTCCCTCACTGTGGCTTTCGTCGGGCCGTGGGGCAAACCCGCCGCTCTAAGCGTCTTTTCGCGGGAGGTGGGGCCCTCAAGCAGATTGGAGAAAAGAACAAGACCGCCTGAACTGCACAGACTAATCCGGCCCGTCTAGTCCCAGAGCCAGGCTCACACCACAGAAGTCGACGCGGACGCCGCGGTCTCATACATCCACCTGGGCTTCTCGTCTCTTTCGGCAGTCACGCCACCCACTTTCATCTCAATGACGCCAGGACCTGTTTTCTGGTTCCCTACACGGCCCCCTCGCGACATATCCGGAAGTCTCTCAGGCTGACAGAGGATCTCCGATACACCTGGAGGATATGGGAGAAGCGTAAGTGTGTGGTAAGCGGGAGGGACTTGGGATGAAAAGAGCAGGCGTAGGTAAACCGACATAAGCAACTGGAGCGCACCCAAGTAGATAGACGGATCCCCGCTGCTCAATGGCCCGCCGGCGATGCACCTGGTACACCTTCAGTACTTAGGCCGCCAAGGACGCTCCGTGCATGGTCTCGTACAATCCCATGGACCTGTCGCACACCGAAAGATGGGTATGTACGTCCCCCTATACCCCCGCCACTTCCGCGCCTGTAGCGCCCAGGAGTTCGTGTCGTTCCGAGGGACTTACAATTATGTTCCCAATCTGGGTGCTGGCCTTGCGCCGCATACCTCGACAGTGTGCACCCCCCGTGGGGTCGTAATGGCCGCGCCCGCCGGTTGTCCTATGCCGGGCGGCAAACCCGAGAGCCCTACGGTCCGGTCGTCGGGGCTCCCAGGCGACTGCACATGCTAAGCAGATGCGCGGCGAGCCCGTCAACTGCCGCCCGTTTAGTCTCTTAGCCGGCCTGGGGGCTCTCCCCCAGGGCGGACGCGGACCGGCTTTCGAGCCCGAACGGACACTCCGGGGCAGTAAGGTTGTTCTCGACCGACGCAGCACCCCGGAATGGTGTCGTAGGCATTAAAGGCCACCACCACGGAGTACCAGCCGTACCAGGACGTGGCCCGGGCCCCAAAACCCCGGCGGCAGACGGTGCAACGGTTGTTGACGAACATATGAGACGGTGTCGACAGCTACACTCCCCCCTGTGGAACGCTCTTCCCACCCATGTCCAGTATCCCCCGTTAGCCCAGCCTGCCCCTGGCCCACGAGGCTGCTGGGAAGTTTTGCTTGCCGTGGGACCTGCAGTGCCGCTACACCTTACACCGGCTCGCTCAGTCCGCAGCGCGGCCAGCGTCCCGACCATTAGCGGTCATGAGCCCTGGGAGTCCTTGGTTGAGCACCGTCGCGTCAATCCCAAACCGCCCCTATACCCCATCGTGCCCTCCCTTCGTGGGCTCGCGTGTGCTGCTGAGGTACTGTGGCTCTAGCTGAAGCAATGACTGTATATTCTGTCTTGGCCCGCTCTCACGTGGGCGGAGGTTGCGGCCACTGCGAAGCCTCCGTGGCCTCTCCCGCACACTCGGCAACTGAGGGACGGCGCTCGCATCGCCGATACGACGGCGACGCGGTCATGCCCGGGCGTCCAGGTCACCCCCTCGCCACCATCCCGCTCTCCCCAGAAAGTACCCGTTGGCCGCACGTGCCGGGTCGCGTTGACCGGACGCCCGATGTCGAAAGTGGCCGTGACCCTTTTGGCCCACCCGTAGGGGTCTGCCTTTGCGTCTGTACATTTAGCCTTACAAAGGGACTTATGAGTGCGCGACACGGCCTGTTTGTCCTGCGCCTCGCCGCTCCGACTCCTCGCTTGCGGCCTCAGCACGGGGCTGCCGGGGGGATCTGGTTAGGGAGCGACGCGCCTAGTTTCCAACTCGGTATCGTAACCTCGCCCTAGCACGCCTCCCGTAATCCACGCCGGCCGACTTCTCTCACCCCGACCGGCGGTCCCTGCGTTGTACGGGCGCCCCCGCGTCCCCATCCTAGGCCTTTTCTAGCCTTTTGGCTAATGCTGCTGCGCCGACCAGCCCCCTAGTGTAGCCGCTTCCTTAGCTTCCGGATGCGCTAACCTGCCATAGGCACCTCTTCCGCCGTTCTGGGCCGGGGGCCCTAGGCACCTCGCGAAAGCGTAGTCCTCGACGGAATAGCCTGAACCGCGCAACTTGCTAGGGCCCCCGCCCCACTGCCACTACATACTCGAGAGGCGATGACGCGCTTTCTGCTGTCCCCAAGTAAGGTTCTACGGACACGCTAGAGATCCGCCCTGCGGCCGGTAACTCAGCATTACGCGCAGGTGGCCGCCGAGGCAAATCATGCTCCGTCCCCGCTGCCGCATCGGTTGGCGCACCACCGGTCAGGTATCTTGGGCCAAGCTGACCGTCGACTCTCCAGCCGACTCGTACCGAGACTTGCCCCCCCCATCGCAATCGCTCTGAGAACTTCGTACTTATTTGCACAGCCTATATGGGGCTCGCCTCGGCACGTCGCATGAATTATTTGGTCTGCACGCGATAAACCTACCGTTACAGAAACGATCGGGGCGGTGTTAGGATAGAGACCCAATTACGAAGGGCCCTTCCCGCCGTTCCACTTCCCACACTAGGACACATGGGGGGCAGGCCCCAGGGCCAGCCTTTCTAGTGACTTATTTCTTGCTGTGCTCTCTCCCTCGGGCCGCCGAGTACACTAACGGATAACCGGGCCATCCGTCCGGTGAGCGACACGGACCACGGGCCTCTCCGGTGTGCGGGCTGCGGGCGGCACCACCGCCCCGGCACTACATCTGGCGGGCAGCCCGACAGACCGAGTTGCCAGGCTCTATTCTCACAACGCCCCCCGCGCCGACCGGCGCCTAACCCCATTGCCGGGTGACCGGAATCAAAAAGACGTAGACGCAAAAGTACAAGACGCTCACGGCACCCTTCCACTTGGCCGAGGTTCGCACGCCCACCCTGACCGTCCGCGTCCGTGTGTTTACTGCCCCTGATGACTTTGGACAAACACTCCATCCGCGTCCGAGATACCGCCGATACCACCCGCCTCCCTGCAACAACCCCCAGTTACATAGATGACGGTTACGGGCTCCCCACGTGCCTAACGCTGCAGCGGGGGGACCAGTCCCTTCCCTTTGTTACCCTATTATCGGCGCCTCATCTCGCCCTACGCTTTCCATGGTCCCCCTGTCTCCTTCAGTGGGGCACCGGCTCTGCGGCCCCAAAACCCTTCCCGGGGCTCATTCGCATCTTTCCATAGTGTCCTATCTCTAAGGGGCCCCCCCCGTCGGGCCAGCTGGTAGCGGCACGGCGGTCCTGTTGGCTACGCCGCCGCCCTGTCATAACTGAGGAGCACACTGGGAGGGGCGTGCTGCACGCCGGCTTCAGCTCATACCTGGCCCGAGTCGCGGCCCGGCTTCTATCGCCCCGGGTAGGGCCCTAGACCTGGCGCCTGTGTTCACCAGAGAAGCGACAGCGTGGTTGATGACTACCTCAACTCGACTCACGCGGGGACGTTTGATATCCGACTGAAAGACCGAGTAGAAAATGGTTAGCAATATGTGGCGCAAAGGAAATCTCCGCAGCCTTCCCACCCGCGCTGATGAGTCGTTGGTTTCATCTCAGGCGCGCGCCAAGTATAAAACGTTTTGTATCGGCCGCCCGGAGCGCCACGTCCTGGCACTCACGCCGCCGCTTTTAATCAATACGCCTGCCGGGCCCCAGCGCACCACCCGCCTAAGATCCCCTGAAACCCCCGCTCCCCCTGCGCAGCGCTCCCGCCCTCTATGGTCCCCGCTTGGTACATGTGCCTCGTCGTAGCGTATGTATGCTTAGCGACCAGTCCATGCGCCACGCCTGAGCCAGTTCCTCGCACAAGGCCCTGACCGGCGTGCCCCGGGGCGCACTTCTGTACCGGGCGCATCAGTCGCCTCGCGGCACCGATTACTAATGCGACCACTACGGCTGAAGATGTAAGACGATCACTTCGATCCCACGAAAGCGGAAGTTTCTGAGGTCACTACCCCTTTAGTGCTCCCGGCGGGGTAGGACGCGCGGCTGCCTTGTTCTCGAGGCCGGGCGACGAAGCTTCAAGGTTTAGCCCTTTCGCTGCGTTCCCTCGATATTATACACATGTTATATCGACTGCTCCAGACGCTCGACGTAGAGATGGGCCGCAAACCCAGGGGACCACAAGGTAACCCCTGGGACGAACAGTCCCTTATCGTCTCCGCTCCTCAGCGCTTTTATCCTCCCGGCACGGCCCCGTCCTGGCCTTATCGAATGCTGAGGGGACTTCCGACGATAACCATAGTTCATGACCTGGACGGACAGCCAGGACACCTCTGCGCGCCCCTAGGTATACGAACCCGCTATTCATCTCGAGATAGGGGAAAACGCGCCTTAGGGACCATCGAGTCGACTCGCGTTCCCGGAGCACGCTCAGAGCCCGCTAGTCGTGTCGTTAGCCCATGACCATAGCGCCCTCATCTGTATCTGTTCGACGGCCGATGTCCAGGCTTGCGCTAGGTTAAGTCCTGTGTTGGGTCGGGGAGTATTCCGAATGGCTGCCGCAGCGCACCGTTAGGCTGATGGGATATTATTCTCGGACCTCACGATTAGCATGTAGCTGAGCACCACGCCCTCAGCCCCCTACTGTTGCCTCGTCTTGCGCCCCACATCCAACGTCCGTGCCTCCCGCGGCTGAATCCAGAGTGAGCTTTTCCAGTACCCGTAGGAGCGCGCGCTCTCCGTGGGTCCGTATGCTAGTCCTTGGTTGACTCTGGATCCTCTGCGCCCAATAGTCCGCGTGGAAGCGGCCCCGCTACGCGGGGCGTCTCGTCAGCCCAGCCGGGGTCGAGCCATGGCCCGGCTTGCGTCTATTGGAACCGAGGTCTTCGACTGAATTTTTTCACCGCAGTCGGCTGACTCTGTAGTCCCCCCCGAATTCGGTGGCATTAACGGGGGCCAGAGGCGCTGCTGCATGCACCGAGGTTACTTCCCGGCAGATGGGCCGGGCCTGCACCATCCCGCTGGTGAGCGGGTAACACGTTGTTCCCCCGACTACCGAGCGGCGTCACCCGTTTGGCTTGCCGCATGGGCGACCTTGGTAGTACCGACCGCTCTTTAGGCACCACACTAGTACTCCTCACGTATACTTGTAAGCCGTAGCAAGCCCCTTTCGGACGGCGCTGTAACGGAGTATTTGACAAGAGAGGTAGGACTGGCCCCAGTTCAGACGGATGGCTTGTGTCTCGGTCGAGCTGGTACTACGCCCAGCCCCTCCGTAACGAGTGTCACGCCTAAACGACCTTTCCCCACTGGGAACGAGCGTCTACCTCGCTTTCACTGCCCAACCCGCAACCGCCTTTCCGGCCGATCGCCGCTCGTCCCCAACTCTGGATGGGTACCGGGGCGGCAGACTCGGGCCACAGCTCGCCCGGAACCCCGAAACCCCGAGTGTTCTTCGGCTCACTATGACCGCGCCGTTGCCACTCTCTTCATGCAGTCACCTACAGGGCTCGCCTGGTCCCGGCCACGTGGAGACCCGGCCGGGCGCTACGTTCTGGATCGAGTCGCGGGGGCGTTCCCCCTAGGCTGTATACGTGCACGCCGCAACCGGACCCAGTCAGGGGCACCCGCTTCCTTCCCCTCGTGTCCGGTGCTTCAGTATGCACGCCCTCGCATCCGACGGCGTCGCCCGCTTGTAATCCACCCCGGCTAGGACACCGTGGGGAGCGCGCAGACGCCCCCCCGGAGAACGGCGCCCCCGCTCCACGCGCGCGCTACCACGAGGGAACGGAGGGGGCACGTCCGCTCCCAACGAGTCCCATGATCGCCAAGTTGCAATGGAACAACTTCGCTAGGCGCCCCCGCGCTCACGTCACCGGACATGACGACTCTGATTCAAGTACCTAACTTCCGTTTACCCGCCCGCCAGGCGCCACTCTGCCAAAGTTCCCCGCTGCGGACTGAGCAATTGCTGCCTGCTATGGTACGGCGAGCCGATTCCCAGACGCGGGACACGACCTTGAGCTAGTGATCTACGGGGCTAGGTCACGACGCGGACGCCCCCAGTACGTAGCACTGGTATCAAACGTCCCGACCGGTCATAAACCCAAGCTGGAAGAAGGTCCTCCCTTGTGAGAACGACCCGACCCCAGTATCAAACCTACCCCACAACTCGTGCCTGACTTGGCGGATTAACCTCGCAGCGCCTGTGCTGGGCCGGGCGGGGGCTTTTCGTTCCTTTGCCGCTGACGCCCTCCCGTGAGCGAGCTGATACCTTTCTTGGTCGAGGACCGAGGCCCCTCTGGGAATCACCAAGACGCAAGGGTACGGTGGCGTTAGGGCGGCTTCGGGACTTGGCCCGTACCGCGAACGTGCCATCCATGATGGACTCAGGGCTTCGCCACGGCGTACCCGAGAATCGCCCGAGTGCCCTTCATCCTTTCCCGCCCGGGTTACCTGCCACGGTAGTTCTCCTGCCTTTGAGGAGATGGGCTCTCTCGGAAATAGTACGGCAAGCGCTACTCAACCCCCCGGCCGCGGCGCCTCCCAGCAAACACCGGTGCGGCTCAGGCCCCTCCTTAACACACGCCCAAGAGCCCCGGGCCGCCACCGCTGCGGGACGGGCAGCCCCGCCTTGCAGATGCGCTGCCGCCCAGCCCAGAGCGCCAACCGTGGCCCCCCGCAGAGCTAAGATCCGCCCCTTGCTGGGAGCGGGCCCCCCGGAGCAGCGCTAGCCCTGTCGTCATTACCGGTCCCCGCCCCGTCTTCCCCTGCGCCACACCCGGCCCGGGGGACCTTCCCGCTCCCTCCCGCACCCCTCGGCACCACTTCGGCCAGACTCTTGGCCCCCCGACCGCGTCTTAGGGATCGTGGGTGCCAACGCCCGCGACAGGCGCCGTTCGGTTCTTCGGATGGCGCAACGCCGACTTTGAGAACCGCAGGCGCGCTGAGGCCCGACGCCCACGCTGTGTGTCTACACAAAAATGACCGCGACGCGGAGAGGGAGAGTGTTTCTTTTCTGC
GZ TACCACGCTTTGCACCGCAACCCTCGCCCCCAAGCGTCCCGGACGGCGTGTGTTGCGGCTGGGCAGCGGCGAGCCGCGCGGGCGGGGGCAAGTACGGTTTCTCAGACCTCGGACGTCTCGCGTCGCCTAATTTTTCACGAAACCTCTGGTTGCCCTGTAAGCTCCTCCTACTCCTCCTTTCCCGTTACCCCCTGCCGGCCCGAACAGGTGTGCCCCGCGGGCCCAGGGCGCTCCCCCGTCGGGCCTGCGGGTCTCCCCTAGCCTCAGCCCCCGGCCGAGTCCAGCCGGTCCGCCCACTCCGTTTATGTCCGTGAAGATGTCTCGCTCGGACTTTTGGTCCGCCCGGGGTTCCGCGTAGGGAGATTCCGCTTTCCGCCCCGCTGCAGACGACTTGGGCGCGTCAAACGTCGGCCCTTCCCTTTAGAATGCTGAGGTCACCCCCCTCATTTGACAGGGCTCGCCCACGTACGGGGACCTTCGCGCGACTGCCTCTTTACGGCGTCCTACTAGAAGCCCGCACCACGGAGCCGTCGAGTGCCAGCCTTCACTCGACAATAGGTCGGTGGTGGATGGGGCCTCTCCCTATCGAGCTGAGGTGACTGCGCGCTCAACCTTTTGGCTGGAGACCCGGCTCCCAGCCTCCTCCCCCGCCGCCCCACGACTGGCGCCCCCCCACGTTGCCGCAGAAAAGATGGGCGTGTTGGGCTCATGGCCACCATATTAAGGGGGCCCCCACCCGATGGATAGCGGTATCGCTAGAGCGGGAGGCCACGATGTCGCAACGTGACAAGTACTAGTATCTCGGCAGTCACGCCAACGCCTGACGGGGGACCCTCAGCCCTCCTAGGGACCCGGTTTCACGAACTAACGGTCCGGAGGTCCGTTCGGGGTTCCCCCCCTGTAATACTTCGTAGTGGGTCAACCACCTTTGGTCTTATAGAGGTCCCGTCCTCATCCGCCGCGGCCTCGCGCCGGCCGGTCGCGGCTAGCGAAATGCACCCAACCCGGAGGAGGCCTCTCGATGAGGTAGGCCCCCGGGTATGGAGTGTTAGCCCGCTTTCCCGTAAGGAGCACCCCACCCAGGGTACGCGGAGTCCCACTCGCTCGACCCACGCACCCTTCGTCAACCAGCACCGCTTGCCTTCCCATTTCCGCTCGGCAGCTACCCCGCAAGGGTCTGGTCGCCCCGCCGGCGCTGCCCCCACGTCGGGGGCCGCGGTCCTGCTAAGTGGGGGAGCCCGGCCCCTAGCACTCGCCAGATGCCTCCCCCCCCCCTCCTCTTGTCCTCCTTGGGCGCAAGAGCGTACCCAAGTCTTATGCACCGCGCCCGGACCTGCGCTATCAGTGGATTCGGTACTACCCAGGGCCCGCATAGGTGGCCTTTCGTGTATGTACGCGCGGGCGGTGCGCAGAGATCAGCCAGCTCATCATCATGCGCTACTGATCCTAGATAAGGGCCAGAAACGCCCTGGGCCTTGACTCCCCCACGGGCTGGGAGAAGAGGCTTCGTCTTGGACATCATCCTCTGGTCACCCCTAACCTTCTACTACGCATCCCCCGGGTAGCTCCGCAAGTGAGTTGGTGACTCCGCCCGGGGCTCCGAGCCGTCCTTAGCAGTCATTACTGAGTGGACACGTGTGACGAGCCCCCTACCAGTGCCCGGCCTCTGATTCCGAGAATGCCCTCTGCTCGTCAACGTCAGCGGTCATGGTAAATATACACCCATCCGTGCAGTAGACGTCCGTCGTCGTAGCCTGGCACCACCGCCCCTTTCCCATTAAATTGATGCCCTTGACATCGTCCTGTCACAACCTGCTTCGACCTCCCGGCGCAGGTTACCGTGGTCCCCTGGCCCTGTGCGTCGCGTTTAGACCTTACCGGTATGTGTTCAGTCGGGGCCCTTGCAACGTGCCTTTTATCTGGGGACTTGACGCTCCCCCCCAGCTTGTACCTGTACCACTCCCCGGCGTTGTCGGTTACCCTGCAAGTTCCTTGTGCTGAGGAAGCCTGCCCTGCAATGCCGCAGGAGCCATTGGCCGAAATCGGCAGCCTCCACCGCATGTCAGCGGTTAATGTTTCACATCTTCGCCGCCTCGCCCGCGCCCCTTCTTGCGACCTCTGTCTCTAACAGTCTCGACCCCCTATCCCACTTCTCTCGCGTTTGATGCGGTTTCCCTACAATTGTTACACTTCACTGCTCTGCCTCTGAGGTGACCGCGCCGCGCCAGCCCCTGGCGAGCGGATTACTCGTTTTATCGGTCCCCACCATTTTCCCCGCAACCCCCGTAAAGCGCGTAGATGTGACTTTGCGAACGGCGCCGTCCTTCTTTACCCGAATCACTTCAGTACAGTCAATCACCCCAGATCCGGACCCATCCTGCGGCCAGGAGATTCGCCGCGCGGACGGGGCGGAGGCCTCCGGAACCGGTGAGCGGCGCCCGCCGGCGCCCGCGATCTCAGGCCCCCTGCTCGCGAGCTTAAAACATTTCAGTACCCCCTCCCCAGTTTGGGTTCAAATTTATACCCCAGCACTGGACCGGCCCGCGTGCTGGCTCGGTATCAAGGGTCCATTCTCCTCGTTTGACCGGGCAGTATGCCTCCGTGTACCCAATAACCCGAAGGCCCAAGGCCCTTGCAATCCCGGGCACTTTTGGGCGTACACGGCCCCCGAGGGGGGCCACCTCTACAGGCCGATCGCACCCAGTGATCGGGAGCTCTAAGAGGTTTCGTAATCGTTTTGTCGGGATTGCACCTCGCTACTGCTCCCACCTACGTTCGGCGGTACTCCTAGGAAACCAGACCGCTGAGCCATATGAATCCCCCCCGCTTCGATTGTTGCACCCTGCACGCCCGCGGCACGGCCAGGAGCTGCTGCGCCAGAAACAACCGTCAGTGGGGGTTCCCCGCATCCGTCTCAGATGGAGACACATCCCTGCCCCTCTAGCACAAGCCTGCGCTCGTCACTGTTAGAATGTACCCAGAGCTCAGCCATTGGCGTCCCCCCACCAGCTCGTGATACTTGTAGTGACGATGGCTTCTCGCGACGTACAGAACTGGAATATGTCCACCAAAATGTTGTGCTGATCAAGCTTCTCCTGTGCGCAAAACGTTTGGTCTCTGTCTACACCGGAATACTCAGTAGCAGCGGAAGGGTAAACCGAGGGGACGACCGTAGCCCGGATTCGGCCACTTTTGAACTCCAAGCCTTCCCGATACTACTCGCATCCCATCCCGGTCCCGCCCCGAGCCGCCGCCGGTTTAGGCGATTTCCGCCCGGTCGGCCCGGCCACAATCGCACTAGGACGCAATTCAAAGGCCCTCCTCTCCGGCGGTGGCGGACGCCGGCCCGGCAGCGGCGCTCCAACCAGCCAGCTATACCGGTAGTTCCCTGAGCGCTTCTTATCGTCGCCGCGGCGCTGACCCATCTCCCCGCTGCGAAATTCCTCTTTGAAAAGCCCCCCACGGGGGAGAACGGGGCAAGAGGGCATGCGCTCCGCAGTGCACAATGTGATCCGCCTTTGTCCCGGTCCAAATTACCGGTCTCGCAACCAGTCGCCCCTGTGACTGGGATAGACGTCCTCTTGCTGACGCCGCGGGTGCCCCCCCGTGGGCCGCCCGGGGGATCGCTTCCGCCCCACCCGATCATCCCCGCCCCTGCGAGGAGGCTCTCCCCCACCTTTGGGGCCGACCACGGGATCTCCTCGTTTAGCACGGGTGCCCCGTAGCTACGGTCATGCGGCTAGCAACATATCCACACTTGCCGAATCGTATGATATCGGGCGGCCACGTTCCTATTACTTGTAGTTGACCACCACTGTATCGCCGCCCACTGCCATCCCCAGCGCGGCCCGGGTAAGCGGAAGGTGCCGGTCTCTCAACATGGGCGTCTCCTGCGTTCAGTTTGACATGACCTGCGAGCTGTACTCGCGGCGGCGCAGTTGTACCGTCACCCACGTGGCCTTACCCTACCCGACCAAGCCCCATACGACACGAGAGTCGCTATAGGCCATGCGCGCCGACGTATCGGCACTTGAAACGGCGAAGGTTCCCTGCCACGGGCATCACTGTTACTGTCGAGCACGATAGGACCGGAGGCACGCAGCCTAAGATCTGACCAGTTCTACAGCTCCCAATCCCAAGGGTCCCCGGTTTGCCCGGCTTCGCAGTGCGCAGGCGCCCCTCCTGCCACCACCCCTACGTCTCGCACCACCCCGGGCTTGTAGCCTGCCGTCAAAACCTGGTCCGGGCAGCGCGCCGGCCCGAGTTCCCAGCGGGATTAAGCACCCAGCACGCGGTGCCATCCCTACCAATGAGCGCTCGTCGAGGAGTTCTCGTCGTTCACGTACGCTCACGCGAGGGTGAACTGCGCCCCTTCCTTCCCTAATAACCTCGCATCCAAACCGGAGCACCGGCTATTGTCCGGACGCCCTGCGCGACTAGGGGGCGTTCCCCCCCTTCCGGGACATGTGCCTCCGGCAGTCGGCCAGAACTCACCGCAACAGGGACATTCCCATCATCCGGGCACCCGACCCGCGGCCAAGTCCCTCCCCCCCCCAGCGTGCCGGATCATGCGCTCCTGGCTGTTATCACGGTCCCAGACTCCGCCGCGTGGAAGCCCCGCCCCGAATCTTCTTCAGATAACAATCCGGCCCTCCTCGCAGCGCGCCGAGCATTGGCCGGAAAGCCTGACCGCTCATTAAGGGCCCGCCAATCCGCACGGGCGCTCACGCGTCGCGTGCCTCCGTTTAGCGTTATCCGATTCTCTGACTGCCCCACGACGCCGAACCCGGGAGCTATGGAAGCAAATAGGGCGGGCACTTTCCAGCAGGGCTCGTACAAACCTTCGGCGAGGACATATCCCGGTCCGCCGCCGGTGGCTTCCAGCTGTGTCACCCGACACCAGGGTATTAAACTGCATCCGCGTTCAACGCATTCCGGCCGCCCTGGCAGACGGCGTGCCGCGCGCCTAGAGCTCATCCACAGGCTGGCGGTTTTCTCGGTACCTCCGGCGCATTGCTTTTCCCTTCGCTCACACGACTACGACTAACTGCGGGTCCTACCCAGGCTGATCTGCCCCGCAACCTGATGTGGACCCTTGGCGCGTGGCCAGGCGCGCGGTAATTGCTCACTAGCCACCGTAGCTCGCCTATGAGACATAAACGTACCGGCCGGCGGCCAACTAGGTCTCCCCACGCCACCCGGGACCGGGCCCGTCGCAGGACCCTACCGACGCGTTTTCTTAGAAACTACGTTCACATTACCCCTCTATGAACTCCCCACGGTTACCACTTGGCCCCGCGTCGAACCAATGTGCCGCGAAGCCCTGACGTAGACTAACGTCCCCCCCCCGTGGCGGTCCGTCAGCTACCGACCGATGTATTGACCCGTCGTTGACTCCCCTTCGACCAGTGCACACCCGCGCGATCCCCTCCCGCTCCTGTACTGCCGGTGCCTCGTCATCCCCGCTGGCCTTGCCGCAGTGAAGAATGATAACGTTCACAGCATGGTGGGCCGGTCACCCACGCGCCGGCCTTTATGTCACAGTCCGAGAATGGGTTAGAGCACCAAGTTTGCCGGAGCAGAACCGCGTCGGCGGGACAGCCTCGGGTGTTCATGGGCTCGACAAGCCTCACTCGGATGGCCGGTCTCTTTTGCGCGGACACGCTCCAGTCGGCGCTAGTATCGGACCATATCGCTCGCCCGCAGTCGCCCCCTTAATACGAGGTAGTGGAGGATGAGAGCACCACGTGCAGACTTGATTGCGCGGTGTAGGTCGGGTTCCGCCGACTTCCGGCAACTCCACGCCCCTCACCATTCCCCATGCAGGCTTGCTTCCCATTGTAACTGTGCTCGACCCTAGGACGTTCTGCCGTGTAGTCCACAGTGCACCGTGGGTCGCCCACTTGGTACGGTCGAGCTGCGATTGCCCATCGCTGAGGAGGTAGGCACTACTCCTCCGCCTTTCGCCTACGATCTAGCCAGTAGGAGACCAGACCGCGGTCAAGGCGCCCTACCCCCCACATCTACCGCTGGATCGTTTGCCGATATCGAGGTCGACTCCTTGATATAGACACGACCCTGACGCTCTTTGTCGTTTCTCCGTGCTCCCACAGGGAAGCCCGCGCACCAGCCCCTGGACAAGCCGCCGGGCCCGATCGCAGCGCGAGCTCGGATCGCACGCCCCCCGTTCCACCTCCTGTCAGTCTCCCCCCAGTATGCTCGAATTAGTAAGATCGGAAGTACAAAAGCGCCCCACACTTGTAAACTATTCGTGCAGTTTCTTACGACCAGTATGACCCATATTGCCTGTCTATACGACACCCCAGACAACTTGCTATCCCCGCCCTAAGCCCCGTGTACCGGTCACGCTGGCGATTGGGAATTCCCGTAAGGGCGTAGTTTGGGGCCACGGCTTTAGTCGTGGGACCCACAGCCCGGCGTAAGAACCTGACCGCTTTCACTGTTCATGGTGCGCTCCTCAGTACCCGCGCCCGCCCGGCTTCCAGGTCCTTCGCTCATCAAGCCCGCCTCGCCCGTCCTTCTCCCCCCTCACATCCGCGTAGCCGTTAGCAGCACCCGACCTCGTAGCCCTACAGCCCAACTCACCCCCGTGAGCGGTGTACGACGATTGGCGACCCGTACATGGCTTCAGAGGATCGGATCCTTTTCACAGGACTGCCTCCGCGATCCTGTTCCCGGCCACTGCTGTGCGATGCCTTACCTCACACCTTAGTGATTCCGTGCGGATTATGGCGCCGTCACCGCCCTGCTGACAGTTGGGGGTAACATTTCTCTCTTCATAGGAGCCGGCCCACTGACGTGTTACCAGCCCGCTCTCTAACATCCCCCGGCTCGCCCCCGACGTGGATCACCCTGCGAGCCGCAAGGTGACGGTGACATACTGGCCGGCTTTCATCCCATAGACGTTAGGCTATGTCGCCCCTCGCACTGCCGTTATGTTTCGGGCAGAACACCCAGGCCTCGCAGACTCACACCCTGGGCTCGGGCAGGCGACGTGAAACTCGTAGCAAGGCTCGGCGCATTCAACTATCGGCCGCCCTTCTGCCTCCTGCGGTCCTCGTCGTTGGCCACCTCGTGTCACCCTGCACGAACAAGTCAACCACCCGCTGCTCAGGTGCCGCTCCCGTGTGTCTTTCCCATCCACCCCCCTTCCGTCCCCCTACCCCTCTAATCGTGGCCACCTTCGTAGCTTTAGCCAATCCTGCACCCGGCGGTGCTACTGAAATAAGAGTTGCGTTAAGTACCGTCAGGGTTCCTCCGTTCGACGGCCCTTTCGGCTCCTACGCTCCTCGCCATCCTCCGACCCAATCGGCTGCACTGGCGTCTGCGACTCGATCTACCCCGGATGTTAAAACGTCCGTTGGCGTTGGCGTCCTCTTTAGACCCGCGTACCCTATTCTGAAGTACACTTGAACCACGTACCGCAAGCCCCGGCGCTCACCATCTTTAGTATACACGGTCTCCTTAACGTTTACTTTCTGCGATGCCGTGCCCCGCTCCCCGGCCGCAACGCAGCAATGTACGGCAGCGCCCTCGCATCATGGGCTCCGCCTTGGTGGCACCTCAAGCAGTGTCGGCGGATGCCTATGAAGTAGCTCAGGGCCGCGTAGCGAGTTTTGCTCTAGACACCAGCGTCCCGTCGAGCATTATCGCTGGACGCATTATGGTGGAGAATGTCCCAGTGCGGTACATGCGGCCCCGTGCTCTGGTCCGGACGCAGGCCTCCGCGACCTAGAGGAGGCCCACCGGGTGTCCGGTGAAACGCTTCCCTCCAACCCGACGCTCCCCGCAGTTCAGCTGGCCCTTCCCACGTTCTGGAAGCTTGCCCATCGAGCGGTAGAGAGAGTGTCAGCACAAGGCGGCTGGGCATCCCCTGAGGCCCGGTTCACTCAGGGGAAACTGGTATTACTCCCGCTACTCGTCCCTCAGGGAGTCAGACCCCCTATGAAATTCTTCTCGACGTGCTGCGGGAGCCTCCTTAACGCTCACTGACCGCACTACGACTGCCCGATATGGGTGTCACGACCGGTGGTGCCGCTGGGCCAGTCCTCTCAGCCAGCAACGCAATCTCTGGACCCTGGCGCGGGGCGAAGTGGGAATGCTAGCGCGCCGCCAGAGTAGAGGACTGTCCTTTTACCGCCCCAATATTGTCTATCCTCGTGACGACCTCTGCGGTTGTATCCCTACCCGGGTTCCTCGCTGCGAGAAGCGCCGGGGCCCAGAGGGGGATAATGGTCGAACTATGAAGTACCCGAAACGGAAACCCTTTTGGTCCCCCCCGCTCGGGGGGGGGGCAGGCCTTTGCGCCGACCAACAGCCCGGGCTCAGCAACGCCAAGTTCGTGATTAGGTCCCCCGTAAGAGAGCGCCTGGCTACCCCTGCCTGTTTTGCGAACCGCACTCTTCCCGCGACGCTTGTCTGCGGTCCCACTGACCGATGGGCAGCGGACTGACAACCTTACATCCAAACCTCCCTTGCTGCCGCCCTGCTGCTTCCTACAAACAGACGAACGATAGGACCGCGAGTTCCCCATTCCTTCTCTTTCTTTCCCCTTATGGGCGGGGCGAATTGGCTAGCGTCCCTCCCGCCGGGGCTCGGTCTGGCGTTGGTGGTGCCCCACTGCGGACCGTTGCTTCCCCATGCCGTCCGCATCAGAGCCGGCCTCGCGAACACTTTCTAGCGAAGCAATCTAGCCTGCGAAGCGGTTCTGCCCTTCGCTCACACGATGCGAGGGGTGCCCCCTCTTTCTAGGCCCACCGGATTGCGAGACCGGCCGCCCCCACGGCTTCGCGGACACGGACGGAGAGCGCGCGCCATCATTCTCCCCCCCGAAATGGGCTCGCTTAAGGCTCATCGGCTCGTTTGCTGCTAACCCCCGTCGCGCCGTCTACTCCGCCGAGCCGTCGGGAAGGGCCCAAATCATCCCGGCGTGAAGGTCTTGCGATGCGGGGGATATGGTCCGACGGTTGGGCACGCCTCTGCTGTGCCGTAGATATCACCACGCGCGCCACCACCGGTCAGCTAGGTCGGTCGCCAGCCGCCGCCACGGCCACACTCGAGACGCCGTCTCAAGTCGGTGTGAGCATCGCCTTTAGGGGCACACGGCCGCACTGAGACGTCCACCAGAAGCTGACCATGCTGACATTTTGTTTGCGCCGACTTCCCTTCTCAAGAGGGGGCTGGGGGTCCCGACCGGTGACCAGCCGAAAGACCCTCTAATTGATCTTGCCGGACGTCGTGGGGCGCCCCGGCCGTGCCAGTCTCCGCAACTGTACAGCGATGCCCTGCCGCTCTCTTCGCCACCGCATAGCCCCTGGCCCCTCAGCATCCCTAACGATGTGCCCTCCCCCGCCCAGGAGCACGCCTCCCTCCTCTCATTTCTCGCGTTCTAAGCAAGGCGAGCATGAGGAGAAAAGCGTGAGATGGCGAGCTATGTCAAGGCCCTCCGACGTCTCACATTTAGGATAATACAATCCACTCAAATGCGGCCGGCGCGCTTGTAAGGTCTGGTCAGAACCACTCGAAGATGCCCCCCCATTCCGACCGCGCGCGCGGGGGCAACCGCTTGCCTGGGCACTTTTGAGCTTTACTCGCCACTGTCCCCGTGCCGCGGGGGTTTCTTCGGGCCTTATGCGCCCGCGCGTATGCGACAGACTCTTGCCTTTTAAATCAAGCCGCCACCCCCCCGCAGTCCACCCCCCCACGCACGGTTAGGCCCGATCCAACTTAGGAGGCACCGGTTTCCGTGTCACGCGGGATGCCTCTGACCCCCTCGCGCCATATTGGCCGGGCTCGCGCGAAAACGATCTTAGAGGCCCGTTGGTCCGCGTCGGGCCCCCGTCATGCAGAAAGTCCTAGCCGGGACCGATTCGCAAGCGTGAGCCACAGTACGCCCACCCCTTTCCGGCCCGCTGGAGCATGTCCACGGGGCTTGTGAAGGCCGTCGGGGGGTCCAGTCTCATCATTCACGCAACTGCTCTGAGCCGTCTGTGGGGGTAAGATGGTGCGCCCCGGTAAGAGGCCCCGGGTTGGCGGCCCCGGCTCCGCCGCCGTCCAGGGGTGTCAGGGCCCCGGGCCCCCCCCGGCGCGCCACGCCGATATCAACGCCCCAGGTGCGGTGGCGTATAGGCCTCACGTGGGCCCCTCAATCCGTCGCTCTTCTCGGAGGGTTCCTTACCGCACCAACTTGCCGCCATGATGAGGTTCCGCCTTCTTTAGAACGTCCCCAGTCCTTACATATCCCCGCGCCCGGTGGATTATAGGGGCCTACCCCTATGGCGTGCCTCGGAACGCCGCCGATGTCGAGTGCGCTAGACCTAGAGGTCCACATTGGATTGGGTGCGATTGTAATGAAGAGCCTTCCCAATAGCTCTTGGCGCTTCCCCTACCATTCTGCTAGAGCAGAACCTCGTGGTATTCCCGTTTCAATGTCCGGCCGAAAAGCGGCAATCCGCTCCTCAAATCAGTCGTCTGTTTATGCGGGCTCTGGCGGCAGCGGCGCGGAGCGCCGCGCGCCGAGCCCTGCGGTCACTTCGTACTGGCGTTGACGACTCTCCCCACATTTTCCCCAGCGCGATCGCCAAGCTGGAATCGGTCAGAGTCCCCGTACGGGCTTGTGCCCCGATCCCGTTTCAGAGGCTTCAAGGGCACAGCGCCTTCCTTGTTTACCTCGCGCGAGTAGCCATCCTGCGTATTCCTCTCGGTTCCCACCCGCTGCTCGTCTTACTAGCTGCCGCATCATGGTCGCAGAGGCAACTCGTGGCGAGGCATCCCTCCTCCTCATACCGCACTGGCCCCACGATCCCTGCCGCGACGTGAGCATGGCGCAGACCAGTCCTACCGTCCGGGTAATCCCTGAAGGGATCAGAATCTGAGAAGCTCCGAAAGAAGTCACGTCCCCGCCCGCAGTATACCCGCGCAGGGCCCGCTATCATGAAAGGCGGAAATCCGTCGAACGCAACGCGCCCCGGCGCTCCACCGCCGCATATCCTCGTAGCGTGCCACATACCGTTCCCGACACGCGCACAGCTCGGGCCAACGGCAGTCCTTCCAAACCCCTGCTGTTGGCCCCGAACGAAAGTGGGGAAACATGGTTCCCTGTAGCACCCTCCCCTGACCGCACTATCTTCACGCCACCAATCTTAAGGAACACACCCCCTTTCTGCCCCCGGGCGGCCCACGCTTAACCCCTCCAAGTTTTCCAGAGTTGTGCTCCTCAACGGCGCCCGTTAATTCTGTCTCGAGTGATTCGGCCCATAAGGCCGGCCCCATGGCTCTGCCTCATGACTGCGCACTGAAAAACTGCGGGCGTCGTAGCTTGAGGTCCGTGGCGTTGGGAGGCGGACGCCCAACTCCAGAGGCGCCCTTATCACGTAGGTATGCCGGCTCTCACTCCGTAGGGCCCTTTGAGTCGCGAGGGTTATGGCCTGTGCCGGTCCATGCTCTAAGTTTGACCAATCCCGGCGGGCCGCCCCCACAATCCTGGCGCGATCCTCCGCCCTAAACCCTGCTCGCTGCTTGCATGTCGTATCTGTCCCATCCCTGCCCTTTCCGTCCCCTCCCGCTCCGCTGCAGGTCCATTCCAGGCTTAAGCTACTCTGCCGGCGGACACACAGATGGCGACAGACGAAATAGACTCTCCTTCATATTTGCCACGCCAGCTCGTTCGCACTTCCCGCATCACTTCGCAGAACCCCCTCCCTCGATCATTCGGTCGCCTCGACCCGTGGAATACCGGGTAGGCCCGCCAGAGCTGGCCTCGAGAGGCCCCACGTGCGCAGCGATTAAACGGGGCCCTCTTTCCCATCCCGGGTCCGTGGACCTGCCCCAGTCTGCCACTCCCCGCGCCGGGGTGCCGGCAGTCTTTGTGCCCACCCTAGAGGAACCCACGTAAGGACAGCGAGGTTCCTACCGCTCACGCGCGCCTGCATGTTCCTTGCCGCCCACCTTGCGCCTCGATCTCCAGCGAACTGGGCCAAAATAACCGAGTCCTCTCAGACCTACGCAGATCACTGGGATCTGGGGAAGTATTCCCCCGAGCGCCCGCCCCTACCCCACACCATCACGTGGGCCCGTCCTCCGCCAGGCATGCCCTGCTCTGGGAGCGCTCGCACAGAAACCAGGAGGGGCCCCTCCTTCCCGTGGCTGCCACCCCGCTACTAGGTATCGCCGTCGGGCTACGTTTTGGACGAGTGAGCCACCCATAAGTGGCGAGACCACGGCGGCCCCACCCATACCTGTGCGCTTAGAGAGGGTTGAACCCCCTCGCGCCGCGCCTGTATATTTGCATAGCCGCCCTACCGTTTGTACTTCTTTCGGCGAAACCGCGCCCTGCCGAGTTATCCTCGGCCTGCGCGCATGGCAGCTTGCGCCGCTCCTGCCTCTGCGTCAGGGTCGCTCTCGGCGTATACGCACGGGCGACGCCTTCTACCCATTGTGACTCCTGCCGGGCCGTGAGGCAGGCCCGCCACTCCAAGCATCTTCTCGCGGGAGGCGGTGTCTTCGAACGGATCGGAGAAGAGAACAGGACCGCCTGAGTGGCCCAGACCAATCCGGCCCGCCTAGTCCTAGAGCCAGGCTCACGCCCCAGAAGTCGACGCGGACGCCGCGGTCTCACACATTCACCAGGACTTCTGGTCTCCCACGACAGTCACGCCACCCACTCCCATCTCAATGGCTCGAGGACCTGACCCTCAATCCTCTCCACGGCTCCCCCACGACATAGTCGGGGGCCGCCCAGGCTGCCAGAGGATCTCCGATACACCTGGAGGATATGGGAGAAGCGTAAGTGTGTGGTAAGCGGGAGGGACTTGGGATGAAAAGAGCAGGCGTAGGTAAACCGACATAAGCAACTGGAGCGCACCCAAGTAGATAACCGGACCCTCCCCGCTCGATGATCCCCAGATAGCACGCCGACGGCACCTTCAGTACTTAGGCCGCCAAGGACGCTCTCCAAGCAGCTCCGCGTAACCTTCTGGACCTGCCGCAAATCGAAAGATGTGTATGTGCGCCCCCCCATACCGCTGCCGCTTCCGCGCTTGTAGCGCCCAGGAGTTCGTGTCGTTCCGAGGGACCTATGACTATGCTCCCGCTTTGAGTACTAGCCCTGCGCTGCGGGCGCTGACAGTGTGCACCCCCCGTGGAACTACGTCGGCCGGGCCCACCAGTTGTCACGTGTGGGACGGCAGGCCCGAGGGCTCCACGGTCCGGTCCTCGGCATCCCCGGGCGACTTCACATTTTAGCCTAGCACGCGGCGAGCCCGTCAACTGCCGCCCGTTTACTCTTTTAGCCGTCCCAGGGGCTCTCCCCCAGGGCGGACGCGGAGCGGCTTTGGAGCCCTCACGGACACTCAGGGGCAGTGGGGTTGCCCCCGACCGGCATAGCACCCCGGAATGGTATGGCAGGCATTAAAGGCCACCACCACGGAGTACCAGCCGCACCAAGACGTGGTCCGGCCCCCAAAATCCCGGCGGCAGACGGTGCAACGGTCGTTAACGAACATATGAGCCGGTGCCAGCAGCTATACTCCTTCTTATGCAACGTTCTTTCCACCCATGTCCGGGACCCCCTGTGCGCTCTCCCGGTCCCGACCTGACGCGGCCACCAGATAGTTTTGCTTGTCGTGGCACCTGCAGTGCCGCTACACCCGACACCGACCTTCTCAGTCCCTAGCCTAGCCGGCATGCCCGCCATTAGCGATCATGAGCCCCGAGAGCCTTCGGTTGAGCACCGTCGCGTCAATCCCAAACCGCCCCTATACCCCATCGTGCCCTCCCCCTACACCCCCGCGTTCACTACTGAGGTACTGTCCGTCTAACTGAGGCAGTGACTGTATACTCCGCCCTGGCCCGCTCTCACGTGGGCGGAGGTTGCGGCCACTGCGAGGCCTTCATGGCCTCTCCCGCACACTCGGCAACTGAGGGACGGCGCTCGCATCGCCGATACGACGGCGACGCGGCCGTGCCCGGGCGCCCAGGTCACCCCCTCGCCATCGATCGCCTTCCCCCAGGGAGCGCCCGCCGGCCGCACGCCCCGGGTCGCGTCGAACGGGCGCCCGATGTCGAAAGTGGCCGTGACCCTCTGAGCCCACCCGTAGGGGTCTGCCTTTGCGTCTGTACATTTAGGCTTACAAAGGAAGGTATGAATGCGTGACACGGCTGATCTGCCCCGCAACTCGCCGCTCCGACTCCTCGCTTGCGGCCTCAGCACGGGGCTGCCGGCAGGGACTGCTTAGGGGGCGACGCGCCTGGTTTCCCACTCGGTATCGTAACCTCGCCCTAGAACCCCTCCCGTAATCCACGCCGGAACGCCCCTCCCGCTCAAGCAAGCGGTCTCCGGATTGTGCGAGCGCTCCCGCGTCCCCATCCCGGGCTCCTTCCCTTACCCCGGCTAGAGTCGCCGGGCCAGTCAGTCCCCTAGTGCGGTTGCCCCTCCGGCTTCCGGATGCGCTAACCTGCCATAGGCACCTCCCGTTGTGCTCTGGGCCGGGGGCCCTAGACACCCCGTGAAAGCGTAGTCCTCGACGGAATAGCCTGAACCCCGCAACTTGCCAGGGCCCCCGCCCCGTTGCCACTACATACTCGAGAGGCGATGACGCGCTCCTTGCTGTCCCCAAGTAAGGTTCTACGGACACGCTAGAGATCCGCCATGCGGCCGGTAACTCAGCATTATGCGCAGATGGCCGCCGAGGCAAGCTATGCTCCGCCCTCACTGCCGCATCGGTCGGCGCACCACCGGTCAGGTATCTTGGGCCGAGCTGACCGTCGACTCTCCAGCCGACCCGTACTGAGACTCGCCCCCCCGGTTGACGTCACTGTGACAACATGGCGCTTATTTGCACAGCCTGTATAGGGCTCGTCTCAGTGCGTTGCATGAATTATTTGGTCTGCACGCGATAAACCTACCGTTACAGAAACGATCGGGGCCGTGCTGAGCTAGAGACCCAATTACGGAGGTTCCCCCCCGTCGTTCCACCTCCCACACTAGGACACATGGGGGGCAGGCCCCGGGGTCAGCTCGGTCTTCTGCCCCCGAACCGTTCGGCCCGCCCGCTCTGGTCGTGAAATACACAGGCGGCTAACCGGGCCATCCGTCCGGTGAGCGACACGGACCACGGGCCTCTCCGGTGTGCGGGCTGCGGGCGGCACCACCGCCCCGGCACTACATCTGGCGGGCAGCCCGACAGACCGAGTTGCTAGGCCTAGCCTCCTGGACGCCCCCCGCCCCCGAGAGCCCCGAACTCCACTGCCGAGTGACCAGAATCAAATCGACGTAGGTTTAAAAGTACAAGAGGCTCACGGATGTCCCCCACGCGGCGATGGCCAACGTAACCACCCTGACCGCCCGCGTCCGTGTGTTTACTGCCCCTCGGGACTTTGGATAAACACTCTATCCCCGGCCGACGCGTCGCCGATACCGCCTGCCTCCCTGCAACAACCCCCAGTTACATAGATGACGGTTACGGGCTCCCCTTCTACCTGATGCCGCAGTGGGGGGACCGGTCCCTTCCCTTTGTTACCTAATTAGCATCGCCTCATTTCTGACCACGCTTTCCATGGTCCCCCTGTCTCCTTCAGTGGGGCACCGGTCCCGCGGCCCCAAGACCCTTCCTAGGACCTATCCGCATCTTTCCATAGTGTCCCATCTCTAAGGGGCCCCCCCCGTCGGGCCAGCTGGTAGCGGCACGGCGGTCCTGTTGCCTACGCCGCCGCCCTGTCATTAATGGGACAGTCACTGGGAGGGGCGCGCTACACTCCTGCTTCAGCTCATACCTGGCCCGAGTCGCGGCCCGGCTTCTATCGCCCCGGGTAGGGTCCTAGACCTGGCGCCTGTGTTCACCATCAGGGCTACAGCGTGGTTGATGACTACCTCAACTCGACCCACGCGAGGACGTTTAATATCAGAATGAAGGGCCTGGCGGAAGATGGTTGGCGCATCATGGCCCGAAGGTAATCACAGCAGTCTTCCCACCCGGGCTGATGAACCCTTTATTTCATCTCTAGCGCGCGCCAAGTATAAAACGTTCTGCATCGGCCGCCCAGAGCGCCACAGCCTGACATTTACGCCGCCGCTTTTAATCAATACACCTGCCGGGCCCCAGCGCACCACCCGCCTAAGATCCCCTGAAACTTATGTGTTTCCCGCATAGCGTTCCAGTCCTCTGTGCCTCCCGCTTGGTACGTGTGTCTCGTCGTAGCGTATGTATGCTTAGCGACCAGTCCATGCGCCGCGCGTGGGCCATCTCCCCGAACAGGGCCCCGACCGACGTGCCCTGGGGCACACTTCTGTGCCGGGCGCATCAGTCGCCTCCCGGCACCGATTACTAATGCAACCACCCCACCCAGGAGCACGGATTCCCTTCCCCAACCCCAGGAGTACGGAAGTTTCTGAGGTCACCGTCCCTTTAGTGCCCCCGCCGGGGGAAGACGCCCGGCTGCCTTGCTTTCGAGGCTGAACGAGAGGATTCCAACACTTAGCTTCCTAACCAAATTTTTCCGCCGCCGCGCACATAAGACACTGCTCATTCCGGGCGCTCAACCCAGGGATGGGTCGCAAGCCCAGGGGACCACAAAGTAACCTCCGGGTTTTGCGGCCCCGGATCGTCCCCACTCCTCAGCGCTATTATCTTTCCGGCACGGCCCCCTCCTAGCCTCGTCGAATGCCGGGTGGGCTTCCGACGGCAACCGTAGTTCACGACCTGGACGGACGGCCGGGGCACCTCTGCGCGCCCCTACCCGTACGAACCCGCTATTCGTATCGAGATAGGGGAAAACGCGCCTTAGGGGCCATCGAGTCGAGTCGCGTTTCAGGGGCGAGCTTGGGGCTCGTTAGTCGTGCCGCCTGCTAGCAATCATAGCGCCCTCGTTTACATCTGTTCGATAAACGATATCCAGGCTTGCGGTAGGTTAAGTCCTGTGTTGGGTCGGGGAGTATTCCGAATGGCTGCCGCAGCGCACTGTTAGGCTGATGGGATCTTACTCTCGTGCCCTATGACGAGCAGGTAGTCCGGCGCCACGCCCCTAGCCCCCTGCTGTTGCCTCCCCTTGCGCCCCGCATCTAACGTCCGTGCCTCCCGCGGCTGAATCCAGAGTGAGCTTTTCCAGTACCCCTGGGAGCGCGTGCTCTTCACGGGCTCGTATGCTAGCCTTCGGTTGACCCTGGGGCCTCCGCCCGCGATAGCTGGCGTGGAAGTGTCTCCGTTACGCGGAGCGCCCCGCCGGTTCAAGCAGGGTTGGGATATCACTTGAGCCAAACCCGCCCGAAACGGGACCTTCGACTGAATTTTTTCACCGCAGTCGGCTGACTCTGTAGTCCACCCCGAATTCGGTGCCATTAACGGGGGCAGAAGGCGCTGCTGCACGGGCCGAGGCAGCGCCCCGGCAGATGGGCCGGGCCTGCACCATCCCGCCGGCGGGCGGGCAACACGCTGTTCCCCCTGGTGCCGAGCGGCGTCACCCGTTCAGCTTGCCGCGTGGGCGACCTTGGTAGTACCGACCGCTCTTTAGGCACCACACCGGCACCTCTCACCTACGCTTGCTAACCTAACCAGAACCCTCGCGCGTGACACCGTAACCGAGTGTCCGCCGAGAGAGGTAGGACTGGCCCCAATTCGGCCAAATGGTTTGTGTCTCGGTCGGGCTGGTACCGCGCCCCCCTCTTCCGTAACGGGTGTCACGCCTAAACGACCTGCCCCCACTAGGAACAAGCGTCTACCTCGCTTTCACTGCCCAACCCGCACTGGCCTTTCCGGCCGGTTGCCGCTTGTTCCCAAATCGGCGAAGACGCTATAGCGTCCTGCCCCTTTCGCAGCTAGCGTGGAACTCCCGATTTCCGAGTGTTCATCGGCTCACTATGCCCGCGCCGTTGCCACTCTCTTCATGCAGTCACCTGCAGGGCTCGCCTGGTCCCGGCCACGTGGAGACCCGGCCGGACGCTATGTCTTCGATCGGGTCGCGGGGGTACTCTCCCTAGGCTGTATACGTGCACGCCGCAACCGGACCCAGTCAGGGGCACCCGCTTCCTTCCCCTCGTGTCCGGTGCTTTGGCAGGCACGCCCTCGCATCCGACGGCGCCGCCCGCTTGTAATCCACCCCGGCTAGGATCTCGCAGGGAGCGCGGGGACGCCCCCCCGGAGAACGGTGCCCCTGTTCCACGCGCGCGCCACCAGGAGGGGACAGATTGGGCACGCACGCTTCTAACGAGTCCCATGATCGCTCCGGCGTAATGGGACAACGTCGCTAGGCGCCCCCGCGCTCACGCCACCTGACATGACGGTTCTAACTCGAGTGCCTAACTTCCGTTTACCCGCCCGCCAGGCGCCACTCTGCCAAAGTCTCCCGCTGCGGACTGAGCAATTGCTGTCTGCTATTATGCAACGAGCCGATTTCCAGACGCGGGACACGGCGTCAAGCTAGTGATCTACGGAGCTAAGTCACGATGCGGACGTCCGCAGTACGTAGCACTGGTATCAATCGTCCCGACCAGCGGAGAACCCTAGCTGGAAGAAGATTTCCGCTTGTGGGGACCACCCAGCGCCGGTGCTGTGGCAGCCTCACAACCCGTGCCTGACCTGGCGGATTAACCTCGCCGCGCCTGTGGAGGGCCGGTCGAAATCTTCTCATGACCTTCCGGCGGACGCCCTCTCGTGGGGGGGTCGATACCTTTCTTGGTCGAGGACCGAGTCACCTCTGGGAATCACCAAGACGCAAGGGTACGGTGGCGTTAGGGCGGCTTCGGGCCTTGGCCCGTGCCACGAACGGGCCATCTATGATGCACCCAGGGCTCCGCCACGGCGTACCCAAGGATCGCTCGAGTGCCCGTCGTCCTTTCCCGCCCTGGTCGCCCGTCACGGTAGTCCTCCCGCCTTCGAGGAGATGGGCTCTCTCGGAGATAGTACACGCGATATTGCTCGACCAAGTATCAGCGCAGCCCCCCGGGGAGCGCCGGTGCGGCTCAGGCTGTCCCCTGACACACGCCCAAGAGCCCCGGGCCGCCACCGCCGCGGGACGGGCAGCCCCGCCTTGCAGATGCGCTGCCGCCCAGCCCAGAGCGCCAACCGTGGCCTCCTGCTGAGCGGGGATCCGCCCCGCGACAGGAGCGGGCCCCCCGAAGTCGTACTGATTCTGTTGCCATCATCGGCCTCCGTCCCGCCTTCCCCCGCGTCGTTCCTTGTAGGCTAGGTCTTCTCGCTCCCCCGCGCACCCCTCGGCACCACTTCGGCCAGACTCTTGGTCGCACCCTCGCGTCCTAGAGGCCGTGGATGCCAACGCCTGCGGTAGGCGCCGTTCGGTTCTTCGGATGGCGCAACGCCGACTTTGAGAACCGCAGGCATGCTCAGCCCCGGCCCCCACGCGGTGTGTCCACACAAAAATGACCGCGACGCGGGGACGGGAAGTGTTTCTTTTCTGC
HarunaNijo TACCACGCCCTGTTCCGCAACCCCCATCCCGAAGCGCTCCGAACGGCGTGTACAACGGCCGAGCCGCGGCGACTCGCACGGGCGGCGGCGAATACGGTTTCTCAGGCCTCGGACATCTCGCGCCGGCTGATTTTTCACGAAACCCTCGACTGTCATGTAAGCCCCTCCCACTCCCCTCCCCCTACCCTTCCCCCCCGACCCGAACAGGTCTGCCCCACGGGCCCAGGGCGCTCCTCCGTCGGCCCCGCGGGTCGCCCCTAGCCTCCGCCCTTGGTCGAGTCCAGCTGCTGCGCCCACTCCGCCTATGCTTGTGGGGCCGTCTCGCTCGGTTACCCTGTCTGCCCGGCATCCCGCGTAAGGCGATTCCGTCTTCCGCCCCGCTGAAGACGACTAGATACCGATAAGTCGTCTTTTCTCCCTCCAGGGCGGCAGGACCGCCTTTCTCGTTTGGCAAAGTTCGCCCACGTACGGACATCTCCGCACGCTTTCCTTTCCACTACGTCCTACTGGACACGCGCGCCCCCCAGTCCTCGAGTGCCAGCCTTCACTCGACAATTGGTCGGTTATGGATGGGGCCTCTCCCTGTCGAGCTGAGGTGACTGCGCGCTCAACCTTTTGGCTGGAGACCCGGCTCCCAGCCTCCTCCCCTCATGCGCCACGACTGGTGCCCATCCACCCCCTTACCGGAGAAAAAGGCGTACCGGGCTCATGGCCGCCATCTTAAAAGTGCCACTACCCGATGGATAGCGACGGCGGTAGGGCGGGAGCCCTTGATGCTCTGACATGACAAGCTTTAGTATCCTAACAGTCACGCCAACGCCTGACGGGGGACCCTCAGCCCTCCTAAGGGTTTATCTTTGCAACCTAACGGTCCCGGGGACCGCCCAGGGCTCCCCCTCTGTAACACCTCACAGAGTGGTAACCACCCCCCACCCGGTAGTGGTCCCTTCCTCCACCGCCGCGGCCTCGCGCCGGCCGGTCGCGGCTAGCGAAATGCACCAGCCCCAAAGGAGGCCCCCCGATGAACTAGGCCCCCGGGTATGGGGTGTTAGTCCGCTTTCCCGTGGGGAGCCGGCCATGCGCGGTGCGCGGAGTCCCACTGGCTCGGTTCGCACGCCCTTCGTCAACCCGCACCGCTTAGTCTTCCGGCCGTCATCGGCAGGTACCGCGCAAGAGTCTGGCTGGCCCGCCGGCGCGGCCCGCACATCCCGGGCCGCGGTCCTGATAAGCAGCGGGGCACGGCGCCTAGCACTCGGAAAACGCCGCCCCCTCCCCTCGCCTGGTCCTCCCCGGGCGCGCGAGCGTACCCAAATCCTATGAGCCGCGCCCGGACGCCCGCTACCTGTGGACCAGCCGCTACTCGAGGTACGAATGGGAAATTTTTCTCGCGCACCGGCACGGGCGGTGCGCAGAGATCAGCCAGCTCATCATCATGCGCTACTGATTTTAGACAAAATCTAGGAACGCCCTAGTTTTTGACTCTCCCCCGGGCCGGGAGAAGTGGCCTTAGCTTGGTTATTATCCCCCGGTCACCCCCAACCCTCCGCTAGGCCTCCCCCGGATACCTCCGCAAGCGAGTTGGTGATTCTACCCGGGCCTCTGAGCCGTCCTTAGCAGCCAGTACTGAGTGGACCTACGTGACGAGCCCCCCACAACTGCCCGGTCACCCAGTCCAGGAATGCCCTCTGCTCGTCAACGTCAGCGGTCATGGTCCATACACACCAATCCGTGCAATAAACGTCTGACGTCGTAGCCTGGCAGCACCGCCCCTTTCCCATTAAATTGATGCCCTTGACATCGTCCTGTCACGATTTACTTCGACCTCCCGGCGCAGGTTACCATGGTCCTCTGGCCTTGCGTGTCGCGCCCAGATCTTGCCGGTATGTGTTGAGTCAGCGGCCGTGTAACGTATCTCTTCTCTGGGGACTTGACGCTCCCCCCCAGCTTGTACCTGTACCACTCCCCGGCGTTGTCGGTCATCTCGCAAACCATCCGTGCTGAAGAGGCTCGCGCTGCGGCACCGCAGGAGCCACTGGCCGAAATCGGCAGCCTCCACCGCATTTCAGCGGTTGATATTCCACACCTTCACCCTCCGGCCCGCGCCCCTTCTCGCGACCTCTGTCTCTCACCGTTCCGGCCCCCTATCCCACCCCTCCCGCGTTTGATGCGGTTTCCCTACAATTGTTACACCTCCCTGTCTTGTCCCCCAGACGACCGCGCCGCGATAGCCCCCGGCGAGCGAATTACCCGTTTTATCGGTCCCCACCGTCCTCCCCGCAACCCGCGTAAAGCGCGTAGATGTGACTTTGCGAACGGCGCCGTTCTTCTTTACCCGAATCACCTCAGTACAGTCAATCACCCCAGGTCCGGACCCCTTCTGCGGCCAGGAGATTCGCCGCGCGGACGGGGCGGGGTCCTCGAAGGCCGGTGAGCGGCGCCCGCCGGCGCCCGCGATCTCGGGCTCCCTGCTCGCGGCCTTAAGACATTTCAGCACGCCTTCCCCAGTTTGGGTTCGAATCCATACCTCAACACCAAACGGGCTCGCGTGCTGGCTCGGTGCGAAGCGTCCATTCTCCCCGTTTAACCGGGCAGTATGCCTCCGTGTGCCTAATAACCCATGGGCCCAAGGCCCTTGCAATTCCGCACACTTTTGGGCTTGTCCGGCGTCCGGGGGGGGCGATAGACGCTGGCCGATCGCACCTAGTGATCGGGAGCTCTAAGAGGTTTCGTAATCGTTTTGTCGGGATTGCACCTCGCTACTGCTCCCACCTACGTTCGGCGGCACTCCGAGGAAACCAGAACGCTGAGCCATATGAACCCCCCCCGCTTCGGCCGCTGCACCCTACGCACCCGCGGCACAGCCCGGGATTACGGTGCCAGTGCTAAGCGTCGGCGGTAGTTCCCCGTAGACGCCTCCGGTGGAGATACATCCCTGCCCCTCTAGCACAAGCCTGCGCTCGTCACTGTTAGAATGTACCCAGGGCTCACCCGCCGGCGCCCCCCCTCCAGCTCGTGATACTTGTAGTGACGATGGCTTCTCGCGGCCCACAGAACTAGGCTATGTCCTCCAAAATATTGTGCTGACCAAGCCTCTCCTGCGCGCAAAACGTTTGGTCTCTGCCTGTGCCGGGACTTTCGGTAGCAGCGGAAGGATAAACTGAGGGGACAACCGCGGCCTGGATTCGACCATTTTTAAACTCCAGGCCTTCCTGATACTACTCGCATCCCATCCCGGTCCCGCCCCGAGCCGCCCGCGGTGCAGGCAATCTTCACTTGGCCAACCCGACCCCACGCGCACTAGGACGCAATTCAAAGGCCTTTTCTTCCGGTCACAGCGGACGTCTGCCCGGCAGCGGCGCTCCAACCAGCCAGCTATACTGGTAGTTTTTTGAGCGCTTCTTATCGTCGCCGCGGCCTCCGCTCGGTATCCTGCTGCGAAACCCCGTCTCGAAACGACCCCCGCGGGGGGAAACGGGGCAAGAGGGCATGCGCTCCACAGTGCACAATGTGATCTGCCTTCCCCCCGGTCCAACTCACCGGTCCCCTCACGAGCCGCCGTTGCGAACGAGGTGGACGTCCACTGAGTGAGGCCGCGGGCGCCACCTCGCGGACCGCCCGGGAGGTCGCTTCCGCCCCACCCGATCATCCCCGCCCCTGCGAGGAAGCTCCGCTCCACCCTTGGGGCCGACGATAGGATCGCTTCATCCAGTGCGAGAGCTCCGTAACTACGACCATGCGGCTAGTAGCATGCCCGCACTTGCCGGACCATATGACGCCGGGCGGCCACGTTCCTTCTGCTTCTAGCTGATCACTACTGTATTGCCGCCCGCTGCTATCCCCAGCGCGGCGCGAACCGGGGCGATGTGCCGGTCTCTCAACATGGGGTTCTCCTGCGTTCAGTTTAAATTGGTCCGCGAGCTGTACTCGCGGCGGCGCAGTTGTACCGTTACCGCCATGTCCTTGCCCTGCCCGACCGGGCCCTAAACGACGCAAGAGCGGCTATAGGCCATGCGCGCCGACGTATCGGTATTTGCAACGGGACGTAGCCTTCGTGACGGACGATATGACTGTCGGCGAGCACGATAGGATCGGGGGCATACAGCATGGGGCGTGGCCAGTTCCACGGTCCCCAATCCCAAGGGTCCCCGGTTTGCCTGACTTCGGAGTCCCCAGGCGCCCCTCCTGCCACCACCCCTACGTCTTTCATTACCTGGGGTTTGTAGCCTACTGCTAAAACCTGGTCCGGGCGGCGCGTCGGCCCGAGTTCCCAGCAGTGCCAAGCACCCGACGTGGGGTGTCACCCCTACCAATGAGCGCTCGTCTAGGAAACCTCGCTGTTCACGCACGCTCACGCGCGGGCGAACTGCGCCCCCTCTTTTCCGGATAACTTCGCCTCCTGACCGGAGCGCCAGTCATTATCCGGCCGCCCCGCGCGACTAGGGGGTAGGTTCCCTGGTCCGGCACATGTGCCTCCGGCAGTCGGCCAAAGTACACCGCAACAGGGACATTCCCATCATCCGAACACCCGGCCCGTGGCGGGACCTACCCCGCCCCCAGGACGTTGAATCGTGCGCCCGTGGTCGCTGTCACAGTCCCAGACTCCGCCGCGTAGAAGCCCCGCCCCGAATCTTCTTCAGATAACAATCCGGTCCTTCCGGTGACGTGCCGAGCACTGACCGAAGAGCCTGACTGCCCATTAAGGACCCGACAACCCGTACGGGCGCTCACGCGGGGCGTGCCCCCGCCCGGCGCAGTCCGATTCTCTGACAGCCCTGTGATGTCAAGCCCGGGAGCTATGGAAGCAAATAGGGCGGGCGCTCCCCCGCAGAGCCCGTACGGACCCTCGGCGAGGACATATCCCGGTCCGCCGCCGGTGGCTTCCGCCTGGTTCACCCGACACTTATGCGTCGTACCATCCCTACGTTCAATGCGTTTTGGCCGCCCCAGCAGGCGGCGCGCCGCGTGCCCGGAGCTCATACGCAGGCTGGCGACTCTTTTGATCTCGTCGATACACTGGTTTTTCCCCCGCTCACACGACGACGACTAGCTGCGGGTCCTACCCAGGCCTGTTTGTCCTGCGCCCTGATGTGGACCCTTGGCGCGTGGCCAGGCGCGCGGTAATTGCTCACCAGCTACCGTACCACTCCTAAAAGACATAAACGCACCGGCCGGGGGCCGGTCGGGCTCCCGCGCGCTACCAGGCGCCGGGCCCGTGGCAGAACCCCACGTTCTCGGATTCCCAGGAGTTACGTTCGCATCCCCCCTCTATAAACTCCCCACGATCACCACTTGGCCCCGCGGCGTACCAAGGTACCGCGAAGCCCTGACGTAGACAGGCGCCTCCCCTCCGTGGCGGTTCACCTGCTACCAACCGATGTCGCGACCAGCCGCTTGCTTCCCTTCGACCAGTGCGTGCCCGCTCGATCCTCTCCTGCCCCTGTATTGCCGGTGGCCCTTCTGTGCCGCTGGCCCCGCCGCAGTGAAAAGCGGCAGTGATCACAGCATGGTGGGCCGGTCACCCACGCACCGGCCTTTATGTCACAGTCTGAGAATGGGTTAGGGCACTCAGTTTGCCGGAGGAGAACCGCGCCGGCGGGGCAGCCTCGGGCGTTCATGGGCTCGACAAGCCTCACTCGGATGGCCGATCTTTTTTGAGCGGGCGCGCTCCGATCGGCGCTGACTCTTTACCATATCGCTCGTCCACAGTCGCCCCCCAGGCAGATGTTAGTGGAGGATGAGAGCGCCACGTGCAGACTTGATTGCTTGGCCCGGATAAGGCGCTATCAACTTCCGGTAACTCCACGCCGCTCACCATCCCTCACGCGGGCTTGCTTCCCACCGTAGCTGTGCGCGACCCTAGGACGTTCTGCCGTGTAATCCACGGTGCACCGTGGATCGCCCCCCTGGTATGGTCGAGCTGCGATTGCCCTCTATCGGCGAGGCAGGCGCCACTCCTCCGCTTTTCGCCTGCGGCCCAATCAGTAGGAGACCAGAGCGCGACCAACGTGGCTCACCTCACACATCTACCGCTGGACCACCTATCGCCGCTAGAACTAGTGTTCTAGTGTGATTGCGATCCCGACGCTCTTTGTCGTTTCTCCCCGCTCCTACAAGAAGGCTCGCGCACCAGCCCCTGGATATGCCGCCGGGCCCGATCGCAGCGCGAGCTCGGACAGCACGCCCCCCTTTCCACCCCCTGTCCGTCCCCCCCCAGTGGGCTAAAGTTAGTAAGATCAAGGATGCGAAAGCTTCCCACACTTGTAAACTATTCGTGCAGTTTCTTACGATCAGTATGATTCGTACTGCCTGTCTATACGACACCCCAGACGGCTTTCTATCCCCGCCCTCAGCCTTGTGTGCCGGTCTCGCTGGCAATTGGGAATTCCCGTAGGGGCGTAGTTTGGGGCCACGGCTTTACTCGCGGGGCCCGTGGGTCCGTGCAGGAACCAGACCGCTTTCAATGTTCATGGTGCGCCCGTCAATACCCACGCCCGCCCTGCTTCCAGGTCCTTCGCCGATTAATTCCGCTTCGCCACCTTTTCCCCCCTCTCGCATCCGCGTAGCCGTTAGCCGCCCCTCACCTCGTAGTTTTGCGGCCCAACTCACCCCCGTGAGCGGTGCGCGACGATTGGCGACCCGTATACGACCTCAGAGAATCAGGTCCCTTTCACAGGACTGCCTCCGCGATCCTGTTCCCAGCCACCGCCGTCCGACGCCTTACCCCACATTTTGGCTATCACGTGCATGTTATGGCGCCGTCACCGCCCTGCCGCCAGTTAAGGGTAATATTTCTCTCTTCATAGGAACCGGTCCACTCACGCGTTACAAGCCCGCTCTCTAACGACCCCCGGCGTGCCCTCGACATGGATTACCCTACGAATCGCAGGGTGGCGGTGACACACTGGCCGGCTTTCACCCCACGAGCGTTAGGCTATGTCGCCCTTCGCAGCGCCGCTGTGTTTCGGGCAGAACACCCGGGCCTCGCAGACTCACACCCTGGGCTCGGGCAAGCGACGTGAAACTTGTAGCAAGGCTCGGCGCGCCCGTCTGTCGCCCCTCCTTCTGCCTCCTGCCGACCTCGTCGTTGGCCACCTCGTGTCACCCTGCACGAACAAGTCGGCCACCCGCCGCTCAGGTGCCGCCCCCGTCTGCCCGCCTTGTCGACCCCCCTTCCGTACCCCTACCCCTCTAATCGTGGCCGTCTTTATAACATGAGTTGAGCCTGCACCAGGCGATGCTACTGAAATAAGAGTTGCGTTAAGTACCGTCAGGGTTCCTCCGTTCAGCGGCCCTTTCGGCTCCTACGCGCCTCGCCATCCTCCGACCCTATCGGCTGCACGGGCGCCTGCGACTCGATCTACCCCGGGTGTTAAGACATCCGTTGGCGTTGGCGTCCCCTCTAAGCTCGCGTACCCTATCCTGGTATATGCTTGAACCGCACGCGGTAAGTCCCGACGCTCACCATCCTTAGTATACACGGTCTCCTTGGTATTTGCTCTTCACGGTGCCAGCCCCGGCTCCGGGGCCGTGACGCAGCAATGTACGGCAGCGCCCCCGCACCGTGAGCTCTGCCCCTGCAGCACCTCAAGCAGTAGAATCAGTCCCCCAGGGAGTAGCCCAGAATGGTGCAGCGAGTTTCGCTCTACGGACCGGAGTCCCGCAAAGCACCGCCGCTGGATGCATCGCGGTGGGGAATGTCCCAGTGCGGTACAGAGAACCCCGTGCTCTGGTCCGGACGCAGGCTTCCGCGATCTAGAGGGGGCTCCCCGGGTGTCCGATGAAACGCTCCCCCTCGACTAGACGCTCCCCGCCATTCAGCTGGCCCTTCCCGCGTTCTGAGAACTTGCTCGCCTGGGAACAATAGTTCCAACGGAAGGCAGTAGCTGGACATCCCCCGAGGCGCGGTTCGTTCTAGAGTAACCAGCACCCCCCCCTTCACGTGTCTCCCGGGTCACCGGACCCCCTATGAAATTCTTCTCGACACGCTCCGGGAGCCCCCTTAGCACTCACTGACTCCACTACGACTGCCTGACATGGATGTCACGACCGGTGGTGCCGCCGCGCCAGTCCTCCCAGCCCGCAACGCAACTCGCGGGCCCGGGCGCGGGGCGAAGTGGGAATGCTATCGCGCCGCCAGCCCAGAGGACTGTCCTTTTACCGCCCCAATATTGTCTATCCTTGTGGCGGCTAGCTCGCCTGTATCCCTGTCCGGGTTCGTCGCTGCGGGCAGTGCCAGCGCCCAGATGTGAGCCACGCTCGGACTACGAGATACCCGAAACGGAAACTCCCTCGGTCCCCTCGGCTTGGAGGGGGCTTGGGCCTTTGCGCTGGCCGAAAGTCCGGGCTCAGCAACGCTAAGTTCGTGATTAGGTCCCCCGTAAGAGAGCGCCTGGCTACCCCTGCCTACTTTGAGATGCGTGTTCTTTCCGCGATGCTTGTCTGTGAACCCACTGGCCGGTGGGCGACGGACGGACAGCCTTGCATCCGAACCTCCCTTGTTATCGCTCCCCCACCCTCTACAAACAGACGGGCCATGGGACCGCGAGGATCTCAGTCTTTTTCTTCTCTTCCTCTTACGGGCGGGGAGGGTTCGTCAGGCCCCCTCCCGCTGGAGCTCACTCTGGCATTGGTGGTGCCGCACTGCGGACCGTTGCCCCCCCATGCCGTCCGCATCAGAGCCGGCCTCGCGAACACTTTTTGGCGGAGCAACCTAGCCTGCGTGGCGGTTCTGCCCTTCGCTCACACGACGCAAGGGGTGCCCCCCCTTTCTAGGTTCACCGGACCGTGAAGCTGCACGCCCTGGGGGCTTCGCGGATACGGGGAGAGGATTCATCCCATCACTCTCCCCCCCGAAATGGGTCCGCCTGGGACTCACCGACTCGTTTGCTTTCCCTTCCTGTCGCGTCGTCTACTCCGTCGAATTGGCAGGCTGGATTCAGATTTCCCCGGCGCGGAGCACCTGCGATGCGGGGGATATGGCCCGACGGTTGGGCACGCCTCTGCTGTGCCGTGGATAGCCCAGCGCGCGCTACCACCCGTCGGCCAATTCGAGCGCCGGCCGCCGCCACAGACACATTCGGGACGCCGTCTCAAGTCGGTGCGGGCATCGCGTTTAGGGGCACACGGCCGCACCGAGACGCCTGCCGACAATTGACCATGGCGCTACTTTGTTTGCGCCGACTTCCCTTTTCAAGAGGGGGCTGGGGGTCCCGACCGGTGACCAGCCGAAAGACCCTCTAATTGATCTTGCCGGACGTCGGGGGGCGGTCCCGCCGTACCGGTCTCCGCGGATGTCCAGCGATGCCCTGCCGCCCCTTCCGCCACCGCATAGCCCCTGGCCCCTCAGCTTCCCTAACGATGTCACCTCCCCCGCCCAGGAGCACGCCCCCCCCCTCTCATTTCTCGCGTCTTAAGCAAGGCGAGCATGAGGAGAAAAGCGTGAGATGATGAACCGCACTGAGATCTTTCGGCACATTGTATTTAGGATAGCCCAATCCACTCAGATGCGGCCGGCGCGCTTGGAAGTGCTGGCCAGAACCACTCAGAGGGGCCTTTTCGCCTCCACTACGCGTACGAGGACAACCGCTTGCCTGGGCACCTTTGAGCCTTACTCGCCACTGTCGTCGTGCCGCGGGGGTCTCTCTAGACCTCATGTGCCCGCGCTCGAATAGGGAGTTTCTCTTTCCTAGATCGAGCCGCCACCCCCCCGCACTCCTCCCCCCCACGCTCGGTTAGGCCCTATCCAACTTACCAGTTGCCGGTTTCCACGCCACGCCGGGTGCGTCTGACCCCTTTGTGTTATATTGGCCGAGCTGGCGCGAAAACGATCTTAGAGGCCCGTTGGTCCGCGTCGGGCCCACGTCGTGCAGAAAGTCCTATGCGGGACCGATTCGCAAGCGTGAGCTGCAGTAGGCCCGCCTCTTTTCGGCCAGCTGAAATATGTCCGCGGGGCCTGCGGAGGCCGCCGGGGTGCCTACCCCTACCATCCATGCGGTCCCCCTGGGCTGCCCTTGGGGGTAAGGTGTTGCGCCCTGGCAAGAGACCTCGGGTTGGAAGCCCCGGATTACCCGCCGACTAGGAGTGTCACAGCCCCGGGCCCCCCCCGGCGCGCCACTTTAACAGTGCTACCCCATAGGCGGTGGCGTATAGGCCTCACGTGGGCCCTTCGGCCTGCCGCCTTTTTCGGATGGTTCCATATTGCACCAATTTGCCGCCATGATGAGGTTCCGCCGTCTTTAGAACGTTCCCAGTCCTTACACCTTCACGCGCCCGGTGGATCATAGAAGCCTACCCCTATCGCGCGGCCCGGGGCGCCGCCGATGTCGAGTGCGCTAGACCTAGCAGTCCACATTGGAATGCATGCGATTGTAATGAAGAGCCTTCCCAATAGCTCTTGACGCTTCCCCTACGATTCTGCTAGCGCAGAACCTCGTGGTATTCCCGTTTCAGTGCCCACCCGAAAAACGGCCATCTGCCCCCCGGGCTGACTAGCTCCCTATGCGGGCCCTCGTGGCAGCGGCCCGGGACTTCGCGCGCCGAGCCCTGCGGTGTATCCGTACTGGCGTTGACGACTCTCCCCACATTTTCCCCAGCGCGATCGCCAAATCGGAATCGGTCAGAGCCCCCGTCCGGGCCTTTGCCCCGGTTTCGTTTCAGAATCCCCAGAAGCACAACGCCTTCCCTGTTTACCTCGCACGAGTAGCCATCCTGCGTATTCCCCTCGGTTCCCACCCGCTGCTCGTCTTACTAGCTGCTGCGTCACCGCCCCCGAGGCGACTCGTGGCGAGGCATCCCTCCTCCTCGGGCCACACCGACGTTACGATCCCTGCCGCGACATGAGCATGGCGCAGACCAGTCCTACCGTCCGGGTAATCCCTGAAGGGATCAGAATCTGAGAAGCTCCGAAAGAAGTCACGTCCCCGCCCGCAGCCTGCCCGCGCAGGGCTCGGGCCACCAAAAGACAAAAATCCGCCAGGGGTAGCGCGTCCTGGCGGTCCACCGCCGCATGTCCTCGTAGCGTACCTCATACCATTCTGGACACGCGCACAGTACGGGCCAACGGCAGTCCCTCCCCAACCGTGCTGTTGACGCCGAACGAAAGCAGGGAAACATGGTTCCCTGTAGCGCACTCCCCGGACTACGCCGCCTTCACGCCACCAATCCTAAGGAACGCACCCCCTTTCTGCCCCCGGGCGGCCCACGCTTAACCCCTTCAAGTTTTCCAGAGTTATATCCCTCAACGGTGCCCATTAATTCTGTCTCGAGTGATTCGGCCCATAAGGCCGGCCCCATGGGTCCACCTCATGACCGCGCGCCAAAACCCTACAGGCGCTGTAGCCTGAACCCAGCGGCACGGGGAGGCAGACGCCCAACTCCAGAGGCGCCCCTGTCACATAGGTATGCCGGTTCTCATTTAGTACGACCCTTTGAGTCGCGAGGGTTATGCCCTGTGCCGGTCCATGCTCTAAGTTTGACCAAACCCGTCGGGCGGCCTCCACTATCCTCGCCCGATCCTCCGCCCGCCACCCTGCTCGCTGCTTGCATGTCGTACCTGTCCCATCCCTGCCCTTTCCGTCCCCTCCCACCCCCCCACCGGTCCGTTCCAGGCGTAAGCTACCTCGCCGGCGGACACACAGATGGCAACGGAGGAGATAAACTCTCCCTCATATTTGCCACGCCAACTCGTTCGCACTTCTCGGATCACTTCGCAGAACCCCCTTTGCCAACCCTCCGCGCGCCCCGGCCCGCGGAATACCGGGTAGGCCCGCCAGAGCTGGCCTCGAGATGCCCCGCGCGCACAGCGATTAAACGGGGCCCTCTTTCCCACCCTGAGCCCGCAGGCCCGCCGCAGTCCACCACTCCCCGCGCCGGGGTGCCGGCAGTCTTTTCCCCCTCCCTAGTGGAACCCACGCAAGCACAGCGAGGTTCCTACCGCTCATGCGTGTCTGCATATTCCTTGCCATCCTCCTCGCGCCTCGATCTCCGGCACCAGGGGCCGAAATAACCGAGTCCTCTCAGACCTACGCAGATGACTGGGATCTGGGGAAGTATTCCCCCGAGCGCCCGCCCCTACCCCACACCGTCACGTGGGCCCGTCCTCCGCCAGGTGCGCCCTGTTATGGGAGTGCTAGGGCATAAAATAGGAGGGGCCCACCGCCCCCATCGCTACTGCTACGTCAGCGAATACCATCGCCAAGCCGTATCCTGGACGAGTGAGCCACCCATAAATGGCGAGACCACGGCGGTCTTGCTCATACCTGTGCGCTTAGGGGGCGTTGAACCCCACCCCGCCGCACTCGTATATCGGTGCGGCCGTCTTGCCGTTTGTACTCTTTTAGACGCAACCGCGTTGTGTCGCCCTCACAAAAGCCTGCGCGCATGGCAGCTTGCGCCGCCCTTGTTTCTGCATTAGAGGGGCTTTCCGCGCACATACACGGGCGACGTCTTCTACCCATCGTGGCTTTCGCCGAGTTGTGGGGCAAACCCGCCGCTCTAAGCGTCTTTTCGCGGGAGGTGGGGCCCTCAAGCAGATTGGAGAAGAGAACAGGACCGCCTGAACTGCACAGACTAATCCGGCCCGTCTAGTCCCAGAGCCAGGCTCACACCACAGAAGTCGGCACGAACGCCGCGGTCTCATACATCCACCTGGGCTTCTGGTCTCCCTCGGCAGTACTGCTACCCACTTTCATCTCAATGACGCCAGGACCTGACCCTCAATCCTCTCCACGGCTCCCCCACGACATATCCGGAAGTCTCTCAGGCTGACGAAGAGTCTTTTGCGCGTACACTTAACTGAACTGGGGTGTGAGCGCATAGTAGACGAAAGAATGCAGGAGTGGAGACAACGGGTACAGGAAGAATGCCGTGGGTGGCCGACGCGCACCCAAGTAGATAGACGGATCCCCGCTGCTCAATGGCCCGCCGGCGATGCACCTGGTACACCTTCAGTACTTAGGCCGCCAAGGACGCTCCGTGCATGGTCTCGTACAATCCCATGGACCTGCCGCACACCGAAAGATGGGTATGTACGTCCCCCTATACCCCCGCTGCCTCCGCGCCTGTAGCGCCCAGGAGTTCGTGTCGTTCCGAGGGACTTACGATTATGTTCCCAATCTGGGTGCTGGCCTTGCGCCGCATACCTCGACTGTTTGTCCCGCCCGCCGGGTCGTAACGGCCGCGACCGCCGGTTGTCCTATGCCGGGCGGCAAACCCGAGGCTTTCACGGTCCGGTCCTCGGCGCCCCCGGGCGACTGCACATGCTAACCAGATGCGCGGCGAGCCCGTCAACTGCCGCCCGTTTAGTCTCTTAGCCGGCCCGAGAGTCGTCCCCCAGGGCGGACGCGGAGCGGTCCCGGCGCCCTCACGGACACTCCGGGGCAGTGGGGTCATTCTTAACCGACGCAGCGCCCCGGAATGGTATGGCAGGCATTAAAGGCCACCCCCACGGAGTACCAGCCGTACCAGGACGTGGCCCGGGCCCCAAAACCCCGGTGACGGACGGCGCAACGGTTGTTAACGAACATATGAGACGGTGTCGACAGCTACACTCCCCCCTGTGGAACGCTCTTCCCACCCATGTCCAGTATCCCCCGTTAGCCCAGCCTGCCCCTGGCCCACGAGGCTGCTGGGAAGTTTTGCTTGCCGTGGGACCTGCAGTGCCGCTGCACCTTACACCGGCTCGCTCAGTCCCCAGCGCGGCCAGTATCCCGATTACCCGCGATCATGAGCCCCGAAAGTCCTTGGTTGAGCACCGTCGCGTCAATCCCAAACCGCCCCTTTACCCCATCGCGCCCTCACTTCGTGGGCTCGCGTGTGCTGCTGAGGTACTGTGGCTCTAGCTGAAACGATAACTGTATATTCCGTCTTGGCCCGCTCTCACGTGGGCGGAGGTTGCGGCCACTGCGAGGCCTCCGTGGCCTCTCCCGCACACTCGGCAACTGAGGGACGGCGCTCGCATCGCCGATACGACGGCGACGCGGTCATGCCCGGGCGCTCGGGTCGCTCTTTCGCCGCTAATCGGCTCTCCCCAGAAAGTACCCGTTGGCCGCACGTGCCGGGTCGCGTTGACCGGACGCCCGATGTCGAAAGTGGCCGTGACCCTTTTGGCCCACCCGCAGGGGCACGCCTGCCCACTCGCCTATTTAGGCTTACAAAGGAAGGTATGAGTGCGCGACACGGCCTGTTTGTCCTGCGCCTCGCCGGTTTGACTGGCCGCCCGCTGCCCCGATATGGGGCTGCCGGCGGGGACTGGTTAGGGAATCCCGCGCCTAGTTTCCAACTCGGTATCGTAACCTCGCCCTAGCACGCCTCCCGTAATCCACGCCGGCCGACTTCTATGACCCAGGCCGGCGGTCCCTGCGTTGTACGGGCGCCCCCGCGTCCCCATCCTAGGCCTTTTCTAGCCTTTTGGCTAATGCTGCTGCGCCGACCAGCTCCCTAGTGTAGCCGCCCCTTTGGCTTCCGGATGCGCTAACCTGCCATAGGCACCTCTTCCGCCGTTCTGGGCCGGGGGCCCTAGGCGCTCCGCCAAGGCGCAGCCCTCGATAGAGCCGCTCAAATCCCACAACTTGCTAGGGCCCCTGCCCCGCTGCCACTACATACTCAAAAGGCGATGACGCGCTTTCTGCTGTCCCCAGGTAGGTTGTTACGGACACGCTAGTGACCCGCCCTGCGGCCGGTAACTCAGCATTACGCGCAGGTGGCCGCCGAGGCAAATCATGCTCCGTCCCCGCTGCCGCATCGGTTGACGTCGTGTCGGTCAGGTATCTTGGGCCAAGCTGACCGTCGACTCTCCAGCCGACTCGTACCGAGACTTGTCTCCCCCATCGCAATCGCTCTGAGAACATCGTACGGACTTGCGCAACCTATATGGGGCTCGCCTCGGTACGTTGCATGAATTATTTGGCCTGCACACGGCAAACTTACTGTTGCAAGAACAATCGGGGCGGTGTTAGGATAGAGCCCCAATTACGAAGGGCCCTTCCCGCTGTTCCACTCCCCACACTAGGACACATGGGGGGCAGGCCCCGGGGTCAGCCTTTCTAGTGACTTATTTCTTGCTGTGCTCTCTCCCTCGGGCCGTCAAGTACACAAGCGGCTACCCGGGCCATCCGTCCGGTGAGCGACACGGACCACGGGCCTCTCCGGTGTGCGGGCTGCGGGCGGCACCACCGCCCCGGCACTACATCTGGCGGGCAGCCCGACAAACCGAGTTGCCAGGCTCTATTCTCACAACGCCCCTGGCCCCCGAGGGGGCCTAACCCCATTGCCGGGTGACCGGAATCAAATCAACATGGACGCAAAAGTACAAGAGGCCCACGGCACCCTTCCACTTGGCCGAGGTTCGCACGCCCACCCTGACTGCTTGCGTCCGTGTGTTTACTGCCCCTGGTGACTTCGGATAATCACTCCACCCCCGTCCGACATGCCACCGATACCACCCGTTTCCCTGCAACAACCCCCAATTACATAGATGACGGTTATGGACCCCCCACGTGCCCAGCGCTGCAGCGGGGGGACCAGTCCCTTCCCTTTGTTACCCTATTATCGGCGCCTCATTTCGCCCTACGCTTTCCATGATCCCCCTGTCTCCTTCAGTGGGGCACCGGCTCTGCGGCCCCAAAACCCTTCCCGGGATCCATCCACATCTTTCCATAGTGTCCCATCTCTAAGGGGCCCCCCCCGTCGGGCCAGCTGGTAGCGGCACGGCGGTCCTGTTGGCTACGCCGCCGCCCTGCGGCAGCCGAGACAGTCACTGGGAGGGGCGCGCCACACGCCTGCTTCAGCTCATACCTGGCCCGAGTCGCGGACCGGGAACTATCGCCCCGGGTAGGGCCCTAGACCTGGCGCCTGTGTTCACCAGAGAAGCGACAGCGTGGTTGATGACTACCTCAACTCGAACCACGCGGAGACGTTAATCCCCAGGATAAAGGGCTTGTCGGTAGATGGTTGGCACATTGCGGTGCGAAGGAAATCTCCGCAGCCTTCCTACCCGCGCTGATGAGTCGTTGGTTTCATCTCAGGCGCGCGCCAAGTATAAAACGTTTTGTATCGGCCGCCCGGAGCGCCACGGCCTGATATTTACGCCGCCGTTCTTAATCAATACGCCTGCCGGGCCCCAGCGCACCACCCGCCTAAGATCCCCTGAAACCCCCGCTCCCCCTGCGCAGCGCTCCCGTCCTCTGTGCCTCCCGCTTGGTACATGTGCCTCGTCGCAGTGTATGGATTCGTCATGACCAGTCCATGCGCCACGCCTGAGCCAGTTCCTCGCACAAGGCCCTGACCGGCGTGCCCTGGGGCGCACTTCTGTGCCGGGCGCACCCCTCGCCTCGCGGCGCCGATTACTAATGCAACCACTACGGCTGAAGATGTAAGACGATCACTTCGACCTTACGAAAGCGGAAGTTTCTGAGGTCACCGCCCCTTTAGCACTCCCGGCGGGGTAGGACGCCCGGCTGCCTTGTTCTCGAGGCCGGGCGACGAAGCTTCAAGGTCTAGCCCTTTCGCTGCGTTCCCTCGATATTATACACATGTTATATCGACTGCTCCAGACGCTCGACGTAGAGTTGGGCCGCAAACCCAGGGGACCACAAGGTAACCCCTGGGACGAATAGCCCCTTATCGTCTCCGCTCCTCAGCGCTTTTATCCTCCCGGCACGGCCCCGTCCTGGCCTTATCGAATGCCGAGTGAGCTTCCGACGGCAACCGTAGTTCATGACCTGGACGGACAGCCAGGACACCTCTGCGCGCCCTCGCGTGTGCGAACCCGCTATCCATCCCGGGATAGGGGAAAACGCGCCTTAGGGACCATCGAGTCGAGTCGCGTTCCCGGAGCACGCTCAGAGCCCGCTAGTCGTGTCGTTAGCCCATGATCATAGCGCCTTCACCTACCCCAGGTCGACGGCCGATGTCCAGGCTTGCGCTAGGTTAAGTCCTGTGTTGGGTCGGGGAGTATTCCGAATGGCTGCCGCAGCGCACCGTTAGGCTAACGGGATCTTACTCTCGTGCCCTATGACGAGCATATCGCTGAGCGCCACGCCCTCAGCCCCCTACTGTTGCCTCGTCTTGCGCCCCACATCCAACGTCCGTGCCCCCCGCGGCTGAATCCAGAGTGAGCTTTTCCAGTACCCGTAGGAGCGCGCGCTCTCCGTGGGTCCGTATGCTAGTCCTTGGTTGACTCTGGATCCTCTACGCCCAATAGTCCCCGTGGAAGCGTCCCCGCTACGCGGGGCGTCTCGTCAGCCCAGCCGGGGTCGAGCCATGGCCCGGCTTGCGTCTATTGGAACCGAGGTCTTCGACTGAATTTTTTCACCGCAGTCGGCTGACTCTGTAGTCCCCCCCGAATTCGGTGCCATTAACGGGGGCCAGAGGCGCTGCTGCATGCACCGAGGCAGCGCCCCGGCAGATGGGCCGGGCCTGCACCATCCCGCCGGTGAGCGGGTCACATGCTGTTCCCCCGACTACCGAGCGGCGTCACCCGTTTGGCTTGCCGCATGGGCGACCTTGGTAGTACCGACCGCTCTTTGAACGCCACACTAGTACTCGTCACGTATACTTGTAAGCCGAGGCAAGCCCCTTTCGCACGGCGCTGTAACGGAGTATTTGACAAGAGAGGGGGCACTGGCCCCAGTTCAGACAAAGAGCTTGTGTCTCGGTCGAGCTGGTACTACGCCCAGCCCCTCCGTAACGAGTGTCACGCCTAAACGACCTTTCCCCACTGGGAACGAGCGTCTACCTCGCTTTCACTGCCCAACCCGCAACCGCCTTTCCGGCCGGTCGCCGCTCTTCCCCAACTCTGGATGGGTACCGGGGCGGCAGACTCGGGCCGCAGCTCGCCCGGAACCCCCAATTTCCGAACGTTCTTCGGCTCACTACGCCCGCGCCGTTGCCACTCTCTTCATGCAGTCACCTACAGGGCTTGGCGGGGCCCGGGCCCGCGGAGACCCGTCCGGGCGCTACGTTCTGGACTGAGTCGCGGGGGCGTTCCCCCTAGGCTGTACATCCGTACGCCGCAACCCGGCCCAGTCAGTGGCACCCGCGTCCTTCCCCCCGCGTCCTATGTTTCGGCAGACGCGTTTCTCTTTCCGACGGAGCCGCCCGTTTGTAGTCCATCCCGGCTAGGACCTCGCGAGAAGCGCGCAGACGCCCCCCCGGGGAACGACGCCCCCGCTCGCCGCGCGCGCTACCACGAGGAACCGGAGGGGGCACGTCCGCTCCCAACGAGTCCCATCATCGCCAAGTTGTAATGGGACAACTTCGCTAGGCGCCCCCGCGCTCACGTCACCGGACATGACGACTCTGATTCGAGTACTTAGCTTCCGTTTACCCGCCCGCCAGGCGCCACTCTGCCAAAGTTTCCCGCTGCGGACTGAGCAATTGCTGTCTGCTATGGTACGGCGAGCCGATTCTCAGACGCGGGACACGGCCTCGAGCTAATGATCTACGGGGCTAGGTCACGACGCGGACGCCCCCAGTACGTAGCACTGGTATCAAACGTCCCGACAGGCCATGAACCCAGGCTGGAAGAAGGTCCTCCCTTGTGGGAACGACCCGACCCCAGTATCAAACCTACCCCACAACTCGTTCCTGACTTGGCGGATTAACCTCGTCGCGCCTGTGGTGGGCCGGGCGGGGGCTTTTCGTTCCTTTGCCGCTGACGCCCTCTCGTGGGGGGGTCGATACCTTTCTTGGTCGAGGACCGAGTCCCCTCTGGGAATCACCAAGACGCAAGGGTACGGTGGTGTTAGGGCGGCTTCGGGACTTGGCCCGTACCGCGAACGTGCGATCCATGATGGACTCAGGGCTTCGCCACGGCGTACCCGAGAATCGCCCGAGTGCCCTTCATCCTTTCCCGCCCTGGTCGCCCGTCACGGTGGTTCTCCCGCCTTCGAGGAAATGGGCTCTTTCGGAGGTAGTACGGCAAGCGCTACTCAACCCCCCGGCCGCGCCATTTCCCGGGGAGCGCCGGCGTCGCTCAGGCCCCTCCTTAACACACGCCCAAGAGCCCCGGGCCGCCACCGCCGCGTGACGGGCAGCTTCGCCTTGCAGATGCGCTGCCGCCCAGCCCAGAGCGCCAACCGTGGCCCCCCGCAGAGCTAAGATCCGCCCCTTGCTGGGAACCGGGCCCCCGGAGCAGCGCTAGCCCTGTCGTCATCATCGGCCCCCGTCCCGTCTTCCCCTGCGCCACACCCGGCCCGGGGGACCTTCCCGCTCCCCCGCGCACCCCTCGGCACTACTTCGGGCAGACTCTTGGCCCCACGACCGCGTCTTAGGGATCGTGGGTGCCAACGCCCGCGACAGGCGCCGTTCGGTTCTTCGGATGGCGCAACGCCGACTTTGAGAACCGCAGGCACGCTGAGCCCCGACGCCCACACGGTGTGCTTATGTGGGGTCGGCCGCGGTGCGGAGAGGGAGAGTGTTTCTTTTCTGC
[truncated: 408,241 more chars]
