# Supplementary material for: The barley immune receptor Mla recognizes multiple pathogens and contributes to host range dynamics
Source: Nat Commun. 2021 Nov 25;12:6915. doi: 10.1038/s41467-021-27288-3 (PMC8617247; doi:10.1038/s41467-021-27288-3)
Supplement: Supplementary file 16 — Source Data [file 41467_2021_27288_MOESM16_ESM.zip › Source Data/Figure 2/pie_charts/pie_charts.R]

postscript(file="MxAB12_F2_CHL.ps")
pie(c(0.3301177,0.6698823), col=c("#56B4E9","grey"), labels=NA)
dev.off()

postscript(file="MxAB12_BC1_CHL.ps")
pie(c(0.67163,0.02925,0.29912), col=c("#56B4E9","#F0E442","grey"), labels=NA)
dev.off()

postscript(file="BaxM_F2_CHL.ps")
pie(c(0.3063522,0.6936478), col=c("#F0E442","grey"), labels=NA)
dev.off()

postscript(file="MxBa_F2_CHL.ps")
pie(c(1), col=c("grey"), labels=NA)
dev.off()

postscript(file="MxBe_F2_CHL.ps")
pie(c(0.4068,0.1764,0.4168), col=c("#E69F00","#F0E442","grey"), labels=NA)
dev.off()

postscript(file="FxC_RIL_CHL.ps")
pie(c(0.5301,0.4699), col=c("#E69F00","grey"), labels=NA)
dev.off()

postscript(file="DxM_F2_CHL.ps")
pie(c(1), col=c("grey"), labels=NA)
dev.off()

postscript(file="MxE_F2_CHL.ps")
pie(c(0.08133,0.31407,0.04457,0.56003), col=c("#E69F00","#56B4E9","#F0E442","grey"), labels=NA)
dev.off()

postscript(file="SxGP_DH_CHL.ps")
pie(c(0.2803,0.254,0.0738,0.3919), col=c("#E69F00","#56B4E9","#F0E442","grey"), labels=NA)
dev.off()

postscript(file="GZxM_F2_CHL.ps")
pie(c(0.08845617,0.91154383), col=c("#F0E442","grey"), labels=NA)
dev.off()

postscript(file="HxO_DH_CHL.ps")
pie(c(0.6899,0.061,0.2491), col=c("#E69F00","#F0E442","grey"), labels=NA)
dev.off()

postscript(file="MxHF_F2_CHL.ps")
pie(c(0.9518722,0.0481278), col=c("#E69F00","grey"), labels=NA)
dev.off()

postscript(file="MxHF_BC1_CHL.ps")
pie(c(0.2887563,0.7112437), col=c("#E69F00","grey"), labels=NA)
dev.off()

postscript(file="MxH8_F2_CHL.ps")
pie(c(0.1214466,0.8785534), col=c("#E69F00","grey"), labels=NA)
dev.off()

postscript(file="MxH6_F2_CHL.ps")
pie(c(0.4249643,0.5750357), col=c("#E69F00","grey"), labels=NA)
dev.off()

postscript(file="IxM_F2_CHL.ps")
pie(c(0.4366619,0.5633381), col=c("#E69F00","grey"), labels=NA)
dev.off()

postscript(file="WBDC008xM_F2_CHL.ps")
pie(c(0.4908804,0.5091196), col=c("#56B4E9","grey"), labels=NA)
dev.off()

postscript(file="WBDC085xM_F2_CHL.ps")
pie(c(0.1599,0.06269,0.77741), col=c("#56B4E9","#F0E442","grey"), labels=NA)
dev.off()

postscript(file="MxAB12_F2_pCOL.ps")
pie(c(0.60936,0.39064), col=c("#56B4E9","grey"), labels=NA)
dev.off()

postscript(file="MxAB12_BC1_pCOL.ps")
pie(c(0.6919,0.3081), col=c("#56B4E9","grey"), labels=NA)
dev.off()

postscript(file="BaxM_F2_pCOL.ps")
pie(c(0.3111697,0.6888303), col=c("#F0E442","grey"), labels=NA)
dev.off()

postscript(file="MxBa_F2_pCOL.ps")
pie(c(1), col=c("grey"), labels=NA)
dev.off()

postscript(file="MxBe_F2_pCOL.ps")
pie(c(0.4495,0.2465,0.304), col=c("#E69F00","#F0E442","grey"), labels=NA)
dev.off()

postscript(file="FxC_RIL_pCOL.ps")
pie(c(0.3819,0.6181), col=c("#E69F00","grey"), labels=NA)
dev.off()

postscript(file="DxM_F2_pCOL.ps")
pie(c(1), col=c("grey"), labels=NA)
dev.off()

postscript(file="MxE_F2_pCOL.ps")
pie(c(0.06803,0.38727,0.0382,0.5065), col=c("#E69F00","#56B4E9","#F0E442","grey"), labels=NA)
dev.off()

postscript(file="SxGP_DH_pCOL.ps")
pie(c(0.2269,0.264,0.1398,0.3693), col=c("#E69F00","#56B4E9","#F0E442","grey"), labels=NA)
dev.off()

postscript(file="GZxM_F2_pCOL.ps")
pie(c(0.14174,0.85826), col=c("#F0E442","grey"), labels=NA)
dev.off()

postscript(file="HxO_DH_pCOL.ps")
pie(c(0.7131,0.0526,0.2343), col=c("#E69F00","#56B4E9","grey"), labels=NA)
dev.off()

postscript(file="MxHF_F2_pCOL.ps")
pie(c(0.9463612,0.0536388), col=c("#E69F00","grey"), labels=NA)
dev.off()

postscript(file="MxHF_BC1_pCOL.ps")
pie(c(0.3235779,0.6764221), col=c("#E69F00","grey"), labels=NA)
dev.off()

postscript(file="MxH8_F2_pCOL.ps")
pie(c(0.1041164,0.8958836), col=c("#E69F00","grey"), labels=NA)
dev.off()

postscript(file="MxH6_F2_pCOL.ps")
pie(c(0.3194955,0.6805045), col=c("#E69F00","grey"), labels=NA)
dev.off()

postscript(file="IxM_F2_pCOL.ps")
pie(c(0.49195,0.04873,0.45932), col=c("#E69F00","#F0E442","grey"), labels=NA)
dev.off()

postscript(file="WBDC008xM_F2_pCOL.ps")
pie(c(0.4626346,0.5373654), col=c("#56B4E9","grey"), labels=NA)
dev.off()

postscript(file="WBDC085xM_F2_pCOL.ps")
pie(c(0.19926,0.06757,0.73317), col=c("#56B4E9","#F0E442","grey"), labels=NA)
dev.off()

postscript(file="MxAB12_F2_INF.ps")
pie(c(0.1040445,0.8959555), col=c("#56B4E9","grey"), labels=NA)
dev.off()

postscript(file="MxAB12_BC1_INF.ps")
pie(c(0.26546,0.73454), col=c("#56B4E9","grey"), labels=NA)
dev.off()

postscript(file="BaxM_F2_INF.ps")
pie(c(0.09932915,0.90067085), col=c("#F0E442","grey"), labels=NA)
dev.off()

postscript(file="MxBa_F2_INF.ps")
pie(c(0.4668454,0.5331546), col=c("#F0E442","grey"), labels=NA)
dev.off()

postscript(file="MxBe_F2_INF.ps")
pie(c(0.11086,0.09879,0.79035), col=c("#E69F00","#F0E442","grey"), labels=NA)
dev.off()

postscript(file="FxC_RIL_INF.ps")
pie(c(1), col=c("grey"), labels=NA)
dev.off()

postscript(file="DxM_F2_INF.ps")
pie(c(1), col=c("grey"), labels=NA)
dev.off()

postscript(file="MxE_F2_INF.ps")
pie(c(1), col=c("grey"), labels=NA)
dev.off()

postscript(file="SxGP_DH_INF.ps")
pie(c(0.1096,0.1246,0.089,0.6768), col=c("#E69F00","#56B4E9","#F0E442","grey"), labels=NA)
dev.off()

postscript(file="GZxM_F2_INF.ps")
pie(c(0.1088524,0.8911476), col=c("#E69F00","grey"), labels=NA)
dev.off()

postscript(file="HxO_DH_INF.ps")
pie(c(0.2833,0.1278,0.5889), col=c("#E69F00","#F0E442","grey"), labels=NA)
dev.off()

postscript(file="MxHF_F2_INF.ps")
pie(c(0.1305163,0.8694837), col=c("#E69F00","grey"), labels=NA)
dev.off()

postscript(file="MxHF_BC1_INF.ps")
pie(c(0.1696607,0.8303393), col=c("#E69F00","grey"), labels=NA)
dev.off()

postscript(file="MxH8_F2_INF.ps")
pie(c(1), col=c("grey"), labels=NA)
dev.off()

postscript(file="MxH6_F2_INF.ps")
pie(c(1), col=c("grey"), labels=NA)
dev.off()

postscript(file="IxM_F2_INF.ps")
pie(c(1), col=c("grey"), labels=NA)
dev.off()

postscript(file="WBDC008xM_F2_INF.ps")
pie(c(0.15867,0.07916,0.76217), col=c("#56B4E9","#F0E442","grey"), labels=NA)
dev.off()

postscript(file="WBDC085xM_F2_INF.ps")
pie(c(1), col=c("grey"), labels=NA)
dev.off()

postscript(file="MxAB12_F2_pPUST.ps")
pie(c(0.13206,0.08501,0.78293), col=c("#56B4E9","#F0E442","grey"), labels=NA)
dev.off()

postscript(file="MxAB12_BC1_pPUST.ps")
pie(c(0.243,0.0341,0.7229), col=c("#56B4E9","#F0E442","grey"), labels=NA)
dev.off()

postscript(file="BaxM_F2_pPUST.ps")
pie(c(0.1229069,0.8770931), col=c("#F0E442","grey"), labels=NA)
dev.off()

postscript(file="MxBa_F2_pPUST.ps")
pie(c(0.4538253,0.5461747), col=c("#F0E442","grey"), labels=NA)
dev.off()

postscript(file="MxBe_F2_pPUST.ps")
pie(c(1), col=c("grey"), labels=NA)
dev.off()

postscript(file="FxC_RIL_pPUST.ps")
pie(c(1), col=c("grey"), labels=NA)
dev.off()

postscript(file="DxM_F2_pPUST.ps")
pie(c(1), col=c("grey"), labels=NA)
dev.off()

postscript(file="MxE_F2_pPUST.ps")
pie(c(1), col=c("grey"), labels=NA)
dev.off()

postscript(file="SxGP_DH_pPUST.ps")
pie(c(0.1024,0.1069,0.0876,0.7031), col=c("#E69F00","#56B4E9","#F0E442","grey"), labels=NA)
dev.off()

postscript(file="GZxM_F2_pPUST.ps")
pie(c(0.05926298,0.94073702), col=c("#E69F00","grey"), labels=NA)
dev.off()

postscript(file="HxO_DH_pPUST.ps")
pie(c(0.2682,0.1094,0.6224), col=c("#E69F00","#F0E442","grey"), labels=NA)
dev.off()

postscript(file="MxHF_F2_pPUST.ps")
pie(c(0.130149,0.869851), col=c("#E69F00","grey"), labels=NA)
dev.off()

postscript(file="MxHF_BC1_pPUST.ps")
pie(c(0.1392156,0.8607844), col=c("#E69F00","grey"), labels=NA)
dev.off()

postscript(file="MxH8_F2_pPUST.ps")
pie(c(1), col=c("grey"), labels=NA)
dev.off()

postscript(file="MxH6_F2_pPUST.ps")
pie(c(1), col=c("grey"), labels=NA)
dev.off()

postscript(file="IxM_F2_pPUST.ps")
pie(c(1), col=c("grey"), labels=NA)
dev.off()

postscript(file="WBDC008xM_F2_pPUST.ps")
pie(c(0.1789,0.05752,0.76358), col=c("#56B4E9","#F0E442","grey"), labels=NA)
dev.off()

postscript(file="WBDC085xM_F2_pPUST.ps")
pie(c(1), col=c("grey"), labels=NA)
dev.off()
