# Supplementary material for: The barley immune receptor Mla recognizes multiple pathogens and contributes to host range dynamics
Source: Nat Commun. 2021 Nov 25;12:6915. doi: 10.1038/s41467-021-27288-3 (PMC8617247; doi:10.1038/s41467-021-27288-3)
Supplement: Supplementary file 16 — Source Data [file 41467_2021_27288_MOESM16_ESM.zip › Source Data/Figure 2/pie_charts/genotype_PVE.xlsx]

## Sheet: Sheet1
genoype	Rps6	Rps7	Rps8	Unaccounted
AbedBinder12	0.60936	0	0	0.39064
Baronesse	0	0	0.31117	0.68883
Betzes	0	0.4495	0.2465	0.304
CIho4196	0	0.3819	0	0.6181
Duplex	0	0	0	1
Emir	0.38727	0.06803	0.0382	0.5065
GoldenPromise	0.264	0.2269	0.1398	0.3693
GZ	0	0	0.14174	0.85826
HarunaNijo	0.0526	0.7131	0	0.2343
HeilsFranken	0	0.946361	0	0.0536388
HOR1428	0	0.104116	0	0.895884
HOR2926	0	0.319495	0	0.680505
I5	0	0.49195	0.04873	0.45932
WBDC008	0.462635	0	0	0.537365
WBDC085	0.19926	0	0.06757	0.73317
