# Supplementary material for: The barley immune receptor Mla recognizes multiple pathogens and contributes to host range dynamics
Source: Nat Commun. 2021 Nov 25;12:6915. doi: 10.1038/s41467-021-27288-3 (PMC8617247; doi:10.1038/s41467-021-27288-3)
Supplement: Supplementary file 16 — Source Data [file 41467_2021_27288_MOESM16_ESM.zip › Source Data/Figure 5/phenotypic_data/IHP_0486_processed_20200104.txt]

experiment	accession	event	gene	family	CT	leaf	transgene	copies	CHL	INF
IHP_0486	HVT_00261	T1-06	Mla6	T1-06	Transgenic	1	1	2	4	4
IHP_0486	HVT_00261	T1-06	Mla6	T1-06	Transgenic	2	0	0	4	3
IHP_0486	HVT_00261	T1-06	Mla6	T1-06	Transgenic	3	1	1	3	3
IHP_0486	HVT_00261	T1-06	Mla6	T1-06	Transgenic	4	0	0	3	2
IHP_0486	HVT_00261	T1-06	Mla6	T1-06	Transgenic	5	0	0	3	3
IHP_0486	HVT_00261	T1-06	Mla6	T1-06	Transgenic	6	1	1	4	4
IHP_0486	HVT_00261	T1-06	Mla6	T1-06	Transgenic	7	1	2	2	2
IHP_0486	HVT_00261	T1-06	Mla6	T1-06	Transgenic	8	1	1	3	3
IHP_0486	HVT_00261	T1-06	Mla6	T1-06	Transgenic	9	1	1	3	2
IHP_0486	HVT_00261	T1-06	Mla6	T1-06	Transgenic	10	1	2	3	2
IHP_0486	HVT_00261	T1-06	Mla6	T1-06	Transgenic	11	1	2	3	3
IHP_0486	HVT_00261	T1-06	Mla6	T1-06	Transgenic	12	1	2	3	3
IHP_0486	HVT_00261	T1-06	Mla6	T1-06	Transgenic	13	0	0	3	3
IHP_0486	HVT_00389	T1-04	Mla1	T1-04	Transgenic	1	1	1	4	4
IHP_0486	HVT_00389	T1-04	Mla1	T1-04	Transgenic	2	1	2	4	4
IHP_0486	HVT_00389	T1-04	Mla1	T1-04	Transgenic	3	0	0	4	4
IHP_0486	HVT_00389	T1-04	Mla1	T1-04	Transgenic	4	1	1	4	4
IHP_0486	HVT_00389	T1-04	Mla1	T1-04	Transgenic	5	1	1	4	4
IHP_0486	HVT_00389	T1-04	Mla1	T1-04	Transgenic	6	0	0	4	4
IHP_0486	HVT_00389	T1-04	Mla1	T1-04	Transgenic	7	1	1	4	4
IHP_0486	HVT_00389	T1-04	Mla1	T1-04	Transgenic	13	0	0	3	3
IHP_0486	HVT_00388	T1-03	Mla1	T1-03	Transgenic	1	1	2	4	4
IHP_0486	HVT_00388	T1-03	Mla1	T1-03	Transgenic	2	0	0	4	4
IHP_0486	HVT_00388	T1-03	Mla1	T1-03	Transgenic	3	1	2	4	4
IHP_0486	HVT_00388	T1-03	Mla1	T1-03	Transgenic	4	1	2	4	4
IHP_0486	HVT_00388	T1-03	Mla1	T1-03	Transgenic	5	1	2	4	3
IHP_0486	HVT_00388	T1-03	Mla1	T1-03	Transgenic	6	1	2	4	4
IHP_0486	HVT_00388	T1-03	Mla1	T1-03	Transgenic	7	1	4	4	4
IHP_0486	HVT_00388	T1-03	Mla1	T1-03	Transgenic	8	1	4	3	3
IHP_0486	HVT_00388	T1-03	Mla1	T1-03	Transgenic	10	1	2	4	4
IHP_0486	HVT_00388	T1-03	Mla1	T1-03	Transgenic	11	1	2	3	3
IHP_0486	HVT_00388	T1-03	Mla1	T1-03	Transgenic	12	0	0	3	3
IHP_0486	HVT_00388	T1-03	Mla1	T1-03	Transgenic	13	1	2	3	3
IHP_0486	HVT_00215	T1-07	Mla8	T1-07	Transgenic	1	1	2	3	0.5
IHP_0486	HVT_00215	T1-07	Mla8	T1-07	Transgenic	2	1	2	3	0.5
IHP_0486	HVT_00215	T1-07	Mla8	T1-07	Transgenic	3	1	2	2	0
IHP_0486	HVT_00215	T1-07	Mla8	T1-07	Transgenic	4	1	2	3	0.5
IHP_0486	HVT_00215	T1-07	Mla8	T1-07	Transgenic	5	1	2	3	0.5
IHP_0486	HVT_00215	T1-07	Mla8	T1-07	Transgenic	6	1	2	2	0
IHP_0486	HVT_00215	T1-07	Mla8	T1-07	Transgenic	7	1	2	3	0.5
IHP_0486	HVT_00215	T1-07	Mla8	T1-07	Transgenic	8	1	2	3	0.5
IHP_0486	HVT_00215	T1-07	Mla8	T1-07	Transgenic	9	1	2	3	0.5
IHP_0486	HVT_00215	T1-07	Mla8	T1-07	Transgenic	10	1	2	3	0.5
IHP_0486	HVT_00215	T1-07	Mla8	T1-07	Transgenic	11	1	2	3	0
IHP_0486	HVT_00215	T1-07	Mla8	T1-07	Transgenic	12	1	2	3	0.5
IHP_0486	HVT_00215	T1-07	Mla8	T1-07	Transgenic	13	1	2	3	0.5
IHP_0486	HVT_00215	T1-07	Mla8	T1-07	Transgenic	14	1	2	3	0
IHP_0486	HVT_00215	T1-07	Mla8	T1-07	Transgenic	15	1	2	2	0
IHP_0486	HVT_00215	T1-07	Mla8	T1-07	Transgenic	16	1	2	3	0.5
IHP_0486	HVT_00254	T1-01	Mla6	T1-01	Transgenic	1	1	2	4	4
IHP_0486	HVT_00254	T1-01	Mla6	T1-01	Transgenic	2	1	2	4	4
IHP_0486	HVT_00254	T1-01	Mla6	T1-01	Transgenic	3	1	1	4	4
IHP_0486	HVT_00254	T1-01	Mla6	T1-01	Transgenic	4	0	0	3	3
IHP_0486	HVT_00254	T1-01	Mla6	T1-01	Transgenic	5	1	1	4	4
IHP_0486	HVT_00254	T1-01	Mla6	T1-01	Transgenic	6	1	2	4	4
IHP_0486	HVT_00254	T1-01	Mla6	T1-01	Transgenic	7	1	1	2	2
IHP_0486	HVT_00254	T1-01	Mla6	T1-01	Transgenic	8	1	1	1	1
IHP_0486	HVT_00254	T1-01	Mla6	T1-01	Transgenic	9	0	0	3	3
IHP_0486	HVT_00254	T1-01	Mla6	T1-01	Transgenic	10	1	1	2	2
IHP_0486	HVT_00254	T1-01	Mla6	T1-01	Transgenic	11	0	0	3	3
IHP_0486	HVT_00254	T1-01	Mla6	T1-01	Transgenic	12	1	1	3	3
IHP_0486	HVT_00254	T1-01	Mla6	T1-01	Transgenic	13	1	1	2	2
IHP_0486	HVT_00254	T1-01	Mla6	T1-01	Transgenic	14	1	1	3	3
IHP_0486	HVT_00250	T1-06	Mla8	T1-06	Transgenic	1	0	0	4	4
IHP_0486	HVT_00250	T1-06	Mla8	T1-06	Transgenic	2	0	0	4	3
IHP_0486	HVT_00250	T1-06	Mla8	T1-06	Transgenic	3	0	0	4	3
IHP_0486	HVT_00250	T1-06	Mla8	T1-06	Transgenic	4	0	0	4	4
IHP_0486	HVT_00250	T1-06	Mla8	T1-06	Transgenic	5	0	0	4	4
IHP_0486	HVT_00250	T1-06	Mla8	T1-06	Transgenic	6	0	0	4	4
IHP_0486	HVT_00250	T1-06	Mla8	T1-06	Transgenic	7	0	0	4	4
IHP_0486	HVT_00250	T1-06	Mla8	T1-06	Transgenic	8	0	0	4	4
IHP_0486	HVT_00250	T1-06	Mla8	T1-06	Transgenic	9	0	0	4	4
IHP_0486	HVT_00250	T1-06	Mla8	T1-06	Transgenic	10	0	0	3	3
IHP_0486	HVT_00250	T1-06	Mla8	T1-06	Transgenic	11	0	0	3	3
IHP_0486	HVT_00250	T1-06	Mla8	T1-06	Transgenic	12	0	0	3	3
IHP_0486	HVT_00250	T1-06	Mla8	T1-06	Transgenic	13	0	0	3	3
IHP_0486	HVT_00250	T1-06	Mla8	T1-06	Transgenic	14	0	0	3	3
IHP_0486	HVT_00250	T1-06	Mla8	T1-06	Transgenic	15	0	0	3	3
IHP_0486	HVT_00250	T1-06	Mla8	T1-06	Transgenic	16	0	0	3	3
IHP_0486	HVT_00227	T1-06	Mla8	T1-06	Transgenic	1	1	2	3	1
IHP_0486	HVT_00227	T1-06	Mla8	T1-06	Transgenic	2	1	2	1	0
IHP_0486	HVT_00227	T1-06	Mla8	T1-06	Transgenic	3	1	2	4	1
IHP_0486	HVT_00227	T1-06	Mla8	T1-06	Transgenic	4	1	2	3	1
IHP_0486	HVT_00227	T1-06	Mla8	T1-06	Transgenic	5	1	2	3	0.5
IHP_0486	HVT_00227	T1-06	Mla8	T1-06	Transgenic	6	1	2	2	0.5
IHP_0486	HVT_00227	T1-06	Mla8	T1-06	Transgenic	7	1	2	3	1
IHP_0486	HVT_00227	T1-06	Mla8	T1-06	Transgenic	8	1	2	3	1
IHP_0486	HVT_00227	T1-06	Mla8	T1-06	Transgenic	9	1	2	2	0.5
IHP_0486	HVT_00227	T1-06	Mla8	T1-06	Transgenic	10	1	2	2	0.5
IHP_0486	HVT_00227	T1-06	Mla8	T1-06	Transgenic	11	1	2	1	0
IHP_0486	HVT_00227	T1-06	Mla8	T1-06	Transgenic	12	1	2	3	1
IHP_0486	HVT_00227	T1-06	Mla8	T1-06	Transgenic	13	1	2	0.5	0
IHP_0486	HVT_00227	T1-06	Mla8	T1-06	Transgenic	14	1	2	3	0.5
IHP_0486	HVT_00227	T1-06	Mla8	T1-06	Transgenic	15	1	2	2	0.5
IHP_0486	HVT_00227	T1-06	Mla8	T1-06	Transgenic	16	1	2	3	0.5
IHP_0486	HV_03359	wildtype	RGH1-SusPtrit	SusPtrit	Controls	1	0	0	4	3
IHP_0486	HV_03359	wildtype	RGH1-SusPtrit	SusPtrit	Controls	2	0	0	4	4
IHP_0486	HV_03359	wildtype	RGH1-SusPtrit	SusPtrit	Controls	3	0	0	4	3
IHP_0486	HV_03359	wildtype	RGH1-SusPtrit	SusPtrit	Controls	4	0	0	4	4
IHP_0486	HV_03359	wildtype	RGH1-SusPtrit	SusPtrit	Controls	5	0	0	4	4
IHP_0486	HV_03359	wildtype	RGH1-SusPtrit	SusPtrit	Controls	6	0	0	4	3
IHP_0486	HV_03359	wildtype	RGH1-SusPtrit	SusPtrit	Controls	7	0	0	3	3
IHP_0486	HV_03359	wildtype	RGH1-SusPtrit	SusPtrit	Controls	8	0	0	3	3
IHP_0486	HV_04300	wildtype	Mla8	SxGP DH-36	Controls	1	0	0	2	0
IHP_0486	HV_04300	wildtype	Mla8	SxGP DH-36	Controls	2	0	0	2	0
IHP_0486	HV_04300	wildtype	Mla8	SxGP DH-36	Controls	3	0	0	1	0
IHP_0486	HV_04300	wildtype	Mla8	SxGP DH-36	Controls	4	0	0	1	0
IHP_0486	HV_04300	wildtype	Mla8	SxGP DH-36	Controls	5	0	0	1	0
IHP_0486	HV_04300	wildtype	Mla8	SxGP DH-36	Controls	6	0	0	1	0
IHP_0486	HV_04300	wildtype	Mla8	SxGP DH-36	Controls	7	0	0	1	0
IHP_0486	HV_04300	wildtype	Mla8	SxGP DH-36	Controls	8	0	0	1	0
IHP_0486	HV_10419	wildtype	Mla8	Golden Promise	Controls	1	0	0	0	0
IHP_0486	HV_10419	wildtype	Mla8	Golden Promise	Controls	2	0	0	0	0
IHP_0486	HV_10419	wildtype	Mla8	Golden Promise	Controls	3	0	0	0	0
IHP_0486	HV_10419	wildtype	Mla8	Golden Promise	Controls	4	0	0	0	0
IHP_0486	HV_10419	wildtype	Mla8	Golden Promise	Controls	5	0	0	0	0
IHP_0486	HV_10419	wildtype	Mla8	Golden Promise	Controls	6	0	0	0	0
IHP_0486	HV_10419	wildtype	Mla8	Golden Promise	Controls	7	0	0	0	0
IHP_0486	HV_10419	wildtype	Mla8	Golden Promise	Controls	8	0	0	0	0
IHP_0486	HV_12315	wildtype	RGH1-SusPtrit	SxGP DH-47	Controls	1	0	0	3	3
IHP_0486	HV_12315	wildtype	RGH1-SusPtrit	SxGP DH-47	Controls	2	0	0	3	3
IHP_0486	HV_12315	wildtype	RGH1-SusPtrit	SxGP DH-47	Controls	3	0	0	3	3
IHP_0486	HV_12315	wildtype	RGH1-SusPtrit	SxGP DH-47	Controls	4	0	0	2	1
IHP_0486	HV_12315	wildtype	RGH1-SusPtrit	SxGP DH-47	Controls	5	0	0	3	3
IHP_0486	HV_12315	wildtype	RGH1-SusPtrit	SxGP DH-47	Controls	6	0	0	3	3
IHP_0486	HV_12315	wildtype	RGH1-SusPtrit	SxGP DH-47	Controls	7	0	0	2	1
IHP_0486	HV_12315	wildtype	RGH1-SusPtrit	SxGP DH-47	Controls	8	0	0	3	2
IHP_0486	HV_14516	wildtype	RGH1bcd	Manchuria	Controls	1	0	0	4	4
IHP_0486	HV_14516	wildtype	RGH1bcd	Manchuria	Controls	2	0	0	4	4
IHP_0486	HV_14516	wildtype	RGH1bcd	Manchuria	Controls	3	0	0	4	4
IHP_0486	HV_14516	wildtype	RGH1bcd	Manchuria	Controls	4	0	0	4	4
IHP_0486	HV_14516	wildtype	RGH1bcd	Manchuria	Controls	5	0	0	4	4
IHP_0486	HV_14516	wildtype	RGH1bcd	Manchuria	Controls	6	0	0	4	4
IHP_0486	HV_14516	wildtype	RGH1bcd	Manchuria	Controls	7	0	0	4	4
IHP_0486	HV_14516	wildtype	RGH1bcd	Manchuria	Controls	8	0	0	4	4
