# Supplementary material for: The barley immune receptor Mla recognizes multiple pathogens and contributes to host range dynamics
Source: Nat Commun. 2021 Nov 25;12:6915. doi: 10.1038/s41467-021-27288-3 (PMC8617247; doi:10.1038/s41467-021-27288-3)
Supplement: Supplementary file 16 — Source Data [file 41467_2021_27288_MOESM16_ESM.zip › Source Data/Figure 5/phenotypic_data/figure_6_panel_B.R]

library(ggplot2)

# IHP_0486 - Pst 16/035
data = read.table(file="IHP_0486_processed_20200104.txt", sep="\t", header=T)
data = data.frame(data)

postscript(file="IHP_0486_processed_20200104_transgenic.ps", width=8, height=2)
ggplot(data[data$CT=="Transgenic",], aes(event, INF, col=factor(transgene))) + geom_jitter(size=2, width=0.2, height=0.1) + theme_bw() + facet_wrap(~ gene, ncol = 4, scales = "free_x") + scale_color_manual(values=c("#56b4e9", "#e69f00")) + scale_y_continuous(breaks=seq(0,4,1), limits=c(-0.1,4.1))
dev.off()

postscript(file="IHP_0486_processed_20200104_transgenic_Mla1.ps", width=3, height=2)
ggplot(data[which(data$CT=="Transgenic" & data$gene=="Mla1"),], aes(event, INF, col=factor(transgene))) + geom_jitter(size=2, width=0.2, height=0.1) + theme_bw() + facet_wrap(~ gene, ncol = 4, scales = "free_x") + scale_color_manual(values=c("#56b4e9", "#e69f00")) + scale_y_continuous(breaks=seq(0,4,1), limits=c(-0.1,4.1))
dev.off()

postscript(file="IHP_0486_processed_20200104_transgenic_Mla6.ps", width=3, height=2)
ggplot(data[which(data$CT=="Transgenic" & data$gene=="Mla6"),], aes(event, INF, col=factor(transgene))) + geom_jitter(size=2, width=0.2, height=0.1) + theme_bw() + facet_wrap(~ gene, ncol = 4, scales = "free_x") + scale_color_manual(values=c("#56b4e9", "#e69f00")) + scale_y_continuous(breaks=seq(0,4,1), limits=c(-0.1,4.1))
dev.off()

postscript(file="IHP_0486_processed_20200104_transgenic_Mla8.ps", width=3, height=2)
ggplot(data[which(data$CT=="Transgenic" & data$gene=="Mla8"),], aes(event, INF, col=factor(transgene))) + geom_jitter(size=2, width=0.2, height=0.1) + theme_bw() + facet_wrap(~ gene, ncol = 4, scales = "free_x") + scale_color_manual(values=c("#56b4e9", "#e69f00")) + scale_y_continuous(breaks=seq(0,4,1), limits=c(-0.1,4.1))
dev.off()

postscript(file="IHP_0486_processed_20200104_transgenic_Mla7.ps", width=4, height=2)
ggplot(data[which(data$CT=="Transgenic" & data$gene=="Mla7"),], aes(event, INF, col=factor(transgene))) + geom_jitter(size=2, width=0.2, height=0.1) + theme_bw() + facet_wrap(~ gene, ncol = 4, scales = "free_x") + scale_color_manual(values=c("#56b4e9", "#e69f00")) + scale_y_continuous(breaks=seq(0,4,1), limits=c(-0.1,4.1))
dev.off()

controls = data[data$CT=="Controls",]
controls$family <- factor(controls$family,levels = c("Golden Promise", "Manchuria", "CI 16147", "CI 16153", "SxGP DH-36", "SusPtrit", "SxGP DH-47"))

postscript(file="IHP_0486_processed_20200104_controls.ps", width=6, height=2)
ggplot(controls, aes(family, INF, col=factor(transgene))) + geom_jitter(size=2, width=0.2, height=0.1) + theme_bw() + facet_wrap(~ CT, scales = "free_x") + scale_color_manual(values=c("#56b4e9", "#e69f00")) + scale_y_continuous(breaks=seq(0,4,1), limits=c(-0.1,4.1))
dev.off()
